# Supplementary material for: tRNA epitranscriptomics and biased codon are linked to proteome expression in Plasmodium falciparum
Source: Mol Syst Biol. 2018 Oct 4;14(10):e8009. doi: 10.15252/msb.20178009 (PMC6171970; doi:10.15252/msb.20178009)
Supplement: Supplementary file 2 — Appendix Table S6 [file MSB-14-e8009-s002.xlsx]

## Sheet: Legend
Table S6a	tRNA Normalized Signal Intensities for tRNA modifications measured over six time points. The fold-change values calculated from normalized mass spectrometer signals relative to an arbitrary average over the six time points.
Table S6b	tRNA modification fold-change values calculated from normalized mass spectrometer signals relative to an arbitrary average over the six time points.
Table S6c	Statistical Analysis for tRNA modification Analysis
Table S6d	Signal Intensities for mapped tRNA modifications measured over three time points
Table S6e	tRNA Normalized Signal Intensities for mapped tRNA modifications measured over three time points

## Sheet: Table S6
Table S6a	tRNA Normalized Signal Intensities for tRNA modifications measured over six time points. The fold-change values calculated from normalized mass spectrometer signals relative to an arbitrary average over the six time points.
	Normalized to tRNA signal intensity (total AUGC) in injection 2*
Time, hours	m7G		m1A		m5C		m3C		Cm		Um		m5U		m3U		Gm		m2G		m1G		ac4C		Am		m6A		m4Cm		ms2t6A		t6A		i6A		mcm5s2U		m2,2G		m5Um		I		mcm5U		D		s2U
	Injection 1 (10 µL)	Injection 2 (5 µL)	Injection 1 (10 µL)	Injection 2 (5 µL)	Injection 1 (10 µL)	Injection 2 (5 µL)	Injection 1 (20 µL)	Injection 2 (8 µL)	Injection 1 (10 µL)	Injection 2 (5 µL)	Injection 1 (10 µL)	Injection 2 (5 µL)	Injection 1 (10 µL)	Injection 2 (5 µL)	Injection 1 (10 µL)	Injection 2 (5 µL)	Injection 1 (10 µL)	Injection 2 (5 µL)	Injection 1 (10 µL)	Injection 2 (5 µL)	Injection 1 (10 µL)	Injection 2 (5 µL)	Injection 1 (10 µL)	Injection 2 (5 µL)	Injection 1 (10 µL)	Injection 2 (5 µL)	Injection 1 (10 µL)	Injection 2 (5 µL)	Injection 1 (10 µL)	Injection 2 (5 µL)	Injection 1 (20 µL)	Injection 2 (8 µL)	Injection 1 (10 µL)	Injection 2 (5 µL)	Injection 1 (20 µL)	Injection 2 (8 µL)	Injection 1 (10 µL)	Injection 2 (5 µL)	Injection 1 (10 µL)	Injection 2 (5 µL)	Injection 1 (10 µL)	Injection 2 (5 µL)	Injection 1 (20 µL)	Injection 2 (8 µL)	Injection 1 (20 µL)	Injection 2 (8 µL)	Injection 1 (20 µL)	Injection 2 (8 µL)	Injection 1 (20 µL)
8	0.127655	0.0723886	0.268952	0.151122	0.0407448	0.0230262	0.0122535	0.00838779	0.0311079	0.0171502	0.00110176	0.000634974	0.00718218	0.00358204	0.00183839	0.000859583	0.0325971	0.0153538	0.0377205	0.0177936	0.0251291	0.0134324	0.00404244	0.00194218	0.00398921	0.00274641	0.00962733	0.00685644	0.00845851	0.0038487	0.000289273	0.000263351	0.000147965	0.00151212	0.00604806	0.00342507	0.000738763	0.000344898	0.0270287	0.014243	0.00043059	0.000200658	0.0136349	0.00627723	0.00407387	0.00161054	0.000807711	0.00168567	0.00012435
8	0.110586	0.0653399	0.22264	0.132102	0.0475465	0.0280785	0.0129082	0.010708	0.0461395	0.0292749	0.00132946	0.000657362	0.00747609	0.00404656	0.00233936	0.00113943	0.0392579	0.0184667	0.0458998	0.0210313	0.0412979	0.0220979	0.00545708	0.00275976	0.00578789	0.0030452	0.0168855	0.00965256	0.00700489	0.00340587	0.000404996	0.000394522	0.00225055	0.00161141	0.0073224	0.00427131	0.00085399	0.000430873	0.04309	0.0213703	0.000428546	0.00020671	0.0164254	0.0080095	0.00467282	0.00202568	0.000761463	0.00188079	0.000101249
8	0.101923	0.0553516	0.206627	0.119276	0.0411395	0.0254418	0.0148631	0.0120765	0.0441577	0.0256573	0.00106976	0.000560528	0.00608683	0.00326316	0.00179856	0.000908874	0.0330486	0.0157778	0.0406288	0.0191867	0.0377679	0.019372	0.00454252	0.00240263	0.00645216	0.00327977	0.0159848	0.00853817	0.00547317	0.00261038	0.000319018	0.00029069	0.00151996	0.00153767	0.00617553	0.00382124	0.00070518	0.000319563	0.0360479	0.0203915	0.000329527	0.000153878	0.0145532	0.00721495	0.00365912	0.00165218	0.000744375	0.00184874	0.000101981
16	0.126961	0.0697442	0.252342	0.142682	0.04124	0.0221766	0.014108	0.00974783	0.030233	0.0154028	0.00117219	0.000553948	0.00688094	0.00347427	0.00169537	0.000857301	0.0287229	0.0138388	0.0368167	0.0174153	0.02553	0.0133299	0.00421176	0.00206522	0.00342426	0.0019597	0.00967101	0.00609343	0.00610387	0.00301374	Not detected	0.000301651	0.00228943	0.00140356	Not detected	0.00347334	0.000683642	0.000317091	0.0240044	0.0120775	0.000242352	0.000119253	0.0151798	0.00708104	0.00403501	0.00163429	0.00112296	0.0020071	0.00013474
16	0.104994	0.0593555	0.209197	0.124706	0.0396488	0.0247284	0.0150674	0.0113284	0.0443044	0.0266277	0.00129184	0.000635343	0.00680138	0.00356164	0.00194029	0.00099616	0.0332802	0.0156615	0.040623	0.0190002	0.0390875	0.0199701	0.00516226	0.00249822	0.00649555	0.00328204	0.0157749	0.00849295	0.00572443	0.00274356	0.000350977	0.000332545	0.00181255	0.00129776	0.00770613	0.00457269	0.000723326	0.000340513	0.0323686	0.0181707	0.000307942	0.000141281	0.0163346	0.00735977	0.00396712	0.00170535	0.000878979	0.00187508	0.000105216
16	0.107348	0.0551719	0.235305	0.130249	0.0404912	0.0243835	0.0147775	0.011359	0.0449179	0.0246922	0.0011275	0.000564021	0.00615691	0.00321583	0.0019195	0.000938242	0.0305835	0.0151673	0.0369221	0.0181223	0.0366818	0.0180282	0.00460465	0.00236254	0.00618541	0.0030056	0.015149	0.00771832	0.00605905	0.00286312	0.000355395	0.000327406	0.00173131	0.00161786	0.00634179	0.00398681	0.000696289	0.000345187	0.0404874	0.020965	0.000460249	0.000241416	0.014661	0.00711572	0.00413717	0.00187787	0.000781089	0.00175159	5.66289e-05
24	0.137982	0.0794919	0.277635	0.158913	0.046692	0.0253012	0.0151248	0.0110375	0.0366136	0.0177952	0.00130281	0.000647936	0.00828634	0.00424505	0.00208658	0.00102123	0.0315793	0.0156972	0.0407877	0.019909	0.0287005	0.0143597	0.00460991	0.00229826	0.00243063	0.00126365	0.0112866	0.00624338	0.00730973	0.00361545	0.000293095	0.000259948	0.000131868	0.00161067	0.00592994	0.00326138	0.000756504	0.000350986	0.0299766	0.0163972	0.000324216	0.000156655	0.0177525	0.00769026	0.00509602	0.00199863	0.0013772	0.00198537	5.23384e-05
24	0.105499	0.0590901	0.218701	0.128858	0.047313	0.0293911	0.0143568	0.0107541	0.0469685	0.02678	0.00120813	0.00068591	0.00737453	0.00381043	0.0019124	0.00101409	0.0357248	0.0168503	0.0433493	0.0199664	0.042841	0.0211063	0.00540344	0.00269693	0.00493951	0.00236395	0.0139805	0.00741126	0.00466922	0.00231205	0.000240054	0.000240786	4.15219e-05	0.00142732	0.00580998	0.00359643	0.000723839	0.000370104	0.0368168	0.0186306	0.0002659	0.000107797	0.0171888	0.0078519	0.00483695	0.00205034	0.000605991	0.00166245	3.25684e-05
24	0.105393	0.0588257	0.226634	0.130082	0.0469613	0.0294254	0.0120734	0.0104951	0.0494453	0.0274278	0.00122849	0.000648515	0.00734753	0.00383639	0.00198608	0.0010311	0.0350376	0.0173547	0.0403157	0.0207502	0.0424092	0.0207403	0.00561519	0.00277036	0.0072289	0.00339844	0.0138798	0.00712774	0.00579314	0.00280826	0.000280586	0.000266459	4.94295e-05	0.00163183	0.00606027	0.0039231	0.000809326	0.000381596	0.0422774	0.0233031	0.000437946	0.000205297	0.0159699	0.00803614	0.00488769	0.00209949	0.000587465	0.00162583	2.98245e-05
32	0.145136	0.0815151	0.289469	0.167636	0.047506	0.0258223	0.0171865	0.0111762	0.038806	0.0182402	0.00138477	0.000665317	0.00815433	0.00425933	0.00201815	0.00107674	0.0330212	0.0164987	0.0416708	0.0205323	0.0299447	0.0153169	0.00467183	0.00237977	0.00261363	0.00117906	0.0111041	0.00548873	0.0077023	0.00378835	0.000370777	0.000343396	0.00246368	0.00203763	0.00776425	0.00455026	0.000781165	0.000377861	0.0333644	0.0154912	0.000349711	0.000154284	0.0175718	0.00776577	0.00502773	0.00204593	0.000900131	0.00188088	3.80284e-05
32	0.110648	0.0665899	0.219695	0.133018	0.0511103	0.0313598	0.0174621	0.012392	0.0516732	0.029573	0.00132921	0.000700942	0.00816061	0.00429255	0.00227162	0.00110005	0.0397811	0.0186536	0.0471569	0.021993	0.0473092	0.0224751	0.00624273	0.00290258	0.00299294	0.00139573	0.0140527	0.00725204	0.00547757	0.00264574	0.000282526	0.000302807	7.49773e-05	0.00141227	0.00740198	0.00432006	0.000810524	0.00037604	0.0426117	0.0216131	0.000283376	0.000134959	0.018923	0.00838068	0.00511904	0.00210706	0.000992688	0.00231091	2.2728e-05
32	0.111729	0.0627018	0.229536	0.135712	0.0466006	0.0292853	0.0166978	0.0128036	0.0507351	0.0295399	0.00128138	0.000664259	0.00748184	0.00404377	0.0021992	0.00115603	0.0360943	0.0179125	0.043124	0.021907	0.0463064	0.0219327	0.00612368	0.00292024	0.00573441	0.00271989	0.0165679	0.00839502	0.00661116	0.0032513	0.000436933	0.000411635	0.00267275	0.00201742	0.00765555	0.00458587	0.000807468	0.000399627	0.0500084	0.0252836	0.000506765	0.00024749	0.0173869	0.00857272	0.00538341	0.00227728	0.00063589	0.00165769	2.10105e-05
40	0.154274	0.0883223	0.301857	0.172648	0.0419834	0.0223194	0.016653	0.0116113	0.0456611	0.021109	0.00133462	0.000787684	0.00790802	0.00400487	0.00229302	0.00122165	0.0345191	0.0171287	0.0477599	0.0234991	0.0337094	0.0173285	0.00467141	0.00222964	0.00155901	0.000715611	0.0134203	0.0064998	0.00763762	0.00367671	Not detected	0.000331088	0.000135455	0.00171338	Not detected	0.0042048	0.000873046	0.000400742	0.0314082	0.0172202	0.000341449	0.000174814	0.0206095	0.00887427	0.00469777	0.00182135	0.0008417	0.00159069	2.57513e-05
40	0.122069	0.0687857	0.239778	0.140854	0.0515038	0.0309082	0.0169241	0.0122047	0.0562505	0.0305357	0.00136555	0.000663671	0.00806639	0.0041335	0.0026051	0.00130551	0.0401355	0.0187597	0.0500391	0.0234955	0.048291	0.0223001	0.00643064	0.00301995	0.00347893	0.00151657	0.0151475	0.00755283	0.00613133	0.00285301	0.000373394	0.000351071	8.55175e-05	0.00149929	0.00801782	0.00472749	0.000836525	0.000375731	0.0469123	0.0236561	0.00038119	0.000171945	0.018983	0.00860916	0.00555707	0.00230408	0.000978535	0.00220424	3.36866e-05
40	0.121933	0.0666452	0.255733	0.146208	0.0481586	0.0296071	0.0142235	0.0130192	0.0552547	0.0309364	0.0012777	0.000719424	0.00773572	0.00409354	0.00237631	0.00126739	0.0395794	0.0194412	0.0455101	0.0225958	0.0485714	0.0221387	0.00644121	0.00285287	0.00438222	0.0020651	0.014154	0.00707701	0.00750775	0.00370404	0.000391635	0.000359427	0.000198185	0.00193985	0.00826541	0.00514353	0.000923719	0.000454413	0.0517447	0.0260566	0.000557515	0.000268829	0.0170144	0.00880922	0.00520002	0.00220604	0.000703449	0.00178826	7.00182e-06
46	0.149826	0.0819411	0.293985	0.171239	0.0525985	0.0280567	0.017489	0.0110429	0.0469549	0.0203096	0.00135275	0.000669486	0.00857677	0.00432462	0.00222941	0.00112466	0.0373984	0.018046	0.0448663	0.0215884	0.0335172	0.0182517	0.0050737	0.00246873	0.00244015	0.00100117	0.0115323	0.00508034	0.00788381	0.00392303	0.000265112	0.000245284	Not detected	0.00132468	0.00793831	0.00427411	0.000788381	0.000393935	0.0321578	0.016655	0.000340866	0.000171964	0.019987	0.00843733	0.00559159	0.00211686	0.00119925	0.00221343	2.79066e-05
46	0.112362	0.0656324	0.224426	0.134369	0.0545291	0.033182	0.0175532	0.0119257	0.053723	0.0303411	0.00145423	0.000763121	0.00853762	0.00441155	0.00225776	0.00123782	0.0429982	0.0211477	0.0466418	0.0232728	0.0488456	0.0228606	0.00593155	0.002882	0.00426789	0.00196934	0.0166512	0.00845054	0.0061711	0.0030782	0.000421692	0.000405447	0.00194509	0.0014219	0.00745088	0.00408398	0.000855342	0.000427671	0.0471121	0.0219045	0.000372559	0.000166439	0.0188236	0.00841295	0.00533248	0.00212934	0.000663037	0.00230936	3.44779e-05
46	0.116945	0.0665512	0.239678	0.140514	0.0467208	0.0294661	0.0176758	0.0116247	0.0538953	0.0301046	0.00124415	0.000645354	0.00710176	0.00394075	0.00231388	0.00117307	0.0368967	0.0186128	0.0431109	0.0221769	0.0465566	0.0216079	0.00570812	0.00274112	0.00464859	0.00222035	0.014699	0.00756453	0.00709032	0.00337627	0.000381244	0.0003482	5.63664e-05	0.00182782	0.00772846	0.0043377	0.000824257	0.000412537	0.0515642	0.0259318	0.000560396	0.00025079	0.0163314	0.00802833	0.00504939	0.00205911	0.000800958	0.00153238	2.66329e-05
*Ribonucleosides A,U,G, and C were quantified in injection 2, to account for the digested tRNA amount in each sample. For each tRNA modification, signals were acquired from two injections of respective samples.
Table S6b	tRNA modification fold-change values calculated from normalized mass spectrometer signals relative to an arbitrary average over the six time points.
Time, hours	m7G	m1A	m5C	m3C	Cm	Um	m5U	m3U	Gm	m2G	m1G	ac4C	Am	m6A	m4Cm	ms2t6A	t6A	i6A	mcm5s2U	m2,2G	m5Um	I	mcm5U	D	s2U	Y	m6,6A	ncm5u
8	0.91365	0.94924	0.92232	0.79546	0.87456	0.91324	0.90836	0.87207	0.97131	0.89546	0.86497	0.87988	1.65656	1.00063	1.09074	0.90565	0.94488	0.88622	0.95299	0.91972	1.25235	0.79882	0.85883	0.8328	1.8949	0.93195	0.74575	0.92224
8	1.00743	0.99971	0.96325	0.87424	0.97012	0.98015	0.98367	1.02983	1.0152	0.9931	0.96965	0.96679	1.29404	1.14093	1.19705	1.16977	1.11517	1.00367	1.09029	1.03082	1.2978	0.95608	0.96863	0.92892	1.96456	0.98702	0.43394	0.97086
8	0.91425	0.89098	0.91236	1.0013	0.90113	0.88622	0.87286	0.84957	0.92332	0.94975	0.90802	0.86161	1.14849	1.08206	0.84683	0.8773	0.87265	0.8831	0.85835	0.82841	0.6841	0.90822	0.79487	1.06855	2.75155	1.11489	0.34735	0.89886
16	0.89442	0.8934	0.91043	0.92016	0.81547	0.87948	0.8756	0.83567	0.86549	0.87519	0.86844	0.92607	1.28736	0.93947	0.81954	1.03736	0.87704	0.89871	0.87904	0.79818	0.72425	0.89535	0.86109	1.06901	2.04225	1.07971	1.16916	0.90109
16	0.93559	0.94154	0.82544	0.96981	0.90584	0.94991	0.88009	0.87672	0.86081	0.88794	0.89608	0.89443	1.42231	1.03364	0.97124	0.9999	0.89811	1.06536	0.89189	0.82502	0.90914	0.91344	0.81884	0.99975	1.95674	0.89082	1.23038	0.82815
16	0.93724	0.99376	0.88622	0.9683	0.89157	0.91294	0.87154	0.89198	0.87074	0.8796	0.86285	0.85976	1.0761	1.00135	0.93317	0.98268	0.91816	0.91416	0.88599	0.88948	1.0136	0.90536	0.90114	1.06589	1.30701	1.03199	0.30421	0.96552
24	0.99547	0.98895	1.03473	1.01443	0.96416	1.00192	1.06211	1.012	0.96654	0.98488	0.9559	1.0221	0.87069	1.02461	0.98232	0.89395	1.00645	0.84386	0.97287	1.0396	0.96005	1.00867	1.07004	1.18533	0.7754	1.04084	1.02219	0.95246
24	0.9358	0.9786	0.98301	0.92234	0.9352	0.95538	0.9479	0.87836	0.92509	0.94033	0.9642	0.95089	1.05244	0.90896	0.80528	0.70363	0.98777	0.82069	0.93046	0.88963	0.73918	0.96783	0.99133	0.77985	0.55733	0.88677	1.72245	0.95975
24	0.95844	0.97447	1.04833	0.84217	0.98583	1.02152	1.0399	0.95087	0.99694	0.98359	0.99508	1.02776	1.23711	0.92108	0.90363	0.78776	0.92609	0.88675	1.00436	0.95863	0.91092	1.00409	1.03528	0.89234	0.68379	0.97479	3.87424	0.97421
32	1.03378	1.03717	1.05441	1.08768	1.00497	1.04724	1.05548	1.02215	1.01331	1.01098	1.00825	1.04717	0.87543	0.95396	1.03216	1.18092	1.27325	1.08797	1.02577	1.0672	0.99047	1.0084	1.0755	0.92871	0.54938	1.01611	1.56145	1.15296
32	1.01746	0.99655	1.05532	1.09204	1.03079	1.01189	1.05834	0.99719	1.02711	1.02928	1.04567	1.06042	0.6296	0.90151	0.93297	0.85686	0.97735	1.01485	0.99227	1.03086	0.85259	1.04922	1.03384	1.17644	0.40227	1.0752	1.19867	1.07853
32	1.01885	1.00178	1.04182	1.09281	1.03644	1.05589	1.07729	1.05952	1.02799	1.04516	1.06924	1.10195	0.98567	1.09215	1.03872	1.22178	1.14491	1.07716	1.02658	1.08572	1.07585	1.08211	1.13162	0.93586	0.51524	0.89296	0.16415	1.0161
40	1.10948	1.07483	0.92159	1.09115	1.17286	1.12028	1.0078	1.16052	1.05559	1.15788	1.13781	1.01348	0.52635	1.14187	1.01253	1.1386	1.07063	1.17735	1.11682	1.09054	1.04125	1.16751	0.98078	0.82405	0.36795	0.78996	0.73402	0.89314
40	1.08601	1.07131	1.05174	1.06682	1.09339	0.99833	1.03258	1.16299	1.03462	1.09588	1.05266	1.09771	0.70845	0.95551	1.02521	1.05975	1.03758	1.10492	1.00811	1.13159	1.11589	1.06501	1.12638	1.1416	0.58816	1.01406	0.55186	1.04473
40	1.09725	1.09744	1.06488	1.01968	1.10676	1.09789	1.10213	1.15332	1.12147	1.0904	1.10054	1.11819	0.75083	0.92689	1.18149	1.08084	1.10089	1.18534	1.17082	1.1212	1.17603	1.08531	1.09463	1.0219	0.18332	0.95904	0.1167	1.10184
46	1.0532	1.05642	1.15652	1.09111	1.16798	1.03784	1.09065	1.0976	1.12776	1.07562	1.16464	1.11131	0.78361	0.93945	1.06271	0.84352	0.82775	1.1059	1.05251	1.08477	1.03164	1.12126	1.15376	1.16011	0.37012	1.14143	0.76742	1.17811
46	1.01771	1.01229	1.12125	1.07476	1.06466	1.10433	1.09742	1.05491	1.13717	1.05346	1.07173	1.02977	0.89317	1.05946	1.06825	1.21009	0.98402	0.99051	1.08699	1.09208	1.08541	1.04842	1.06098	0.97344	0.53094	1.14612	0.8627	1.11798
46	1.07398	1.04157	1.04639	1.07575	1.07827	1.02552	1.03628	1.09474	1.05954	1.0515	1.06427	1.03073	0.80181	0.97648	1.09616	1.04963	1.03731	1.05348	1.05389	1.11657	1.13949	1.01491	1.04246	1.01545	0.55908	1.02633	1.19335	1.04347
Table S6c	Statistical Analysis for tRNA modification Analysis
Modified ribonucleosides	TP8		TP16		TP24		TP32		TP40		TP46		Peak TP	Bottom TP	P-value	Fold-change (Max/Min)
	Mean	Std. Dev.	Mean	Std. Dev.	Mean	Std. Dev.	Mean	Std. Dev.	Mean	Std. Dev.	Mean	Std. Dev.
m7G	0.945111	0.0489704	0.922418	0.0242608	0.963233	0.0301232	1.02336	0.00905203	1.09758	0.0117394	1.0483	0.0284528	40	16	0.01297	1.18989
m1A	0.946644	0.049005	0.942899	0.0466767	0.980671	0.00736534	1.01183	0.0225372	1.08119	0.0135936	1.03676	0.0218537	40	16	0.02622	1.14667
m5C	0.932641	0.0269676	0.874027	0.040596	1.02203	0.0315868	1.05051	0.00754545	1.01274	0.0713068	1.10806	0.0509079	46	16	0.02749	1.26776
m3C	0.890333	0.0991001	0.952756	0.0280004	0.926312	0.0845829	1.09084	0.0219824	1.05921	0.0363401	1.08054	0.00916703	32	16	0.01119	1.14493
Cm	0.915268	0.0493225	0.870958	0.0479562	0.961731	0.0241045	1.02407	0.0167776	1.12434	0.0425524	1.10364	0.0561372	40	16	0.04052	1.29092
Um	0.92654	0.0483537	0.914112	0.0352333	0.992942	0.0339712	1.03834	0.0233084	1.07217	0.0649197	1.0559	0.0423925	46	16	0.0105	1.15511
m5U	0.921631	0.0520799	0.87574	0.00427859	1.01664	0.0548532	1.0637	0.0146185	1.0475	0.0443538	1.07478	0.0327942	46	16	0.00735	1.22729
m3U	0.917153	0.0919151	0.868125	0.0291238	0.947077	0.0619009	1.02629	0.0313721	1.15894	0.00502801	1.08242	0.0238625	40	16	0.00401	1.33499
Gm	0.969944	0.043698	0.86568	0.0049707	0.962856	0.0327819	1.0228	0.00823667	1.07056	0.0411872	1.10815	0.0410533	46	16	0.0123	1.2801
m2G	0.946102	0.0481879	0.880911	0.00647481	0.9696	0.0253533	1.02847	0.0171065	1.11472	0.0341768	1.06019	0.0133991	40	16	0.01076	1.26542
m1G	0.910584	0.057826	0.872188	0.0208532	0.967847	0.0256086	1.03691	0.0374796	1.097	0.0426821	1.10021	0.0559155	46	16	0.02564	1.26144
ac4C	0.902757	0.056197	0.89342	0.033169	1.00025	0.0400714	1.06985	0.0285796	1.07646	0.055498	1.05727	0.0421485	32	16	0.038	1.19747
m4Cm	1.04487	0.162137	0.907985	0.0711164	0.897074	0.079783	1.00128	0.0535348	1.07308	0.0855605	1.07571	0.0179314	46	16	0.048	1.18472
ms2t6A	0.984241	0.155531	1.00665	0.0249733	0.795114	0.0791006	1.08652	0.195282	1.09306	0.035612	1.03442	0.151362	40	24	0.012	1.37472
t6A	0.977564	0.124524	0.897767	0.0205631	0.973436	0.0420575	1.13184	0.148381	1.0697	0.031666	0.949694	0.108915	40	16	0.009	1.19151
i6A	0.924328	0.065612	0.959411	0.0865298	0.850435	0.0335199	1.05999	0.0371459	1.15587	0.0435132	1.04996	0.0577751	40	24	0.002	1.35915
mcm5s2U	0.967211	0.107064	0.88564	0.00642935	0.969229	0.0370885	1.01487	0.0195803	1.09858	0.0785603	1.06447	0.0195209	40	16	0.049	1.24044
m2,2G	0.926314	0.0934029	0.837557	0.0469229	0.962619	0.0715658	1.06126	0.0279058	1.11444	0.0213402	1.09781	0.0166561	40	16	0.007	1.33059
m5Um	1.07808	0.307084	0.882328	0.134281	0.87005	0.107442	0.972968	0.105332	1.11106	0.0637509	1.08552	0.0539245	40	16	0.0381	1.25923
I	0.887708	0.0757786	0.904719	0.00906371	0.993529	0.0209555	1.04658	0.0345699	1.10594	0.0510383	1.06153	0.051486	40	16	0.031	1.22241
mcm5U	0.87411	0.0803653	0.860356	0.0411585	1.03222	0.0394435	1.08032	0.0490664	1.06726	0.0765575	1.08573	0.0596342	46	16	0.039	1.26196
ncm5u	0.930654	0.0367316	0.898252	0.0687331	0.962139	0.0110709	1.08253	0.0685174	1.01324	0.107855	1.11319	0.0674502	40	16	0.038	1.19614
Am	1.36636	0.261644	1.26192	0.159062	1.05341	0.164512	0.830232	0.170505	0.661876	0.112664	0.826196	0.0587086	16	40	0.049	1.90658
s2U	2.20367	0.571104	1.73485	0.415209	0.65446	0.104409	0.475811	0.0670735	0.375195	0.188385	0.47193	0.0885389	8	40	0.039	5.8734
Y	1.01128	0.0938547	1.00084	0.0931085	0.967467	0.0772929	0.99476	0.092976	0.921022	0.11679	1.10462	0.0678475	46	40	NS	1.19935
m6,6A	0.509016	0.209541	0.901248	0.474336	2.20629	1.3304	0.974758	0.650818	0.467528	0.288605	0.941157	0.223538	24	40	NS	4.71906
D	0.943423	0.118541	1.04488	0.0391153	0.952507	0.209326	1.01367	0.141008	0.995851	0.160374	1.04967	0.0979252	16	8	NS	1.11261
m6A	1.07454	0.0704502	0.991485	0.0478493	0.951547	0.0571164	0.98254	0.0930476	1.00809	0.114102	0.991795	0.0614517	8	24	NS	1.12926
Table S6d	Signal Intensities for mapped tRNA modifications measured over three time points
	tRNA-Gln(CAA)			tRNA-Glu(GAA)			tRNA-Gly(GGA)
	Unmod	Mod	Total	Unmod	Mod	Total	Unmod	Mod	Total
Technical Replicate 1
Ring BioRep1	6003	979	6982	3986	1221	5207	7229	3173	10402
Ring BioRep2	1479	0	1479	1609	0	1609	2434	0	2434
E.S BioRep1	17298	16484	33782	6502	18086	24588	39520	20140	59660
E.S BioRep2	10894	11920	22814	4526	10375	14901	25843	13968	39811
E.T BioRep1	10419	5447	15866	2986	3733	6719	10007	7229	17236
E.T BioRep2	12052	9174	21226	22282	10814	33096	49407	11699	61106
Technical Replicate 2
Ring BioRep1	4382	2248	6630	2204	1714	3918	8710	5802	14512
Ring BioRep2	1314	0	1314	826	0	826	1208	0	1208
E.S BioRep1	19694	11955	31649	4192	7614	11806	20006	13759	33765
E.S BioRep2	13449	7885	21334	3278	4989	8267	12890	8642	21532
E.T BioRep1	15645	7137	22782	2459	3523	5982	13131	9031	22162
E.T BioRep2	18989	6184	25173	4293	4323	8616	18046	7971	26017
Table S6e	tRNA Normalized Signal Intensities for mapped tRNA modifications measured over three time points
	tRNA-Gln(CAA)		tRNA-Glu(GAA)		tRNA-Gly(GGA)
	Unmod	Mod	Unmod	Mod	Unmod	Mod
Technical Replicate 1
Ring BioRep1	0.859782	0.140218	0.765508	0.234492	0.694963	0.305037
Ring BioRep2	1	0	1	0	1	0
E.S BioRep1	0.512048	0.487952	0.264438	0.735562	0.66242	0.33758
E.S BioRep2	0.477514	0.522486	0.303738	0.696262	0.649142	0.350858
E.T BioRep1	0.656687	0.343313	0.444411	0.555589	0.580587	0.419413
E.T BioRep2	0.567794	0.432206	0.673254	0.326746	0.808546	0.191454
Technical Replicate 2
Ring BioRep1	0.660935	0.339065	0.562532	0.437468	0.600193	0.399807
Ring BioRep2	1	0	1	0	1	0
E.S BioRep1	0.622263	0.377737	0.355074	0.644926	0.592507	0.407493
E.S BioRep2	0.630402	0.369598	0.396516	0.603484	0.598644	0.401356
E.T BioRep1	0.686726	0.313274	0.411067	0.588933	0.592501	0.407499
E.T BioRep2	0.75434	0.24566	0.498259	0.501741	0.693623	0.306377
[truncated: 7 more columns]
