# Supplementary material for: tRNA epitranscriptomics and biased codon are linked to proteome expression in Plasmodium falciparum
Source: Mol Syst Biol. 2018 Oct 4;14(10):e8009. doi: 10.15252/msb.20178009 (PMC6171970; doi:10.15252/msb.20178009)
Supplement: Supplementary file 3 — Appendix Table S7 [file MSB-14-e8009-s003.xlsx]

## Sheet: Legend
Table S7. Proteomics dataset exported from Scaffold.
Reference	8hpi
Category 1	16hpi
Category 2	24hpi
Category 3	32hpi
Category 4	40hpi
Category 5	42hpi

## Sheet: Table S7
20150727_Scaffold_Pf_Combined_Rep1,2,3_20_50ppm_GO, Samples report created on 07/27/2015
Experiment: 20150727_Scaffold_Pf_Combined_Rep1,2,3_20_50ppm_GO
	Identification Criteria: unknown
		Scaffold Version: Scaffold_4.4.3
		Quantification Type: iTRAQ 8-Plex
		Peak Quantitation Measurement: Centroided Peak Intensity
		Protein Thresholds: 99.0% minimum and 2 peptides minimum
		Peptide Thresholds: 80.0% minimum
	Purity Correction Set: unknown
		Default iTRAQ 8-Plex Purity Correction:
			Purity Correction Values: [0.000,0.000,0.929,0.0689,0.00220]; [0.000,0.00940,0.930,0.0590,0.00160]; [0.000,0.0188,0.931,0.0490,0.001000]; [0.000,0.0282,0.932,0.0390,0.000700]; [0.000600,0.0377,0.933,0.0288,0.000]; [0.000900,0.0471,0.933,0.0188,0.000]; [0.00140,0.0566,0.933,0.00870,0.000]; [0.000,0.000,0.000,0.000,0.000]; [0.00270,0.0744,0.921,0.00180,0.000]
			Samples Applied To: All Samples
	Quantitation Preferences: unknown
		Minimum Value Preference:
			Use Minimum Absolute Intensity: false
			Minimum Absolute Intensity: 0.0
			Minimum Value: 0.01
		Model Preference:
			Model Type: Intensity-Based Normalization
		Condenser Preference:
			Use Intensity Weighting: true
			Use Standard Deviation Estimation: true
			Use Non-Exclusive Peptides: false
		Intensity-Based Normalization Preference:
			Calculation Type: Median
			Quant Uniqueness Model: Unique Peptides
			Use Inter Experiment Normalization: true
			Use Intra Sample Normalization: true
			Use Peptide Normalization: true
			Use Protein Reference Normalization: true
			Use Protein Average As Reference: true
			Use Iterative Normalization: true
		View Preference:
			View Type: Normalized
	Normalization Factors: unknown
		Inter-Experiment Normalization Factors:
			iTRAQ_Pf_Combined Rep1,2,3_20_50ppm_GO: -0.000
		Intra-Sample Normalization Factors:
			iTRAQ_Pf_Combined Rep1,2,3_20_50ppm_GO: [-0.247,0.670,0.269,0.288,27.4,-0.0341,-1.12,27.4]
20150727_Scaffold_Pf_Combined_Rep1,2,3_20_50ppm_GO	Displaying:Log2 Normalized Intensity
#	Visible?	Starred?	Identified Proteins (2193)	Accession Number	Molecular Weight	Protein Grouping Ambiguity	Quantitative Variance	Taxonomy	biological adhesion	biological regulation	cell killing	cellular process	developmental process	establishment of localization	growth	immune system process	localization	locomotion	metabolic process	multi-organism process	multicellular organismal process	pigmentation	reproduction	reproductive process	response to stimulus	rhythmic process	viral reproduction	Golgi apparatus	cytoplasm	cytoskeleton	endoplasmic reticulum	endosome	extracellular region	intracellular organelle	membrane	mitochondrion	nucleus	organelle membrane	organelle part	plasma membrane	ribosome	antioxidant activity	auxiliary transport protein activity	binding	catalytic activity	chaperone regulator activity	chemoattractant activity	chemorepellent activity	electron carrier activity
1	TRUE	Empty	Heat shock 70 kDa protein OS=Plasmodium falciparum (isolate 3D7) GN=PF08_0054 PE=3 SV=1	Q8IB24_PLAF7	74 kDa	TRUE		Plasmodium falciparum 3D7																					cytoplasm					nucleus			nucleus							protein binding
2	TRUE	Empty	Glyceraldehyde-3-phosphate dehydrogenase OS=Plasmodium falciparum (isolate 3D7) GN=GAPDH PE=3 SV=1	Q8IKK7_PLAF7	37 kDa			Plasmodium falciparum 3D7				glycolysis							gluconeogenesis										cytosol						membrane									NADP binding	oxidoreductase activity
3	TRUE	Empty	Merozoite surface protein 1 OS=Plasmodium falciparum (isolate 3D7) GN=MSP1 PE=4 SV=1	Q8I0U8_PLAF7	196 kDa	TRUE		Plasmodium falciparum 3D7												pathogenesis															anchored to plasma membrane					anchored to plasma membrane				protein binding
4	TRUE	Empty	Elongation factor 1-alpha OS=Plasmodium falciparum (isolate 3D7) GN=PF13_0304 PE=3 SV=1	Q8I0P6_PLAF7	49 kDa			Plasmodium falciparum 3D7				translational elongation							translational elongation										cytoplasm															nucleotide binding	GTPase activity
5	TRUE	Empty	Histone H2B OS=Plasmodium falciparum (isolate 3D7) GN=PF11_0062 PE=3 SV=1	Q8IIV1_PLAF7	13 kDa	TRUE		Plasmodium falciparum 3D7				chromosome organization																						nucleus			nucleus		nucleosome					DNA binding
6	TRUE	Empty	Heat shock protein 86 OS=Plasmodium falciparum (isolate 3D7) GN=PF07_0029 PE=1 SV=1	Q8IC05_PLAF7	86 kDa			Plasmodium falciparum 3D7				protein folding							protein folding						response to unfolded protein																			protein binding	ATPase activity
7	TRUE	Empty	Heat shock protein 70 (HSP70) homologue OS=Plasmodium falciparum (isolate 3D7) GN=PFI0875w PE=3 SV=1	Q8I2X4_PLAF7	72 kDa	TRUE		Plasmodium falciparum 3D7																					endoplasmic reticulum		endoplasmic reticulum			endoplasmic reticulum										nucleotide binding
8	TRUE	Empty	Histone H4 OS=Plasmodium falciparum (isolate 3D7) GN=PF11_0061 PE=3 SV=1	Q8IIV2_PLAF7	11 kDa			Plasmodium falciparum 3D7				chromosome organization																						nucleus			nucleus		nucleosome					DNA binding
9	TRUE	Empty	L-lactate dehydrogenase OS=Plasmodium falciparum (isolate 3D7) GN=PfLDH PE=1 SV=1	Q76NM3_PLAF7	34 kDa			Plasmodium falciparum 3D7				glycolysis							glycolysis																									protein binding	oxidoreductase activity
10	TRUE	Empty	Phosphoglycerate kinase OS=Plasmodium falciparum (isolate 3D7) GN=PGK PE=1 SV=1	PGK_PLAF7	45 kDa			Plasmodium falciparum 3D7				phosphorylation							glycolysis																									nucleotide binding	transferase activity
11	TRUE	Empty	Pyruvate kinase OS=Plasmodium falciparum (isolate 3D7) GN=PFF1300w PE=1 SV=1	C6KTA4_PLAF7	56 kDa			Plasmodium falciparum 3D7				protein homotetramerization							glycolysis																									potassium ion binding	transferase activity
12	TRUE	Empty	Enolase OS=Plasmodium falciparum (isolate 3D7) GN=ENO PE=3 SV=1	ENO_PLAF7	49 kDa			Plasmodium falciparum 3D7		activation of immune response		transcription, DNA-dependent				activation of immune response			glycolysis						autophagosome formation				cytoplasm	cytoskeleton				cytoskeleton	plasma membrane		nucleus			plasma membrane				protein binding	lyase activity
13	TRUE	Empty	Elongation factor 2 OS=Plasmodium falciparum (isolate 3D7) GN=PF14_0486 PE=4 SV=1	Q8IKW5_PLAF7	94 kDa			Plasmodium falciparum 3D7				translational elongation							translational elongation																									nucleotide binding	GTPase activity
14	TRUE	Empty	Fructose-bisphosphate aldolase OS=Plasmodium falciparum (isolate 3D7) GN=PF14_0425 PE=3 SV=1	ALF_PLAF7	40 kDa			Plasmodium falciparum 3D7				actin polymerization or depolymerization							glycolysis										cytoplasm															actin binding	lyase activity
15	TRUE	Empty	Rhoptry-associated protein 1, RAP1 OS=Plasmodium falciparum (isolate 3D7) GN=PF14_0102 PE=4 SV=1	Q8ILZ1_PLAF7	90 kDa	TRUE		Plasmodium falciparum 3D7																																				protein binding
16	TRUE	Empty	Actin-1 OS=Plasmodium falciparum (isolate 3D7) GN=PFL2215w PE=3 SV=1	ACT1_PLAF7	42 kDa	TRUE		Plasmodium falciparum 3D7				cytoskeleton organization																	cytoplasm	cytoskeleton				cytoskeleton					actin filament					nucleotide binding
17	TRUE	Empty	S-adenosylmethionine synthase OS=Plasmodium falciparum (isolate 3D7) GN=PfSAMS PE=3 SV=1	Q7K6A4_PLAF7	45 kDa			Plasmodium falciparum 3D7				S-adenosylmethionine biosynthetic process							S-adenosylmethionine biosynthetic process																									metal ion binding	transferase activity
18	TRUE	Empty	High molecular weight rhoptry protein-2 OS=Plasmodium falciparum (isolate 3D7) GN=RhopH2 PE=4 SV=1	C0H571_PLAF7	163 kDa	TRUE		Plasmodium falciparum 3D7
19	TRUE	Empty	Ornithine aminotransferase OS=Plasmodium falciparum (isolate 3D7) GN=OAT PE=1 SV=1	OAT_PLAF7	46 kDa	TRUE		Plasmodium falciparum 3D7				ornithine metabolic process							ornithine metabolic process										cytoplasm															pyridoxal phosphate binding	transferase activity
20	TRUE	Empty	60S ribosomal protein L40/UBI, putative OS=Plasmodium falciparum (isolate 3D7) GN=PF13_0346 PE=4 SV=1	Q8ID50_PLAF7	15 kDa			Plasmodium falciparum 3D7				translation							translation										cytosolic large ribosomal subunit					ribosome					cytosolic large ribosomal subunit		ribosome
21	TRUE	Empty	Helicase 45 OS=Plasmodium falciparum (isolate 3D7) GN=H45 PE=3 SV=1	Q8IKF0_PLAF7	45 kDa			Plasmodium falciparum 3D7		regulation of translational initiation		translational initiation							translational initiation										cytoplasm															nucleic acid binding	hydrolase activity
22	TRUE	Empty	Histone H2B OS=Plasmodium falciparum (isolate 3D7) GN=PF07_0054 PE=3 SV=1	Q8IBV7_PLAF7	14 kDa	TRUE		Plasmodium falciparum 3D7				chromatin assembly or disassembly																						nucleus			nucleus		euchromatin					DNA binding
23	TRUE	Empty	Phosphoethanolamine N-methyltransferase OS=Plasmodium falciparum (isolate 3D7) GN=PfPMT PE=4 SV=1	Q8IDQ9_PLAF7	31 kDa			Plasmodium falciparum 3D7				phosphatidylcholine biosynthetic process							methylation									Golgi apparatus	Golgi apparatus					Golgi apparatus											transferase activity
24	TRUE	Empty	Mature parasite-infected erythrocyte surface antigen (MESA) or PfEMP2 OS=Plasmodium falciparum (isolate 3D7) GN=MESA PE=4 SV=1	Q8I492_PLAF7	168 kDa			Plasmodium falciparum 3D7																									host cell plasma membrane											protein binding
25	TRUE	Empty	Endoplasmin homolog, putative OS=Plasmodium falciparum (isolate 3D7) GN=PFL1070c PE=1 SV=1	Q8I0V4_PLAF7	95 kDa			Plasmodium falciparum 3D7				protein folding							protein folding						response to heat				endoplasmic reticulum		endoplasmic reticulum			endoplasmic reticulum										unfolded protein binding
26	TRUE	Empty	GTP-binding nuclear protein ran/tc4 OS=Plasmodium falciparum (isolate 3D7) GN=Ran PE=4 SV=1	Q7KQK6_PLAF7	25 kDa			Plasmodium falciparum 3D7		regulation of cell cycle		signal transduction		intracellular protein transport			intracellular protein transport		metabolic process															nucleus			nucleus							nucleotide binding	GTPase activity
27	TRUE	Empty	Protein disulfide-isomerase OS=Plasmodium falciparum (isolate 3D7) GN=PfPDI-8 PE=3 SV=1	C0H4Y6_PLAF7	56 kDa			Plasmodium falciparum 3D7		cell redox homeostasis		protein folding							protein folding										endoplasmic reticulum		endoplasmic reticulum			endoplasmic reticulum lumen					endoplasmic reticulum lumen						isomerase activity
28	TRUE	Empty	Histone H3 OS=Plasmodium falciparum (isolate 3D7) GN=PFF0510w PE=3 SV=1	C6KSV0_PLAF7	15 kDa	TRUE		Plasmodium falciparum 3D7				chromosome organization																						nucleus			nucleus		nucleosome					DNA binding
29	TRUE	Empty	Purine nucleotide phosphorylase, putative OS=Plasmodium falciparum (isolate 3D7) GN=PFE0660c PE=1 SV=1	Q8I3X4_PLAF7	27 kDa			Plasmodium falciparum 3D7				nucleoside metabolic process							nucleoside metabolic process																										transferase activity
30	TRUE	Empty	Rhoptry-associated protein 2, RAP2 OS=Plasmodium falciparum (isolate 3D7) GN=RAP2 PE=4 SV=1	Q8I484_PLAF7	47 kDa			Plasmodium falciparum 3D7										entry into host cell		entry into host cell
31	TRUE	Empty	14-3-3 protein, putative OS=Plasmodium falciparum (isolate 3D7) GN=MAL8P1.69 PE=3 SV=1	C0H4V6_PLAF7	30 kDa			Plasmodium falciparum 3D7																					food vacuole					food vacuole			nucleus							histone binding
32	TRUE	Empty	Hypoxanthine phosphoribosyltransferase OS=Plasmodium falciparum (isolate 3D7) GN=PF10_0121 PE=4 SV=1	Q8IJS1_PLAF7	26 kDa			Plasmodium falciparum 3D7				nucleoside metabolic process							nucleoside metabolic process										cytoplasm																transferase activity
33	TRUE	Empty	RhopH3 OS=Plasmodium falciparum (isolate 3D7) GN=PFI0265c PE=4 SV=1	Q8I395_PLAF7	105 kDa			Plasmodium falciparum 3D7										entry into host cell		entry into host cell																								protein binding
34	TRUE	Empty	60S ribosomal protein P0 OS=Plasmodium falciparum (isolate 3D7) GN=PF11_0313 PE=3 SV=1	Q8II61_PLAF7	35 kDa			Plasmodium falciparum 3D7				ribosome biogenesis							translation										cytosolic large ribosomal subunit					ribosome					cytosolic large ribosomal subunit		ribosome
35	TRUE	Empty	Heat shock protein 101, putative OS=Plasmodium falciparum (isolate 3D7) GN=PF11_0175 PE=1 SV=1	Q8IIJ8_PLAF7	103 kDa			Plasmodium falciparum 3D7				protein hexamerization							protein metabolic process						response to unfolded protein				parasitophorous vacuolar membrane				parasitophorous vacuolar membrane	parasitophorous vacuolar membrane	parasitophorous vacuolar membrane			parasitophorous vacuolar membrane	parasitophorous vacuolar membrane					protein binding
36	TRUE	Empty	CAF1 family ribonuclease, putative OS=Plasmodium falciparum (isolate 3D7) GN=MAL8P1.104 PE=4 SV=1	C0H4T9_PLAF7	200 kDa			Plasmodium falciparum 3D7																										nucleus			nucleus							nucleic acid binding
37	TRUE	Empty	Karyopherin beta OS=Plasmodium falciparum (isolate 3D7) GN=PFE1195w PE=4 SV=1	Q8I3M5_PLAF7	127 kDa			Plasmodium falciparum 3D7				nucleocytoplasmic transport		NLS-bearing substrate import into nucleus			NLS-bearing substrate import into nucleus												cytoplasm					nuclear pore	nuclear pore		nuclear pore		nuclear pore					protein heterodimerization activity
38	TRUE	Empty	Receptor for activated C kinase homolog, PfRACK OS=Plasmodium falciparum (isolate 3D7) GN=PfRACK PE=4 SV=1	Q8IBA0_PLAF7	36 kDa			Plasmodium falciparum 3D7																					cytosol															protein kinase C binding
39	TRUE	Empty	Glideosome-associated protein 50 OS=Plasmodium falciparum (isolate 3D7) GN=GAP50 PE=1 SV=1	Q8I2X3_PLAF7	45 kDa			Plasmodium falciparum 3D7				dephosphorylation							dephosphorylation										endoplasmic reticulum		endoplasmic reticulum			endoplasmic reticulum	plasma membrane					plasma membrane				protein anchor	hydrolase activity
40	TRUE	Empty	Tubulin beta chain OS=Plasmodium falciparum (isolate 3D7) GN=PF10_0084 PE=3 SV=1	TBB_PLAF7	50 kDa			Plasmodium falciparum 3D7				microtubule-based process							metabolic process						response to drug				cytoplasm	cytoskeleton				microtubule					microtubule					nucleotide binding	GTPase activity
41	TRUE	Empty	DNA/RNA-binding protein Alba, putative OS=Plasmodium falciparum (isolate 3D7) GN=PF08_0074 PE=4 SV=1	Q8IAX8_PLAF7	27 kDa			Plasmodium falciparum 3D7																					cytoplasm					nucleus			nucleus							nucleic acid binding
42	TRUE	Empty	40S ribosomal protein S4, putative OS=Plasmodium falciparum (isolate 3D7) GN=PF11_0065 PE=3 SV=2	Q8IIU8_PLAF7	30 kDa			Plasmodium falciparum 3D7				translation							translation										ribosome					cytosolic small ribosomal subunit					cytosolic small ribosomal subunit		cytosolic small ribosomal subunit			RNA binding
43	TRUE	Empty	6-phosphofructokinase, putative OS=Plasmodium falciparum (isolate 3D7) GN=PFI0755c PE=4 SV=1	Q8I2Z8_PLAF7	159 kDa			Plasmodium falciparum 3D7				phosphorylation							glycolysis										cytoplasm															metal ion binding	transferase activity
44	TRUE	Empty	Exported protein 2 OS=Plasmodium falciparum (isolate 3D7) GN=EXP-2 PE=4 SV=1	Q8IKC8_PLAF7	33 kDa			Plasmodium falciparum 3D7																					parasitophorous vacuolar membrane				parasitophorous vacuolar membrane	parasitophorous vacuolar membrane	parasitophorous vacuolar membrane			parasitophorous vacuolar membrane	parasitophorous vacuolar membrane					protein binding
45	TRUE	Empty	Adenosine deaminase, putative OS=Plasmodium falciparum (isolate 3D7) GN=PF10_0289 PE=4 SV=1	Q8IJA9_PLAF7	42 kDa			Plasmodium falciparum 3D7				purine ribonucleoside monophosphate biosynthetic process							purine ribonucleoside monophosphate biosynthetic process						response to drug																				deaminase activity
46	TRUE	Empty	40S ribosomal protein S2, putative OS=Plasmodium falciparum (isolate 3D7) GN=PF14_0448 PE=3 SV=1	Q8IL02_PLAF7	30 kDa	TRUE		Plasmodium falciparum 3D7				translation							translation										ribosome					cytosolic small ribosomal subunit					cytosolic small ribosomal subunit		cytosolic small ribosomal subunit			RNA binding
47	TRUE	Empty	Knob-associated histidine-rich protein OS=Plasmodium falciparum (isolate 3D7) GN=PFB0100c PE=4 SV=1	Q9TY99_PLAF7	71 kDa			Plasmodium falciparum 3D7																					cytoplasm				Maurer's cleft											protein binding
48	TRUE	Empty	40S ribosomal protein S19, putative OS=Plasmodium falciparum (isolate 3D7) GN=PFD1055w PE=4 SV=1	Q8IFP2_PLAF7	20 kDa	TRUE		Plasmodium falciparum 3D7				translation							translation										ribosome					cytosolic small ribosomal subunit					cytosolic small ribosomal subunit		cytosolic small ribosomal subunit
49	TRUE	Empty	Thioredoxin-related protein, putative OS=Plasmodium falciparum (isolate 3D7) GN=PF13_0272 PE=4 SV=1	Q8IDH5_PLAF7	24 kDa			Plasmodium falciparum 3D7		cell redox homeostasis		cell redox homeostasis							metabolic process																										isomerase activity
50	TRUE	Empty	Alpha tubulin OS=Plasmodium falciparum (isolate 3D7) GN=PFI0180w PE=3 SV=1	Q6ZLZ9_PLAF7	50 kDa	TRUE		Plasmodium falciparum 3D7				microtubule-based process							metabolic process										cytoplasm	cytoskeleton				nucleus			nucleus		microtubule					nucleotide binding	GTPase activity
51	TRUE	Empty	40S ribosomal protein S3, putative OS=Plasmodium falciparum (isolate 3D7) GN=PF14_0627 PE=3 SV=1	Q8IKH8_PLAF7	25 kDa			Plasmodium falciparum 3D7				translation							translation										ribosome					cytosolic small ribosomal subunit					cytosolic small ribosomal subunit		cytosolic small ribosomal subunit			nucleic acid binding
52	TRUE	Empty	40S ribosomal protein SA OS=Plasmodium falciparum (isolate 3D7) GN=PF10_0264 PE=3 SV=1	RSSA_PLAF7	30 kDa			Plasmodium falciparum 3D7				ribosomal small subunit assembly and maintenance							translation										cytosolic small ribosomal subunit					ribosome					cytosolic small ribosomal subunit		cytosolic small ribosomal subunit
53	TRUE	Empty	Histone H2A OS=Plasmodium falciparum (isolate 3D7) GN=PFC0920w PE=3 SV=1	O97320_PLAF7	16 kDa	TRUE		Plasmodium falciparum 3D7				chromatin assembly or disassembly																						nucleus			nucleus		nucleosome					DNA binding
54	TRUE	Empty	M1-family aminopeptidase OS=Plasmodium falciparum (isolate 3D7) GN=MAL13P1.56 PE=4 SV=1	Q8IEK1_PLAF7	126 kDa			Plasmodium falciparum 3D7				proteolysis							peptide catabolic process										cytoplasm					food vacuole			nucleus							peptide binding	hydrolase activity
55	TRUE	Empty	Elongation factor 1-gamma, putative OS=Plasmodium falciparum (isolate 3D7) GN=PF13_0214 PE=4 SV=2	Q8IDV0_PLAF7	48 kDa			Plasmodium falciparum 3D7				translational elongation							translational elongation										eukaryotic translation elongation factor 1 complex															translation elongation factor activity	glutathione transferase activity
56	TRUE	Empty	Rhoptry neck protein 3, putative OS=Plasmodium falciparum (isolate 3D7) GN=PFL2505c PE=4 SV=1	Q8I4R5_PLAF7	263 kDa			Plasmodium falciparum 3D7										entry into host cell		entry into host cell													parasitophorous vacuole											protein binding
57	TRUE	Empty	HAP protein OS=Plasmodium falciparum (isolate 3D7) GN=PF14_0078 PE=1 SV=1	Q8IM15_PLAF7	52 kDa			Plasmodium falciparum 3D7				proteolysis							proteolysis										food vacuole					food vacuole										metal ion binding	aspartic-type endopeptidase activity
58	TRUE	Empty	QF122 antigen OS=Plasmodium falciparum (isolate 3D7) GN=PF10_0115 PE=4 SV=1	Q8IJS7_PLAF7	132 kDa			Plasmodium falciparum 3D7		regulation of transcription, DNA-dependent																								nucleus			nucleus							nucleic acid binding
59	TRUE	Empty	40S ribosomal protein S3a OS=Plasmodium falciparum (isolate 3D7) GN=MAL3P7.35 PE=3 SV=1	RS3A_PLAF7	30 kDa			Plasmodium falciparum 3D7				translation							translation										cytoplasm					cytosolic small ribosomal subunit					cytosolic small ribosomal subunit		ribosome
60	TRUE	Empty	ADP/ATP transporter on adenylate translocase OS=Plasmodium falciparum (isolate 3D7) GN=PF10_0366 PE=3 SV=1	Q8IJ34_PLAF7	34 kDa			Plasmodium falciparum 3D7				transmembrane transport		transport			transmembrane transport												mitochondrial inner membrane					mitochondrial inner membrane	integral to membrane	mitochondrial inner membrane		mitochondrial inner membrane	mitochondrial inner membrane
61	TRUE	Empty	DNA/RNA-binding protein, putative OS=Plasmodium falciparum (isolate 3D7) GN=PF10_0063 PE=4 SV=1	Q8IJX8_PLAF7	12 kDa			Plasmodium falciparum 3D7																										nucleus			nucleus							protein binding
62	TRUE	Empty	Phosphoglycerate mutase, putative OS=Plasmodium falciparum (isolate 3D7) GN=PF11_0208 PE=1 SV=1	Q8IIG6_PLAF7	29 kDa			Plasmodium falciparum 3D7		regulation of pentose-phosphate shunt		gluconeogenesis							glycolysis										cytosol																isomerase activity
63	TRUE	Empty	40S ribosomal protein S18, putative OS=Plasmodium falciparum (isolate 3D7) GN=PF11_0272 PE=3 SV=1	Q8IIA2_PLAF7	18 kDa			Plasmodium falciparum 3D7				translation							translation										ribosome					small ribosomal subunit					small ribosomal subunit		small ribosomal subunit			nucleic acid binding
64	TRUE	Empty	40S ribosomal protein S14, putative OS=Plasmodium falciparum (isolate 3D7) GN=PFE0810c PE=3 SV=1	Q8I3U6_PLAF7	16 kDa			Plasmodium falciparum 3D7				translation							maturation of SSU-rRNA from tricistronic rRNA transcript (SSU-rRNA, 5.8S rRNA, LSU-rRNA)										ribosome					cytosolic small ribosomal subunit					cytosolic small ribosomal subunit		cytosolic small ribosomal subunit			RNA binding
65	TRUE	Empty	Cell division cycle protein 48 homologue, putative OS=Plasmodium falciparum (isolate 3D7) GN=PFF0940c PE=3 SV=1	C6KT34_PLAF7	92 kDa			Plasmodium falciparum 3D7											metabolic process																									nucleotide binding	hydrolase activity
66	TRUE	Empty	Triosephosphate isomerase OS=Plasmodium falciparum (isolate 3D7) GN=TPI PE=3 SV=1	TPIS_PLAF7	28 kDa			Plasmodium falciparum 3D7				pentose-phosphate shunt							fatty acid biosynthetic process																										isomerase activity
67	TRUE	Empty	Skeleton-binding protein 1 OS=Plasmodium falciparum (isolate 3D7) GN=PfSBP1 PE=4 SV=1	Q8I487_PLAF7	36 kDa			Plasmodium falciparum 3D7						protein transport			protein transport												parasitophorous vacuolar membrane				Maurer's cleft	parasitophorous vacuolar membrane	parasitophorous vacuolar membrane			parasitophorous vacuolar membrane	parasitophorous vacuolar membrane					protein binding
68	TRUE	Empty	Cg4 protein OS=Plasmodium falciparum (isolate 3D7) GN=PF07_0033 PE=3 SV=1	Q8IC01_PLAF7	100 kDa			Plasmodium falciparum 3D7																					cytoplasm															nucleotide binding
69	TRUE	Empty	Cytoadherence linked asexual protein 9(CLAG9) OS=Plasmodium falciparum (isolate 3D7) GN=CLAG9 PE=4 SV=1	Q8I2G2_PLAF7	160 kDa			Plasmodium falciparum 3D7	cell-cell adhesion			cell-cell adhesion
70	TRUE	Empty	Thioredoxin peroxidase 1 OS=Plasmodium falciparum (isolate 3D7) GN=TPx1 PE=4 SV=1	Q8IL80_PLAF7	22 kDa			Plasmodium falciparum 3D7				DNA protection							oxidation reduction						response to heat				cytosol													antioxidant activity		protein dimerization activity	oxidoreductase activity
71	TRUE	Empty	Multidrug resistance protein OS=Plasmodium falciparum (isolate 3D7) GN=PfMDR1 PE=3 SV=1	Q7K6A5_PLAF7	162 kDa			Plasmodium falciparum 3D7				transmembrane transport		transport			transmembrane transport		metabolic process						response to drug				food vacuole					food vacuole	integral to membrane									nucleotide binding	ATPase activity, coupled to transmembrane movement of substances
72	TRUE	Empty	40S ribosomal protein S9, putative OS=Plasmodium falciparum (isolate 3D7) GN=PFE1005w PE=3 SV=1	Q8I3R0_PLAF7	22 kDa			Plasmodium falciparum 3D7				translation							translation										ribosome					small ribosomal subunit					small ribosomal subunit		small ribosomal subunit			RNA binding
73	TRUE	Empty	Heat shock protein hsp70 homologue OS=Plasmodium falciparum (isolate 3D7) GN=PF11_0351 PE=3 SV=1	Q8II24_PLAF7	73 kDa			Plasmodium falciparum 3D7				protein folding							protein folding						response to unfolded protein				mitochondrion					mitochondrion		mitochondrion								unfolded protein binding
74	TRUE	Empty	Adenosylhomocysteinase OS=Plasmodium falciparum (isolate 3D7) GN=PFE1050w PE=1 SV=2	SAHH_PLAF7	54 kDa			Plasmodium falciparum 3D7				one-carbon compound metabolic process							one-carbon compound metabolic process																										hydrolase activity
75	TRUE	Empty	Putative uncharacterized protein OS=Plasmodium falciparum (isolate 3D7) GN=PFI1270w PE=4 SV=1	Q8I2Q0_PLAF7	25 kDa			unknown
76	TRUE	Empty	Plasmepsin-1 OS=Plasmodium falciparum (isolate 3D7) GN=PF14_0076 PE=2 SV=1	PLM1_PLAF7	51 kDa	TRUE		Plasmodium falciparum 3D7				hemoglobin catabolic process							proteolysis										vacuole					food vacuole											hydrolase activity
77	TRUE	Empty	Myo-inositol 1-phosphate synthase, putative OS=Plasmodium falciparum (isolate 3D7) GN=PFE0585c PE=4 SV=1	Q8I3Y8_PLAF7	69 kDa			Plasmodium falciparum 3D7				inositol biosynthetic process							phospholipid biosynthetic process																										isomerase activity
78	TRUE	Empty	Nucleosome assembly protein 1, putative OS=Plasmodium falciparum (isolate 3D7) GN=PFL0185c PE=1 SV=2	Q8I608_PLAF7	40 kDa			Plasmodium falciparum 3D7				nucleosome assembly																	cytoplasm					nucleus			nucleus							histone binding
79	TRUE	Empty	T-complex protein 1, gamma subunit, putative OS=Plasmodium falciparum (isolate 3D7) GN=PFL1425w PE=3 SV=1	Q8I5C4_PLAF7	61 kDa			Plasmodium falciparum 3D7				protein folding							protein folding										cytoplasm															unfolded protein binding
80	TRUE	Empty	Pyridoxine/pyridoxal 5-phosphate biosynthesis enzyme OS=Plasmodium falciparum (isolate 3D7) GN=PFF1025c PE=1 SV=1	C6KT50_PLAF7	33 kDa			unknown
81	TRUE	Empty	60S ribosomal protein L12, putative OS=Plasmodium falciparum (isolate 3D7) GN=PFE0850c PE=3 SV=2	Q8I3T8_PLAF7	18 kDa			Plasmodium falciparum 3D7				translation							translation										ribosome					ribosome							ribosome
82	TRUE	Empty	HSP40, subfamily A, putative OS=Plasmodium falciparum (isolate 3D7) GN=PF14_0359 PE=4 SV=1	Q8IL88_PLAF7	48 kDa			Plasmodium falciparum 3D7				protein folding							protein folding																									metal ion binding
83	TRUE	Empty	60S ribosomal protein L8, putative OS=Plasmodium falciparum (isolate 3D7) GN=PFE0845c PE=4 SV=1	Q8I3T9_PLAF7	28 kDa			Plasmodium falciparum 3D7				translation							translation										cytosolic large ribosomal subunit					ribosome					cytosolic large ribosomal subunit		ribosome
84	TRUE	Empty	Dynein-related AAA-type ATPase OS=Plasmodium falciparum (isolate 3D7) GN=PF14_0326 PE=4 SV=2	Q8ILB9_PLAF7	971 kDa	TRUE		Plasmodium falciparum 3D7											metabolic process																									nucleotide binding	ATPase activity
85	TRUE	Empty	T-complex protein 1 subunit alpha OS=Plasmodium falciparum (isolate 3D7) GN=PF11_0331 PE=3 SV=1	Q8II43_PLAF7	60 kDa			Plasmodium falciparum 3D7				protein folding							protein folding										cytoplasm															unfolded protein binding
86	TRUE	Empty	60S ribosomal protein L5, putative OS=Plasmodium falciparum (isolate 3D7) GN=PF14_0230 PE=3 SV=1	Q8ILL3_PLAF7	34 kDa			Plasmodium falciparum 3D7				translation							translation										ribosome					cytosolic large ribosomal subunit					cytosolic large ribosomal subunit		cytosolic large ribosomal subunit			5S rRNA binding
87	TRUE	Empty	Hexokinase OS=Plasmodium falciparum (isolate 3D7) GN=PFF1155w PE=3 SV=1	C6KT76_PLAF7	55 kDa			Plasmodium falciparum 3D7		cellular glucose homeostasis		phosphorylation							glycolysis										cytosol															glucose binding	transferase activity
88	TRUE	Empty	DNAJ protein, putative OS=Plasmodium falciparum (isolate 3D7) GN=RESA PE=4 SV=1	Q8I0U6_PLAF7	127 kDa	TRUE		unknown
89	TRUE	Empty	Nucleosome assembly protein OS=Plasmodium falciparum (isolate 3D7) GN=PFI0930c PE=3 SV=1	Q8I2W3_PLAF7	32 kDa			Plasmodium falciparum 3D7				nucleosome assembly																	cytoplasm					nucleus			nucleus		nuclear periphery					histone binding
90	TRUE	Empty	V-type H(+)-translocating pyrophosphatase, putative OS=Plasmodium falciparum (isolate 3D7) GN=PF14_0541 PE=3 SV=1	Q8IKR1_PLAF7	76 kDa			Plasmodium falciparum 3D7		regulation of pH		transmembrane transport		transmembrane transport			transmembrane transport		metabolic process										food vacuole					food vacuole	membrane										hydrogen-translocating pyrophosphatase activity
91	TRUE	Empty	40S ribosomal protein S7, putative OS=Plasmodium falciparum (isolate 3D7) GN=PF13_0014 PE=4 SV=1	Q8IET7_PLAF7	22 kDa			Plasmodium falciparum 3D7				translation							translation										cytosolic small ribosomal subunit					ribosome					cytosolic small ribosomal subunit		ribosome
92	TRUE	Empty	Uncharacterized protein OS=Plasmodium falciparum (isolate 3D7) GN=PFF0770c PE=4 SV=1	C6KT00_PLAF7	220 kDa			Plasmodium falciparum 3D7											metabolic process																										catalytic activity
93	TRUE	Empty	Uncharacterized protein OS=Plasmodium falciparum (isolate 3D7) GN=MAL13P1.39 PE=4 SV=1	C0H5A6_PLAF7	738 kDa			unknown
94	TRUE	Empty	Uncharacterized protein OS=Plasmodium falciparum (isolate 3D7) GN=PF13_0148 PE=4 SV=1	C0H5D9_PLAF7	575 kDa			Plasmodium falciparum 3D7																					apicoplast					apicoplast
95	TRUE	Empty	Chaperone, putative OS=Plasmodium falciparum (isolate 3D7) GN=PFF0430w PE=3 SV=1	C6KST5_PLAF7	62 kDa			Plasmodium falciparum 3D7				protein folding							protein folding										cytoplasm															unfolded protein binding
96	TRUE	Empty	40S ribosomal protein S16, putative OS=Plasmodium falciparum (isolate 3D7) GN=PF08_0076 PE=3 SV=1	Q8IAX5_PLAF7	16 kDa			Plasmodium falciparum 3D7				translation							translation										cytosolic small ribosomal subunit					cytosolic small ribosomal subunit					cytosolic small ribosomal subunit		ribosome
97	TRUE	Empty	40S ribosomal protein S10, putative OS=Plasmodium falciparum (isolate 3D7) GN=PF07_0080 PE=4 SV=1	Q8IBQ5_PLAF7	16 kDa			Plasmodium falciparum 3D7				translation							translation										cytosolic small ribosomal subunit					cytosolic small ribosomal subunit					cytosolic small ribosomal subunit		cytosolic small ribosomal subunit
98	TRUE	Empty	Uncharacterized protein OS=Plasmodium falciparum (isolate 3D7) GN=PF13_0351 PE=4 SV=1	Q8ID41_PLAF7	45 kDa			unknown
99	TRUE	Empty	Peptidyl-prolyl cis-trans isomerase OS=Plasmodium falciparum (isolate 3D7) GN=PfCyP19 PE=3 SV=1	Q76NN7_PLAF7	19 kDa			Plasmodium falciparum 3D7				protein folding							protein folding										cytosol															cyclosporin A binding	isomerase activity
100	TRUE	Empty	Polyadenylate-binding protein, putative OS=Plasmodium falciparum (isolate 3D7) GN=PFL1170w PE=4 SV=1	Q8I5H4_PLAF7	97 kDa			Plasmodium falciparum 3D7				RNA processing							RNA processing										cytoplasm															nucleic acid binding
101	TRUE	Empty	Phosphoribosylpyrophosphate synthetase OS=Plasmodium falciparum (isolate 3D7) GN=PF13_0143 PE=4 SV=1	Q8IE67_PLAF7	49 kDa			Plasmodium falciparum 3D7				pentose-phosphate shunt							purine ribonucleoside salvage																									magnesium ion binding	transferase activity
102	TRUE	Empty	Putative E3 ubiquitin-protein ligase protein PFF1365c OS=Plasmodium falciparum (isolate 3D7) GN=PFF1365c PE=3 SV=1	ALTH1_PLAF7	1206 kDa	TRUE		Plasmodium falciparum 3D7				protein ubiquitination							protein ubiquitination																integral to membrane										ligase activity
103	TRUE	Empty	60S ribosomal protein L6, putative OS=Plasmodium falciparum (isolate 3D7) GN=PF13_0129 PE=4 SV=1	Q8IE85_PLAF7	22 kDa			Plasmodium falciparum 3D7				translation							translation										cytosolic large ribosomal subunit					ribosome					cytosolic large ribosomal subunit		ribosome			RNA binding
104	TRUE	Empty	40S ribosomal protein S8 OS=Plasmodium falciparum (isolate 3D7) GN=PF14_0083 PE=3 SV=1	Q8IM10_PLAF7	25 kDa			Plasmodium falciparum 3D7				translation							translation										cytosolic small ribosomal subunit					ribosome					cytosolic small ribosomal subunit		ribosome
105	TRUE	Empty	Myosin-A OS=Plasmodium falciparum (isolate 3D7) GN=PF13_0233 PE=1 SV=1	MYOA_PLAF7	92 kDa			Plasmodium falciparum 3D7											metabolic process											myosin complex				myosin complex	plasma membrane				pellicle	plasma membrane				protein binding
106	TRUE	Empty	Macrophage migration inhibitory factor homologue OS=Plasmodium falciparum (isolate 3D7) GN=MIF PE=1 SV=1	Q8I5C5_PLAF7	13 kDa			Plasmodium falciparum 3D7											oxidation reduction	evasion or tolerance of host immune response					evasion or tolerance of host immune response				cytoplasm				host cell cytoplasm											host cell surface receptor binding	oxidoreductase activity
107	TRUE	Empty	Uncharacterized protein OS=Plasmodium falciparum (isolate 3D7) GN=m26-32-10 PE=4 SV=1	Q8IE65_PLAF7	419 kDa			unknown
108	TRUE	Empty	Rhoptry-associated protein 3, RAP3 OS=Plasmodium falciparum (isolate 3D7) GN=RAP3 PE=4 SV=1	Q8I485_PLAF7	47 kDa			Plasmodium falciparum 3D7
109	TRUE	Empty	Histone H2A OS=Plasmodium falciparum (isolate 3D7) GN=PFF0860c PE=3 SV=1	C6KT18_PLAF7	14 kDa	TRUE		Plasmodium falciparum 3D7				chromosome organization																						nucleus			nucleus		nucleosome					DNA binding
110	TRUE	Empty	Cytoadherence linked asexual protein 3.2 OS=Plasmodium falciparum (isolate 3D7) GN=RhopH1(3.2) PE=4 SV=3	O77309_PLAF7	167 kDa	TRUE		Plasmodium falciparum 3D7	cytoadherence to microvasculature, mediated by parasite protein											cytoadherence to microvasculature, mediated by parasite protein													host cell plasma membrane											cell adhesion molecule binding
111	TRUE	Empty	60S ribosomal protein L7, putative OS=Plasmodium falciparum (isolate 3D7) GN=PFC0300c PE=4 SV=2	O97250_PLAF7	31 kDa			Plasmodium falciparum 3D7				translation							translation										cytosolic large ribosomal subunit					cytosolic large ribosomal subunit					cytosolic large ribosomal subunit		cytosolic large ribosomal subunit
112	TRUE	Empty	Peptidase, putative OS=Plasmodium falciparum (isolate 3D7) GN=PF14_0517 PE=3 SV=1	Q8IKT5_PLAF7	89 kDa			Plasmodium falciparum 3D7				hemoglobin catabolic process							proteolysis										food vacuole					food vacuole										metal ion binding	hydrolase activity
113	TRUE	Empty	60S acidic ribosomal protein P2 OS=Plasmodium falciparum (isolate 3D7) GN=MAL3P3.19 PE=3 SV=1	RLA2_PLAF7	12 kDa			Plasmodium falciparum 3D7				translational elongation							translational elongation										ribosome					ribosome							ribosome
114	TRUE	Empty	PIESP2 erythrocyte surface protein OS=Plasmodium falciparum (isolate 3D7) GN=PFE0060w PE=4 SV=1	Q8I488_PLAF7	49 kDa			Plasmodium falciparum 3D7																									host cell cytoplasm											protein binding
115	TRUE	Empty	Uncharacterized protein OS=Plasmodium falciparum (isolate 3D7) GN=PFE0050w PE=4 SV=1	Q8I490_PLAF7	31 kDa			Plasmodium falciparum 3D7																									Maurer's cleft
116	TRUE	Empty	Uncharacterized protein OS=Plasmodium falciparum (isolate 3D7) GN=PF08_0137 PE=4 SV=1	Q8IAK9_PLAF7	147 kDa			Plasmodium falciparum 3D7																					apicoplast					apicoplast
117	TRUE	Empty	40S ribosomal protein S5, putative OS=Plasmodium falciparum (isolate 3D7) GN=PF07_0088 PE=3 SV=1	Q8IBN5_PLAF7	22 kDa			Plasmodium falciparum 3D7				translation							translation										ribosome					small ribosomal subunit					small ribosomal subunit		cytosolic small ribosomal subunit			mRNA binding
118	TRUE	Empty	Glutamate dehydrogenase OS=Plasmodium falciparum (isolate 3D7) GN=PF14_0164 PE=3 SV=1	Q8ILT0_PLAF7	53 kDa	TRUE		Plasmodium falciparum 3D7				amino acid metabolic process							oxidation reduction										cytosol																oxidoreductase activity
119	TRUE	Empty	Uncharacterized protein OS=Plasmodium falciparum (isolate 3D7) GN=MAL13P1.237 PE=4 SV=1	Q8IDM3_PLAF7	42 kDa			Plasmodium falciparum 3D7																					cytoplasm					nucleus			nucleus							nucleic acid binding
120	TRUE	Empty	M17 leucyl aminopeptidase OS=Plasmodium falciparum (isolate 3D7) GN=LAP PE=1 SV=1	Q8IL11_PLAF7	68 kDa			Plasmodium falciparum 3D7				proteolysis							proteolysis										cytosol															metal ion binding	metalloexopeptidase activity
121	TRUE	Empty	Small GTP-binding protein sar1 OS=Plasmodium falciparum (isolate 3D7) GN=sar1 PE=3 SV=1	Q8I1S0_PLAF7	22 kDa			Plasmodium falciparum 3D7				vesicle-mediated transport		transport			intracellular protein transport											Golgi apparatus	endoplasmic reticulum		endoplasmic reticulum		Maurer's cleft	endoplasmic reticulum										nucleotide binding
122	TRUE	Empty	ADP-ribosylation factor 1 OS=Plasmodium falciparum (isolate 3D7) GN=ARF1 PE=1 SV=1	ARF1_PLAF7	21 kDa			Plasmodium falciparum 3D7		small GTPase mediated signal transduction		protein amino acid ADP-ribosylation		transport			intracellular protein transport		protein amino acid ADP-ribosylation									Golgi apparatus	Golgi apparatus					food vacuole										nucleotide binding
123	TRUE	Empty	Hexose transporter, PfHT1 OS=Plasmodium falciparum (isolate 3D7) GN=HT1 PE=3 SV=1	Q7KWJ5_PLAF7	56 kDa			Plasmodium falciparum 3D7				transmembrane transport		transport			transmembrane transport																		integral to plasma membrane					integral to plasma membrane
124	TRUE	Empty	Eukaryotic initiation factor 5a, putative OS=Plasmodium falciparum (isolate 3D7) GN=PFL0210c PE=4 SV=1	Q8I603_PLAF7	18 kDa			Plasmodium falciparum 3D7		positive regulation of translational elongation		translation							translation																									ribosome binding
125	TRUE	Empty	Conserved Plasmodium protein OS=Plasmodium falciparum (isolate 3D7) GN=PF10_0250 PE=4 SV=2	Q8IJE8_PLAF7	696 kDa			unknown
126	TRUE	Empty	60S ribosomal protein L13, putative OS=Plasmodium falciparum (isolate 3D7) GN=PF10_0043 PE=4 SV=1	Q8IJZ7_PLAF7	24 kDa			Plasmodium falciparum 3D7				translation							translation										cytosolic large ribosomal subunit					cytosolic large ribosomal subunit					cytosolic large ribosomal subunit		ribosome			mRNA binding
127	TRUE	Empty	Erythrocyte membrane protein 1, PfEMP1 OS=Plasmodium falciparum (isolate 3D7) GN=VAR PE=4 SV=1	C6KTF7_PLAF7	457 kDa	TRUE		Plasmodium falciparum 3D7	cytoadherence to microvasculature, mediated by parasite protein			cell-cell adhesion								pathogenesis					antigenic variation								host cell plasma membrane		integral to membrane									cell adhesion molecule binding
128	TRUE	Empty	Decoy Protein Q8IEL0-DECOY	Q8IEL0-DECOY	?			unknown
129	TRUE	Empty	Replication factor A-related protein, putative OS=Plasmodium falciparum (isolate 3D7) GN=PFI0235w PE=4 SV=1	Q8I3A1_PLAF7	56 kDa			Plasmodium falciparum 3D7																																				nucleic acid binding
130	TRUE	Empty	Clathrin heavy chain OS=Plasmodium falciparum (isolate 3D7) GN=PFL0930w PE=3 SV=1	Q8I5L6_PLAF7	233 kDa			Plasmodium falciparum 3D7				vesicle-mediated transport		intracellular protein transport			intracellular protein transport											clathrin coat of trans-Golgi network vesicle	clathrin coat of trans-Golgi network vesicle					cytoplasmic vesicle	membrane			clathrin coat of trans-Golgi network vesicle	clathrin vesicle coat	coated pit
131	TRUE	Empty	Peptidyl-prolyl cis-trans isomerase OS=Plasmodium falciparum (isolate 3D7) GN=CyP22 PE=3 SV=1	Q8IIK8_PLAF7	22 kDa			Plasmodium falciparum 3D7				protein folding							protein folding										endoplasmic reticulum		endoplasmic reticulum			endoplasmic reticulum										cyclosporin A binding	isomerase activity
132	TRUE	Empty	60S ribosomal protein L6-2, putative OS=Plasmodium falciparum (isolate 3D7) GN=PF13_0213 PE=4 SV=1	Q8IDV1_PLAF7	26 kDa			Plasmodium falciparum 3D7				translation							translation										cytosolic large ribosomal subunit					cytosolic large ribosomal subunit					cytosolic large ribosomal subunit		ribosome
133	TRUE	Empty	Spermidine synthase OS=Plasmodium falciparum (isolate 3D7) GN=PF11_0301 PE=1 SV=1	Q8II73_PLAF7	37 kDa			Plasmodium falciparum 3D7				spermidine biosynthetic process							polyamine biosynthetic process										cytosol																transferase activity
134	TRUE	Empty	Merozoite Surface Protein 7, MSP7 OS=Plasmodium falciparum (isolate 3D7) GN=MSP7 PE=4 SV=1	Q8IDX8_PLAF7	41 kDa			Plasmodium falciparum 3D7										entry into host cell		entry into host cell															membrane
135	TRUE	Empty	60S ribosomal protein L3, putative OS=Plasmodium falciparum (isolate 3D7) GN=PF10_0272 PE=3 SV=1	Q8IJC6_PLAF7	44 kDa			Plasmodium falciparum 3D7				translation							translation										cytosolic large ribosomal subunit					ribosome					cytosolic large ribosomal subunit		ribosome
136	TRUE	Empty	Cysteine repeat modular protein 4, putative OS=Plasmodium falciparum (isolate 3D7) GN=PCRMP 4 PE=4 SV=2	Q8IK84_PLAF7	701 kDa			Plasmodium falciparum 3D7		intracellular receptor-mediated signaling pathway		intracellular transport		intracellular transport			intracellular transport																		anchored to external side of plasma membrane					anchored to external side of plasma membrane
137	TRUE	Empty	Uncharacterized protein OS=Plasmodium falciparum (isolate 3D7) GN=MAL7P1.59 PE=4 SV=1	Q8IBW4_PLAF7	27 kDa			unknown
138	TRUE	Empty	Uncharacterized protein OS=Plasmodium falciparum (isolate 3D7) GN=PFE1120w PE=4 SV=1	C0H4F8_PLAF7	1117 kDa	TRUE		unknown
139	TRUE	Empty	Dynein heavy chain, putative OS=Plasmodium falciparum (isolate 3D7) GN=PFL0115w PE=4 SV=1	Q8I622_PLAF7	692 kDa			Plasmodium falciparum 3D7				microtubule-based movement		microtubule-based movement			microtubule-based movement		metabolic process										apicoplast					apicoplast
140	TRUE	Empty	40S ribosomal protein S12 OS=Plasmodium falciparum (isolate 3D7) GN=RPS12 PE=3 SV=1	RS12_PLAF7	15 kDa			Plasmodium falciparum 3D7				translation							translation										ribosome					ribosome							ribosome
141	TRUE	Empty	Conserved Plasmodium protein OS=Plasmodium falciparum (isolate 3D7) GN=PF11_0528 PE=4 SV=1	Q8IIN2_PLAF7	710 kDa			unknown
142	TRUE	Empty	Putative uncharacterized protein OS=Plasmodium falciparum (isolate 3D7) GN=PF14_0419 PE=4 SV=2	Q8IL30_PLAF7	865 kDa			unknown
143	TRUE	Empty	DEAD box helicase, UAP56 OS=Plasmodium falciparum (isolate 3D7) GN=UAP56 PE=4 SV=1	Q9TY94_PLAF7	52 kDa			Plasmodium falciparum 3D7											metabolic process										cytoplasm					nucleus			nucleus							nucleic acid binding	hydrolase activity
144	TRUE	Empty	60S ribosomal protein L23, putative OS=Plasmodium falciparum (isolate 3D7) GN=PF13_0171 PE=3 SV=1	Q8IE09_PLAF7	15 kDa			Plasmodium falciparum 3D7				translation							translation										ribosome					ribosome							ribosome
145	TRUE	Empty	Putative chloroquine resistance transporter OS=Plasmodium falciparum (isolate 3D7) GN=CG10 PE=3 SV=1	CRT_PLAF7	49 kDa	TRUE		Plasmodium falciparum 3D7						glutathione transport			glutathione transport								response to drug				food vacuole		endoplasmic reticulum			vacuolar membrane	vacuolar membrane			vacuolar membrane	vacuolar membrane
146	TRUE	Empty	Eukaryotic translation initiation factor 3 subunit A OS=Plasmodium falciparum (isolate 3D7) GN=PFL0625c PE=3 SV=1	Q8I5S6_PLAF7	166 kDa	TRUE		Plasmodium falciparum 3D7		regulation of translational initiation		translational initiation							translation										eukaryotic 48S preinitiation complex															translation initiation factor activity
147	TRUE	Empty	Biotin carboxylase subunit of acetyl CoA carboxylase, putative OS=Plasmodium falciparum (isolate 3D7) GN=ACC1 PE=3 SV=2	Q8IKE1_PLAF7	395 kDa			Plasmodium falciparum 3D7				fatty acid biosynthetic process							fatty acid biosynthetic process										acetyl-CoA carboxylase complex					apicoplast										biotin binding	ligase activity
148	TRUE	Empty	Protein PF14_0175 OS=Plasmodium falciparum (isolate 3D7) GN=PF14_0175 PE=4 SV=1	YPF17_PLAF7	549 kDa			Plasmodium falciparum 3D7																											integral to membrane									DNA binding
149	TRUE	Empty	Histone H3 OS=Plasmodium falciparum (isolate 3D7) GN=PFF0865w PE=3 SV=1	C6KT19_PLAF7	15 kDa	TRUE		Plasmodium falciparum 3D7				chromosome organization																						nucleus			nucleus		nucleosome					DNA binding
150	TRUE	Empty	RNA binding protein, putative OS=Plasmodium falciparum (isolate 3D7) GN=MAL8P1.40 PE=4 SV=1	Q8IB66_PLAF7	32 kDa			Plasmodium falciparum 3D7		regulation of translation																																		nucleic acid binding
151	TRUE	Empty	60S ribosomal protein L1, putative OS=Plasmodium falciparum (isolate 3D7) GN=PF14_0391 PE=4 SV=1	Q8IL58_PLAF7	25 kDa			Plasmodium falciparum 3D7				translation							translation										cytosolic large ribosomal subunit					ribosome					cytosolic large ribosomal subunit		ribosome			RNA binding
152	TRUE	Empty	60S ribosomal protein P1, putative OS=Plasmodium falciparum (isolate 3D7) GN=PF11_0043 PE=3 SV=1	Q8IIX0_PLAF7	13 kDa			Plasmodium falciparum 3D7				translation							translation										large ribosomal subunit					ribosome					large ribosomal subunit		ribosome
153	TRUE	Empty	Uncharacterized protein OS=Plasmodium falciparum (isolate 3D7) GN=MAL13P1.308 PE=4 SV=1	C0H5J9_PLAF7	289 kDa			unknown
154	TRUE	Empty	40S ribosomal protein S15A, putative OS=Plasmodium falciparum (isolate 3D7) GN=PFC0735w PE=3 SV=1	O77395_PLAF7	15 kDa			Plasmodium falciparum 3D7				translation							translation										cytosolic small ribosomal subunit					ribosome					cytosolic small ribosomal subunit		ribosome
155	TRUE	Empty	40S ribosomal protein S17, putative OS=Plasmodium falciparum (isolate 3D7) GN=PFL2055w PE=3 SV=1	Q8I502_PLAF7	16 kDa	TRUE		Plasmodium falciparum 3D7				translation							translation										cytosolic small ribosomal subunit					ribosome		mitochondrion			cytosolic small ribosomal subunit		ribosome
156	TRUE	Empty	Nucleic acid binding protein, putative OS=Plasmodium falciparum (isolate 3D7) GN=MAL13P1.233 PE=4 SV=1	Q8IDN4_PLAF7	25 kDa			Plasmodium falciparum 3D7																					cytoplasm					nucleus			nucleus							nucleic acid binding
157	TRUE	Empty	Heat shock protein 70 (Hsp70), putative OS=Plasmodium falciparum (isolate 3D7) GN=MAL13P1.540 PE=3 SV=1	C0H5H0_PLAF7	108 kDa			Plasmodium falciparum 3D7																					apicoplast		endoplasmic reticulum			apicoplast										nucleotide binding
158	TRUE	Empty	Dynein heavy chain-like protein MAL7P1.162 OS=Plasmodium falciparum (isolate 3D7) GN=MAL7P1.162 PE=2 SV=2	DYHC1_PLAF7	582 kDa			Plasmodium falciparum 3D7				microtubule-based movement		microtubule-based movement			microtubule-based movement		metabolic process										cytoplasm	cytoskeleton				microtubule					microtubule associated complex					nucleotide binding	ATPase activity
159	TRUE	Empty	Conserved Plasmodium membrane protein OS=Plasmodium falciparum (isolate 3D7) GN=PFL1825w PE=4 SV=1	Q8I546_PLAF7	24 kDa			unknown
160	TRUE	Empty	Uncharacterized protein OS=Plasmodium falciparum (isolate 3D7) GN=MAL8P1.139 PE=4 SV=1	Q8IAP1_PLAF7	706 kDa			unknown
161	TRUE	Empty	40S ribosomal protein S6, putative OS=Plasmodium falciparum (isolate 3D7) GN=PF13_0228 PE=4 SV=1	Q8IDR9_PLAF7	35 kDa			Plasmodium falciparum 3D7				translation							translation										ribosome					cytosolic small ribosomal subunit					cytosolic small ribosomal subunit		cytosolic small ribosomal subunit
162	TRUE	Empty	Peptidase, putative OS=Plasmodium falciparum (isolate 3D7) GN=MAL13P1.19 PE=4 SV=1	Q8IES7_PLAF7	1112 kDa	TRUE		unknown
163	TRUE	Empty	60S ribosomal protein L10, putative OS=Plasmodium falciparum (isolate 3D7) GN=PF14_0141 PE=4 SV=1	Q8ILV2_PLAF7	25 kDa			Plasmodium falciparum 3D7				translation							translation										cytosolic large ribosomal subunit					cytosolic large ribosomal subunit					cytosolic large ribosomal subunit		ribosome
164	TRUE	Empty	Putative uncharacterized protein OS=Plasmodium falciparum (isolate 3D7) GN=PF14_0084 PE=4 SV=2	Q8IM09_PLAF7	852 kDa	TRUE		unknown
165	TRUE	Empty	MATH and LRR domain-containing protein PFE0570w OS=Plasmodium falciparum (isolate 3D7) GN=PFE0570w PE=2 SV=1	MLRR1_PLAF7	1188 kDa	TRUE		Plasmodium falciparum 3D7				RNA modification							RNA modification																integral to membrane									RNA binding	pseudouridine synthase activity
166	TRUE	Empty	Rab1b, GTPase OS=Plasmodium falciparum (isolate 3D7) GN=Rab1b PE=4 SV=1	Q7K6A8_PLAF7	23 kDa	TRUE		Plasmodium falciparum 3D7		signal transduction		signal transduction																	ER-Golgi intermediate compartment					food vacuole	membrane									nucleotide binding
167	TRUE	Empty	Plasmepsin II OS=Plasmodium falciparum (isolate 3D7) GN=PF14_0077 PE=3 SV=1	Q8I6V3_PLAF7	51 kDa	TRUE		Plasmodium falciparum 3D7				hemoglobin catabolic process							proteolysis										food vacuole					food vacuole											hydrolase activity
168	TRUE	Empty	PfRab6, GTPase OS=Plasmodium falciparum (isolate 3D7) GN=Rab6 PE=3 SV=2	Q8IHR8_PLAF7	24 kDa			Plasmodium falciparum 3D7		small GTPase mediated signal transduction		small GTPase mediated signal transduction		intracellular protein transport			intracellular protein transport											Golgi apparatus	Golgi apparatus					Golgi apparatus	membrane									nucleotide binding
169	TRUE	Empty	Merozoite capping protein 1 OS=Plasmodium falciparum (isolate 3D7) GN=PF10_0268 PE=4 SV=1	Q8IJD0_PLAF7	44 kDa			Plasmodium falciparum 3D7										entry into host cell	oxidation reduction	entry into host cell														nucleus			nucleus					antioxidant activity			oxidoreductase activity
170	TRUE	Empty	Ribosomal protein L15 OS=Plasmodium falciparum (isolate 3D7) GN=PFD0770c PE=3 SV=1	C0H4A6_PLAF7	24 kDa			Plasmodium falciparum 3D7				translation							translation										cytosolic large ribosomal subunit					ribosome					cytosolic large ribosomal subunit		ribosome
171	TRUE	Empty	Rab11a, GTPase OS=Plasmodium falciparum (isolate 3D7) GN=Rab11a PE=1 SV=1	Q76NM4_PLAF7	25 kDa	TRUE		Plasmodium falciparum 3D7		small GTPase mediated signal transduction		small GTPase mediated signal transduction		protein transport			protein transport												recycling endosome			recycling endosome		recycling endosome										protein binding
172	TRUE	Empty	40S ribosomal protein S13, putative OS=Plasmodium falciparum (isolate 3D7) GN=PF13_0316 PE=3 SV=1	Q8IDB0_PLAF7	17 kDa			Plasmodium falciparum 3D7				translation							translation										ribosome					cytosolic small ribosomal subunit					cytosolic small ribosomal subunit		cytosolic small ribosomal subunit
173	TRUE	Empty	Serine repeat antigen 3 (SERA-3) OS=Plasmodium falciparum (isolate 3D7) GN=SERA-3 PE=3 SV=1	O96165_PLAF7	105 kDa	TRUE		Plasmodium falciparum 3D7		regulation of immune response		proteolysis				immunoglobulin production			proteolysis						immunoglobulin production																				cysteine-type peptidase activity
174	TRUE	Empty	Putative uncharacterized protein OS=Plasmodium falciparum (isolate 3D7) GN=PFC0820w PE=4 SV=1	O77372_PLAF7	593 kDa			unknown
175	TRUE	Empty	Antigen UB05 OS=Plasmodium falciparum (isolate 3D7) GN=PF10_0372 PE=4 SV=2	Q8IJ28_PLAF7	14 kDa			unknown
176	TRUE	Empty	RNA binding protein, putative OS=Plasmodium falciparum (isolate 3D7) GN=PF10_0068 PE=4 SV=1	Q8IJX3_PLAF7	30 kDa			Plasmodium falciparum 3D7																					food vacuole					food vacuole										nucleic acid binding
177	TRUE	Empty	Putative uncharacterized protein OS=Plasmodium falciparum (isolate 3D7) GN=PF14_0593 PE=4 SV=1	Q8IKL1_PLAF7	161 kDa			Plasmodium falciparum 3D7											metabolic process																									GTP binding	GTPase activity
178	TRUE	Empty	Putative uncharacterized protein OS=Plasmodium falciparum (isolate 3D7) GN=PFI0805w PE=4 SV=1	C0H539_PLAF7	305 kDa			Plasmodium falciparum 3D7																																				zinc ion binding
179	TRUE	Empty	Transporter, putative OS=Plasmodium falciparum (isolate 3D7) GN=PFI0720w PE=4 SV=1	Q8I305_PLAF7	58 kDa			Plasmodium falciparum 3D7				transmembrane transport		transmembrane transport			transmembrane transport																		integral to membrane
180	TRUE	Empty	Conserved Plasmodium protein OS=Plasmodium falciparum (isolate 3D7) GN=PF11_0420 PE=4 SV=2	Q8IHV6_PLAF7	215 kDa			unknown
181	TRUE	Empty	Formate-nitrate transporter, putative OS=Plasmodium falciparum (isolate 3D7) GN=PFC0725c PE=4 SV=2	O77389_PLAF7	34 kDa			Plasmodium falciparum 3D7						transport			transport																		integral to plasma membrane					integral to plasma membrane
182	TRUE	Empty	Uncharacterized protein OS=Plasmodium falciparum (isolate 3D7) GN=PFE1325w PE=4 SV=1	Q8I3J9_PLAF7	525 kDa			unknown
183	TRUE	Empty	Circumsporozoite-related antigen OS=Plasmodium falciparum (isolate 3D7) GN=PF11_0224 PE=4 SV=1	Q8IIF0_PLAF7	17 kDa			Plasmodium falciparum 3D7				glutathione metabolic process							glutathione metabolic process						response to drug				parasitophorous vacuolar membrane				parasitophorous vacuolar membrane	parasitophorous vacuolar membrane	parasitophorous vacuolar membrane			parasitophorous vacuolar membrane	parasitophorous vacuolar membrane						glutathione transferase activity
184	TRUE	Empty	Decoy Protein C0H4D7-DECOY	C0H4D7-DECOY	?			unknown
185	TRUE	Empty	Uncharacterized protein OS=Plasmodium falciparum (isolate 3D7) GN=PFF0445w PE=4 SV=1	C6KST7_PLAF7	721 kDa			unknown
186	TRUE	Empty	Dynein heavy chain, putative OS=Plasmodium falciparum (isolate 3D7) GN=PFI0260c PE=4 SV=1	Q8I396_PLAF7	721 kDa			Plasmodium falciparum 3D7				microtubule-based movement		microtubule-based movement			microtubule-based movement		metabolic process											dynein complex				dynein complex					dynein complex
187	TRUE	Empty	Non-SERCA-type Ca2+-transporting P-ATPase OS=Plasmodium falciparum (isolate 3D7) GN=ATPase4 PE=3 SV=1	Q8I5T3_PLAF7	134 kDa			Plasmodium falciparum 3D7		regulation of sodium ion transport									metabolic process						response to drug										integral to membrane									metal ion binding	hydrolase activity
188	TRUE	Empty	Early transcribed membrane protein 10.2, etramp 10.2 OS=Plasmodium falciparum (isolate 3D7) GN=ETRAMP10.2 PE=4 SV=1	Q8IJ76_PLAF7	39 kDa			Plasmodium falciparum 3D7																					parasitophorous vacuolar membrane				Maurer's cleft	parasitophorous vacuolar membrane	parasitophorous vacuolar membrane			parasitophorous vacuolar membrane	parasitophorous vacuolar membrane
189	TRUE	Empty	60S ribosomal protein L30e, putative OS=Plasmodium falciparum (isolate 3D7) GN=PF10_0187 PE=4 SV=1	Q8IJK8_PLAF7	12 kDa			Plasmodium falciparum 3D7				translation							translation										cytosolic large ribosomal subunit					cytosolic large ribosomal subunit					cytosolic large ribosomal subunit		ribosome			RNA binding
190	TRUE	Empty	Erythrocyte membrane protein 1, PfEMP1 OS=Plasmodium falciparum (isolate 3D7) GN=VAR PE=4 SV=1	C6KSK8_PLAF7	333 kDa	TRUE		Plasmodium falciparum 3D7	cytoadherence to microvasculature, mediated by parasite protein			cell-cell adhesion								pathogenesis					antigenic variation								host cell plasma membrane		integral to membrane									cell adhesion molecule binding
191	TRUE	Empty	Cofilin/actin-depolymerizing factor homolog 1 OS=Plasmodium falciparum (isolate 3D7) GN=PFE0165w PE=1 SV=1	CADF1_PLAF7	14 kDa			Plasmodium falciparum 3D7				cytoplasmic actin-based contraction involved in cell motility		cytoplasmic actin-based contraction involved in cell motility			cytoplasmic actin-based contraction involved in cell motility	cytoplasmic actin-based contraction involved in cell motility											cytosol	cytoskeleton				actin cytoskeleton										actin monomer binding
192	TRUE	Empty	Putative uncharacterized protein OS=Plasmodium falciparum (isolate 3D7) GN=PFI1780w PE=1 SV=1	Q8I2F2_PLAF7	46 kDa			Plasmodium falciparum 3D7																									Maurer's cleft
193	TRUE	Empty	RabGDI protein OS=Plasmodium falciparum (isolate 3D7) GN=PFL2060c PE=1 SV=1	Q8I501_PLAF7	52 kDa			Plasmodium falciparum 3D7		positive regulation of GTPase activity		vesicle-mediated transport		protein transport			protein transport
194	TRUE	Empty	Uncharacterized protein PF07_0086 OS=Plasmodium falciparum (isolate 3D7) GN=PF07_0086 PE=4 SV=1	YPF16_PLAF7	417 kDa			Plasmodium falciparum 3D7																					cytoplasm						integral to membrane
195	TRUE	Empty	Uncharacterized protein OS=Plasmodium falciparum (isolate 3D7) GN=MAL8P1.95 PE=4 SV=1	C0H4U4_PLAF7	36 kDa			Plasmodium falciparum 3D7																					food vacuole					food vacuole
196	TRUE	Empty	40S ribosomal protein S15/S19, putative OS=Plasmodium falciparum (isolate 3D7) GN=MAL13P1.92 PE=3 SV=1	C0H5C2_PLAF7	17 kDa	TRUE		Plasmodium falciparum 3D7				translation							translation										ribosome					cytosolic small ribosomal subunit					cytosolic small ribosomal subunit		cytosolic small ribosomal subunit			RNA binding
197	TRUE	Empty	Glutathione S-transferase OS=Plasmodium falciparum (isolate 3D7) GN=GST PE=3 SV=1	GST_PLAF7	25 kDa			Plasmodium falciparum 3D7											metabolic process																										transferase activity
198	TRUE	Empty	Gametocyte surface protein P230 OS=Plasmodium falciparum (isolate 3D7) GN=PFS230 PE=1 SV=1	P230_PLAF7	363 kDa			Plasmodium falciparum 3D7																											membrane					plasma membrane
199	TRUE	Empty	Ubiquitin-protein ligase 1, putative OS=Plasmodium falciparum (isolate 3D7) GN=MAL8P1.23 PE=4 SV=1	Q8IB94_PLAF7	1005 kDa			Plasmodium falciparum 3D7				protein ubiquitination							ubiquitin-dependent protein catabolic process																										ligase activity
200	TRUE	Empty	Prohibitin, putative OS=Plasmodium falciparum (isolate 3D7) GN=PF08_0006 PE=4 SV=1	Q8IBC3_PLAF7	31 kDa			Plasmodium falciparum 3D7		regulation of cell proliferation																									membrane
201	TRUE	Empty	60S ribosomal protein L7-3, putative OS=Plasmodium falciparum (isolate 3D7) GN=PF14_0231 PE=4 SV=2	Q8ILL2_PLAF7	33 kDa			Plasmodium falciparum 3D7				translation							translation										cytosolic large ribosomal subunit					ribosome					cytosolic large ribosomal subunit		ribosome
202	TRUE	Empty	4-methyl-5(B-hydroxyethyl)-thiazol monophosphate biosynthesis enzyme OS=Plasmodium falciparum (isolate 3D7) GN=PFF1335c PE=4 SV=1	C6KTB1_PLAF7	20 kDa			Plasmodium falciparum 3D7				thiamin biosynthetic process							proteolysis										cytosol																peptidase activity
203	TRUE	Empty	Acyl-CoA synthetase, PfACS10 OS=Plasmodium falciparum (isolate 3D7) GN=PfACS10 PE=4 SV=1	Q8I3L4_PLAF7	77 kDa			Plasmodium falciparum 3D7				long-chain fatty acid metabolic process							fatty acid metabolic process																										catalytic activity
204	TRUE	Empty	Splicing factor, putative OS=Plasmodium falciparum (isolate 3D7) GN=PFE0865c PE=4 SV=2	Q8I3T5_PLAF7	35 kDa			Plasmodium falciparum 3D7				RNA splicing							RNA splicing										cytoplasm					nucleus			nucleus		spliceosome					nucleic acid binding
205	TRUE	Empty	Importin subunit alpha OS=Plasmodium falciparum (isolate 3D7) GN=PF08_0087 PE=3 SV=1	Q8IAW0_PLAF7	61 kDa			Plasmodium falciparum 3D7				nucleocytoplasmic transport		transport			nucleocytoplasmic transport												cytoplasm					nucleus	nuclear pore		nucleus		nuclear pore					protein heterodimerization activity
206	TRUE	Empty	Uncharacterized protein OS=Plasmodium falciparum (isolate 3D7) GN=MAL7P1.30 PE=4 SV=1	Q8IBZ0_PLAF7	407 kDa			unknown
207	TRUE	Empty	Protein phosphatase, putative OS=Plasmodium falciparum (isolate 3D7) GN=PF11_0281 PE=4 SV=2	Q8II93_PLAF7	34 kDa			Plasmodium falciparum 3D7				dephosphorylation							dephosphorylation										food vacuole					food vacuole											hydrolase activity
208	TRUE	Empty	Transcriptional activator ADA2, putative OS=Plasmodium falciparum (isolate 3D7) GN=PF10_0143 PE=4 SV=1	Q8IJP9_PLAF7	300 kDa			Plasmodium falciparum 3D7		regulation of transcription from RNA polymerase II promoter		histone acetylation							histone acetylation															nucleus			nucleus							protein binding
209	TRUE	Empty	Putative uncharacterized protein OS=Plasmodium falciparum (isolate 3D7) GN=PFC0790w PE=4 SV=1	C0H479_PLAF7	83 kDa			unknown
210	TRUE	Empty	Putative histone-lysine N-methyltransferase 1 OS=Plasmodium falciparum (isolate 3D7) GN=SET1 PE=2 SV=1	SET1_PLAF7	796 kDa			Plasmodium falciparum 3D7		regulation of transcription, DNA-dependent		histone lysine methylation							histone lysine methylation																									protein domain specific binding	transferase activity
211	TRUE	Empty	High mobility group protein OS=Plasmodium falciparum (isolate 3D7) GN=PfHMGB2 PE=4 SV=1	Q8IB14_PLAF7	12 kDa			Plasmodium falciparum 3D7		positive regulation of cytokine production during immune response																			cytosol					chromosome										DNA bending activity
212	TRUE	Empty	Putative uncharacterized protein OS=Plasmodium falciparum (isolate 3D7) GN=PF14_0556 PE=4 SV=2	Q8IKP8_PLAF7	184 kDa			unknown
213	TRUE	Empty	Phosphoenolpyruvate carboxykinase OS=Plasmodium falciparum (isolate 3D7) GN=PEPCK PE=3 SV=1	Q8IDR1_PLAF7	66 kDa			Plasmodium falciparum 3D7				gluconeogenesis							gluconeogenesis																									ATP binding	lyase activity
214	TRUE	Empty	Calcium-transporting ATPase, putative OS=Plasmodium falciparum (isolate 3D7) GN=PFA_0310c PE=3 SV=1	Q76NN8_PLAF7	139 kDa			Plasmodium falciparum 3D7											metabolic process																integral to membrane									metal ion binding	hydrolase activity
215	TRUE	Empty	Serine hydroxymethyltransferase OS=Plasmodium falciparum (isolate 3D7) GN=PFL1720w PE=1 SV=1	Q8I566_PLAF7	50 kDa			Plasmodium falciparum 3D7				one-carbon compound metabolic process							one-carbon compound metabolic process										apicoplast					apicoplast		mitochondrion									transferase activity
216	TRUE	Empty	Conserved Plasmodium protein OS=Plasmodium falciparum (isolate 3D7) GN=PF10_0100 PE=4 SV=1	Q8IJU2_PLAF7	14 kDa			unknown
217	TRUE	Empty	Putative uncharacterized protein OS=Plasmodium falciparum (isolate 3D7) GN=PF14_0214 PE=4 SV=1	Q8ILM9_PLAF7	195 kDa			unknown
218	TRUE	Empty	Merozoite surface protein P92 OS=Plasmodium falciparum (isolate 3D7) GN=PF92 PE=1 SV=1	PF92_PLAF7	93 kDa			Plasmodium falciparum 3D7																											membrane					plasma membrane
219	TRUE	Empty	60S ribosomal protein L4, putative OS=Plasmodium falciparum (isolate 3D7) GN=PFE0350c PE=4 SV=1	Q8I431_PLAF7	46 kDa			Plasmodium falciparum 3D7				translation							translation										cytosolic large ribosomal subunit					ribosome					cytosolic large ribosomal subunit		ribosome
220	TRUE	Empty	Plasmodium exported protein OS=Plasmodium falciparum (isolate 3D7) GN=PFB0106c PE=4 SV=1	Q8I669_PLAF7	34 kDa			Plasmodium falciparum 3D7																									host cell cytoplasm		integral to membrane
221	TRUE	Empty	Aquaglyceroporin OS=Plasmodium falciparum (isolate 3D7) GN=AQP PE=3 SV=1	Q8II36_PLAF7	28 kDa			Plasmodium falciparum 3D7				glycolipid biosynthetic process		transport			glucosylglycerol transport		glycolipid biosynthetic process																integral to membrane
222	TRUE	Empty	Conserved Plasmodium protein OS=Plasmodium falciparum (isolate 3D7) GN=PF11_0302 PE=4 SV=1	Q8II72_PLAF7	52 kDa			Plasmodium falciparum 3D7																									parasitophorous vacuole
223	TRUE	Empty	NOT family protein, putative OS=Plasmodium falciparum (isolate 3D7) GN=PF14_0170 PE=4 SV=1	Q8ILS4_PLAF7	520 kDa	TRUE		unknown
224	TRUE	Empty	101 kDa malaria antigen OS=Plasmodium falciparum (isolate 3D7) GN=ABRA PE=3 SV=1	ABRA_PLAF7	87 kDa			Plasmodium falciparum 3D7																									parasitophorous vacuole		membrane
225	TRUE	Empty	Merozoite surface antigen 2 OS=Plasmodium falciparum (isolate 3D7) GN=MSA2 PE=2 SV=2	MSA2_PLAF7	28 kDa			Plasmodium falciparum 3D7	cell adhesion			cell adhesion																							membrane					anchored to plasma membrane
226	TRUE	Empty	60S ribosomal protein L18a OS=Plasmodium falciparum (isolate 3D7) GN=PF13_0224 PE=3 SV=1	Q8IDS6_PLAF7	22 kDa			Plasmodium falciparum 3D7				translation							translation										cytosolic large ribosomal subunit					cytosolic large ribosomal subunit					cytosolic large ribosomal subunit		ribosome
227	TRUE	Empty	Isoleucine-tRNA ligase, putative OS=Plasmodium falciparum (isolate 3D7) GN=PF13_0179 PE=3 SV=1	Q8IDZ9_PLAF7	151 kDa			Plasmodium falciparum 3D7		regulation of translational fidelity		tRNA aminoacylation for protein translation							translation										cytoplasm															nucleotide binding	ligase activity
228	TRUE	Empty	Uncharacterized protein OS=Plasmodium falciparum (isolate 3D7) GN=PFD1170c PE=4 SV=1	Q8IFM0_PLAF7	36 kDa			Plasmodium falciparum 3D7
229	TRUE	Empty	Ethanolamine kinase, putative OS=Plasmodium falciparum (isolate 3D7) GN=PF11_0257 PE=4 SV=1	Q8IIB7_PLAF7	50 kDa			Plasmodium falciparum 3D7				phosphorylation							phosphatidylethanolamine biosynthetic process										cytoplasm																kinase activity
230	TRUE	Empty	60S ribosomal protein L14, putative OS=Plasmodium falciparum (isolate 3D7) GN=PF14_0296 PE=4 SV=1	Q8ILE8_PLAF7	19 kDa			Plasmodium falciparum 3D7				ribosomal large subunit biogenesis							translation										ribosome					cytosolic large ribosomal subunit					cytosolic large ribosomal subunit		cytosolic small ribosomal subunit
231	TRUE	Empty	Uncharacterized protein OS=Plasmodium falciparum (isolate 3D7) GN=MAL7P1.146 PE=4 SV=1	C0H4P4_PLAF7	599 kDa			unknown
232	TRUE	Empty	Smarca-related protein OS=Plasmodium falciparum (isolate 3D7) GN=PFF1185w PE=4 SV=1	C6KT82_PLAF7	316 kDa			Plasmodium falciparum 3D7				chromatin remodeling																						nucleus			nucleus							RNA binding	ATP-dependent helicase activity
233	TRUE	Empty	40S ribosomal protein S26e, putative OS=Plasmodium falciparum (isolate 3D7) GN=PFB0830w PE=4 SV=1	O96258_PLAF7	13 kDa			Plasmodium falciparum 3D7				translation							translation										ribosome					cytosolic small ribosomal subunit					cytosolic small ribosomal subunit		cytosolic small ribosomal subunit			mRNA binding
234	TRUE	Empty	Chaperonin, cpn60 OS=Plasmodium falciparum (isolate 3D7) GN=PFL1545c PE=3 SV=2	Q8I0V3_PLAF7	81 kDa			Plasmodium falciparum 3D7				protein refolding							protein refolding										cytoplasm					apicoplast										unfolded protein binding
235	TRUE	Empty	Cysteine repeat modular protein 1, putative OS=Plasmodium falciparum (isolate 3D7) GN=PfCRMP1 PE=4 SV=1	Q8I339_PLAF7	390 kDa			Plasmodium falciparum 3D7		intracellular receptor-mediated signaling pathway		intracellular transport		intracellular transport			intracellular transport																		anchored to external side of plasma membrane					anchored to external side of plasma membrane
236	TRUE	Empty	Conserved Plasmodium protein OS=Plasmodium falciparum (isolate 3D7) GN=PFL1930w PE=4 SV=1	Q8I525_PLAF7	691 kDa			unknown
237	TRUE	Empty	Cysteine repeat modular protein 3, putative OS=Plasmodium falciparum (isolate 3D7) GN=PCRMP 3 PE=4 SV=1	Q8I5W5_PLAF7	419 kDa	TRUE		Plasmodium falciparum 3D7		intracellular receptor-mediated signaling pathway		intracellular transport		intracellular transport			intracellular transport																		anchored to external side of plasma membrane					anchored to external side of plasma membrane
238	TRUE	Empty	Uncharacterized protein OS=Plasmodium falciparum (isolate 3D7) GN=PF08_0091 PE=4 SV=1	Q8IAV1_PLAF7	144 kDa			unknown
239	TRUE	Empty	Serine/threonine protein kinase, putative OS=Plasmodium falciparum (isolate 3D7) GN=MAL13P1.278 PE=4 SV=1	Q8IDD4_PLAF7	476 kDa			Plasmodium falciparum 3D7				protein amino acid phosphorylation							protein amino acid phosphorylation																									nucleotide binding	protein serine/threonine kinase activity
240	TRUE	Empty	ER lumen protein retaining receptor 1, putative OS=Plasmodium falciparum (isolate 3D7) GN=MAL13P1.163 PE=4 SV=1	Q8IE22_PLAF7	33 kDa			Plasmodium falciparum 3D7		protein retention in ER lumen		intracellular protein transport		intracellular protein transport			protein retention in ER lumen												endoplasmic reticulum		endoplasmic reticulum			endoplasmic reticulum	integral to membrane									KDEL sequence binding
241	TRUE	Empty	Putative uncharacterized protein OS=Plasmodium falciparum (isolate 3D7) GN=PF14_0649 PE=4 SV=1	Q8IKF6_PLAF7	296 kDa			unknown
242	TRUE	Empty	Kinesin-like protein, putative OS=Plasmodium falciparum (isolate 3D7) GN=PF07_0104 PE=3 SV=1	Q8IBK2_PLAF7	224 kDa			Plasmodium falciparum 3D7				microtubule-based process		microtubule-based movement			microtubule-based movement		metabolic process											kinesin complex				kinesin complex					microtubule					nucleotide binding
243	TRUE	Empty	Histone deacetylase, putative OS=Plasmodium falciparum (isolate 3D7) GN=PF14_0690 PE=4 SV=2	Q8IKB6_PLAF7	269 kDa			Plasmodium falciparum 3D7		regulation of transcription, DNA-dependent		establishment or maintenance of chromatin architecture							metabolic process															histone deacetylase complex			histone deacetylase complex		histone deacetylase complex						hydrolase activity
244	TRUE	Empty	Conserved Plasmodium membrane protein OS=Plasmodium falciparum (isolate 3D7) GN=PF10_0211 PE=4 SV=2	Q8IJI6_PLAF7	830 kDa			unknown
245	TRUE	Empty	Rhoptry neck protein 2 OS=Plasmodium falciparum (isolate 3D7) GN=PfRON2 PE=1 SV=1	Q8IKV6_PLAF7	249 kDa			Plasmodium falciparum 3D7																																				protein binding
246	TRUE	Empty	Plasmepsin IV OS=Plasmodium falciparum (isolate 3D7) GN=PF14_0075 PE=1 SV=1	Q8IM16_PLAF7	51 kDa			Plasmodium falciparum 3D7				hemoglobin catabolic process							proteolysis										food vacuole					food vacuole											hydrolase activity
247	TRUE	Empty	Serine/Threonine protein kinase, FIKK family OS=Plasmodium falciparum (isolate 3D7) GN=FIKK7.1 PE=4 SV=1	C0H4P3_PLAF7	100 kDa			Plasmodium falciparum 3D7				protein amino acid phosphorylation							protein amino acid phosphorylation										apicoplast					apicoplast										ATP binding	protein kinase activity
248	TRUE	Empty	Uncharacterized protein OS=Plasmodium falciparum (isolate 3D7) GN=PFE0235c PE=4 SV=1	C0H4C4_PLAF7	672 kDa			unknown
249	TRUE	Empty	Uncharacterized protein OS=Plasmodium falciparum (isolate 3D7) GN=MAL7P1.202 PE=4 SV=1	C0H4L1_PLAF7	146 kDa			Plasmodium falciparum 3D7				intracellular protein transport		intracellular protein transport			intracellular protein transport																											Ran GTPase binding
250	TRUE	Empty	Uncharacterized protein OS=Plasmodium falciparum (isolate 3D7) GN=MAL13P1.114 PE=4 SV=1	C0H5C8_PLAF7	405 kDa			Plasmodium falciparum 3D7				protein amino acid phosphorylation							protein amino acid phosphorylation										apicoplast					apicoplast	membrane									ATP binding	protein kinase activity
251	TRUE	Empty	Uncharacterized protein OS=Plasmodium falciparum (isolate 3D7) GN=MAL13P1.380 PE=4 SV=1	C0H5G6_PLAF7	906 kDa			unknown
252	TRUE	Empty	40S ribosomal protein S24 OS=Plasmodium falciparum (isolate 3D7) GN=PFE0975c PE=3 SV=1	Q8I3R6_PLAF7	15 kDa			Plasmodium falciparum 3D7				translation							translation										ribosome					cytosolic small ribosomal subunit					cytosolic small ribosomal subunit		cytosolic small ribosomal subunit			nucleotide binding
253	TRUE	Empty	Uncharacterized protein OS=Plasmodium falciparum (isolate 3D7) GN=PFE0440w PE=4 SV=1	Q8I414_PLAF7	370 kDa			unknown
254	TRUE	Empty	RuvB DNA helicase, putative OS=Plasmodium falciparum (isolate 3D7) GN=PF11_0071 PE=4 SV=1	Q8IIU3_PLAF7	53 kDa			Plasmodium falciparum 3D7				DNA repair							DNA duplex unwinding						DNA repair				cytoplasm															protein binding	DNA helicase activity
255	TRUE	Empty	Haloacid dehalogenase-like hydrolase, putative OS=Plasmodium falciparum (isolate 3D7) GN=PF10_0325 PE=4 SV=1	Q8IJ74_PLAF7	33 kDa			Plasmodium falciparum 3D7		negative regulation of isopentenyl diphosphate biosynthetic process, mevalonate-independent pathway		dephosphorylation							metabolic process										cytoplasm															metal ion binding	hydrolase activity
256	TRUE	Empty	1-cys peroxiredoxin OS=Plasmodium falciparum (isolate 3D7) GN=1-cyspxn PE=4 SV=1	Q8IAM2_PLAF7	25 kDa			Plasmodium falciparum 3D7											oxidation reduction						response to oxidative stress				cytosol													peroxidase activity			oxidoreductase activity
257	TRUE	Empty	DEAD/DEAH box helicase, putative OS=Plasmodium falciparum (isolate 3D7) GN=PFB0730w PE=4 SV=1	O96239_PLAF7	237 kDa			Plasmodium falciparum 3D7				DNA duplex unwinding							DNA duplex unwinding															SWI/SNF complex			SWI/SNF complex		SWI/SNF complex					ATP binding	DNA helicase activity
258	TRUE	Empty	Putative uncharacterized protein OS=Plasmodium falciparum (isolate 3D7) GN=PF14_0338 PE=4 SV=2	Q8ILA7_PLAF7	105 kDa			unknown
259	TRUE	Empty	PfRab7, GTPase OS=Plasmodium falciparum (isolate 3D7) GN=Rab7 PE=3 SV=1	C0H516_PLAF7	24 kDa			Plasmodium falciparum 3D7		small GTPase mediated signal transduction		small GTPase mediated signal transduction		protein transport			protein transport												vacuole					vacuole	membrane									protein binding
260	TRUE	Empty	Putative uncharacterized protein OS=Plasmodium falciparum (isolate 3D7) GN=PFI0160w PE=4 SV=1	C0H517_PLAF7	381 kDa			unknown
261	TRUE	Empty	REX2 protein OS=Plasmodium falciparum (isolate 3D7) GN=REX2 PE=4 SV=1	C0H592_PLAF7	11 kDa			unknown
262	TRUE	Empty	T-complex protein beta subunit, putative OS=Plasmodium falciparum (isolate 3D7) GN=PFC0285c PE=3 SV=3	O97247_PLAF7	59 kDa			Plasmodium falciparum 3D7				protein folding							protein folding										cytoplasm															unfolded protein binding
263	TRUE	Empty	Sexual stage-specific protein OS=Plasmodium falciparum (isolate 3D7) GN=PFD0310w PE=4 SV=1	Q6ZMA7_PLAF7	17 kDa			Plasmodium falciparum 3D7																					parasitophorous vacuolar membrane				parasitophorous vacuolar membrane	parasitophorous vacuolar membrane	parasitophorous vacuolar membrane			parasitophorous vacuolar membrane	parasitophorous vacuolar membrane
264	TRUE	Empty	Vacuolar ATP synthase subunit b OS=Plasmodium falciparum (isolate 3D7) GN=PFD0305c PE=3 SV=1	Q6ZMA8_PLAF7	56 kDa			Plasmodium falciparum 3D7		vacuolar acidification		vacuolar acidification		transport			proton transport		ATP metabolic process																proton-transporting V-type ATPase, V1 domain									ATP binding	hydrolase activity
265	TRUE	Empty	Pre-mRNA splicing factor, putative OS=Plasmodium falciparum (isolate 3D7) GN=PFD0265w PE=4 SV=1	Q8I1X5_PLAF7	366 kDa			Plasmodium falciparum 3D7				RNA splicing							RNA splicing															spliceosome			spliceosome		spliceosome					nucleic acid binding
266	TRUE	Empty	Uncharacterized protein OS=Plasmodium falciparum (isolate 3D7) GN=PF07_0007 PE=4 SV=1	Q8IC43_PLAF7	14 kDa	TRUE		Plasmodium falciparum 3D7																									host cell cytoplasm											protein binding
267	TRUE	Empty	Uncharacterized protein OS=Plasmodium falciparum (isolate 3D7) GN=MAL13P1.151 PE=4 SV=1	Q8IE41_PLAF7	261 kDa			unknown
268	TRUE	Empty	Dynein heavy chain, putative OS=Plasmodium falciparum (isolate 3D7) GN=PF10_0224 PE=4 SV=1	Q8IJH4_PLAF7	672 kDa			Plasmodium falciparum 3D7				microtubule-based process		microtubule-based movement			microtubule-based movement		metabolic process											dynein complex				dynein complex					dynein complex					ATP binding	ATPase activity
269	TRUE	Empty	Dynein beta chain, putative OS=Plasmodium falciparum (isolate 3D7) GN=PF14_0626 PE=4 SV=2	Q8IKH9_PLAF7	773 kDa			Plasmodium falciparum 3D7				microtubule-based movement		microtubule-based movement			microtubule-based movement		metabolic process											dynein complex				dynein complex					dynein complex
270	TRUE	Empty	Putative uncharacterized protein OS=Plasmodium falciparum (isolate 3D7) GN=PF14_0527 PE=4 SV=1	Q8IKS5_PLAF7	70 kDa			unknown
271	TRUE	Empty	Uncharacterized protein OS=Plasmodium falciparum (isolate 3D7) GN=PF13_0155 PE=4 SV=1	Q8IE42_PLAF7	320 kDa			unknown
272	TRUE	Empty	Decoy Protein C0H5H0-DECOY	C0H5H0-DECOY	?			unknown
273	TRUE	Empty	Phosphatidylinositol 4-kinase, putative OS=Plasmodium falciparum (isolate 3D7) GN=PFD0965W PE=4 SV=1	B9ZSJ6_PLAF7	612 kDa			Plasmodium falciparum 3D7				phosphoinositide phosphorylation							phosphoinositide phosphorylation																										transferase activity
274	TRUE	Empty	Dynein heavy chain, putative OS=Plasmodium falciparum (isolate 3D7) GN=MAL7P1.89 PE=4 SV=1	C0H4N5_PLAF7	699 kDa			Plasmodium falciparum 3D7				ciliary or flagellar motility		microtubule-based movement			ciliary or flagellar motility	ciliary or flagellar motility	metabolic process											dynein complex				axonemal dynein complex					axonemal dynein complex						ATPase activity
275	TRUE	Empty	Uncharacterized protein OS=Plasmodium falciparum (isolate 3D7) GN=MAL13P1.234 PE=4 SV=1	C0H5H6_PLAF7	697 kDa			unknown
276	TRUE	Empty	Protein dopey homolog PFC0245c OS=Plasmodium falciparum (isolate 3D7) GN=PFC0245c PE=2 SV=1	DOP1_PLAF7	468 kDa			Plasmodium falciparum 3D7						transport			protein transport												peroxisome					peroxisome	integral to membrane
277	TRUE	Empty	Erythrocyte membrane protein 1, PfEMP1 OS=Plasmodium falciparum (isolate 3D7) GN=VAR PE=4 SV=1	Q8I098_PLAF7	405 kDa	TRUE		Plasmodium falciparum 3D7	cytoadherence to microvasculature, mediated by parasite protein			cell-cell adhesion								pathogenesis					antigenic variation								host cell plasma membrane		integral to membrane									cell adhesion molecule binding
278	TRUE	Empty	Eukaryotic translation initiation factor 3 subunit C OS=Plasmodium falciparum (isolate 3D7) GN=PFL0310c PE=3 SV=1	Q8I5Y3_PLAF7	116 kDa	TRUE		Plasmodium falciparum 3D7		regulation of translational initiation		translation							translation										eukaryotic 48S preinitiation complex															translation initiation factor binding
279	TRUE	Empty	Guanylyl cyclase OS=Plasmodium falciparum (isolate 3D7) GN=PF11_0395 PE=4 SV=1	Q8IHY1_PLAF7	496 kDa	TRUE		Plasmodium falciparum 3D7		signal transduction		phospholipid translocation		phospholipid transport			phospholipid transport		cGMP biosynthetic process																integral to plasma membrane					integral to plasma membrane				metal ion binding	phospholipid-translocating ATPase activity
280	TRUE	Empty	26s proteasome subunit p55, putative OS=Plasmodium falciparum (isolate 3D7) GN=PF10_0174 PE=4 SV=1	Q8IJM0_PLAF7	55 kDa			Plasmodium falciparum 3D7				ubiquitin-dependent protein catabolic process							ubiquitin-dependent protein catabolic process																										endopeptidase activity
281	TRUE	Empty	T-complex protein 1 subunit delta OS=Plasmodium falciparum (isolate 3D7) GN=MAL13P1.283 PE=3 SV=1	C0H5I7_PLAF7	58 kDa			Plasmodium falciparum 3D7				protein folding							protein folding										cytoplasm															unfolded protein binding
282	TRUE	Empty	Erythrocyte binding antigen-181 OS=Plasmodium falciparum (isolate 3D7) GN=eba-181 PE=4 SV=1	Q8I2B4_PLAF7	181 kDa			Plasmodium falciparum 3D7												pathogenesis															integral to membrane
283	TRUE	Empty	Putative uncharacterized protein OS=Plasmodium falciparum (isolate 3D7) GN=PFI1300c PE=4 SV=1	Q8I2P4_PLAF7	230 kDa			unknown
284	TRUE	Empty	Asparagine-rich antigen OS=Plasmodium falciparum (isolate 3D7) GN=PF11_0111 PE=4 SV=1	Q8IIQ7_PLAF7	174 kDa			Plasmodium falciparum 3D7																																				nucleic acid binding
285	TRUE	Empty	40S ribosomal protein S28e, putative OS=Plasmodium falciparum (isolate 3D7) GN=PF14_0585 PE=3 SV=1	Q8IKL9_PLAF7	7 kDa			Plasmodium falciparum 3D7				translation							translation										cytosolic small ribosomal subunit					ribosome					cytosolic small ribosomal subunit		ribosome
286	TRUE	Empty	40S ribosomal protein S25, putative OS=Plasmodium falciparum (isolate 3D7) GN=PF14_0205 PE=4 SV=2	Q8ILN8_PLAF7	12 kDa			Plasmodium falciparum 3D7				translation							translation										ribosome					cytosolic small ribosomal subunit					cytosolic small ribosomal subunit		cytosolic small ribosomal subunit
287	TRUE	Empty	V-type proton ATPase catalytic subunit A OS=Plasmodium falciparum (isolate 3D7) GN=vapA PE=3 SV=1	VATA_PLAF7	69 kDa			Plasmodium falciparum 3D7		vacuolar acidification		vacuolar acidification		transport			ATP hydrolysis coupled proton transport		ATP metabolic process										food vacuole					vacuolar proton-transporting V-type ATPase, V1 domain	vacuolar proton-transporting V-type ATPase, V1 domain			vacuolar proton-transporting V-type ATPase, V1 domain	vacuolar proton-transporting V-type ATPase, V1 domain					nucleotide binding	hydrolase activity
288	TRUE	Empty	60S ribosomal protein L11a, putative OS=Plasmodium falciparum (isolate 3D7) GN=PF07_0079 PE=3 SV=1	Q8IBQ6_PLAF7	20 kDa			Plasmodium falciparum 3D7				translation							translation										cytosolic large ribosomal subunit					cytosolic large ribosomal subunit					cytosolic large ribosomal subunit		ribosome
289	TRUE	Empty	Calcium/calmodulin-dependent protein kinase, putative OS=Plasmodium falciparum (isolate 3D7) GN=PF11_0060 PE=4 SV=1	Q8IIV3_PLAF7	195 kDa			Plasmodium falciparum 3D7				protein amino acid phosphorylation							protein amino acid phosphorylation																									ATP binding	protein kinase activity
290	TRUE	Empty	Phosphatidylserine synthase I, putative OS=Plasmodium falciparum (isolate 3D7) GN=MAL13P1.335 PE=4 SV=1	C0H5K9_PLAF7	42 kDa			Plasmodium falciparum 3D7				phosphatidylserine biosynthetic process							phosphatidylserine biosynthetic process																membrane										transferase activity
291	TRUE	Empty	Acidic leucine-rich nuclear phosphoprotein 32-related protein OS=Plasmodium falciparum (isolate 3D7) GN=PF14_0257 PE=3 SV=1	AN32_PLAF7	33 kDa			unknown
292	TRUE	Empty	Peptidase family C50, putative OS=Plasmodium falciparum (isolate 3D7) GN=MAL8P1.113 PE=4 SV=1	C0H4T3_PLAF7	698 kDa			Plasmodium falciparum 3D7				proteolysis							proteolysis																										peptidase activity
293	TRUE	Empty	26S proteasome AAA-ATPase subunit RPT3, putative OS=Plasmodium falciparum (isolate 3D7) GN=PFD0665c PE=3 SV=1	Q8I1V1_PLAF7	45 kDa	TRUE		Plasmodium falciparum 3D7				ubiquitin-dependent protein catabolic process							protein catabolic process										cytoplasm															nucleotide binding	hydrolase activity
294	TRUE	Empty	Elongation factor 1-beta OS=Plasmodium falciparum (isolate 3D7) GN=PfEF-1beta PE=4 SV=1	Q8I320_PLAF7	32 kDa			Plasmodium falciparum 3D7				translational elongation							translational elongation										eukaryotic translation elongation factor 1 complex															translation elongation factor activity
295	TRUE	Empty	Asparagine/aspartate rich protein, putative OS=Plasmodium falciparum (isolate 3D7) GN=PFL1620w PE=4 SV=1	Q8I586_PLAF7	646 kDa			Plasmodium falciparum 3D7																																				zinc ion binding
296	TRUE	Empty	26S proteasome subunit, putative OS=Plasmodium falciparum (isolate 3D7) GN=PF14_0632 PE=4 SV=1	Q8IKH3_PLAF7	133 kDa			Plasmodium falciparum 3D7		regulation of catalytic activity		ubiquitin-dependent protein catabolic process							ubiquitin-dependent protein catabolic process																										endopeptidase activity
297	TRUE	Empty	Sporozoite asparagine-rich protein OS=Plasmodium falciparum (isolate 3D7) GN=SLARP PE=4 SV=1	Q8IHP9_PLAF7	348 kDa			Plasmodium falciparum 3D7		regulation of gene expression																								nucleus			nucleus
298	TRUE	Empty	Inositol phosphatase, putative OS=Plasmodium falciparum (isolate 3D7) GN=MAL8P1.151 PE=4 SV=1	C0H4Q9_PLAF7	173 kDa			Plasmodium falciparum 3D7											metabolic process																										phosphoric ester hydrolase activity
299	TRUE	Empty	Falcilysin OS=Plasmodium falciparum (isolate 3D7) GN=flN PE=1 SV=1	Q76NL8_PLAF7	139 kDa			Plasmodium falciparum 3D7				protein processing							hemoglobin catabolic process										food vacuole					food vacuole										zinc ion binding	metalloendopeptidase activity
300	TRUE	Empty	CAMP-dependent protein kinase regulatory subunit, putative OS=Plasmodium falciparum (isolate 3D7) GN=PKAr PE=4 SV=1	Q7KQK0_PLAF7	51 kDa			Plasmodium falciparum 3D7		regulation of protein kinase activity		phosphorylation							phosphorylation																										kinase activity
301	TRUE	Empty	Ubiquitin-activating enzyme E1, putative OS=Plasmodium falciparum (isolate 3D7) GN=PFL1245w PE=4 SV=1	Q8I5F9_PLAF7	132 kDa			Plasmodium falciparum 3D7				protein modification process							protein modification process										cytoplasm															ATP binding	acid-amino acid ligase activity
302	TRUE	Empty	Uncharacterized protein OS=Plasmodium falciparum (isolate 3D7) GN=PF13_0273 PE=4 SV=1	Q8IDH3_PLAF7	304 kDa			unknown
303	TRUE	Empty	60S ribosomal protein L28, putative OS=Plasmodium falciparum (isolate 3D7) GN=PF11_0437 PE=4 SV=1	Q8IHU0_PLAF7	14 kDa			Plasmodium falciparum 3D7				translation							translation										cytosolic large ribosomal subunit					ribosome					cytosolic large ribosomal subunit		ribosome
304	TRUE	Empty	Proteasome regulatory subunit, putative OS=Plasmodium falciparum (isolate 3D7) GN=MAL13P1.343 PE=4 SV=1	Q8ID28_PLAF7	35 kDa			Plasmodium falciparum 3D7				ubiquitin-dependent protein catabolic process							ubiquitin-dependent protein catabolic process
305	TRUE	Empty	Early transcribed membrane protein 2, ETRAMP2 OS=Plasmodium falciparum (isolate 3D7) GN=SEP2 PE=4 SV=1	O96128_PLAF7	12 kDa			Plasmodium falciparum 3D7																					parasitophorous vacuolar membrane				parasitophorous vacuolar membrane	parasitophorous vacuolar membrane	parasitophorous vacuolar membrane			parasitophorous vacuolar membrane	parasitophorous vacuolar membrane
306	TRUE	Empty	Glycophorin-binding protein OS=Plasmodium falciparum (isolate 3D7) GN=GBP PE=3 SV=1	GBP_PLAF7	96 kDa			Plasmodium falciparum 3D7																									host cell cytoplasm
307	TRUE	Empty	Inositol polyphosphate kinase, putative OS=Plasmodium falciparum (isolate 3D7) GN=PF13_0089 PE=4 SV=1	Q8IEF3_PLAF7	192 kDa			Plasmodium falciparum 3D7				phosphorylation							phosphorylation																										inositol trisphosphate 3-kinase activity
308	TRUE	Empty	Glucose-6-phosphate isomerase OS=Plasmodium falciparum (isolate 3D7) GN=PF14_0341 PE=1 SV=1	Q8ILA4_PLAF7	67 kDa			Plasmodium falciparum 3D7				pentose-phosphate shunt							gluconeogenesis																										isomerase activity
309	TRUE	Empty	Surface protein, Pf113 OS=Plasmodium falciparum (isolate 3D7) GN=Pf113 PE=4 SV=1	Q8ILP3_PLAF7	113 kDa			Plasmodium falciparum 3D7																					parasitophorous vacuolar membrane				parasitophorous vacuolar membrane	parasitophorous vacuolar membrane	parasitophorous vacuolar membrane			parasitophorous vacuolar membrane	parasitophorous vacuolar membrane
310	TRUE	Empty	Metabolite/drug transporter, putative OS=Plasmodium falciparum (isolate 3D7) GN=PFE0785c PE=4 SV=1	Q8I3V1_PLAF7	52 kDa			Plasmodium falciparum 3D7
311	TRUE	Empty	Decoy Protein C0H4B3-DECOY	C0H4B3-DECOY	?			unknown
312	TRUE	Empty	Vacuolar ATP synthetase OS=Plasmodium falciparum (isolate 3D7) GN=PFE0965c PE=3 SV=1	Q8I3R7_PLAF7	17 kDa			Plasmodium falciparum 3D7						transport			hydrogen transport																		membrane										hydrogen ion transporting ATPase activity, rotational mechanism
313	TRUE	Empty	60S ribosomal protein L35Ae, putative OS=Plasmodium falciparum (isolate 3D7) GN=PF11_0438 PE=4 SV=1	Q8IHT9_PLAF7	16 kDa			Plasmodium falciparum 3D7				ribosomal large subunit biogenesis							translation										ribosome					cytosolic large ribosomal subunit					cytosolic large ribosomal subunit		cytosolic large ribosomal subunit			tRNA binding
314	TRUE	Empty	Uncharacterized protein OS=Plasmodium falciparum (isolate 3D7) GN=MAL4P1.163 PE=4 SV=1	C0H4B0_PLAF7	822 kDa			unknown
315	TRUE	Empty	Uncharacterized protein OS=Plasmodium falciparum (isolate 3D7) GN=MAL8P1.73 PE=4 SV=1	C0H4V4_PLAF7	134 kDa			Plasmodium falciparum 3D7																																				host cell surface binding
316	TRUE	Empty	Rab2, GTPase OS=Plasmodium falciparum (isolate 3D7) GN=Rab2 PE=3 SV=1	Q8I5A9_PLAF7	24 kDa			Plasmodium falciparum 3D7		small GTPase mediated signal transduction		small GTPase mediated signal transduction		protein transport			protein transport		metabolic process										vacuole					food vacuole										nucleotide binding	hydrolase activity
317	TRUE	Empty	Nucleoside transporter 1 OS=Plasmodium falciparum (isolate 3D7) GN=nt1 PE=4 SV=1	Q8IDM6_PLAF7	48 kDa			Plasmodium falciparum 3D7						transport			adenosine transport																		integral to plasma membrane					integral to plasma membrane
318	TRUE	Empty	Sec61 alpha subunit, PfSec61 OS=Plasmodium falciparum (isolate 3D7) GN=Sec61 PE=3 SV=1	Q8IDN6_PLAF7	52 kDa			Plasmodium falciparum 3D7						transport			protein transport																		integral to membrane
319	TRUE	Empty	Erythrocyte membrane protein 1, PfEMP1 OS=Plasmodium falciparum (isolate 3D7) GN=VAR PE=4 SV=1	Q8IEU9_PLAF7	386 kDa			Plasmodium falciparum 3D7	cytoadherence to microvasculature, mediated by parasite protein			cell-cell adhesion								pathogenesis					antigenic variation								host cell plasma membrane		integral to membrane									cell adhesion molecule binding
320	TRUE	Empty	DNAJ protein, putative OS=Plasmodium falciparum (isolate 3D7) GN=PF14_0700 PE=4 SV=1	Q8IKA6_PLAF7	52 kDa			unknown
321	TRUE	Empty	Putative uncharacterized protein OS=Plasmodium falciparum (isolate 3D7) GN=PF14_0184 PE=4 SV=1	Q8ILR0_PLAF7	137 kDa			unknown
322	TRUE	Empty	Variant-silencing SET domain-containing protein OS=Plasmodium falciparum (isolate 3D7) GN=SETVS PE=2 SV=1	SETVS_PLAF7	301 kDa			Plasmodium falciparum 3D7		regulation of transcription, DNA-dependent		chromatin modification							methylation	evasion or tolerance of host immune response					evasion or tolerance of host immune response									nucleus			nucleus		nuclear periphery					chromatin binding	transferase activity
323	TRUE	Empty	RAP protein, putative OS=Plasmodium falciparum (isolate 3D7) GN=PF08_0070 PE=4 SV=1	Q8IAY8_PLAF7	116 kDa			unknown
324	TRUE	Empty	Actin-like protein, putative OS=Plasmodium falciparum (isolate 3D7) GN=PF07_0077 PE=3 SV=1	Q8IBQ9_PLAF7	121 kDa			Plasmodium falciparum 3D7				chromatin remodeling																						nucleus			nucleus
325	TRUE	Empty	Putative uncharacterized protein OS=Plasmodium falciparum (isolate 3D7) GN=PFI0750c PE=4 SV=1	Q8I2Z9_PLAF7	85 kDa			unknown
326	TRUE	Empty	Uncharacterized protein OS=Plasmodium falciparum (isolate 3D7) GN=MAL13P1.342 PE=4 SV=1	C0H5L1_PLAF7	78 kDa			Plasmodium falciparum 3D7																					apicoplast					apicoplast
327	TRUE	Empty	Transketolase OS=Plasmodium falciparum (isolate 3D7) GN=PfTK PE=4 SV=1	C6KSV3_PLAF7	76 kDa			Plasmodium falciparum 3D7											metabolic process										cytoplasm					nucleus			nucleus								transferase activity
328	TRUE	Empty	Eukaryotic translation initiation factor 3 subunit L OS=Plasmodium falciparum (isolate 3D7) GN=PFF0590c PE=3 SV=1	C6KSW5_PLAF7	78 kDa			Plasmodium falciparum 3D7		regulation of translational initiation		translational initiation							translation										eukaryotic 48S preinitiation complex															translation initiation factor activity
329	TRUE	Empty	Putative uncharacterized protein OS=Plasmodium falciparum (isolate 3D7) GN=PFC0335c PE=4 SV=1	O77320_PLAF7	448 kDa	TRUE		unknown
330	TRUE	Empty	ATP synthase subunit beta OS=Plasmodium falciparum (isolate 3D7) GN=PFL1725w PE=3 SV=1	Q8I0V2_PLAF7	58 kDa			Plasmodium falciparum 3D7				ATP synthesis coupled proton transport		transport			hydrogen transport		ATP biosynthetic process										mitochondrion					mitochondrion	proton-transporting two-sector ATPase complex, catalytic domain	mitochondrion								nucleotide binding	hydrolase activity
331	TRUE	Empty	Ring-exported protein 1 OS=Plasmodium falciparum (isolate 3D7) GN=REX1 PE=4 SV=1	Q8I2G1_PLAF7	83 kDa			Plasmodium falciparum 3D7																					cytoplasm				host cell cytoplasm											protein binding
332	TRUE	Empty	Acyl-CoA synthetase, PfACS11 OS=Plasmodium falciparum (isolate 3D7) GN=ACS11 PE=4 SV=1	Q8I535_PLAF7	92 kDa			Plasmodium falciparum 3D7				long-chain fatty acid metabolic process		transport			transport		fatty acid metabolic process																										catalytic activity
333	TRUE	Empty	Conserved Plasmodium protein OS=Plasmodium falciparum (isolate 3D7) GN=PFL0405w PE=4 SV=2	Q8I5W6_PLAF7	534 kDa	TRUE		unknown
334	TRUE	Empty	Iron-sulfur assembly protein, sufD, putative OS=Plasmodium falciparum (isolate 3D7) GN=PF11_0044 PE=4 SV=1	Q8IIW9_PLAF7	172 kDa			Plasmodium falciparum 3D7				iron-sulfur cluster assembly							iron-sulfur cluster assembly
335	TRUE	Empty	Heat shock protein 60 OS=Plasmodium falciparum (isolate 3D7) GN=PF10_0153 PE=3 SV=1	Q8IJN9_PLAF7	63 kDa			Plasmodium falciparum 3D7				protein targeting to mitochondrion		protein targeting to mitochondrion			protein targeting to mitochondrion		protein folding						response to unfolded protein				mitochondrion					mitochondrion		mitochondrion								nucleotide binding	ATPase activity, coupled
336	TRUE	Empty	Putative uncharacterized protein OS=Plasmodium falciparum (isolate 3D7) GN=PF14_0710 PE=4 SV=2	Q8IK96_PLAF7	578 kDa			unknown
337	TRUE	Empty	Putative uncharacterized protein OS=Plasmodium falciparum (isolate 3D7) GN=PF14_0631 PE=4 SV=1	Q8IKH4_PLAF7	356 kDa			unknown
338	TRUE	Empty	Putative uncharacterized protein OS=Plasmodium falciparum (isolate 3D7) GN=PF14_0567 PE=4 SV=1	Q8IKN7_PLAF7	40 kDa			unknown
339	TRUE	Empty	Chloroquine resistance marker protein OS=Plasmodium falciparum (isolate 3D7) GN=PF14_0463 PE=4 SV=1	Q8IKY8_PLAF7	443 kDa	TRUE		Plasmodium falciparum 3D7																										nucleus			nucleus
340	TRUE	Empty	PfRab1a OS=Plasmodium falciparum (isolate 3D7) GN=Rab1a PE=3 SV=1	Q8I3W9_PLAF7	24 kDa	TRUE		Plasmodium falciparum 3D7		small GTPase mediated signal transduction		small GTPase mediated signal transduction		protein transport			protein transport												ER-Golgi intermediate compartment															nucleotide binding
341	TRUE	Empty	Uncharacterized protein OS=Plasmodium falciparum (isolate 3D7) GN=PFD0090c PE=4 SV=1	Q8I206_PLAF7	50 kDa			Plasmodium falciparum 3D7																					parasitophorous vacuolar membrane				parasitophorous vacuolar membrane	parasitophorous vacuolar membrane	parasitophorous vacuolar membrane			parasitophorous vacuolar membrane	parasitophorous vacuolar membrane					protein binding
342	TRUE	Empty	Initiation factor 2 subunit family, putative OS=Plasmodium falciparum (isolate 3D7) GN=PF10_0136 PE=3 SV=1	Q8IJQ6_PLAF7	125 kDa			Plasmodium falciparum 3D7				translational initiation							translational initiation										eukaryotic translation initiation factor 2B complex															translation initiation factor activity
343	TRUE	Empty	Decoy Protein O97283-DECOY	O97283-DECOY	?			unknown
344	TRUE	Empty	Uncharacterized protein OS=Plasmodium falciparum (isolate 3D7) GN=MAL8P1.154 PE=4 SV=1	C0H4R0_PLAF7	552 kDa			Plasmodium falciparum 3D7											oxidation reduction																										oxidoreductase activity
345	TRUE	Empty	Uncharacterized protein OS=Plasmodium falciparum (isolate 3D7) GN=MAL13P1.351 PE=4 SV=1	C0H5L6_PLAF7	347 kDa			Plasmodium falciparum 3D7																											membrane
346	TRUE	Empty	Dynein heavy chain-like protein PF11_0240 OS=Plasmodium falciparum (isolate 3D7) GN=PF11_0240 PE=3 SV=1	DYHC2_PLAF7	617 kDa	TRUE		Plasmodium falciparum 3D7				microtubule-based movement		microtubule-based movement			microtubule-based movement		metabolic process										cytoplasm	cytoskeleton				microtubule associated complex					dynein complex					nucleotide binding	ATPase activity
347	TRUE	Empty	Exportin 1, putative OS=Plasmodium falciparum (isolate 3D7) GN=PFC0135c PE=4 SV=2	O77312_PLAF7	148 kDa			Plasmodium falciparum 3D7				intracellular protein transport		intracellular protein transport			intracellular protein transport																											Ran GTPase binding
348	TRUE	Empty	Putative uncharacterized protein OS=Plasmodium falciparum (isolate 3D7) GN=PFC0705c PE=4 SV=2	O77393_PLAF7	294 kDa			unknown
349	TRUE	Empty	DER1-like protein, putative OS=Plasmodium falciparum (isolate 3D7) GN=PFC0590c PE=4 SV=3	O97275_PLAF7	220 kDa	TRUE		Plasmodium falciparum 3D7		regulation of cell cycle process		ER-associated protein catabolic process							ER-associated protein catabolic process										apicoplast					apicoplast	integral to membrane										ATPase activity
350	TRUE	Empty	Gamma-glutamylcysteine synthetase OS=Plasmodium falciparum (isolate 3D7) GN=PFI0925w PE=4 SV=1	Q8I2W4_PLAF7	124 kDa			Plasmodium falciparum 3D7				glutathione biosynthetic process							glutathione biosynthetic process																										ligase activity
351	TRUE	Empty	Uncharacterized protein OS=Plasmodium falciparum (isolate 3D7) GN=PFE0250w PE=4 SV=1	Q8I451_PLAF7	329 kDa			unknown
352	TRUE	Empty	Uncharacterized protein OS=Plasmodium falciparum (isolate 3D7) GN=PF07_0118 PE=4 SV=1	Q8IBH6_PLAF7	671 kDa			unknown
353	TRUE	Empty	DnaJ/SEC63 protein, putative OS=Plasmodium falciparum (isolate 3D7) GN=PF13_0102 PE=4 SV=1	Q8IEC8_PLAF7	76 kDa			Plasmodium falciparum 3D7				protein folding		posttranslational protein targeting to membrane, translocation			posttranslational protein targeting to membrane, translocation		protein folding										translocon complex		translocon complex			translocon complex	integral to endoplasmic reticulum membrane			integral to endoplasmic reticulum membrane	integral to endoplasmic reticulum membrane					unfolded protein binding
354	TRUE	Empty	Erythrocyte membrane-associated antigen, putative OS=Plasmodium falciparum (isolate 3D7) GN=PFD1045c PE=4 SV=1	Q8IFP4_PLAF7	509 kDa			unknown
355	TRUE	Empty	Methionine-tRNA ligase, putative OS=Plasmodium falciparum (isolate 3D7) GN=PF10_0340 PE=4 SV=1	Q8IJ60_PLAF7	104 kDa			Plasmodium falciparum 3D7				tRNA aminoacylation for protein translation							tRNA aminoacylation for protein translation										cytoplasm															nucleotide binding	ligase activity
356	TRUE	Empty	Pre-mRNA splicing factor, putative OS=Plasmodium falciparum (isolate 3D7) GN=PF10_0217 PE=4 SV=1	Q8IJI0_PLAF7	62 kDa			Plasmodium falciparum 3D7				RNA splicing							RNA splicing															nucleus			nucleus							nucleic acid binding
357	TRUE	Empty	Conserved Plasmodium protein OS=Plasmodium falciparum (isolate 3D7) GN=PF10_0126 PE=4 SV=1	Q8IJR6_PLAF7	44 kDa			unknown
358	TRUE	Empty	60S ribosomal protein L27, putative OS=Plasmodium falciparum (isolate 3D7) GN=PF14_0579 PE=4 SV=2	Q8IKM5_PLAF7	17 kDa			Plasmodium falciparum 3D7				translation							translation										cytosolic large ribosomal subunit					ribosome					cytosolic large ribosomal subunit		ribosome
359	TRUE	Empty	Putative uncharacterized protein OS=Plasmodium falciparum (isolate 3D7) GN=PF14_0546 PE=4 SV=1	Q8IKQ7_PLAF7	76 kDa			unknown
360	TRUE	Empty	Putative uncharacterized protein OS=Plasmodium falciparum (isolate 3D7) GN=PF14_0113 PE=4 SV=2	Q8ILY0_PLAF7	114 kDa			unknown
361	TRUE	Empty	Serine repeat antigen 6 (SERA-6) OS=Plasmodium falciparum (isolate 3D7) GN=SERA-6 PE=1 SV=3	Q9TY96_PLAF7	119 kDa	TRUE		Plasmodium falciparum 3D7		regulation of immune response		proteolysis				immunoglobulin production			proteolysis						immunoglobulin production								parasitophorous vacuole											protein binding	cysteine-type peptidase activity
362	TRUE	Empty	Serine-repeat antigen protein OS=Plasmodium falciparum (isolate 3D7) GN=SERA PE=1 SV=1	SERA_PLAF7	112 kDa	TRUE		Plasmodium falciparum 3D7		regulation of immune response		proteolysis				immunoglobulin production			proteolysis						immunoglobulin production								parasitophorous vacuole											protein binding	hydrolase activity
363	TRUE	Empty	Erythrocyte membrane protein 1, PfEMP1 OS=Plasmodium falciparum (isolate 3D7) GN=VAR PE=4 SV=1	Q8IAK2_PLAF7	331 kDa			Plasmodium falciparum 3D7	cytoadherence to microvasculature, mediated by parasite protein			cell-cell adhesion								pathogenesis					antigenic variation								host cell plasma membrane		integral to membrane									protein binding
364	TRUE	Empty	Calcium-dependent protein kinase, putative OS=Plasmodium falciparum (isolate 3D7) GN=PF11_0242 PE=4 SV=1	Q8IID2_PLAF7	265 kDa			Plasmodium falciparum 3D7				protein amino acid phosphorylation							protein amino acid phosphorylation										perinuclear region of cytoplasm															phosphatidylinositol-4,5-bisphosphate binding	kinase activity
365	TRUE	Empty	Reticulocyte-binding protein 2 homolog a OS=Plasmodium falciparum (isolate 3D7) GN=PF13_0198 PE=3 SV=1	RBP2A_PLAF7	370 kDa			Plasmodium falciparum 3D7	cell-cell adhesion			cell-cell adhesion																							integral to membrane					plasma membrane				heparin binding
366	TRUE	Empty	Conserved Plasmodium protein OS=Plasmodium falciparum (isolate 3D7) GN=PFL1980c PE=4 SV=1	Q8I517_PLAF7	277 kDa			unknown
367	TRUE	Empty	60S ribosome subunit biogenesis protein NIP7 homolog OS=Plasmodium falciparum (isolate 3D7) GN=PF14_0635 PE=3 SV=2	Q8IKH0_PLAF7	20 kDa			Plasmodium falciparum 3D7				ribosome assembly																						nucleus			nucleus							RNA binding
368	TRUE	Empty	Decoy Protein B9ZSI1-DECOY	B9ZSI1-DECOY	?			unknown
369	TRUE	Empty	Putative uncharacterized protein OS=Plasmodium falciparum (isolate 3D7) GN=PF14_0345a PE=4 SV=1	C6S3I5_PLAF7	153 kDa			unknown
370	TRUE	Empty	Conserved Plasmodium protein OS=Plasmodium falciparum (isolate 3D7) GN=PFL1130c PE=4 SV=2	Q8I5I2_PLAF7	544 kDa			unknown
371	TRUE	Empty	Casein kinase II, alpha subunit OS=Plasmodium falciparum (isolate 3D7) GN=CK2alpha PE=4 SV=1	Q8IIR9_PLAF7	40 kDa			Plasmodium falciparum 3D7				protein amino acid phosphorylation							protein amino acid phosphorylation										cytoplasm					nucleus			nucleus							nucleotide binding	kinase activity
372	TRUE	Empty	26S proteasome regulatory subunit 4, putative OS=Plasmodium falciparum (isolate 3D7) GN=PF10_0081 PE=3 SV=2	Q8IJW0_PLAF7	50 kDa	TRUE		Plasmodium falciparum 3D7				proteolysis							proteolysis										cytoplasm															nucleotide binding	hydrolase activity
373	TRUE	Empty	Putative uncharacterized protein OS=Plasmodium falciparum (isolate 3D7) GN=PF14_0101 PE=4 SV=1	Q8ILZ2_PLAF7	527 kDa			unknown
374	TRUE	Empty	Uncharacterized protein OS=Plasmodium falciparum (isolate 3D7) GN=MAL7P1.119 PE=4 SV=1	Q8IBN1_PLAF7	88 kDa			Plasmodium falciparum 3D7																																				host cell surface receptor binding
375	TRUE	Empty	Phosphoinositide-binding protein, putative OS=Plasmodium falciparum (isolate 3D7) GN=MAL7P1.108 PE=4 SV=2	Q8IBP4_PLAF7	258 kDa			Plasmodium falciparum 3D7																																				phosphoinositide binding
376	TRUE	Empty	Uncharacterized protein OS=Plasmodium falciparum (isolate 3D7) GN=PF07_0016 PE=4 SV=1	Q8IC27_PLAF7	218 kDa			unknown
377	TRUE	Empty	Uncharacterized protein OS=Plasmodium falciparum (isolate 3D7) GN=MAL8P1.150 PE=4 SV=1	C0H4R1_PLAF7	270 kDa			Plasmodium falciparum 3D7				cAMP biosynthetic process							cAMP biosynthetic process						response to pH				cytoplasm																adenylate cyclase activity
378	TRUE	Empty	Ferlin like protein, putative OS=Plasmodium falciparum (isolate 3D7) GN=MAL8P1.134 PE=4 SV=1	C0H4S2_PLAF7	198 kDa			unknown
379	TRUE	Empty	60S ribosomal protein L27a, putative OS=Plasmodium falciparum (isolate 3D7) GN=PFF0885w PE=3 SV=1	C6KT23_PLAF7	17 kDa			Plasmodium falciparum 3D7				translation							translation										ribosome					large ribosomal subunit					large ribosomal subunit		cytosolic large ribosomal subunit
380	TRUE	Empty	Uncharacterized protein OS=Plasmodium falciparum (isolate 3D7) GN=PFF0920c PE=4 SV=1	C6KT30_PLAF7	214 kDa			unknown
381	TRUE	Empty	GAF domain-related protein, putative OS=Plasmodium falciparum (isolate 3D7) GN=PFB0510w PE=4 SV=1	O96195_PLAF7	149 kDa			unknown
382	TRUE	Empty	26S protease subunit regulatory subunit 6a, putative OS=Plasmodium falciparum (isolate 3D7) GN=PF11_0314 PE=3 SV=1	Q8II60_PLAF7	50 kDa			Plasmodium falciparum 3D7				proteolysis							proteolysis										cytoplasm															nucleotide binding	hydrolase activity
383	TRUE	Empty	Cysteinyl-tRNA synthetase, putative OS=Plasmodium falciparum (isolate 3D7) GN=PF10_0149 PE=3 SV=2	Q8IJP3_PLAF7	80 kDa			Plasmodium falciparum 3D7				tRNA aminoacylation for protein translation							tRNA aminoacylation for protein translation										apicoplast					apicoplast										nucleotide binding	cysteine-tRNA ligase activity
384	TRUE	Empty	Prohibitin, putative OS=Plasmodium falciparum (isolate 3D7) GN=PF10_0144 PE=4 SV=1	Q8IJP8_PLAF7	35 kDa			Plasmodium falciparum 3D7				cellular process																							membrane
385	TRUE	Empty	Putative uncharacterized protein OS=Plasmodium falciparum (isolate 3D7) GN=PF14_0648 PE=4 SV=1	Q8IKF7_PLAF7	238 kDa			unknown
386	TRUE	Empty	Putative uncharacterized protein OS=Plasmodium falciparum (isolate 3D7) GN=PF14_0594 PE=4 SV=1	Q8IKL0_PLAF7	396 kDa			unknown
387	TRUE	Empty	Putative uncharacterized protein OS=Plasmodium falciparum (isolate 3D7) GN=PF14_0262 PE=4 SV=2	Q8ILI1_PLAF7	237 kDa			unknown
388	TRUE	Empty	Putative uncharacterized protein OS=Plasmodium falciparum (isolate 3D7) GN=PF14_0105 PE=4 SV=1	Q8ILY8_PLAF7	40 kDa	TRUE		Plasmodium falciparum 3D7																					apicoplast					apicoplast
389	TRUE	Empty	Asparagine-tRNA ligase, putative OS=Plasmodium falciparum (isolate 3D7) GN=PFB0525w PE=3 SV=1	O96198_PLAF7	71 kDa			Plasmodium falciparum 3D7				translation							translation										cytoplasm															nucleic acid binding	ligase activity
390	TRUE	Empty	Putative uncharacterized protein OS=Plasmodium falciparum (isolate 3D7) GN=PF14_0405 PE=4 SV=1	Q8IL44_PLAF7	301 kDa			unknown
391	TRUE	Empty	Casein kinase 1, PfCK1 OS=Plasmodium falciparum (isolate 3D7) GN=PfCK1 PE=3 SV=1	C6S3F7_PLAF7	38 kDa			Plasmodium falciparum 3D7				phosphorylation							protein amino acid phosphorylation																									protein binding	kinase activity
392	TRUE	Empty	T-complex protein 1 epsilon subunit, putative OS=Plasmodium falciparum (isolate 3D7) GN=PFC0900w PE=3 SV=1	O97282_PLAF7	59 kDa			Plasmodium falciparum 3D7				protein folding							protein folding										cytoplasm															unfolded protein binding
393	TRUE	Empty	Proliferating cell nuclear antigen OS=Plasmodium falciparum (isolate 3D7) GN=PCNA PE=3 SV=1	PCNA_PLAF7	31 kDa			Plasmodium falciparum 3D7		regulation of DNA replication		DNA replication							DNA replication															nucleus			nucleus							DNA binding
394	TRUE	Empty	Erythrocyte membrane protein 1 (PfEMP1), truncated OS=Plasmodium falciparum (isolate 3D7) GN=var1CSA PE=4 SV=1	Q8I3E6_PLAF7	368 kDa			Plasmodium falciparum 3D7												pathogenesis															integral to membrane
395	TRUE	Empty	Uncharacterized protein OS=Plasmodium falciparum (isolate 3D7) GN=MAL8P1.62 PE=4 SV=1	Q8IB31_PLAF7	32 kDa			unknown
396	TRUE	Empty	60S ribosomal protein L34-A, putative OS=Plasmodium falciparum (isolate 3D7) GN=PF07_0043 PE=4 SV=1	Q8IBY4_PLAF7	17 kDa			Plasmodium falciparum 3D7				translation							translation										cytosolic large ribosomal subunit					ribosome					cytosolic large ribosomal subunit		ribosome			RNA binding
397	TRUE	Empty	Uncharacterized protein OS=Plasmodium falciparum (isolate 3D7) GN=MAL13P1.133 PE=4 SV=1	Q8IE74_PLAF7	659 kDa			Plasmodium falciparum 3D7																											membrane
398	TRUE	Empty	26S proteasome regulatory subunit, putative OS=Plasmodium falciparum (isolate 3D7) GN=PF13_0033 PE=3 SV=1	Q8IEQ1_PLAF7	45 kDa			Plasmodium falciparum 3D7				ubiquitin-dependent protein catabolic process							protein catabolic process										cytoplasm															nucleotide binding	hydrolase activity
399	TRUE	Empty	Antigen 332, DBL-like protein OS=Plasmodium falciparum (isolate 3D7) GN=PF11_0506 PE=4 SV=2	Q8IHN4_PLAF7	689 kDa			Plasmodium falciparum 3D7	cell-cell adhesion			cell-cell adhesion								pathogenesis													host cell membrane		integral to membrane									host cell surface receptor binding
400	TRUE	Empty	Structure specific recognition protein OS=Plasmodium falciparum (isolate 3D7) GN=PF14_0393 PE=4 SV=1	Q8IL56_PLAF7	59 kDa			Plasmodium falciparum 3D7																										nucleus			nucleus							single-stranded DNA binding
401	TRUE	Empty	Unconventional myosin pfm-b OS=Plasmodium falciparum (isolate 3D7) GN=PFE0175c PE=4 SV=1	Q8I465_PLAF7	93 kDa			Plasmodium falciparum 3D7											metabolic process											myosin complex				myosin complex					myosin complex					actin binding
402	TRUE	Empty	Ubiquitin carboxyl-terminal hydrolase OS=Plasmodium falciparum (isolate 3D7) GN=MAL7P1.147 PE=3 SV=1	Q8IBJ1_PLAF7	373 kDa			Plasmodium falciparum 3D7				protein deubiquitination							proteolysis																										hydrolase activity
403	TRUE	Empty	Vacuolar protein sorting 52 homologue OS=Plasmodium falciparum (isolate 3D7) GN=PF13_0135 PE=4 SV=1	Q8IE79_PLAF7	162 kDa			unknown
404	TRUE	Empty	Putative uncharacterized protein OS=Plasmodium falciparum (isolate 3D7) GN=PF14_0686 PE=4 SV=2	Q8IKC0_PLAF7	256 kDa			unknown
405	TRUE	Empty	Putative uncharacterized protein OS=Plasmodium falciparum (isolate 3D7) GN=PF14_0226 PE=4 SV=1	Q8ILL7_PLAF7	193 kDa			unknown
406	TRUE	Empty	Leucine-tRNA ligase OS=Plasmodium falciparum (isolate 3D7) GN=PF08_0011 PE=3 SV=1	Q8IBB3_PLAF7	178 kDa			Plasmodium falciparum 3D7		regulation of translational fidelity		translation							translation																									nucleotide binding	ligase activity
407	TRUE	Empty	Putative uncharacterized protein OS=Plasmodium falciparum (isolate 3D7) GN=PF14_0440 PE=4 SV=1	Q8IL10_PLAF7	143 kDa			Plasmodium falciparum 3D7																					apicoplast					apicoplast
408	TRUE	Empty	Mitotic control protein dis3 homologue, putative OS=Plasmodium falciparum (isolate 3D7) GN=MAL13P1.289 PE=3 SV=2	Q8IDB6_PLAF7	127 kDa			Plasmodium falciparum 3D7											metabolic process										perinuclear region of cytoplasm															RNA binding	hydrolase activity
409	TRUE	Empty	Endonuclease/exonuclease/phosphatase family protein, putative OS=Plasmodium falciparum (isolate 3D7) GN=PF11_0122 PE=4 SV=1	Q8IIP7_PLAF7	91 kDa			Plasmodium falciparum 3D7				phosphoinositide dephosphorylation							phosphoinositide dephosphorylation
410	TRUE	Empty	Decoy Protein C0H548-DECOY	C0H548-DECOY	?			unknown
411	TRUE	Empty	Tryptophan/threonine-rich antigen OS=Plasmodium falciparum (isolate 3D7) GN=PF08_0003 PE=4 SV=1	Q8IBD1_PLAF7	80 kDa			Plasmodium falciparum 3D7																					endoplasmic reticulum		endoplasmic reticulum		Maurer's cleft	endoplasmic reticulum
412	TRUE	Empty	Conserved Plasmodium protein OS=Plasmodium falciparum (isolate 3D7) GN=PFL2230c PE=4 SV=1	Q8I4W7_PLAF7	67 kDa			Plasmodium falciparum 3D7											metabolic process																										transferase activity
413	TRUE	Empty	Decoy Protein Q8IKT6-DECOY	Q8IKT6-DECOY	?			unknown
414	TRUE	Empty	Uncharacterized protein OS=Plasmodium falciparum (isolate 3D7) GN=MAL7P1.134 PE=4 SV=1	C0H4P2_PLAF7	421 kDa			unknown
415	TRUE	Empty	RNA binding protein, putative OS=Plasmodium falciparum (isolate 3D7) GN=MAL8P1.101 PE=4 SV=1	C0H4U1_PLAF7	140 kDa			Plasmodium falciparum 3D7																					apicoplast					apicoplast										nucleic acid binding
416	TRUE	Empty	DNA-directed RNA polymerase OS=Plasmodium falciparum (isolate 3D7) GN=PFC0805w PE=3 SV=1	O77375_PLAF7	279 kDa			Plasmodium falciparum 3D7				transcription from RNA polymerase II promoter							transcription, DNA-dependent															DNA-directed RNA polymerase II, core complex			DNA-directed RNA polymerase II, core complex		DNA-directed RNA polymerase II, core complex					protein binding	transferase activity
417	TRUE	Empty	Ubiquitin carboxyl-terminal hydrolase, putative OS=Plasmodium falciparum (isolate 3D7) GN=PFA_0220w PE=4 SV=2	Q8I296_PLAF7	416 kDa	TRUE		Plasmodium falciparum 3D7				ubiquitin-dependent protein catabolic process							ubiquitin-dependent protein catabolic process																										hydrolase activity
418	TRUE	Empty	Putative uncharacterized protein OS=Plasmodium falciparum (isolate 3D7) GN=PFI0975c PE=4 SV=1	Q8I2V4_PLAF7	396 kDa			unknown
419	TRUE	Empty	Hsp70 interacting protein, putative OS=Plasmodium falciparum (isolate 3D7) GN=PFE1370w PE=4 SV=1	Q8I3J0_PLAF7	51 kDa			Plasmodium falciparum 3D7
420	TRUE	Empty	Formin 2, putative OS=Plasmodium falciparum (isolate 3D7) GN=PFL0925w PE=4 SV=1	Q8I5L7_PLAF7	350 kDa	TRUE		Plasmodium falciparum 3D7																																				actin binding
421	TRUE	Empty	Conserved Plasmodium protein OS=Plasmodium falciparum (isolate 3D7) GN=PFL0360c PE=4 SV=1	Q8I5X3_PLAF7	326 kDa			Plasmodium falciparum 3D7																																				metal ion binding
422	TRUE	Empty	Dihydropteroate synthetase OS=Plasmodium falciparum (isolate 3D7) GN=DHPS PE=4 SV=1	Q8IAU3_PLAF7	83 kDa			Plasmodium falciparum 3D7				cellular metabolic process							dihydrofolate biosynthetic process																										transferase activity
423	TRUE	Empty	Uncharacterized protein OS=Plasmodium falciparum (isolate 3D7) GN=MAL7P1.15 PE=4 SV=1	Q8IC31_PLAF7	514 kDa			unknown
424	TRUE	Empty	Guanylyl cyclase OS=Plasmodium falciparum (isolate 3D7) GN=gc-betA PE=4 SV=2	Q8IDA0_PLAF7	377 kDa			Plasmodium falciparum 3D7				cGMP biosynthetic process							cGMP biosynthetic process																									metal ion binding	guanylate cyclase activity
425	TRUE	Empty	Kelch protein, putative OS=Plasmodium falciparum (isolate 3D7) GN=PF13_0238 PE=4 SV=1	Q8IDQ2_PLAF7	84 kDa			Plasmodium falciparum 3D7				protein homooligomerization													response to drug
426	TRUE	Empty	Moving junction protein OS=Plasmodium falciparum (isolate 3D7) GN=RON4 PE=4 SV=2	Q8IIK5_PLAF7	136 kDa			Plasmodium falciparum 3D7																					food vacuole					food vacuole										protein binding
427	TRUE	Empty	Conserved Plasmodium protein OS=Plasmodium falciparum (isolate 3D7) GN=PF11_0067 PE=4 SV=2	Q8IIU7_PLAF7	91 kDa			Plasmodium falciparum 3D7
428	TRUE	Empty	Chromodomain-helicase-DNA-binding protein 1 homolog, putative OS=Plasmodium falciparum (isolate 3D7) GN=PF10_0232 PE=4 SV=1	Q8IJG6_PLAF7	381 kDa			Plasmodium falciparum 3D7																										nucleus			nucleus							ATP binding
429	TRUE	Empty	Adenylate kinase OS=Plasmodium falciparum (isolate 3D7) GN=PF10_0086 PE=3 SV=1	Q8IJV6_PLAF7	28 kDa			Plasmodium falciparum 3D7				nucleotide phosphorylation							nucleobase, nucleoside, nucleotide and nucleic acid metabolic process										cytosol															ATP binding	transferase activity
430	TRUE	Empty	Conserved Plasmodium protein OS=Plasmodium falciparum (isolate 3D7) GN=PF10_0079 PE=4 SV=1	Q8IJW2_PLAF7	453 kDa			Plasmodium falciparum 3D7																																				DNA binding
431	TRUE	Empty	Putative uncharacterized protein OS=Plasmodium falciparum (isolate 3D7) GN=PF14_0547 PE=4 SV=2	Q8IKQ6_PLAF7	371 kDa			unknown
432	TRUE	Empty	Proliferation-associated protein 2g4, putative OS=Plasmodium falciparum (isolate 3D7) GN=PF14_0261 PE=4 SV=1	Q8ILI2_PLAF7	43 kDa			Plasmodium falciparum 3D7				proteolysis							proteolysis																										hydrolase activity
433	TRUE	Empty	Ribonucleotide reductase small subunit OS=Plasmodium falciparum (isolate 3D7) GN=PF14_0053 PE=4 SV=1	Q8IM38_PLAF7	41 kDa			Plasmodium falciparum 3D7				deoxyribonucleoside diphosphate metabolic process							deoxyribonucleoside diphosphate metabolic process																										oxidoreductase activity
434	TRUE	Empty	Decoy Protein C6KTD2-DECOY	C6KTD2-DECOY	?			unknown
435	TRUE	Empty	Protein kinase, putative OS=Plasmodium falciparum (isolate 3D7) GN=PFC0485w PE=4 SV=3	O77365_PLAF7	296 kDa			Plasmodium falciparum 3D7				protein amino acid phosphorylation							protein amino acid phosphorylation																									ATP binding	protein serine/threonine kinase activity
436	TRUE	Empty	Conserved Plasmodium protein OS=Plasmodium falciparum (isolate 3D7) GN=PFL0130c PE=4 SV=1	Q8I619_PLAF7	252 kDa			unknown
437	TRUE	Empty	Phosphatidylinositol transfer protein, putative OS=Plasmodium falciparum (isolate 3D7) GN=MAL13P1.256 PE=4 SV=2	Q8IDI9_PLAF7	221 kDa			Plasmodium falciparum 3D7						transport			phospholipid transport												cytoplasm
438	TRUE	Empty	Decoy Protein Q8IL30-DECOY	Q8IL30-DECOY	?			unknown
439	TRUE	Empty	Putative uncharacterized protein OS=Plasmodium falciparum (isolate 3D7) GN=PF14_0188 PE=4 SV=2	Q8ILQ6_PLAF7	262 kDa			unknown
440	TRUE	Empty	Putative uncharacterized protein OS=Plasmodium falciparum (isolate 3D7) GN=PF14_0504 PE=4 SV=2	Q8IKU7_PLAF7	111 kDa			unknown
441	TRUE	Empty	Serine/threonine protein kinase, putative OS=Plasmodium falciparum (isolate 3D7) GN=PFC0105w PE=4 SV=1	O77306_PLAF7	157 kDa			Plasmodium falciparum 3D7				protein amino acid phosphorylation							protein amino acid phosphorylation										cytoplasm					nucleus			nucleus							nucleotide binding	protein serine/threonine kinase activity
442	TRUE	Empty	Uncharacterized protein OS=Plasmodium falciparum (isolate 3D7) GN=MAL7P1.16 PE=4 SV=1	C0H4K3_PLAF7	393 kDa			unknown
443	TRUE	Empty	Serine/Threonine protein kinase, FIKK family OS=Plasmodium falciparum (isolate 3D7) GN=PfTSTK0 PE=4 SV=1	C0H4R8_PLAF7	172 kDa			Plasmodium falciparum 3D7				protein amino acid phosphorylation							protein amino acid phosphorylation																									ATP binding	protein kinase activity
444	TRUE	Empty	MORN repeat protein, putative OS=Plasmodium falciparum (isolate 3D7) GN=MAL13P1.32 PE=4 SV=1	C0H5A3_PLAF7	520 kDa			unknown
445	TRUE	Empty	Uncharacterized protein OS=Plasmodium falciparum (isolate 3D7) GN=MAL13P1.296 PE=4 SV=1	C0H5J3_PLAF7	440 kDa			unknown
446	TRUE	Empty	ER lumen protein-retaining receptor OS=Plasmodium falciparum (isolate 3D7) GN=ERD2 PE=3 SV=1	ERD2_PLAF7	26 kDa			Plasmodium falciparum 3D7		protein retention in ER lumen		protein retention in ER lumen		transport			protein retention in ER lumen											cis-Golgi network	endoplasmic reticulum		endoplasmic reticulum membrane			endoplasmic reticulum membrane	endoplasmic reticulum membrane			endoplasmic reticulum membrane	cis-Golgi network					KDEL sequence binding
447	TRUE	Empty	Putative uncharacterized protein OS=Plasmodium falciparum (isolate 3D7) GN=PFC0905c PE=4 SV=1	O97283_PLAF7	361 kDa	TRUE		unknown
448	TRUE	Empty	Proteasome subunit beta type OS=Plasmodium falciparum (isolate 3D7) GN=MAL8P1.142 PE=3 SV=1	Q7K6A9_PLAF7	31 kDa			Plasmodium falciparum 3D7				proteolysis involved in cellular protein catabolic process							proteolysis involved in cellular protein catabolic process										cytoplasm					nucleus			nucleus								hydrolase activity
449	TRUE	Empty	Heat shock protein DNAJ homologue Pfj4 OS=Plasmodium falciparum (isolate 3D7) GN=PFL0565w PE=4 SV=1	Q7KQK3_PLAF7	28 kDa			Plasmodium falciparum 3D7																	response to unfolded protein				cytoplasm				host cell cytoplasm	nucleus			nucleus							Hsp70 protein binding
450	TRUE	Empty	Conserved Plasmodium protein OS=Plasmodium falciparum (isolate 3D7) GN=PFL0350c PE=4 SV=1	Q8I5X5_PLAF7	311 kDa			unknown
451	TRUE	Empty	Uncharacterized protein OS=Plasmodium falciparum (isolate 3D7) GN=PF07_0101 PE=4 SV=1	Q8IBL5_PLAF7	261 kDa			unknown
452	TRUE	Empty	Proteasome subunit alpha type OS=Plasmodium falciparum (isolate 3D7) GN=MAL13P1.270 PE=3 SV=1	Q8IDG2_PLAF7	27 kDa			Plasmodium falciparum 3D7				proteolysis							ubiquitin-dependent protein catabolic process										cytoplasm					nucleus			nucleus								hydrolase activity
453	TRUE	Empty	Signal peptidase 21 kDa subunit OS=Plasmodium falciparum (isolate 3D7) GN=SP21 PE=4 SV=1	Q8IE14_PLAF7	21 kDa			Plasmodium falciparum 3D7				signal peptide processing							proteolysis										signal peptidase complex		endoplasmic reticulum			endoplasmic reticulum	membrane			signal peptidase complex	signal peptidase complex						hydrolase activity
454	TRUE	Empty	Conserved protein OS=Plasmodium falciparum (isolate 3D7) GN=PF11_0055 PE=4 SV=1	Q8IIV8_PLAF7	49 kDa			Plasmodium falciparum 3D7		cell redox homeostasis		cell redox homeostasis																	apicoplast					apicoplast
455	TRUE	Empty	10b antigen, putative OS=Plasmodium falciparum (isolate 3D7) GN=PF10_0213 PE=4 SV=1	Q8IJI4_PLAF7	267 kDa			unknown
456	TRUE	Empty	Conserved Plasmodium membrane protein OS=Plasmodium falciparum (isolate 3D7) GN=PF10_0045 PE=4 SV=1	Q8IJZ5_PLAF7	358 kDa			unknown
457	TRUE	Empty	Putative uncharacterized protein OS=Plasmodium falciparum (isolate 3D7) GN=PF14_0344 PE=4 SV=1	Q8ILA1_PLAF7	112 kDa			Plasmodium falciparum 3D7																					parasitophorous vacuolar membrane				parasitophorous vacuolar membrane	parasitophorous vacuolar membrane	parasitophorous vacuolar membrane			parasitophorous vacuolar membrane	parasitophorous vacuolar membrane					protein binding
458	TRUE	Empty	Reticulocyte-binding protein PFD0110w OS=Plasmodium falciparum (isolate 3D7) GN=PFD0110w PE=3 SV=1	RBP1_PLAF7	358 kDa			Plasmodium falciparum 3D7	cell-cell adhesion			cell-cell adhesion																	mitochondrion					mitochondrion	integral to membrane	mitochondrion								heparin binding
459	TRUE	Empty	Superoxide dismutase [Fe] OS=Plasmodium falciparum (isolate 3D7) GN=SODB PE=1 SV=1	SODF_PLAF7	23 kDa			Plasmodium falciparum 3D7				superoxide metabolic process							superoxide metabolic process						response to oxidative stress				cytosol															metal ion binding	oxidoreductase activity
460	TRUE	Empty	Uncharacterized protein PF11_0213 OS=Plasmodium falciparum (isolate 3D7) GN=PF11_0213 PE=2 SV=2	YK213_PLAF7	303 kDa			Plasmodium falciparum 3D7																											integral to membrane
461	TRUE	Empty	Uncharacterized protein OS=Plasmodium falciparum (isolate 3D7) GN=MAL7P1.171 PE=4 SV=1	Q8IBF2_PLAF7	244 kDa			unknown
462	TRUE	Empty	Uncharacterized protein OS=Plasmodium falciparum (isolate 3D7) GN=MAL13P1.323 PE=4 SV=1	Q8ID63_PLAF7	386 kDa			unknown
463	TRUE	Empty	Plasmodium falciparum gamete antigen 27/25 OS=Plasmodium falciparum (isolate 3D7) GN=pfg27-25 PE=1 SV=1	Q8IEU2_PLAF7	26 kDa			Plasmodium falciparum 3D7																																				protein dimerization activity
464	TRUE	Empty	Eukaryotic translation initiation factor 2 beta, putative OS=Plasmodium falciparum (isolate 3D7) GN=PF10_0103 PE=4 SV=1	Q8IJT9_PLAF7	25 kDa			Plasmodium falciparum 3D7				translational initiation							translational initiation										eukaryotic translation initiation factor 2 complex															translation initiation factor activity
465	TRUE	Empty	Conserved Plasmodium protein OS=Plasmodium falciparum (isolate 3D7) GN=PFL1010c PE=4 SV=1	Q8I5K3_PLAF7	271 kDa			Plasmodium falciparum 3D7				histone H3-K4 methylation							histone H3-K4 methylation	antigenic variation					antigenic variation									nucleus			nucleus		nuclear periphery					zinc ion binding	histone lysine N-methyltransferase activity (H3-K4 specific)
466	TRUE	Empty	Conserved Plasmodium membrane protein OS=Plasmodium falciparum (isolate 3D7) GN=PF10_0049 PE=4 SV=2	Q8IJZ1_PLAF7	130 kDa			unknown
467	TRUE	Empty	Decoy Protein Q8ILR0-DECOY	Q8ILR0-DECOY	?			unknown
468	TRUE	Empty	DNA excision-repair helicase, putative OS=Plasmodium falciparum (isolate 3D7) GN=PFI1650w PE=4 SV=1	Q8I2H7_PLAF7	123 kDa			Plasmodium falciparum 3D7				DNA duplex unwinding							nucleobase, nucleoside, nucleotide and nucleic acid metabolic process										cytoplasm					nucleus			nucleus							nucleic acid binding	hydrolase activity
469	TRUE	Empty	Uncharacterized protein OS=Plasmodium falciparum (isolate 3D7) GN=PFD0185c PE=4 SV=1	Q8I1Z1_PLAF7	83 kDa			unknown
470	TRUE	Empty	Aminomethyltransferase, putative OS=Plasmodium falciparum (isolate 3D7) GN=MAL13P1.390 PE=3 SV=1	C0H5G8_PLAF7	99 kDa			Plasmodium falciparum 3D7				glycine catabolic process							glycine catabolic process																										aminomethyltransferase activity
471	TRUE	Empty	Nucleolar protein NOP5, putative OS=Plasmodium falciparum (isolate 3D7) GN=PF10_0085 PE=4 SV=1	Q8IJV7_PLAF7	53 kDa			Plasmodium falciparum 3D7				rRNA processing							rRNA processing															nucleolus			nucleolus		nucleolus					RNA binding
472	TRUE	Empty	60S ribosomal protein L18 OS=Plasmodium falciparum (isolate 3D7) GN=MAL13P1.209 PE=3 SV=1	C0H5G3_PLAF7	21 kDa			Plasmodium falciparum 3D7				translation							translation										cytosolic large ribosomal subunit					cytosolic large ribosomal subunit					cytosolic large ribosomal subunit		ribosome			RNA binding
473	TRUE	Empty	Transcription factor with AP2 domain(S), putative OS=Plasmodium falciparum (isolate 3D7) GN=ApiAP2 PE=4 SV=1	C6KSY0_PLAF7	486 kDa			Plasmodium falciparum 3D7		regulation of transcription, DNA-dependent																																		transcription factor activity
474	TRUE	Empty	Inosine-5'-monophosphate dehydrogenase OS=Plasmodium falciparum (isolate 3D7) GN=PFI1020c PE=3 SV=1	Q8I2U5_PLAF7	56 kDa			Plasmodium falciparum 3D7				GMP biosynthetic process							oxidation reduction										cytoplasm															metal ion binding	oxidoreductase activity
475	TRUE	Empty	DNAJ-like molecular chaperone protein, putative OS=Plasmodium falciparum (isolate 3D7) GN=PFI0935w PE=4 SV=1	Q8I2W2_PLAF7	43 kDa	TRUE		unknown
476	TRUE	Empty	Uncharacterized protein OS=Plasmodium falciparum (isolate 3D7) GN=PFE0500c PE=4 SV=1	Q8I403_PLAF7	298 kDa			Plasmodium falciparum 3D7																																				nucleic acid binding
477	TRUE	Empty	Glutathione peroxidase OS=Plasmodium falciparum (isolate 3D7) GN=PFL0595c PE=3 SV=1	Q8I5T2_PLAF7	24 kDa			Plasmodium falciparum 3D7											oxidation reduction						response to oxidative stress				apicoplast					apicoplast		mitochondrion						peroxidase activity			oxidoreductase activity
478	TRUE	Empty	Erythrocyte membrane-associated antigen OS=Plasmodium falciparum (isolate 3D7) GN=MAL7P1.12 PE=4 SV=1	Q8IC35_PLAF7	263 kDa			Plasmodium falciparum 3D7																											membrane
479	TRUE	Empty	Alanine--tRNA ligase, putative OS=Plasmodium falciparum (isolate 3D7) GN=PF13_0354 PE=3 SV=1	Q8ID31_PLAF7	165 kDa			Plasmodium falciparum 3D7				alanyl-tRNA aminoacylation							translation										cytoplasm					apicoplast		mitochondrion								nucleic acid binding	ligase activity
480	TRUE	Empty	60S ribosomal protein L17, putative OS=Plasmodium falciparum (isolate 3D7) GN=PF13_0268 PE=3 SV=1	Q8IDI5_PLAF7	23 kDa			Plasmodium falciparum 3D7				translation							translation										cytosolic large ribosomal subunit					cytosolic large ribosomal subunit					cytosolic large ribosomal subunit		ribosome
481	TRUE	Empty	Erythrocyte membrane protein 1, PfEMP1 OS=Plasmodium falciparum (isolate 3D7) GN=PF11_0521 PE=4 SV=1	Q8IHM0_PLAF7	359 kDa			Plasmodium falciparum 3D7	cytoadherence to microvasculature, mediated by parasite protein			cell-cell adhesion								pathogenesis					antigenic variation								host cell plasma membrane		integral to membrane									host cell surface receptor binding
482	TRUE	Empty	Conserved Plasmodium protein OS=Plasmodium falciparum (isolate 3D7) GN=PF10_0290 PE=4 SV=2	Q8IJA8_PLAF7	91 kDa			Plasmodium falciparum 3D7																					apicoplast					apicoplast
483	TRUE	Empty	Apicoplast 1-acyl-sn-glycerol-3-phosphate acyltransferase, putative OS=Plasmodium falciparum (isolate 3D7) GN=PF14_0421 PE=4 SV=2	Q8IL28_PLAF7	34 kDa			Plasmodium falciparum 3D7											metabolic process																										transferase activity
484	TRUE	Empty	Putative uncharacterized protein OS=Plasmodium falciparum (isolate 3D7) GN=PF14_0318 PE=4 SV=2	Q8ILC6_PLAF7	253 kDa			Plasmodium falciparum 3D7																					apicoplast					apicoplast
485	TRUE	Empty	LCCL domain-containing protein CCP3 OS=Plasmodium falciparum (isolate 3D7) GN=LAP1 PE=4 SV=1	Q8IM24_PLAF7	143 kDa			Plasmodium falciparum 3D7				receptor-mediated endocytosis		receptor-mediated endocytosis			receptor-mediated endocytosis																		membrane
486	TRUE	Empty	Putative uncharacterized protein OS=Plasmodium falciparum (isolate 3D7) GN=PF14_0487 PE=4 SV=1	Q8IKW4_PLAF7	176 kDa			unknown
487	TRUE	Empty	Erythrocyte membrane protein 1, PfEMP1 OS=Plasmodium falciparum (isolate 3D7) GN=PF11_0008 PE=4 SV=1	Q8IIZ4_PLAF7	346 kDa			Plasmodium falciparum 3D7	cytoadherence to microvasculature, mediated by parasite protein			cell-cell adhesion								pathogenesis					antigenic variation								host cell plasma membrane		integral to membrane									host cell surface receptor binding
488	TRUE	Empty	RNAse L inhibitor protein, putative OS=Plasmodium falciparum (isolate 3D7) GN=MAL13P1.344 PE=3 SV=1	Q8I6Z4_PLAF7	70 kDa			Plasmodium falciparum 3D7											metabolic process																									iron-sulfur cluster binding	ATPase activity
489	TRUE	Empty	RNA binding protein, putative OS=Plasmodium falciparum (isolate 3D7) GN=PF14_0056 PE=4 SV=1	Q8IM35_PLAF7	130 kDa			Plasmodium falciparum 3D7																																				nucleic acid binding
490	TRUE	Empty	Conserved Plasmodium protein OS=Plasmodium falciparum (isolate 3D7) GN=PFB0625w PE=4 SV=1	O96218_PLAF7	80 kDa			unknown
491	TRUE	Empty	Uncharacterized protein OS=Plasmodium falciparum (isolate 3D7) GN=PF07_0120 PE=4 SV=1	C0H4Q1_PLAF7	305 kDa			Plasmodium falciparum 3D7				allantoin catabolic process							allantoin catabolic process																										allantoicase activity
492	TRUE	Empty	Uncharacterized protein OS=Plasmodium falciparum (isolate 3D7) GN=PFF0990c PE=4 SV=1	C6KT43_PLAF7	99 kDa			unknown
493	TRUE	Empty	Uncharacterized protein OS=Plasmodium falciparum (isolate 3D7) GN=PFD0540c PE=4 SV=1	Q9U0H9_PLAF7	118 kDa			unknown
494	TRUE	Empty	Uncharacterized protein OS=Plasmodium falciparum (isolate 3D7) GN=MAL8P1.215 PE=4 SV=1	C0H505_PLAF7	33 kDa			unknown
495	TRUE	Empty	Uncharacterized protein OS=Plasmodium falciparum (isolate 3D7) GN=PFF0935c PE=4 SV=1	C6KT33_PLAF7	434 kDa			unknown
496	TRUE	Empty	HAD superfamily protein, putative OS=Plasmodium falciparum (isolate 3D7) GN=PFC0150w PE=4 SV=3	O77317_PLAF7	136 kDa			unknown
497	TRUE	Empty	Proteasome 26S regulatory subunit, putative OS=Plasmodium falciparum (isolate 3D7) GN=PFB0260w PE=4 SV=3	O96153_PLAF7	108 kDa			Plasmodium falciparum 3D7		regulation of catalytic activity		ubiquitin-dependent protein catabolic process							ubiquitin-dependent protein catabolic process
498	TRUE	Empty	Elongation factor 1 (EF-1), putative OS=Plasmodium falciparum (isolate 3D7) GN=PFC0870w PE=4 SV=2	O97319_PLAF7	18 kDa			Plasmodium falciparum 3D7				translational elongation							translational elongation										eukaryotic translation elongation factor 1 complex															translation elongation factor activity
499	TRUE	Empty	Uncharacterized protein OS=Plasmodium falciparum (isolate 3D7) GN=PFE1605w PE=4 SV=1	Q8I3F0_PLAF7	61 kDa			Plasmodium falciparum 3D7																									host cell membrane											protein binding
500	TRUE	Empty	Eukaryotic translation initiation factor 3 subunit B OS=Plasmodium falciparum (isolate 3D7) GN=PFE0885w PE=3 SV=1	Q8I3T1_PLAF7	84 kDa			Plasmodium falciparum 3D7		regulation of translational initiation		translation							translation										eukaryotic 48S preinitiation complex															nucleic acid binding
501	TRUE	Empty	Acyl-coA synthetase, PfACS5 OS=Plasmodium falciparum (isolate 3D7) GN=PfACS5 PE=4 SV=1	Q8I6Z1_PLAF7	93 kDa			Plasmodium falciparum 3D7				long-chain fatty acid metabolic process							fatty acid metabolic process																									AMP binding	catalytic activity
502	TRUE	Empty	Uncharacterized protein OS=Plasmodium falciparum (isolate 3D7) GN=PF07_0082 PE=4 SV=1	Q8IBQ3_PLAF7	403 kDa			unknown
503	TRUE	Empty	Conserved Plasmodium protein OS=Plasmodium falciparum (isolate 3D7) GN=PF11_0456 PE=4 SV=1	Q8IHS3_PLAF7	175 kDa			unknown
504	TRUE	Empty	Ubiquitin domain containing protein OS=Plasmodium falciparum (isolate 3D7) GN=PF11_0142 PE=4 SV=1	Q8IIM8_PLAF7	43 kDa			unknown
505	TRUE	Empty	ATP synthase (C/AC39) subunit, putative OS=Plasmodium falciparum (isolate 3D7) GN=PF14_0615 PE=4 SV=1	Q8IKJ0_PLAF7	45 kDa			Plasmodium falciparum 3D7		vacuolar acidification		vacuolar acidification		ATP hydrolysis coupled proton transport			ATP hydrolysis coupled proton transport												vacuolar proton-transporting V-type ATPase, V0 domain					food vacuole	vacuolar proton-transporting V-type ATPase, V0 domain			vacuolar proton-transporting V-type ATPase, V0 domain	vacuolar proton-transporting V-type ATPase, V0 domain
506	TRUE	Empty	Histidine--tRNA ligase, putative OS=Plasmodium falciparum (isolate 3D7) GN=PF14_0428 PE=3 SV=1	Q8IL22_PLAF7	134 kDa			Plasmodium falciparum 3D7				tRNA aminoacylation for protein translation							tRNA aminoacylation for protein translation										cytoplasm																ligase activity
507	TRUE	Empty	Sec62, putative OS=Plasmodium falciparum (isolate 3D7) GN=PF14_0361 PE=4 SV=2	Q8IL86_PLAF7	44 kDa			Plasmodium falciparum 3D7						protein transport			protein transport												endoplasmic reticulum membrane		translocon complex			translocon complex	integral to membrane			endoplasmic reticulum membrane	translocon complex
508	TRUE	Empty	T-complex protein 1 subunit eta OS=Plasmodium falciparum (isolate 3D7) GN=MAL3P3.6 PE=3 SV=1	TCPH_PLAF7	60 kDa			Plasmodium falciparum 3D7				protein folding							protein folding										cytoplasm															unfolded protein binding
509	TRUE	Empty	RNA binding protein, putative OS=Plasmodium falciparum (isolate 3D7) GN=PFI0820c PE=4 SV=1	Q8I2Y5_PLAF7	45 kDa			Plasmodium falciparum 3D7																																				nucleic acid binding
510	TRUE	Empty	Uncharacterized protein OS=Plasmodium falciparum (isolate 3D7) GN=PFE0655w PE=4 SV=1	Q8I3X5_PLAF7	332 kDa			unknown
511	TRUE	Empty	Uncharacterized protein OS=Plasmodium falciparum (isolate 3D7) GN=PFE0400w PE=4 SV=1	Q8I422_PLAF7	196 kDa			unknown
512	TRUE	Empty	Conserved Plasmodium protein OS=Plasmodium falciparum (isolate 3D7) GN=PF10_0146 PE=4 SV=1	Q8IJP6_PLAF7	268 kDa			unknown
513	TRUE	Empty	Putative uncharacterized protein OS=Plasmodium falciparum (isolate 3D7) GN=PF14_0613 PE=4 SV=2	Q8IKJ2_PLAF7	389 kDa	TRUE		unknown
514	TRUE	Empty	Adapter-related protein, putative OS=Plasmodium falciparum (isolate 3D7) GN=PFI0200c PE=4 SV=2	Q8I3A8_PLAF7	161 kDa			Plasmodium falciparum 3D7				vesicle-mediated transport		transport			intracellular protein transport												membrane coat						membrane coat
515	TRUE	Empty	Eukaryotic translation initiation factor 3 subunit G OS=Plasmodium falciparum (isolate 3D7) GN=MAL8P1.83 PE=3 SV=1	Q8IAZ3_PLAF7	31 kDa			Plasmodium falciparum 3D7		regulation of translational initiation		translation							translation										eukaryotic 48S preinitiation complex															nucleic acid binding
516	TRUE	Empty	DNA polymerase OS=Plasmodium falciparum (isolate 3D7) GN=PF10_0362 PE=3 SV=1	Q8IJ38_PLAF7	268 kDa			Plasmodium falciparum 3D7				DNA repair							DNA replication						DNA repair									zeta DNA polymerase complex					zeta DNA polymerase complex					nucleic acid binding	transferase activity
517	TRUE	Empty	Cyclin-dependent kinase, putative OS=Plasmodium falciparum (isolate 3D7) GN=Pfcrk-3 PE=4 SV=1	Q8I1T4_PLAF7	160 kDa	TRUE		Plasmodium falciparum 3D7				histone deacetylation							histone deacetylation																									nucleotide binding	histone deacetylase activity
518	TRUE	Empty	Putative uncharacterized protein OS=Plasmodium falciparum (isolate 3D7) GN=PF14_0479 PE=4 SV=1	Q8IKX2_PLAF7	220 kDa			Plasmodium falciparum 3D7																																				zinc ion binding
519	TRUE	Empty	RAP protein, putative OS=Plasmodium falciparum (isolate 3D7) GN=PF11_0247 PE=4 SV=1	Q8IIC7_PLAF7	84 kDa			unknown
520	TRUE	Empty	Patatin-like phospholipase, putative OS=Plasmodium falciparum (isolate 3D7) GN=MAL13P1.285 PE=4 SV=1	Q8IDC5_PLAF7	238 kDa			Plasmodium falciparum 3D7											lipid metabolic process
521	TRUE	Empty	Uncharacterized protein OS=Plasmodium falciparum (isolate 3D7) GN=MAL13P1.286 PE=4 SV=1	C0H5I8_PLAF7	191 kDa			unknown
522	TRUE	Empty	DEAD-box helicase OS=Plasmodium falciparum (isolate 3D7) GN=PFL1310c PE=3 SV=1	Q8I5E7_PLAF7	87 kDa			Plasmodium falciparum 3D7				RNA metabolic process							RNA metabolic process																									nucleic acid binding	hydrolase activity
523	TRUE	Empty	Uncharacterized protein OS=Plasmodium falciparum (isolate 3D7) GN=PFD0160w PE=4 SV=1	C0H487_PLAF7	460 kDa			Plasmodium falciparum 3D7																																				metal ion binding
524	TRUE	Empty	DNA helicase, putative OS=Plasmodium falciparum (isolate 3D7) GN=PFF0225w PE=4 SV=1	C6KSP4_PLAF7	206 kDa			Plasmodium falciparum 3D7				DNA duplex unwinding							DNA duplex unwinding																									nucleic acid binding	ATP-dependent DNA helicase activity
525	TRUE	Empty	Conserved Plasmodium membrane protein OS=Plasmodium falciparum (isolate 3D7) GN=PFB0555c PE=4 SV=2	O96204_PLAF7	494 kDa			unknown
526	TRUE	Empty	ABC transporter, putative OS=Plasmodium falciparum (isolate 3D7) GN=PFC0875w PE=4 SV=3	O97278_PLAF7	376 kDa			Plasmodium falciparum 3D7											metabolic process																									nucleotide binding	ATPase activity
527	TRUE	Empty	Putative uncharacterized protein OS=Plasmodium falciparum (isolate 3D7) GN=PFC1015c PE=4 SV=1	O97298_PLAF7	281 kDa			unknown
528	TRUE	Empty	Uncharacterized protein OS=Plasmodium falciparum (isolate 3D7) GN=PFD0080c PE=4 SV=1	Q8I207_PLAF7	60 kDa			Plasmodium falciparum 3D7																									Maurer's cleft
529	TRUE	Empty	M18 aspartyl aminopeptidase OS=Plasmodium falciparum (isolate 3D7) GN=PfM18AAP PE=1 SV=1	Q8I2J3_PLAF7	66 kDa			Plasmodium falciparum 3D7				proteolysis							proteolysis																									zinc ion binding	hydrolase activity
530	TRUE	Empty	Membrane skeletal protein IMC1-related OS=Plasmodium falciparum (isolate 3D7) GN=PFE1285w PE=4 SV=1	Q8I3K7_PLAF7	34 kDa			Plasmodium falciparum 3D7
531	TRUE	Empty	Uncharacterized protein OS=Plasmodium falciparum (isolate 3D7) GN=PFE0635c PE=4 SV=1	Q8I3X9_PLAF7	199 kDa			unknown
532	TRUE	Empty	PFG377 protein OS=Plasmodium falciparum (isolate 3D7) GN=PFL2405c PE=4 SV=1	Q8I4T3_PLAF7	377 kDa			Plasmodium falciparum 3D7
533	TRUE	Empty	Glycerol-3-phosphate acyltransferase OS=Plasmodium falciparum (isolate 3D7) GN=Gatp PE=4 SV=1	Q8I5S7_PLAF7	67 kDa			Plasmodium falciparum 3D7				dephosphorylation							metabolic process										integral to endoplasmic reticulum membrane		integral to endoplasmic reticulum membrane			integral to endoplasmic reticulum membrane	integral to endoplasmic reticulum membrane			integral to endoplasmic reticulum membrane	integral to endoplasmic reticulum membrane						transferase activity, transferring acyl groups
534	TRUE	Empty	Uncharacterized protein OS=Plasmodium falciparum (isolate 3D7) GN=MAL8P1.143 PE=4 SV=1	Q8IAN6_PLAF7	194 kDa			Plasmodium falciparum 3D7																					apicoplast					apicoplast
535	TRUE	Empty	60S ribosomal protein L13 OS=Plasmodium falciparum (isolate 3D7) GN=PF08_0075 PE=3 SV=1	Q8IAX6_PLAF7	25 kDa			Plasmodium falciparum 3D7				translation							translation										cytosolic large ribosomal subunit					cytosolic large ribosomal subunit					cytosolic large ribosomal subunit		ribosome			RNA binding
536	TRUE	Empty	ClpB protein, putative OS=Plasmodium falciparum (isolate 3D7) GN=PF08_0063 PE=1 SV=1	Q8IB03_PLAF7	123 kDa			Plasmodium falciparum 3D7											protein metabolic process										apicoplast					apicoplast										nucleotide binding	ATPase activity
537	TRUE	Empty	Casein kinase II beta chain OS=Plasmodium falciparum (isolate 3D7) GN=PfCK2beta2 PE=4 SV=1	Q8IDR5_PLAF7	45 kDa			Plasmodium falciparum 3D7		regulation of protein kinase activity																			cytoplasm					nucleus			nucleus
538	TRUE	Empty	60S ribosomal protein L24, putative OS=Plasmodium falciparum (isolate 3D7) GN=PF13_0049 PE=4 SV=1	Q8IEM3_PLAF7	19 kDa			Plasmodium falciparum 3D7				translation							translation										cytosolic large ribosomal subunit					cytosolic large ribosomal subunit					cytosolic large ribosomal subunit		cytosolic large ribosomal subunit
539	TRUE	Empty	Ser/Thr protein kinase OS=Plasmodium falciparum (isolate 3D7) GN=PF11_0488 PE=4 SV=1	Q8IHP1_PLAF7	171 kDa			Plasmodium falciparum 3D7				protein amino acid phosphorylation							protein amino acid phosphorylation																									nucleotide binding	protein kinase activity
540	TRUE	Empty	MIF4G domain containing protein OS=Plasmodium falciparum (isolate 3D7) GN=PF11_0086 PE=4 SV=1	Q8IIS9_PLAF7	382 kDa			Plasmodium falciparum 3D7																																				RNA binding
541	TRUE	Empty	Conserved Plasmodium protein OS=Plasmodium falciparum (isolate 3D7) GN=PF10_0212a PE=4 SV=2	Q8IJI5_PLAF7	245 kDa			Plasmodium falciparum 3D7																					parasitophorous vacuolar membrane				host cell membrane	parasitophorous vacuolar membrane	parasitophorous vacuolar membrane			parasitophorous vacuolar membrane	parasitophorous vacuolar membrane
542	TRUE	Empty	Ribonucleotide reductase small subunit, putative OS=Plasmodium falciparum (isolate 3D7) GN=PF10_0154 PE=4 SV=2	Q8IJN8_PLAF7	40 kDa	TRUE		Plasmodium falciparum 3D7				deoxyribonucleoside diphosphate metabolic process							DNA replication										cytosol																oxidoreductase activity
543	TRUE	Empty	Putative uncharacterized protein OS=Plasmodium falciparum (isolate 3D7) GN=PF14_0282 PE=4 SV=1	Q8ILG1_PLAF7	307 kDa			Plasmodium falciparum 3D7				dephosphorylation							dephosphorylation																										acid phosphatase activity
544	TRUE	Empty	60S ribosomal protein L21e, putative OS=Plasmodium falciparum (isolate 3D7) GN=PF14_0240 PE=4 SV=1	Q8ILK3_PLAF7	19 kDa			Plasmodium falciparum 3D7				translation							translation										cytosolic large ribosomal subunit					ribosome					cytosolic large ribosomal subunit		ribosome
545	TRUE	Empty	Thioredoxin OS=Plasmodium falciparum (isolate 3D7) GN=PF14_0545 PE=1 SV=1	THIO_PLAF7	12 kDa			Plasmodium falciparum 3D7		cell redox homeostasis		glycerol ether metabolic process							glycerol ether metabolic process										cytosol																protein disulfide oxidoreductase activity
546	TRUE	Empty	Leucine-rich repeat protein 5, LRR5 OS=Plasmodium falciparum (isolate 3D7) GN=PF14_0305 PE=4 SV=2	Q8ILD9_PLAF7	181 kDa			unknown
547	TRUE	Empty	Putative uncharacterized protein OS=Plasmodium falciparum (isolate 3D7) GN=PF14_0152 PE=4 SV=1	Q8ILU2_PLAF7	179 kDa			unknown
548	TRUE	Empty	Putative uncharacterized protein OS=Plasmodium falciparum (isolate 3D7) GN=PF14_0123 PE=4 SV=1	Q8ILX0_PLAF7	391 kDa			Plasmodium falciparum 3D7				phosphatidylinositol metabolic process							phosphoinositide phosphorylation																										phosphatidylinositol phosphate kinase activity
549	TRUE	Empty	Translation initiation factor eIF-1A, putative OS=Plasmodium falciparum (isolate 3D7) GN=PF11_0447 PE=3 SV=2	Q8IHT2_PLAF7	18 kDa			Plasmodium falciparum 3D7				translation							translation										eukaryotic 43S preinitiation complex															RNA binding
550	TRUE	Empty	Translation initiation factor IF-2, putative OS=Plasmodium falciparum (isolate 3D7) GN=PF13_0069 PE=4 SV=1	Q8IEJ7_PLAF7	132 kDa			Plasmodium falciparum 3D7				translational initiation							translational initiation										mitochondrion					mitochondrion		mitochondrion								translation initiation factor activity	GTPase activity
551	TRUE	Empty	tRNA pseudouridine synthase D, putative OS=Plasmodium falciparum (isolate 3D7) GN=PF10_0341 PE=4 SV=1	Q8IJ59_PLAF7	117 kDa	TRUE		Plasmodium falciparum 3D7				RNA modification							RNA modification																									RNA binding	pseudouridine synthase activity
552	TRUE	Empty	Putative uncharacterized protein OS=Plasmodium falciparum (isolate 3D7) GN=PFI0185w PE=4 SV=1	Q8I3B1_PLAF7	178 kDa			Plasmodium falciparum 3D7																									parasitophorous vacuole											protein binding
553	TRUE	Empty	Decoy Protein Q8IKH9-DECOY	Q8IKH9-DECOY	?			unknown
554	TRUE	Empty	Decoy Protein O97278-DECOY	O97278-DECOY	?			unknown
555	TRUE	Empty	Uncharacterized protein OS=Plasmodium falciparum (isolate 3D7) GN=MAL13P1.70 PE=4 SV=1	C0H5B3_PLAF7	409 kDa			Plasmodium falciparum 3D7																					apicoplast					apicoplast
556	TRUE	Empty	Uncharacterized protein OS=Plasmodium falciparum (isolate 3D7) GN=PFF0795w PE=4 SV=1	C6KT05_PLAF7	205 kDa			unknown
557	TRUE	Empty	Uncharacterized protein OS=Plasmodium falciparum (isolate 3D7) GN=PFF0835w PE=4 SV=1	C6KT13_PLAF7	53 kDa			unknown
558	TRUE	Empty	Protein kinase PK4 OS=Plasmodium falciparum (isolate 3D7) GN=PfPK4 PE=4 SV=1	C6KTB8_PLAF7	364 kDa			Plasmodium falciparum 3D7				protein amino acid phosphorylation							protein amino acid phosphorylation																									nucleotide binding	transferase activity
559	TRUE	Empty	Conserved Plasmodium protein OS=Plasmodium falciparum (isolate 3D7) GN=PFB0615c PE=4 SV=3	O96216_PLAF7	293 kDa			unknown
560	TRUE	Empty	Erythrocyte membrane protein 1, PfEMP1 OS=Plasmodium falciparum (isolate 3D7) GN=VAR PE=4 SV=1	Q8I218_PLAF7	398 kDa			Plasmodium falciparum 3D7	cytoadherence to microvasculature, mediated by parasite protein			cell-cell adhesion								pathogenesis					antigenic variation								host cell plasma membrane		integral to membrane									cell adhesion molecule binding
561	TRUE	Empty	Protein kinase, putative OS=Plasmodium falciparum (isolate 3D7) GN=PFI1280c PE=4 SV=1	Q8I2P8_PLAF7	367 kDa			Plasmodium falciparum 3D7				protein amino acid phosphorylation							protein amino acid phosphorylation																									ATP binding	protein kinase activity
562	TRUE	Empty	Putative uncharacterized protein OS=Plasmodium falciparum (isolate 3D7) GN=PFI0605c PE=4 SV=1	Q8I328_PLAF7	53 kDa			unknown
563	TRUE	Empty	Conserved Plasmodium protein OS=Plasmodium falciparum (isolate 3D7) GN=PFL0895c PE=4 SV=1	Q8I5M3_PLAF7	123 kDa	TRUE		unknown
564	TRUE	Empty	Cysteine repeat modular protein 2, putative OS=Plasmodium falciparum (isolate 3D7) GN=PfCRMP2 PE=4 SV=1	Q8IBR8_PLAF7	297 kDa			Plasmodium falciparum 3D7		intracellular receptor-mediated signaling pathway		intracellular transport		intracellular transport			intracellular transport																		anchored to external side of plasma membrane					anchored to external side of plasma membrane
565	TRUE	Empty	Uncharacterized protein OS=Plasmodium falciparum (isolate 3D7) GN=PF07_0061 PE=4 SV=1	Q8IBU8_PLAF7	258 kDa			unknown
566	TRUE	Empty	Mitochondrial carrier protein, putative OS=Plasmodium falciparum (isolate 3D7) GN=PF13_0359 PE=3 SV=1	Q8ID23_PLAF7	68 kDa			Plasmodium falciparum 3D7				transmembrane transport		transport			transmembrane transport												mitochondrial inner membrane					mitochondrial inner membrane	integral to membrane	mitochondrial inner membrane		mitochondrial inner membrane	mitochondrial inner membrane
567	TRUE	Empty	DNA helicase, putative OS=Plasmodium falciparum (isolate 3D7) GN=MAL13P1.216 PE=4 SV=1	Q8IDQ5_PLAF7	169 kDa			Plasmodium falciparum 3D7				DNA duplex unwinding							DNA duplex unwinding																									ATP binding	DNA helicase activity
568	TRUE	Empty	Carbamoyl phosphate synthetase OS=Plasmodium falciparum (isolate 3D7) GN=cpsSII PE=4 SV=1	Q8IEN3_PLAF7	273 kDa			Plasmodium falciparum 3D7				'de novo' pyrimidine base biosynthetic process							glutamate catabolic process																									metal ion binding	catalytic activity
569	TRUE	Empty	Heat shock protein 90, putative OS=Plasmodium falciparum (isolate 3D7) GN=PF11_0188 PE=3 SV=1	Q8III6_PLAF7	108 kDa			Plasmodium falciparum 3D7				protein folding							protein folding						response to unfolded protein				mitochondrion					mitochondrion		mitochondrion								unfolded protein binding	ATPase activity
570	TRUE	Empty	Conserved Plasmodium protein OS=Plasmodium falciparum (isolate 3D7) GN=PF10_0361 PE=4 SV=1	Q8IJ39_PLAF7	193 kDa			unknown
571	TRUE	Empty	Conserved Plasmodium protein OS=Plasmodium falciparum (isolate 3D7) GN=PF10_0333 PE=4 SV=1	Q8IJ67_PLAF7	63 kDa			Plasmodium falciparum 3D7																						microtubule associated complex				microtubule associated complex					microtubule associated complex
572	TRUE	Empty	Surface-associated intersprsed gene 14.1 (SURFIN 14.1) OS=Plasmodium falciparum (isolate 3D7) GN=PF14_0747 PE=4 SV=1	Q8IK59_PLAF7	242 kDa	TRUE		unknown
573	TRUE	Empty	Putative uncharacterized protein OS=Plasmodium falciparum (isolate 3D7) GN=PF14_0315 PE=4 SV=2	Q8ILC9_PLAF7	682 kDa			Plasmodium falciparum 3D7																																				zinc ion binding
574	TRUE	Empty	Uncharacterized protein PF11_0207 OS=Plasmodium falciparum (isolate 3D7) GN=PF11_0207 PE=4 SV=2	YPF05_PLAF7	129 kDa			Plasmodium falciparum 3D7																					cytoplasm						membrane
575	TRUE	Empty	Term=calpaindb_xref=PMID:19164769evidence=infer red from direct assay OS=Plasmodium falciparum (isolate 3D7) GN=Pcalp PE=4 SV=1	C0H5K1_PLAF7	243 kDa			Plasmodium falciparum 3D7				proteolysis							proteolysis										cytoplasm					nucleolus			nucleolus		nucleolus						calcium-dependent cysteine-type endopeptidase activity
576	TRUE	Empty	Uncharacterized protein OS=Plasmodium falciparum (isolate 3D7) GN=PF07_0018 PE=4 SV=1	Q8IC23_PLAF7	164 kDa			unknown
577	TRUE	Empty	Erythrocyte membrane protein 1, PfEMP1 OS=Plasmodium falciparum (isolate 3D7) GN=VAR PE=4 SV=1	Q9U0G5_PLAF7	256 kDa	TRUE		Plasmodium falciparum 3D7	cytoadherence to microvasculature, mediated by parasite protein			cell-cell adhesion								pathogenesis					antigenic variation								host cell plasma membrane		integral to membrane									cell adhesion molecule binding
578	TRUE	Empty	Membrane associated histidine-rich protein, MAHRP-1 OS=Plasmodium falciparum (isolate 3D7) GN=MAHRP1 PE=4 SV=1	C0H5L9_PLAF7	29 kDa			Plasmodium falciparum 3D7																									Maurer's cleft
579	TRUE	Empty	Putative uncharacterized protein OS=Plasmodium falciparum (isolate 3D7) GN=PF14_0191 PE=4 SV=1	Q8ILQ3_PLAF7	60 kDa			unknown
580	TRUE	Empty	Pfprex OS=Plasmodium falciparum (isolate 3D7) GN=POM1 PE=4 SV=1	Q8ILY1_PLAF7	236 kDa			Plasmodium falciparum 3D7				DNA duplex unwinding							nucleobase, nucleoside, nucleotide and nucleic acid metabolic process										apicoplast					apicoplast										nucleic acid binding	DNA-directed DNA polymerase activity
581	TRUE	Empty	Exported serine/threonine protein kinase OS=Plasmodium falciparum (isolate 3D7) GN=PfEST PE=4 SV=1	Q8IBR9_PLAF7	318 kDa			Plasmodium falciparum 3D7				protein amino acid phosphorylation							protein amino acid phosphorylation														Maurer's cleft		membrane									ATP binding	protein serine/threonine kinase activity
582	TRUE	Empty	Cation transporting P-ATPase OS=Plasmodium falciparum (isolate 3D7) GN=PfATPase3 PE=3 SV=1	Q8I461_PLAF7	283 kDa			Plasmodium falciparum 3D7				transmembrane ion transport		transmembrane ion transport			transmembrane ion transport		metabolic process															intracellular membrane-bounded organelle	integral to membrane									metal ion binding	hydrolase activity
583	TRUE	Empty	Nucleoside diphosphate kinase, putative OS=Plasmodium falciparum (isolate 3D7) GN=PFF0275c PE=4 SV=1	C6KSQ4_PLAF7	220 kDa			Plasmodium falciparum 3D7				UTP biosynthetic process							UTP biosynthetic process																									ATP binding	transferase activity
584	TRUE	Empty	Cg2 protein OS=Plasmodium falciparum (isolate 3D7) GN=PF07_0037 PE=4 SV=1	Q8IBZ6_PLAF7	326 kDa	TRUE		Plasmodium falciparum 3D7																					food vacuole				parasitophorous vacuolar membrane	parasitophorous vacuolar membrane	parasitophorous vacuolar membrane			parasitophorous vacuolar membrane	parasitophorous vacuolar membrane	cytostome
585	TRUE	Empty	Conserved Plasmodium protein OS=Plasmodium falciparum (isolate 3D7) GN=PF11_0179 PE=4 SV=1	Q8IIJ4_PLAF7	15 kDa			unknown
586	TRUE	Empty	Putative uncharacterized protein OS=Plasmodium falciparum (isolate 3D7) GN=PFI1210w PE=4 SV=1	Q8I2R1_PLAF7	247 kDa			unknown
587	TRUE	Empty	Uncharacterized protein OS=Plasmodium falciparum (isolate 3D7) GN=MAL13P1.140 PE=4 SV=1	C0H5D6_PLAF7	325 kDa			unknown
588	TRUE	Empty	Uncharacterized protein OS=Plasmodium falciparum (isolate 3D7) GN=MAL13P1.102 PE=4 SV=1	Q8IEC9_PLAF7	89 kDa	TRUE		unknown
589	TRUE	Empty	Serine C-palmitoyltransferase, putative OS=Plasmodium falciparum (isolate 3D7) GN=PF14_0155 PE=3 SV=1	Q8ILT9_PLAF7	66 kDa			Plasmodium falciparum 3D7											biosynthetic process										apicoplast					apicoplast										pyridoxal phosphate binding	transferase activity
590	TRUE	Empty	Decoy Protein Q8IJ29-DECOY	Q8IJ29-DECOY	?			unknown
591	TRUE	Empty	Uncharacterized protein OS=Plasmodium falciparum (isolate 3D7) GN=MAL7P1.11 PE=4 SV=1	Q8IC37_PLAF7	17 kDa			unknown
592	TRUE	Empty	Uncharacterized protein OS=Plasmodium falciparum (isolate 3D7) GN=PF08_0101 PE=4 SV=1	Q8IAS9_PLAF7	102 kDa			Plasmodium falciparum 3D7																					apicoplast					apicoplast
593	TRUE	Empty	Decoy Protein O96123-DECOY	O96123-DECOY	?			unknown
594	TRUE	Empty	DNAJ protein, putative OS=Plasmodium falciparum (isolate 3D7) GN=PF11_0380 PE=4 SV=2	Q8IHZ6_PLAF7	45 kDa			unknown
595	TRUE	Empty	Exonuclease, putative OS=Plasmodium falciparum (isolate 3D7) GN=MAL13P1.311 PE=4 SV=1	Q8ID82_PLAF7	87 kDa			Plasmodium falciparum 3D7				nucleobase, nucleoside, nucleotide and nucleic acid metabolic process							nucleobase, nucleoside, nucleotide and nucleic acid metabolic process																									nucleic acid binding	3'-5' exonuclease activity
596	TRUE	Empty	Heat shock protein hslv OS=Plasmodium falciparum (isolate 3D7) GN=HslV PE=4 SV=2	Q8I5B6_PLAF7	23 kDa			Plasmodium falciparum 3D7				proteolysis involved in cellular protein catabolic process							proteolysis involved in cellular protein catabolic process										HslUV protease complex					mitochondrion		mitochondrion									hydrolase activity
597	TRUE	Empty	Uncharacterized protein OS=Plasmodium falciparum (isolate 3D7) GN=PF08_0081 PE=4 SV=1	C0H4U5_PLAF7	77 kDa			unknown
598	TRUE	Empty	Uncharacterized protein OS=Plasmodium falciparum (isolate 3D7) GN=MAL13P1.26 PE=4 SV=1	C0H5A0_PLAF7	419 kDa			unknown
599	TRUE	Empty	Coatomer alpha subunit, putative OS=Plasmodium falciparum (isolate 3D7) GN=PFF0330w PE=4 SV=1	C6KSR5_PLAF7	177 kDa			Plasmodium falciparum 3D7				vesicle-mediated transport		intracellular protein transport			intracellular protein transport											COPI vesicle coat	COPI vesicle coat					COPI vesicle coat	membrane coat			COPI vesicle coat	COPI vesicle coat
600	TRUE	Empty	Proteasome subunit alpha type 2, putative OS=Plasmodium falciparum (isolate 3D7) GN=PFF0420c PE=4 SV=1	C6KST3_PLAF7	27 kDa			Plasmodium falciparum 3D7				ubiquitin-dependent protein catabolic process							proteolysis involved in cellular protein catabolic process															nucleus			nucleus								hydrolase activity
601	TRUE	Empty	Transcription elongation factor SPT5 OS=Plasmodium falciparum (isolate 3D7) GN=PFF0535c PE=3 SV=1	C6KSV4_PLAF7	149 kDa			Plasmodium falciparum 3D7				translation							translation										ribosome					ribosome							ribosome
602	TRUE	Empty	Uncharacterized protein OS=Plasmodium falciparum (isolate 3D7) GN=PFF0575c PE=4 SV=1	C6KSW2_PLAF7	375 kDa			unknown
603	TRUE	Empty	Uncharacterized protein OS=Plasmodium falciparum (isolate 3D7) GN=PFF0755c PE=4 SV=1	C6KSZ7_PLAF7	304 kDa			Plasmodium falciparum 3D7																																				zinc ion binding
604	TRUE	Empty	DNAJ domain protein, putative OS=Plasmodium falciparum (isolate 3D7) GN=PFF1415c PE=4 SV=1	C6KTC7_PLAF7	45 kDa			Plasmodium falciparum 3D7				protein folding							protein folding						response to unfolded protein				apicoplast					apicoplast										unfolded protein binding
605	TRUE	Empty	Glutathione reductase OS=Plasmodium falciparum (isolate 3D7) GN=GR3 PE=2 SV=4	GSHR_PLAF7	56 kDa			Plasmodium falciparum 3D7		cell redox homeostasis		cell redox homeostasis							oxidation reduction						response to oxidative stress				cytoplasm					apicoplast								glutathione-disulfide reductase activity		FAD binding	oxidoreductase activity
606	TRUE	Empty	DEAD box helicase, putative OS=Plasmodium falciparum (isolate 3D7) GN=PFC0440c PE=4 SV=1	O77360_PLAF7	267 kDa			Plasmodium falciparum 3D7											metabolic process																									nucleic acid binding	hydrolase activity
607	TRUE	Empty	40S ribosomal protein S11, putative OS=Plasmodium falciparum (isolate 3D7) GN=PFC0775w PE=3 SV=2	O77381_PLAF7	19 kDa			Plasmodium falciparum 3D7				translation							translation										cytosolic small ribosomal subunit					ribosome					cytosolic small ribosomal subunit		ribosome
608	TRUE	Empty	T-complex protein 1, putative OS=Plasmodium falciparum (isolate 3D7) GN=PFB0635w PE=3 SV=3	O96220_PLAF7	61 kDa			Plasmodium falciparum 3D7				protein folding							protein folding										cytoplasm				host cell cytoplasm											protein binding
609	TRUE	Empty	Conserved Plasmodium protein OS=Plasmodium falciparum (isolate 3D7) GN=PFL1395c PE=4 SV=1	Q8I5D0_PLAF7	379 kDa			unknown
610	TRUE	Empty	Conserved Plasmodium protein OS=Plasmodium falciparum (isolate 3D7) GN=PFL1205c PE=4 SV=2	Q8I5G7_PLAF7	210 kDa			unknown
611	TRUE	Empty	Conserved Plasmodium protein OS=Plasmodium falciparum (isolate 3D7) GN=PFL0575w PE=4 SV=1	Q8I5T5_PLAF7	351 kDa			Plasmodium falciparum 3D7											oxidation reduction															nuclear periphery			nuclear periphery		nuclear periphery					zinc ion binding	oxidoreductase activity
612	TRUE	Empty	Plasmodium exported protein (PHISTb) OS=Plasmodium falciparum (isolate 3D7) GN=PFL0050c PE=4 SV=1	Q8I635_PLAF7	77 kDa			unknown
613	TRUE	Empty	Vacuolar proton translocating ATPase subunit A, putative OS=Plasmodium falciparum (isolate 3D7) GN=PF08_0113 PE=4 SV=1	Q8IAQ8_PLAF7	123 kDa			Plasmodium falciparum 3D7						hydrogen transport			hydrogen transport																		proton-transporting V-type ATPase, V0 domain										hydrogen ion transporting ATPase activity, rotational mechanism				electron carrier activity
614	TRUE	Empty	ABC1 family, putative OS=Plasmodium falciparum (isolate 3D7) GN=PfABCK1 PE=4 SV=1	Q8IAT7_PLAF7	112 kDa			unknown
615	TRUE	Empty	Serine/threonine protein kinase OS=Plasmodium falciparum (isolate 3D7) GN=PfTKL-3 PE=4 SV=1	Q8IDK6_PLAF7	213 kDa			Plasmodium falciparum 3D7				protein amino acid phosphorylation							protein amino acid phosphorylation										cytoplasm															nucleotide binding	transferase activity
616	TRUE	Empty	U5 small nuclear ribonucleoprotein-specific protein, putative OS=Plasmodium falciparum (isolate 3D7) GN=PFD1060w PE=4 SV=1	Q8IFP1_PLAF7	338 kDa			Plasmodium falciparum 3D7				RNA splicing, via transesterification reactions							RNA splicing, via transesterification reactions															spliceosome			spliceosome		spliceosome					nucleic acid binding	hydrolase activity
617	TRUE	Empty	Ser/Thr protein kinase, putative OS=Plasmodium falciparum (isolate 3D7) GN=PF11_0464 PE=4 SV=2	Q8IHR5_PLAF7	239 kDa			Plasmodium falciparum 3D7				phosphorylation							protein amino acid phosphorylation										apicoplast					apicoplast										nucleotide binding	transferase activity
618	TRUE	Empty	6-phosphogluconate dehydrogenase, decarboxylating OS=Plasmodium falciparum (isolate 3D7) GN=PF14_0520 PE=3 SV=1	Q8IKT2_PLAF7	53 kDa			Plasmodium falciparum 3D7				pentose-phosphate shunt							pentose-phosphate shunt																									NADP binding	oxidoreductase activity
619	TRUE	Empty	DNA replication licensing factor MCM2 OS=Plasmodium falciparum (isolate 3D7) GN=PF14_0177 PE=3 SV=1	Q8ILR7_PLAF7	112 kDa			Plasmodium falciparum 3D7		regulation of cell cycle		DNA replication initiation							DNA replication										cytoplasm					nucleus			nucleus		MCM complex					DNA binding	hydrolase activity
620	TRUE	Empty	Putative uncharacterized protein OS=Plasmodium falciparum (isolate 3D7) GN=PF14_0059 PE=4 SV=1	Q8IM32_PLAF7	338 kDa			unknown
621	TRUE	Empty	40S ribosomal protein S23, putative OS=Plasmodium falciparum (isolate 3D7) GN=PFC0290w PE=3 SV=1	O97248_PLAF7	16 kDa			Plasmodium falciparum 3D7				translation							translation										cytosolic small ribosomal subunit					ribosome					cytosolic small ribosomal subunit		ribosome
622	TRUE	Empty	Early transcribed membrane protein 4, ETRAMP4 OS=Plasmodium falciparum (isolate 3D7) GN=ETRAMP4 PE=4 SV=1	Q8IFM9_PLAF7	15 kDa			Plasmodium falciparum 3D7																					parasitophorous vacuolar membrane				parasitophorous vacuolar membrane	parasitophorous vacuolar membrane	parasitophorous vacuolar membrane			parasitophorous vacuolar membrane	parasitophorous vacuolar membrane
623	TRUE	Empty	Uncharacterized protein OS=Plasmodium falciparum (isolate 3D7) GN=PFD0872w PE=4 SV=1	C0H4B3_PLAF7	583 kDa			unknown
624	TRUE	Empty	Uncharacterized protein OS=Plasmodium falciparum (isolate 3D7) GN=MAL7P1.127 PE=4 SV=1	C0H4P1_PLAF7	235 kDa			Plasmodium falciparum 3D7				protein amino acid phosphorylation							protein amino acid phosphorylation																									ATP binding	protein kinase activity
625	TRUE	Empty	Conserved Plasmodium protein OS=Plasmodium falciparum (isolate 3D7) GN=PF11_0342 PE=4 SV=1	Q8II32_PLAF7	245 kDa			unknown
626	TRUE	Empty	Signal peptide peptidase OS=Plasmodium falciparum (isolate 3D7) GN=SPP PE=4 SV=2	Q8IKQ9_PLAF7	48 kDa			Plasmodium falciparum 3D7				signal peptide processing							signal peptide processing										endoplasmic reticulum		endoplasmic reticulum			microneme	integral to membrane									protein homodimerization activity	aspartic-type endopeptidase activity
627	TRUE	Empty	Uncharacterized protein PFB0460c OS=Plasmodium falciparum (isolate 3D7) GN=PFB0460c PE=3 SV=1	YPF08_PLAF7	308 kDa	TRUE		Plasmodium falciparum 3D7
628	TRUE	Empty	Translation initiation factor-like protein OS=Plasmodium falciparum (isolate 3D7) GN=PF08_0018 PE=4 SV=1	Q8IBA3_PLAF7	164 kDa			Plasmodium falciparum 3D7				translational initiation							translational initiation										cytosol															translation initiation factor activity	GTPase activity
629	TRUE	Empty	Erythrocyte membrane protein 1, PfEMP1 OS=Plasmodium falciparum (isolate 3D7) GN=VAR PE=4 SV=1	C6KTF9_PLAF7	255 kDa	TRUE		Plasmodium falciparum 3D7	cytoadherence to microvasculature, mediated by parasite protein			cell-cell adhesion								pathogenesis					antigenic variation								host cell plasma membrane		integral to membrane									cell adhesion molecule binding
630	TRUE	Empty	Leucine-rich repeat protein 5, LRR5 OS=Plasmodium falciparum (isolate 3D7) GN=PFF0595c PE=4 SV=1	C6KSW6_PLAF7	220 kDa			Plasmodium falciparum 3D7																					apicoplast					apicoplast
631	TRUE	Empty	CCR4 OS=Plasmodium falciparum (isolate 3D7) GN=PFE0980c PE=4 SV=1	Q8I3R5_PLAF7	289 kDa	TRUE		unknown
632	TRUE	Empty	DEAD box helicase, putative OS=Plasmodium falciparum (isolate 3D7) GN=MAL13P1.134 PE=4 SV=1	Q8IE72_PLAF7	131 kDa			Plasmodium falciparum 3D7				nucleobase, nucleoside, nucleotide and nucleic acid metabolic process							DNA duplex unwinding																membrane									nucleic acid binding	helicase activity
633	TRUE	Empty	40S ribosomal protein S20e, putative OS=Plasmodium falciparum (isolate 3D7) GN=PF10_0038 PE=3 SV=1	Q8IK02_PLAF7	14 kDa			Plasmodium falciparum 3D7				translation							translation										cytosolic small ribosomal subunit					ribosome					cytosolic small ribosomal subunit		ribosome
634	TRUE	Empty	tRNA pseudouridine synthase D, putative OS=Plasmodium falciparum (isolate 3D7) GN=PF07_0125 PE=4 SV=1	Q8IBF9_PLAF7	104 kDa			Plasmodium falciparum 3D7				RNA modification							RNA modification																									RNA binding	pseudouridine synthase activity
635	TRUE	Empty	Methionine-tRNA ligase, putative OS=Plasmodium falciparum (isolate 3D7) GN=PF10_0053 PE=4 SV=1	Q8I716_PLAF7	89 kDa			Plasmodium falciparum 3D7				tRNA aminoacylation for protein translation							tRNA aminoacylation for protein translation										cytoplasm					apicoplast										nucleotide binding	ligase activity
636	TRUE	Empty	Uncharacterized protein OS=Plasmodium falciparum (isolate 3D7) GN=MAL13P1.245 PE=4 SV=1	Q8IDL2_PLAF7	84 kDa			unknown
637	TRUE	Empty	Conserved Plasmodium protein OS=Plasmodium falciparum (isolate 3D7) GN=PF11_0343 PE=4 SV=1	Q8II31_PLAF7	44 kDa			Plasmodium falciparum 3D7																											membrane
638	TRUE	Empty	Decoy Protein Q8I396-DECOY	Q8I396-DECOY	?			unknown
639	TRUE	Empty	Erythrocyte membrane protein 1, PfEMP1 OS=Plasmodium falciparum (isolate 3D7) GN=VAR PE=4 SV=1	C0H510_PLAF7	256 kDa			Plasmodium falciparum 3D7												pathogenesis															integral to membrane
640	TRUE	Empty	Uncharacterized protein OS=Plasmodium falciparum (isolate 3D7) GN=MAL13P1.155 PE=4 SV=1	C0H5E3_PLAF7	146 kDa	TRUE		unknown
641	TRUE	Empty	Putative uncharacterized protein OS=Plasmodium falciparum (isolate 3D7) GN=PF14_0611 PE=4 SV=1	Q8IKJ4_PLAF7	111 kDa			unknown
642	TRUE	Empty	Ubiquitin transferase, putative OS=Plasmodium falciparum (isolate 3D7) GN=MAL7P1.19 PE=4 SV=1	C0H4K6_PLAF7	460 kDa			Plasmodium falciparum 3D7				protein ubiquitination							protein ubiquitination						response to drug			Golgi apparatus	Golgi apparatus		endoplasmic reticulum			Golgi apparatus											ligase activity
643	TRUE	Empty	Putative uncharacterized protein OS=Plasmodium falciparum (isolate 3D7) GN=PFI1120c PE=4 SV=1	C0H552_PLAF7	516 kDa			unknown
644	TRUE	Empty	Putative uncharacterized protein OS=Plasmodium falciparum (isolate 3D7) GN=PFI1500w PE=4 SV=1	C0H577_PLAF7	544 kDa			Plasmodium falciparum 3D7											carbon utilization by fixation of carbon dioxide																									magnesium ion binding	ribulose-bisphosphate carboxylase activity
645	TRUE	Empty	Uncharacterized protein OS=Plasmodium falciparum (isolate 3D7) GN=MAL13P1.124 PE=4 SV=1	C0H5D0_PLAF7	402 kDa			unknown
646	TRUE	Empty	Uncharacterized protein OS=Plasmodium falciparum (isolate 3D7) GN=MAL13P1.293 PE=4 SV=1	C0H5J0_PLAF7	395 kDa	TRUE		unknown
647	TRUE	Empty	Erythrocyte membrane protein 1 (PfEMP1)-like protein OS=Plasmodium falciparum (isolate 3D7) GN=VAR-like PE=4 SV=1	C6KSL0_PLAF7	153 kDa	TRUE		Plasmodium falciparum 3D7												pathogenesis															integral to membrane
648	TRUE	Empty	Male gametocyte surface protein P230p OS=Plasmodium falciparum (isolate 3D7) GN=PFS230P PE=1 SV=2	P230P_PLAF7	294 kDa			Plasmodium falciparum 3D7																											membrane					plasma membrane
649	TRUE	Empty	Putative uncharacterized protein OS=Plasmodium falciparum (isolate 3D7) GN=PFI0495w PE=4 SV=1	Q8I350_PLAF7	368 kDa			unknown
650	TRUE	Empty	Uncharacterized protein OS=Plasmodium falciparum (isolate 3D7) GN=PF07_0008 PE=4 SV=1	Q8IC42_PLAF7	28 kDa			Plasmodium falciparum 3D7																									host cell cytoplasm											protein binding
651	TRUE	Empty	Serine/threonine protein phosphatase OS=Plasmodium falciparum (isolate 3D7) GN=PfPP5 PE=4 SV=1	Q8IDE7_PLAF7	77 kDa			Plasmodium falciparum 3D7				protein amino acid dephosphorylation							protein amino acid dephosphorylation										cytoplasm					nucleus			nucleus								hydrolase activity
652	TRUE	Empty	Uncharacterized protein OS=Plasmodium falciparum (isolate 3D7) GN=PF13_0024 PE=4 SV=1	Q8IER6_PLAF7	174 kDa			unknown
653	TRUE	Empty	Conserved Plasmodium protein OS=Plasmodium falciparum (isolate 3D7) GN=PF11_0422 PE=4 SV=1	Q8IHV4_PLAF7	304 kDa			unknown
654	TRUE	Empty	High mobility group-like protein NHP2, putative OS=Plasmodium falciparum (isolate 3D7) GN=PF11_0250 PE=4 SV=1	Q8IIC4_PLAF7	16 kDa			Plasmodium falciparum 3D7																										nucleolus			nucleus		nucleolus					RNA binding
655	TRUE	Empty	Endoplasmic reticulum-resident calcium binding protein OS=Plasmodium falciparum (isolate 3D7) GN=ERC PE=4 SV=1	Q8IIR7_PLAF7	39 kDa			Plasmodium falciparum 3D7				intracellular protein transport		intracellular protein transport			intracellular protein transport												endoplasmic reticulum		endoplasmic reticulum			endoplasmic reticulum										calcium ion binding
656	TRUE	Empty	Reticulocyte binding protein 2 homolog B, putative OS=Plasmodium falciparum (isolate 3D7) GN=Rh2b PE=4 SV=1	Q8IKD0_PLAF7	131 kDa			unknown
657	TRUE	Empty	Putative uncharacterized protein OS=Plasmodium falciparum (isolate 3D7) GN=PF14_0588 PE=4 SV=1	Q8IKL6_PLAF7	326 kDa	TRUE		unknown
658	TRUE	Empty	NAD(P)H-dependent glutamate synthase, putative OS=Plasmodium falciparum (isolate 3D7) GN=PF14_0334 PE=4 SV=1	Q8ILB1_PLAF7	353 kDa			Plasmodium falciparum 3D7				glutamate biosynthetic process							glutamate biosynthetic process																									iron-sulfur cluster binding	oxidoreductase activity
659	TRUE	Empty	Coatamer protein, beta subunit, putative OS=Plasmodium falciparum (isolate 3D7) GN=PF14_0277 PE=4 SV=2	Q8ILG6_PLAF7	160 kDa			Plasmodium falciparum 3D7				vesicle-mediated transport		transport			intracellular protein transport											COPI vesicle coat	COPI vesicle coat					COPI vesicle coat	membrane coat			COPI vesicle coat	COPI vesicle coat
660	TRUE	Empty	Protein kinase, putative OS=Plasmodium falciparum (isolate 3D7) GN=PF14_0264 PE=4 SV=1	Q8ILH9_PLAF7	282 kDa			Plasmodium falciparum 3D7				translational termination							translational termination										cytoplasm															translation release factor activity, codon specific	kinase activity
661	TRUE	Empty	Putative uncharacterized protein OS=Plasmodium falciparum (isolate 3D7) GN=PF14_0179 PE=4 SV=1	Q8ILR5_PLAF7	424 kDa	TRUE		unknown
662	TRUE	Empty	Serine/threonine-protein phosphatase OS=Plasmodium falciparum (isolate 3D7) GN=PP1 PE=3 SV=1	Q8ILV1_PLAF7	35 kDa			Plasmodium falciparum 3D7				protein amino acid dephosphorylation							protein amino acid dephosphorylation														Maurer's cleft											protein binding	hydrolase activity
663	TRUE	Empty	Eukaryotic translation initiation factor 2 gamma subunit, putative OS=Plasmodium falciparum (isolate 3D7) GN=PF14_0104 PE=4 SV=1	Q8ILY9_PLAF7	51 kDa			Plasmodium falciparum 3D7				translational initiation							translational initiation										eukaryotic translation initiation factor 2 complex															nucleotide binding	GTPase activity
664	TRUE	Empty	Uncharacterized protein OS=Plasmodium falciparum (isolate 3D7) GN=MAL8P1.7 PE=4 SV=1	C0H4Z1_PLAF7	268 kDa			unknown
665	TRUE	Empty	Acyl-CoA synthetase, PfACS9 OS=Plasmodium falciparum (isolate 3D7) GN=ACS9 PE=4 SV=1	O96230_PLAF7	102 kDa			Plasmodium falciparum 3D7				long-chain fatty acid metabolic process		long-chain fatty acid transport			long-chain fatty acid transport		fatty acid metabolic process										apicoplast					apicoplast											catalytic activity
666	TRUE	Empty	Uncharacterized protein OS=Plasmodium falciparum (isolate 3D7) GN=PFD0555c PE=4 SV=1	Q9U0H6_PLAF7	151 kDa			Plasmodium falciparum 3D7																					apicoplast					apicoplast
667	TRUE	Empty	Putative uncharacterized protein OS=Plasmodium falciparum (isolate 3D7) GN=PF14_0342 PE=4 SV=2	Q8ILA3_PLAF7	235 kDa			Plasmodium falciparum 3D7																					apicoplast					apicoplast
668	TRUE	Empty	Conserved Plasmodium protein OS=Plasmodium falciparum (isolate 3D7) GN=PF10_0335 PE=4 SV=2	Q8IJ65_PLAF7	181 kDa			unknown
669	TRUE	Empty	Protein kinase, putative OS=Plasmodium falciparum (isolate 3D7) GN=TKL-1 PE=4 SV=1	O96197_PLAF7	148 kDa			Plasmodium falciparum 3D7				protein amino acid phosphorylation							protein amino acid phosphorylation																									nucleotide binding	kinase activity
670	TRUE	Empty	Putative uncharacterized protein OS=Plasmodium falciparum (isolate 3D7) GN=PF14_0501 PE=4 SV=1	Q8IKV0_PLAF7	400 kDa			unknown
671	TRUE	Empty	Reticulocyte-binding protein 3 OS=Plasmodium falciparum (isolate 3D7) GN=Rh3 PE=3 SV=1	RBP3_PLAF7	329 kDa			Plasmodium falciparum 3D7																											integral to membrane					plasma membrane
672	TRUE	Empty	AP2/ERF domain-containing protein PFD0985w OS=Plasmodium falciparum (isolate 3D7) GN=PFD0985w PE=4 SV=2	AP2A_PLAF7	400 kDa			Plasmodium falciparum 3D7		regulation of transcription, DNA-dependent		transcription, DNA-dependent							transcription, DNA-dependent															nucleus			nucleus							transcription factor activity
673	TRUE	Empty	Thioredoxin reductase 2 OS=Plasmodium falciparum (isolate 3D7) GN=trxr2 PE=1 SV=2	TRXR2_PLAF7	69 kDa			Plasmodium falciparum 3D7		cell redox homeostasis		cell redox homeostasis							oxidation reduction										mitochondrion					mitochondrion		mitochondrion						thioredoxin-disulfide reductase activity		FAD binding	oxidoreductase activity
674	TRUE	Empty	Putative uncharacterized protein OS=Plasmodium falciparum (isolate 3D7) GN=PF14_0668 PE=4 SV=2	Q8IKD7_PLAF7	295 kDa	TRUE		unknown
675	TRUE	Empty	Uncharacterized protein OS=Plasmodium falciparum (isolate 3D7) GN=PFF0195c PE=4 SV=1	C6KSN8_PLAF7	240 kDa			unknown
676	TRUE	Empty	Uncharacterized protein OS=Plasmodium falciparum (isolate 3D7) GN=PF13_0072 PE=4 SV=1	Q8IEJ4_PLAF7	278 kDa			unknown
677	TRUE	Empty	Conserved Plasmodium protein OS=Plasmodium falciparum (isolate 3D7) GN=PF11_0127 PE=4 SV=2	Q8IIP2_PLAF7	297 kDa			Plasmodium falciparum 3D7				protein amino acid phosphorylation							protein amino acid phosphorylation																									ATP binding	protein kinase activity
678	TRUE	Empty	Recombinase, putative OS=Plasmodium falciparum (isolate 3D7) GN=MAL13P1.42 PE=4 SV=1	C0H5A8_PLAF7	58 kDa			Plasmodium falciparum 3D7				DNA integration							DNA integration																									DNA binding
679	TRUE	Empty	Conserved Plasmodium protein OS=Plasmodium falciparum (isolate 3D7) GN=PFB0115w PE=4 SV=1	O96127_PLAF7	142 kDa			unknown
680	TRUE	Empty	Uncharacterized protein OS=Plasmodium falciparum (isolate 3D7) GN=MAL13P1.288 PE=4 SV=1	Q8IDB8_PLAF7	18 kDa			Plasmodium falciparum 3D7																											membrane
681	TRUE	Empty	Conserved Plasmodium protein OS=Plasmodium falciparum (isolate 3D7) GN=PF11_0418 PE=4 SV=1	Q8IHV8_PLAF7	268 kDa			Plasmodium falciparum 3D7																										nucleus			nucleus
682	TRUE	Empty	Putative uncharacterized protein OS=Plasmodium falciparum (isolate 3D7) GN=PF14_0507 PE=4 SV=1	Q8IKU4_PLAF7	233 kDa			unknown
683	TRUE	Empty	Putative uncharacterized protein OS=Plasmodium falciparum (isolate 3D7) GN=PFC0435w PE=4 SV=1	O77361_PLAF7	154 kDa			Plasmodium falciparum 3D7											metabolic process														host cell plasma membrane		membrane										transferase activity, transferring glycosyl groups
684	TRUE	Empty	Putative uncharacterized protein OS=Plasmodium falciparum (isolate 3D7) GN=PF14_0480 PE=4 SV=1	Q8IKX1_PLAF7	200 kDa			unknown
685	TRUE	Empty	DNA-repair helicase, putative OS=Plasmodium falciparum (isolate 3D7) GN=PF14_0081 PE=4 SV=1	Q8IM12_PLAF7	136 kDa			Plasmodium falciparum 3D7				DNA duplex unwinding							nucleobase, nucleoside, nucleotide and nucleic acid metabolic process															nucleus			nucleus							nucleic acid binding	hydrolase activity
686	TRUE	Empty	Palmitoyltransferase OS=Plasmodium falciparum (isolate 3D7) GN=MAL13P1.126 PE=3 SV=1	Q8IE90_PLAF7	81 kDa			Plasmodium falciparum 3D7				peptidyl-S-palmitoyl-L-cysteine biosynthetic process from peptidyl-cysteine		protein targeting to membrane			protein targeting to membrane		peptidyl-S-palmitoyl-L-cysteine biosynthetic process from peptidyl-cysteine									Golgi apparatus	endoplasmic reticulum		endoplasmic reticulum			endoplasmic reticulum	integral to membrane									zinc ion binding	transferase activity
687	TRUE	Empty	Conserved Plasmodium protein OS=Plasmodium falciparum (isolate 3D7) GN=PF10_0031 PE=4 SV=1	Q8IK09_PLAF7	112 kDa			unknown
688	TRUE	Empty	Uncharacterized protein OS=Plasmodium falciparum (isolate 3D7) GN=PFD0340c PE=4 SV=1	C0H493_PLAF7	208 kDa			unknown
689	TRUE	Empty	Uncharacterized protein OS=Plasmodium falciparum (isolate 3D7) GN=PF13_0281 PE=4 SV=1	Q8IDG4_PLAF7	19 kDa			unknown
690	TRUE	Empty	Holo-(Acyl-carrier protein) synthase, putative OS=Plasmodium falciparum (isolate 3D7) GN=PFD0980w PE=3 SV=1	Q8I1N7_PLAF7	70 kDa			Plasmodium falciparum 3D7				rRNA processing							rRNA processing										apicoplast					apicoplast										magnesium ion binding	metalloendopeptidase activity
691	TRUE	Empty	Protein-S-isoprenylcysteine O-methyltransferase, putative OS=Plasmodium falciparum (isolate 3D7) GN=PFL1780w PE=4 SV=2	Q8I555_PLAF7	62 kDa			Plasmodium falciparum 3D7				C-terminal protein amino acid methylation							methylation										apicoplast		endoplasmic reticulum membrane			endoplasmic reticulum membrane	endoplasmic reticulum membrane			endoplasmic reticulum membrane	endoplasmic reticulum membrane						transferase activity
692	TRUE	Empty	Nucleolar GTP-binding protein 1, putative OS=Plasmodium falciparum (isolate 3D7) GN=PFF0625w PE=4 SV=1	C6KSX2_PLAF7	80 kDa			Plasmodium falciparum 3D7																																				GTP binding
693	TRUE	Empty	Uncharacterized protein OS=Plasmodium falciparum (isolate 3D7) GN=PFF0325c PE=4 SV=1	C6KSR4_PLAF7	280 kDa			unknown
694	TRUE	Empty	Conserved Plasmodium protein OS=Plasmodium falciparum (isolate 3D7) GN=PF11_0193 PE=4 SV=2	Q8III1_PLAF7	79 kDa			unknown
695	TRUE	Empty	Uncharacterized protein OS=Plasmodium falciparum (isolate 3D7) GN=MAL7P1.17 PE=4 SV=1	C0H4K4_PLAF7	425 kDa			unknown
696	TRUE	Empty	Malate:quinone oxidoreductase, putative OS=Plasmodium falciparum (isolate 3D7) GN=PFF0815w PE=4 SV=1	C6KT09_PLAF7	60 kDa			Plasmodium falciparum 3D7				pyruvate metabolic process							tricarboxylic acid cycle																										oxidoreductase activity
697	TRUE	Empty	Serine esterase, putative OS=Plasmodium falciparum (isolate 3D7) GN=PF11_0168a PE=4 SV=1	C6S3F2_PLAF7	217 kDa			Plasmodium falciparum 3D7																					food vacuole					food vacuole
698	TRUE	Empty	Conserved Plasmodium protein OS=Plasmodium falciparum (isolate 3D7) GN=PFB0560w PE=4 SV=2	O96205_PLAF7	478 kDa			unknown
699	TRUE	Empty	Serine/threonine protein kinase, putative OS=Plasmodium falciparum (isolate 3D7) GN=PFB0665w PE=4 SV=1	O96226_PLAF7	204 kDa			Plasmodium falciparum 3D7				protein amino acid phosphorylation							protein amino acid phosphorylation																									ATP binding	kinase activity
700	TRUE	Empty	Putative uncharacterized protein OS=Plasmodium falciparum (isolate 3D7) GN=PFC0230c PE=4 SV=1	O97236_PLAF7	475 kDa	TRUE		unknown
701	TRUE	Empty	Putative uncharacterized protein OS=Plasmodium falciparum (isolate 3D7) GN=PFC0965w PE=4 SV=1	O97292_PLAF7	322 kDa			unknown
702	TRUE	Empty	Transcriptional regulator, putative OS=Plasmodium falciparum (isolate 3D7) GN=PFE0870w PE=4 SV=1	Q8I3T4_PLAF7	133 kDa			Plasmodium falciparum 3D7				transcription, DNA-dependent							transcription, DNA-dependent
703	TRUE	Empty	Conserved Plasmodium protein OS=Plasmodium falciparum (isolate 3D7) GN=PFL1415w PE=4 SV=1	Q8I5C6_PLAF7	117 kDa			unknown
704	TRUE	Empty	Conserved Plasmodium membrane protein OS=Plasmodium falciparum (isolate 3D7) GN=SR10 PE=4 SV=1	Q8I5P8_PLAF7	77 kDa			Plasmodium falciparum 3D7																											integral to membrane
705	TRUE	Empty	Conserved Plasmodium protein OS=Plasmodium falciparum (isolate 3D7) GN=PFL0445w PE=4 SV=1	Q8I5V9_PLAF7	167 kDa			Plasmodium falciparum 3D7											metabolic process																										catalytic activity
706	TRUE	Empty	Conserved Plasmodium protein OS=Plasmodium falciparum (isolate 3D7) GN=PFL0315c PE=4 SV=1	Q8I5Y2_PLAF7	331 kDa			unknown
707	TRUE	Empty	DNAJ protein, putative OS=Plasmodium falciparum (isolate 3D7) GN=PF08_0032 PE=4 SV=1	Q8IB72_PLAF7	77 kDa			Plasmodium falciparum 3D7		cell redox homeostasis		cell redox homeostasis																																nucleic acid binding	DNA-directed DNA polymerase activity
708	TRUE	Empty	Adapter-related protein, putative OS=Plasmodium falciparum (isolate 3D7) GN=MAL7P1.164 PE=4 SV=2	Q8IBF8_PLAF7	100 kDa			Plasmodium falciparum 3D7				vesicle-mediated transport		transport			intracellular protein transport											clathrin coat of trans-Golgi network vesicle	clathrin coat of trans-Golgi network vesicle					clathrin coat of trans-Golgi network vesicle	membrane coat			clathrin coat of trans-Golgi network vesicle	clathrin coat of trans-Golgi network vesicle
709	TRUE	Empty	Proteasome subunit alpha type OS=Plasmodium falciparum (isolate 3D7) GN=PF07_0112 PE=3 SV=1	Q8IBI3_PLAF7	28 kDa			Plasmodium falciparum 3D7				proteolysis							ubiquitin-dependent protein catabolic process										cytoplasm					nucleus			nucleus								hydrolase activity
710	TRUE	Empty	Oxysterol-binding protein-related protein 2 OS=Plasmodium falciparum (isolate 3D7) GN=PF11_0327 PE=4 SV=1	Q8II47_PLAF7	185 kDa			unknown
711	TRUE	Empty	Conserved Plasmodium protein OS=Plasmodium falciparum (isolate 3D7) GN=PF11_0069 PE=4 SV=2	Q8IIU5_PLAF7	31 kDa			unknown
712	TRUE	Empty	Conserved Plasmodium protein OS=Plasmodium falciparum (isolate 3D7) GN=PF10_0179 PE=4 SV=2	Q8IJL6_PLAF7	227 kDa			Plasmodium falciparum 3D7											metabolic process																										transferase activity
713	TRUE	Empty	Proteasome subunit beta type OS=Plasmodium falciparum (isolate 3D7) GN=PF10_0111 PE=3 SV=1	Q8IJT1_PLAF7	31 kDa			Plasmodium falciparum 3D7				proteolysis							ubiquitin-dependent protein catabolic process										cytoplasm					nucleus			nucleus								hydrolase activity
714	TRUE	Empty	Putative uncharacterized protein OS=Plasmodium falciparum (isolate 3D7) GN=PF14_0683 PE=4 SV=1	Q8IKC3_PLAF7	136 kDa			unknown
715	TRUE	Empty	Phosphatase, putative OS=Plasmodium falciparum (isolate 3D7) GN=PF14_0614 PE=4 SV=2	Q8IKJ1_PLAF7	170 kDa			Plasmodium falciparum 3D7											metabolic process																										hydrolase activity
716	TRUE	Empty	Serine/threonine protein kinase, putative OS=Plasmodium falciparum (isolate 3D7) GN=PF14_0392 PE=4 SV=1	Q8IL57_PLAF7	264 kDa			Plasmodium falciparum 3D7				protein amino acid phosphorylation							protein amino acid phosphorylation																									ATP binding	kinase activity
717	TRUE	Empty	Putative uncharacterized protein OS=Plasmodium falciparum (isolate 3D7) GN=PF14_0301 PE=4 SV=1	Q8ILE3_PLAF7	33 kDa			Plasmodium falciparum 3D7				transmembrane transport		transmembrane transport			transmembrane transport												mitochondrial outer membrane					mitochondrial outer membrane	mitochondrial outer membrane	mitochondrial outer membrane		mitochondrial outer membrane	mitochondrial outer membrane
718	TRUE	Empty	Conserved protein OS=Plasmodium falciparum (isolate 3D7) GN=PFL2110c PE=4 SV=1	Q8I4Z1_PLAF7	222 kDa			Plasmodium falciparum 3D7										entry into host		entry into host									cytoplasmic vesicle				host cell plasma membrane	cytoplasmic vesicle										calcium-dependent phospholipid binding
719	TRUE	Empty	Conserved Plasmodium protein OS=Plasmodium falciparum (isolate 3D7) GN=PFL1190c PE=4 SV=1	Q8I5H0_PLAF7	172 kDa			Plasmodium falciparum 3D7																					apicoplast					apicoplast
720	TRUE	Empty	Uncharacterized protein OS=Plasmodium falciparum (isolate 3D7) GN=MAL7P1.95 PE=4 SV=1	Q8IBR5_PLAF7	131 kDa			unknown
721	TRUE	Empty	Ribonuclease, putative OS=Plasmodium falciparum (isolate 3D7) GN=PFF0745c PE=4 SV=1	C6KSZ5_PLAF7	324 kDa			Plasmodium falciparum 3D7				RNA processing							RNA processing																										ribonuclease activity
722	TRUE	Empty	Aminophospholipid-transporting P-ATPase OS=Plasmodium falciparum (isolate 3D7) GN=ATPase2 PE=4 SV=1	Q8I5L4_PLAF7	179 kDa			Plasmodium falciparum 3D7				phospholipid translocation		phospholipid transport			phospholipid transport		metabolic process																membrane									metal ion binding	hydrolase activity
723	TRUE	Empty	Uncharacterized protein OS=Plasmodium falciparum (isolate 3D7) GN=PF13_0309 PE=4 SV=1	Q8IDC8_PLAF7	143 kDa			Plasmodium falciparum 3D7				rRNA processing							rRNA processing
724	TRUE	Empty	RAP protein, putative OS=Plasmodium falciparum (isolate 3D7) GN=PF14_0509 PE=4 SV=1	Q8IKU2_PLAF7	208 kDa			unknown
725	TRUE	Empty	Bromodomain protein, putative OS=Plasmodium falciparum (isolate 3D7) GN=PFA_0510w PE=1 SV=1	Q8I240_PLAF7	268 kDa			unknown
726	TRUE	Empty	Tubulin-tyrosine ligase, putative OS=Plasmodium falciparum (isolate 3D7) GN=PF11_0481 PE=4 SV=1	Q8IHP8_PLAF7	325 kDa			Plasmodium falciparum 3D7				protein modification process							protein modification process
727	TRUE	Empty	Uncharacterized protein OS=Plasmodium falciparum (isolate 3D7) GN=PFD0940w PE=4 SV=1	Q8I1P3_PLAF7	296 kDa			unknown
728	TRUE	Empty	Uncharacterized protein OS=Plasmodium falciparum (isolate 3D7) GN=MAL7P1.152 PE=4 SV=1	C0H4P7_PLAF7	123 kDa			unknown
729	TRUE	Empty	Deoxyribodipyrimidine photolyase (Photoreactivating enzyme, DNA photolyase), putative OS=Plasmodium falciparum (isolate 3D7) GN=PFE0675c PE=4 SV=1	Q8I0W8_PLAF7	129 kDa			Plasmodium falciparum 3D7				DNA repair							DNA repair						DNA repair																				lyase activity
730	TRUE	Empty	Conserved Plasmodium protein OS=Plasmodium falciparum (isolate 3D7) GN=PF11_0233 PE=4 SV=1	Q8IIE1_PLAF7	231 kDa			unknown
731	TRUE	Empty	Uncharacterized protein OS=Plasmodium falciparum (isolate 3D7) GN=MAL13P1.249 PE=4 SV=1	Q8IDK4_PLAF7	405 kDa	TRUE		unknown
732	TRUE	Empty	Putative uncharacterized protein OS=Plasmodium falciparum (isolate 3D7) GN=PFA_0235w PE=4 SV=1	B9ZSI2_PLAF7	162 kDa	TRUE		unknown
733	TRUE	Empty	Conserved Plasmodium membrane protein OS=Plasmodium falciparum (isolate 3D7) GN=PF10_0095 PE=4 SV=1	Q8IJU7_PLAF7	162 kDa			unknown
734	TRUE	Empty	Putative uncharacterized protein OS=Plasmodium falciparum (isolate 3D7) GN=PF14_0050 PE=4 SV=1	Q8IM41_PLAF7	124 kDa			Plasmodium falciparum 3D7				DNA replication							DNA replication, synthesis of RNA primer																										DNA primase activity
735	TRUE	Empty	Conserved Plasmodium protein OS=Plasmodium falciparum (isolate 3D7) GN=PF11_0408 PE=4 SV=1	Q8IHW8_PLAF7	265 kDa			unknown
736	TRUE	Empty	Conserved Plasmodium protein OS=Plasmodium falciparum (isolate 3D7) GN=PF11_0433 PE=4 SV=1	Q8IHU4_PLAF7	325 kDa			unknown
737	TRUE	Empty	Uncharacterized protein OS=Plasmodium falciparum (isolate 3D7) GN=PF08_0127 PE=4 SV=1	Q8IAN1_PLAF7	148 kDa			Plasmodium falciparum 3D7				rRNA processing							rRNA processing
738	TRUE	Empty	Uncharacterized protein OS=Plasmodium falciparum (isolate 3D7) GN=MAL8P1.112:exon:3 PE=4 SV=1	C0H4T4_PLAF7	158 kDa			unknown
739	TRUE	Empty	DNA polymerase epsilon, catalytic subunit a, putative OS=Plasmodium falciparum (isolate 3D7) GN=PFF1470c PE=4 SV=1	C6KTD8_PLAF7	345 kDa			Plasmodium falciparum 3D7				DNA repair							DNA replication						DNA repair									epsilon DNA polymerase complex			epsilon DNA polymerase complex		epsilon DNA polymerase complex					nucleic acid binding	transferase activity
740	TRUE	Empty	Putative uncharacterized protein OS=Plasmodium falciparum (isolate 3D7) GN=PFI0850w PE=4 SV=1	Q8I2X9_PLAF7	154 kDa			unknown
741	TRUE	Empty	Conserved protein OS=Plasmodium falciparum (isolate 3D7) GN=PF10_0140 PE=4 SV=1	Q8IJQ2_PLAF7	283 kDa			unknown
742	TRUE	Empty	Uncharacterized protein OS=Plasmodium falciparum (isolate 3D7) GN=MAL13P1.313 PE=4 SV=1	C0H5K2_PLAF7	242 kDa			unknown
743	TRUE	Empty	N-acetylglucosaminyl-phosphatidylinositol biosynthetic protein, putative OS=Plasmodium falciparum (isolate 3D7) GN=PF10_0316 PE=4 SV=2	Q8IJ83_PLAF7	53 kDa			Plasmodium falciparum 3D7				GPI anchor biosynthetic process							GPI anchor biosynthetic process										endoplasmic reticulum		endoplasmic reticulum			endoplasmic reticulum											catalytic activity
744	TRUE	Empty	Petidase, M16 family OS=Plasmodium falciparum (isolate 3D7) GN=PF11_0226 PE=4 SV=1	Q8IIE8_PLAF7	239 kDa			Plasmodium falciparum 3D7											metabolic process																									metal ion binding	catalytic activity
745	TRUE	Empty	Protein kinase OS=Plasmodium falciparum (isolate 3D7) GN=TKL-2 PE=4 SV=2	Q8IIF4_PLAF7	200 kDa			Plasmodium falciparum 3D7				phosphorylation							protein amino acid phosphorylation																									ATP binding	kinase activity
746	TRUE	Empty	Uncharacterized protein OS=Plasmodium falciparum (isolate 3D7) GN=PFD0535w PE=4 SV=1	Q9U0I0_PLAF7	150 kDa			unknown
747	TRUE	Empty	RNA binding protein, putative OS=Plasmodium falciparum (isolate 3D7) GN=PF13_0058 PE=4 SV=1	Q8IEK9_PLAF7	17 kDa			Plasmodium falciparum 3D7																																				nucleic acid binding
748	TRUE	Empty	Putative uncharacterized protein OS=Plasmodium falciparum (isolate 3D7) GN=PF14_0692 PE=4 SV=1	Q8IKB4_PLAF7	156 kDa			Plasmodium falciparum 3D7				proteolysis							proteolysis																									zinc ion binding	metallopeptidase activity
749	TRUE	Empty	Uncharacterized protein OS=Plasmodium falciparum (isolate 3D7) GN=PFF0475w PE=4 SV=1	C6KSU3_PLAF7	152 kDa			unknown
750	TRUE	Empty	Oxoglutarate/malate translocator protein, putative OS=Plasmodium falciparum (isolate 3D7) GN=PF08_0031 PE=3 SV=1	Q8IB73_PLAF7	35 kDa			Plasmodium falciparum 3D7				mitochondrial transport		transport			mitochondrial transport												mitochondrial inner membrane					mitochondrial inner membrane	integral to membrane	mitochondrial inner membrane		mitochondrial inner membrane	mitochondrial inner membrane
751	TRUE	Empty	DNA replication licensing factor MCM4-related OS=Plasmodium falciparum (isolate 3D7) GN=PF13_0095 PE=3 SV=1	Q8IEE5_PLAF7	115 kDa			Plasmodium falciparum 3D7				DNA replication initiation							DNA unwinding during replication															MCM complex			MCM complex		MCM complex					DNA binding	DNA helicase activity
752	TRUE	Empty	Exonuclease I, putative OS=Plasmodium falciparum (isolate 3D7) GN=PF07_0105 PE=4 SV=1	Q8IBK1_PLAF7	158 kDa			Plasmodium falciparum 3D7				DNA repair							mismatch repair						mismatch repair									nucleus			nucleus							DNA binding	catalytic activity
753	TRUE	Empty	Amino acid transporter, putative OS=Plasmodium falciparum (isolate 3D7) GN=PF11_0334 PE=4 SV=2	Q8II40_PLAF7	174 kDa			Plasmodium falciparum 3D7						neurotransmitter transport			neurotransmitter transport																		integral to membrane
754	TRUE	Empty	Dynein intermediate chain 2, ciliary OS=Plasmodium falciparum (isolate 3D7) GN=PFI1080w PE=4 SV=1	Q8I2T3_PLAF7	97 kDa			unknown
755	TRUE	Empty	Uncharacterized protein OS=Plasmodium falciparum (isolate 3D7) GN=MAL8P1.123 PE=4 SV=1	C0H4T0_PLAF7	193 kDa			Plasmodium falciparum 3D7				vesicle-mediated transport		transport			intracellular protein transport												membrane coat						membrane coat
756	TRUE	Empty	Putative uncharacterized protein OS=Plasmodium falciparum (isolate 3D7) GN=PFI1315c PE=4 SV=1	Q8I2P1_PLAF7	145 kDa			unknown
757	TRUE	Empty	Serine/Threonine protein kinase, FIKK family, putative OS=Plasmodium falciparum (isolate 3D7) GN=FIKK1 PE=4 SV=1	B9ZSH8_PLAF7	74 kDa			Plasmodium falciparum 3D7				protein amino acid phosphorylation							protein amino acid phosphorylation																									ATP binding	protein kinase activity
758	TRUE	Empty	Acetyl-CoA synthetase OS=Plasmodium falciparum (isolate 3D7) GN=PFF1350c PE=4 SV=1	C6KTB4_PLAF7	114 kDa			Plasmodium falciparum 3D7				generation of precursor metabolites and energy							metabolic process																										catalytic activity
759	TRUE	Empty	Ethanolaminephosphotransferase, putative OS=Plasmodium falciparum (isolate 3D7) GN=PFF1375c PE=3 SV=1	C6KTB9_PLAF7	45 kDa			Plasmodium falciparum 3D7				phospholipid biosynthetic process							phospholipid biosynthetic process																membrane										transferase activity
760	TRUE	Empty	Putative uncharacterized protein OS=Plasmodium falciparum (isolate 3D7) GN=PF14_0031a PE=4 SV=1	C6S3H2_PLAF7	230 kDa			Plasmodium falciparum 3D7				mitotic chromosome condensation
761	TRUE	Empty	Calcium-dependent protein kinase 1 OS=Plasmodium falciparum (isolate 3D7) GN=CPK1 PE=3 SV=2	CDPK1_PLAF7	61 kDa			Plasmodium falciparum 3D7				phosphorylation							protein amino acid phosphorylation						response to drug										plasma membrane					plasma membrane				nucleotide binding	transferase activity
762	TRUE	Empty	EPSP-SK, putative OS=Plasmodium falciparum (isolate 3D7) GN=PFB0280w PE=4 SV=1	O96157_PLAF7	303 kDa			Plasmodium falciparum 3D7											metabolic process																										transferase activity, transferring alkyl or aryl (other than methyl) groups
763	TRUE	Empty	DNA-directed RNA polymerase OS=Plasmodium falciparum (isolate 3D7) GN=PFB0715w PE=3 SV=3	O96236_PLAF7	152 kDa			Plasmodium falciparum 3D7				transcription, DNA-dependent							transcription, DNA-dependent															DNA-directed RNA polymerase II, core complex			DNA-directed RNA polymerase II, core complex		DNA-directed RNA polymerase II, core complex					ribonucleoside binding	transferase activity
764	TRUE	Empty	Eukaryotic translation initiation factor 3 subunit 5, putative OS=Plasmodium falciparum (isolate 3D7) GN=PFI0895c PE=4 SV=1	Q8I2X0_PLAF7	37 kDa			unknown
765	TRUE	Empty	Uncharacterized protein OS=Plasmodium falciparum (isolate 3D7) GN=PFE1600w PE=4 SV=1	Q8I3F1_PLAF7	60 kDa			unknown
766	TRUE	Empty	Cell division protein FtsH, putative OS=Plasmodium falciparum (isolate 3D7) GN=PFL1925w PE=3 SV=1	Q8I526_PLAF7	101 kDa			Plasmodium falciparum 3D7				cell division							proteolysis										mitochondrion					mitochondrion	membrane	mitochondrion								ATP binding	metalloendopeptidase activity
767	TRUE	Empty	Obg-like ATPase 1 OS=Plasmodium falciparum (isolate 3D7) GN=MAL7P1.122 PE=3 SV=1	Q8IBM9_PLAF7	45 kDa			Plasmodium falciparum 3D7		signal transduction		signal transduction							metabolic process										cytoplasm															nucleotide binding	hydrolase activity
768	TRUE	Empty	Uncharacterized protein OS=Plasmodium falciparum (isolate 3D7) GN=PF13_0275 PE=4 SV=1	Q8IDG9_PLAF7	33 kDa			unknown
769	TRUE	Empty	Lysine--tRNA ligase OS=Plasmodium falciparum (isolate 3D7) GN=PF13_0262 PE=1 SV=1	Q8IDJ8_PLAF7	68 kDa			Plasmodium falciparum 3D7				tRNA aminoacylation for protein translation							tRNA aminoacylation for protein translation										cytoplasm															nucleic acid binding	ligase activity
770	TRUE	Empty	Uncharacterized protein OS=Plasmodium falciparum (isolate 3D7) GN=MAL13P1.116 PE=4 SV=1	Q8IEA1_PLAF7	405 kDa			unknown
771	TRUE	Empty	Uncharacterized protein OS=Plasmodium falciparum (isolate 3D7) GN=PF13_0116 PE=4 SV=1	Q8IEB3_PLAF7	149 kDa			unknown
772	TRUE	Empty	Conserved Plasmodium protein OS=Plasmodium falciparum (isolate 3D7) GN=PF11_0398 PE=4 SV=2	Q8IHX8_PLAF7	222 kDa			unknown
773	TRUE	Empty	Conserved Plasmodium membrane protein OS=Plasmodium falciparum (isolate 3D7) GN=PF10_0199 PE=4 SV=2	Q8IJJ6_PLAF7	258 kDa			unknown
774	TRUE	Empty	Conserved Plasmodium protein OS=Plasmodium falciparum (isolate 3D7) GN=PF10_0099 PE=4 SV=2	Q8IJU3_PLAF7	217 kDa	TRUE		unknown
775	TRUE	Empty	Proteasome component C8, putative OS=Plasmodium falciparum (isolate 3D7) GN=PFC0745c PE=4 SV=1	O77396_PLAF7	29 kDa			Plasmodium falciparum 3D7				ubiquitin-dependent protein catabolic process							proteolysis involved in cellular protein catabolic process															nucleus			nucleus								threonine-type endopeptidase activity
776	TRUE	Empty	Liver stage antigen 3 OS=Plasmodium falciparum (isolate 3D7) GN=PFB0915w PE=4 SV=1	O96275_PLAF7	176 kDa			unknown
777	TRUE	Empty	Uncharacterized protein OS=Plasmodium falciparum (isolate 3D7) GN=PFD0225w PE=4 SV=1	Q8I1Y3_PLAF7	490 kDa			unknown
778	TRUE	Empty	Conserved Plasmodium protein OS=Plasmodium falciparum (isolate 3D7) GN=PF11_0158 PE=4 SV=1	Q8IIL3_PLAF7	295 kDa			unknown
779	TRUE	Empty	Protoporphyrinogen oxidase OS=Plasmodium falciparum (isolate 3D7) GN=PF10_0275 PE=4 SV=1	Q8IJC3_PLAF7	72 kDa			Plasmodium falciparum 3D7				protoporphyrinogen IX biosynthetic process from glutamate							heme biosynthetic process										mitochondrion					mitochondrion		mitochondrion									oxidoreductase activity
780	TRUE	Empty	Uncharacterized protein PFB0145c OS=Plasmodium falciparum (isolate 3D7) GN=PFB0145c PE=2 SV=1	YB145_PLAF7	238 kDa	TRUE		Plasmodium falciparum 3D7																					cytoplasm						membrane
781	TRUE	Empty	Uncharacterized protein PFL1135c OS=Plasmodium falciparum (isolate 3D7) GN=PFL1135c PE=2 SV=1	YL135_PLAF7	188 kDa			Plasmodium falciparum 3D7																											integral to membrane
782	TRUE	Empty	Transcription factor with AP2 domain(S), putative OS=Plasmodium falciparum (isolate 3D7) GN=ApiAP2 PE=4 SV=1	Q8I531_PLAF7	299 kDa			Plasmodium falciparum 3D7		regulation of transcription, DNA-dependent																								nucleus			nucleus							transcription factor activity
783	TRUE	Empty	Erythrocyte membrane protein 1, PfEMP1 OS=Plasmodium falciparum (isolate 3D7) GN=VAR PE=4 SV=1	Q8IBD8_PLAF7	295 kDa			Plasmodium falciparum 3D7	cytoadherence to microvasculature, mediated by parasite protein			cell-cell adhesion								pathogenesis					antigenic variation								host cell plasma membrane		integral to membrane									cell adhesion molecule binding
784	TRUE	Empty	DNA mismatch repair protein, putative OS=Plasmodium falciparum (isolate 3D7) GN=PF14_0051 PE=4 SV=1	Q8IM40_PLAF7	180 kDa			Plasmodium falciparum 3D7		negative regulation of DNA recombination		mismatch repair							mismatch repair						mismatch repair				apicoplast					apicoplast										DNA binding	ATPase activity
785	TRUE	Empty	60S ribosomal protein L23a, putative OS=Plasmodium falciparum (isolate 3D7) GN=PF13_0132 PE=3 SV=1	Q8IE82_PLAF7	22 kDa			Plasmodium falciparum 3D7				translation							translation										cytosolic large ribosomal subunit					ribosome					cytosolic large ribosomal subunit		ribosome			rRNA binding
786	TRUE	Empty	Uncharacterized protein OS=Plasmodium falciparum (isolate 3D7) GN=MAL8P1.55 PE=4 SV=1	Q8IB42_PLAF7	98 kDa			unknown
787	TRUE	Empty	Translation initiation factor SUI1, putative OS=Plasmodium falciparum (isolate 3D7) GN=PFI0365w PE=4 SV=1	Q8I375_PLAF7	95 kDa			Plasmodium falciparum 3D7				translational initiation							translational initiation																									translation initiation factor activity
788	TRUE	Empty	Erythrocyte membrane protein 1, PfEMP1 OS=Plasmodium falciparum (isolate 3D7) GN=VAR PE=4 SV=1	Q8IAS4_PLAF7	256 kDa	TRUE		Plasmodium falciparum 3D7	cytoadherence to microvasculature, mediated by parasite protein			cell-cell adhesion								pathogenesis					antigenic variation								host cell plasma membrane		integral to membrane									cell adhesion molecule binding
789	TRUE	Empty	Cysteine repeat modular protein, putative OS=Plasmodium falciparum (isolate 3D7) GN=PFI0210c PE=4 SV=1	C0H518_PLAF7	297 kDa			unknown
790	TRUE	Empty	Ubiquitin carboxyl-terminal hydrolase OS=Plasmodium falciparum (isolate 3D7) GN=PFE0835w PE=3 SV=1	Q8I3U1_PLAF7	156 kDa			Plasmodium falciparum 3D7				protein deubiquitination							proteolysis																										hydrolase activity
791	TRUE	Empty	Transcription factor with AP2 domain(S), putative OS=Plasmodium falciparum (isolate 3D7) GN=ApiAP2 PE=4 SV=1	Q8I5I9_PLAF7	284 kDa			Plasmodium falciparum 3D7																										nucleus			nucleus
792	TRUE	Empty	Oligosaccharyl transferase STT3 subunit, putative OS=Plasmodium falciparum (isolate 3D7) GN=PF11_0173 PE=4 SV=2	Q8IIK0_PLAF7	102 kDa			Plasmodium falciparum 3D7				protein amino acid glycosylation							protein amino acid glycosylation										oligosaccharyltransferase complex		oligosaccharyltransferase complex			oligosaccharyltransferase complex	membrane			oligosaccharyltransferase complex	oligosaccharyltransferase complex	integral to plasma membrane					transferase activity
793	TRUE	Empty	Uncharacterized protein OS=Plasmodium falciparum (isolate 3D7) GN=MAL8P1.29 PE=4 SV=1	C0H4X7_PLAF7	198 kDa			Plasmodium falciparum 3D7																					apicoplast					apicoplast
794	TRUE	Empty	Putative uncharacterized protein OS=Plasmodium falciparum (isolate 3D7) GN=PFC0680w PE=4 SV=3	O97271_PLAF7	57 kDa			Plasmodium falciparum 3D7																																				metal ion binding
795	TRUE	Empty	Zinc finger protein, putative OS=Plasmodium falciparum (isolate 3D7) GN=ERF2 PE=4 SV=1	Q8IBV4_PLAF7	159 kDa			Plasmodium falciparum 3D7											metabolic process																									zinc ion binding	transferase activity
796	TRUE	Empty	Histone acetyltransferase GCN5, putative OS=Plasmodium falciparum (isolate 3D7) GN=gcn5 PE=4 SV=2	Q8IB67_PLAF7	171 kDa			Plasmodium falciparum 3D7		regulation of transcription, DNA-dependent																								nucleus			nucleus								H3 histone acetyltransferase activity
797	TRUE	Empty	Uncharacterized protein OS=Plasmodium falciparum (isolate 3D7) GN=MAL13P1.66 PE=4 SV=1	Q8IEI2_PLAF7	346 kDa			unknown
798	TRUE	Empty	Uncharacterized protein OS=Plasmodium falciparum (isolate 3D7) GN=PF13_0239 PE=4 SV=1	Q8IDP9_PLAF7	150 kDa			unknown
799	TRUE	Empty	60S ribosomal protein L26, putative OS=Plasmodium falciparum (isolate 3D7) GN=PFC0535w PE=3 SV=1	O77364_PLAF7	15 kDa			Plasmodium falciparum 3D7				translation							translation										cytosolic large ribosomal subunit					cytosolic large ribosomal subunit					cytosolic large ribosomal subunit		cytosolic large ribosomal subunit
800	TRUE	Empty	Conserved Plasmodium protein OS=Plasmodium falciparum (isolate 3D7) GN=PFB0755w PE=4 SV=2	O96244_PLAF7	198 kDa			unknown
801	TRUE	Empty	Decoy Protein Q9NLB8-DECOY	Q9NLB8-DECOY	?			unknown
802	TRUE	Empty	Conserved Plasmodium protein OS=Plasmodium falciparum (isolate 3D7) GN=PF11_0324 PE=4 SV=1	Q8II50_PLAF7	207 kDa			Plasmodium falciparum 3D7																					apicoplast					apicoplast
803	TRUE	Empty	Uncharacterized protein OS=Plasmodium falciparum (isolate 3D7) GN=MAL13P1.157 PE=4 SV=1	Q8IE28_PLAF7	144 kDa			unknown
804	TRUE	Empty	LCCL domain-containing protein CCP1 OS=Plasmodium falciparum (isolate 3D7) GN=CCp1 PE=4 SV=1	Q8IK83_PLAF7	185 kDa			unknown
805	TRUE	Empty	Putative uncharacterized protein OS=Plasmodium falciparum (isolate 3D7) GN=PF14_0624 PE=4 SV=2	Q8IKI1_PLAF7	57 kDa			unknown
806	TRUE	Empty	Histone deacetylase OS=Plasmodium falciparum (isolate 3D7) GN=PfHDAC1 PE=3 SV=1	Q7K6A1_PLAF7	51 kDa			Plasmodium falciparum 3D7		regulation of transcription, DNA-dependent		chromatin modification							transcription, DNA-dependent															nucleus			nucleus								hydrolase activity
807	TRUE	Empty	Steroid dehydrogenase, putative OS=Plasmodium falciparum (isolate 3D7) GN=PFD1035w PE=4 SV=1	C0H4B9_PLAF7	37 kDa			Plasmodium falciparum 3D7				fatty acid biosynthetic process							fatty acid biosynthetic process																										oxidoreductase activity
808	TRUE	Empty	Uncharacterized protein OS=Plasmodium falciparum (isolate 3D7) GN=PFE0155w PE=4 SV=1	Q8I469_PLAF7	115 kDa	TRUE		Plasmodium falciparum 3D7																																				ATP binding
809	TRUE	Empty	Putative uncharacterized protein OS=Plasmodium falciparum (isolate 3D7) GN=PFI1040c PE=4 SV=1	C0H548_PLAF7	277 kDa			unknown
810	TRUE	Empty	Transcription factor with AP2 domain(S), putative OS=Plasmodium falciparum (isolate 3D7) GN=ApiAP2 PE=4 SV=1	C6KT65_PLAF7	237 kDa			Plasmodium falciparum 3D7		regulation of transcription, DNA-dependent																								nucleus			nucleus							DNA binding
811	TRUE	Empty	Protein kinase, putative OS=Plasmodium falciparum (isolate 3D7) GN=PfTKL-5 PE=4 SV=1	C6KT74_PLAF7	280 kDa			Plasmodium falciparum 3D7				protein amino acid phosphorylation							protein amino acid phosphorylation																									ATP binding	protein kinase activity
812	TRUE	Empty	Translation initiation factor E4, putative OS=Plasmodium falciparum (isolate 3D7) GN=PFC0635c PE=3 SV=1	O97266_PLAF7	27 kDa			Plasmodium falciparum 3D7				translation							translation										cytoplasm															RNA binding
813	TRUE	Empty	CGI-201 protein, short form OS=Plasmodium falciparum (isolate 3D7) GN=PFD0180c PE=4 SV=1	Q8I1Z2_PLAF7	94 kDa			Plasmodium falciparum 3D7				spliceosome assembly							mRNA processing															nucleus			nucleus							RNA binding
814	TRUE	Empty	Putative uncharacterized protein OS=Plasmodium falciparum (isolate 3D7) GN=PFA_0665w PE=4 SV=1	Q8I2E0_PLAF7	347 kDa			Plasmodium falciparum 3D7												pathogenesis															integral to membrane
815	TRUE	Empty	Beta adaptin protein, putative OS=Plasmodium falciparum (isolate 3D7) GN=PFE1400c PE=4 SV=2	Q8I3I6_PLAF7	106 kDa			Plasmodium falciparum 3D7				vesicle-mediated transport		transport			intracellular protein transport												clathrin adaptor complex						membrane coat
816	TRUE	Empty	Tat-binding protein homolog OS=Plasmodium falciparum (isolate 3D7) GN=PFL2345c PE=3 SV=1	Q8I4U5_PLAF7	50 kDa			Plasmodium falciparum 3D7				ubiquitin-dependent protein catabolic process							protein catabolic process										cytoplasm															transcription cofactor activity	hydrolase activity
817	TRUE	Empty	Uncharacterized protein OS=Plasmodium falciparum (isolate 3D7) GN=MAL7P1.167 PE=4 SV=1	Q8IBF4_PLAF7	329 kDa			unknown
818	TRUE	Empty	Uncharacterized protein OS=Plasmodium falciparum (isolate 3D7) GN=PF07_0087 PE=4 SV=1	Q8IBP0_PLAF7	29 kDa			Plasmodium falciparum 3D7																					apicoplast					apicoplast
819	TRUE	Empty	Eukaryotic translation initiation factor 3 subunit I OS=Plasmodium falciparum (isolate 3D7) GN=MAL7P1.81 PE=3 SV=1	Q8IBT2_PLAF7	37 kDa			Plasmodium falciparum 3D7		regulation of translational initiation		translational initiation							translation										eukaryotic 48S preinitiation complex															translation initiation factor activity
820	TRUE	Empty	Uncharacterized protein OS=Plasmodium falciparum (isolate 3D7) GN=PF13_0192 PE=4 SV=1	Q8IDY3_PLAF7	76 kDa			Plasmodium falciparum 3D7																									Maurer's cleft
821	TRUE	Empty	Exportin 1-like protein, putative OS=Plasmodium falciparum (isolate 3D7) GN=MAL13P1.83 PE=4 SV=1	Q8IEF5_PLAF7	143 kDa			unknown
822	TRUE	Empty	Dynamin-like protein OS=Plasmodium falciparum (isolate 3D7) GN=dyn1 PE=3 SV=1	Q8IHR4_PLAF7	96 kDa			Plasmodium falciparum 3D7											metabolic process										food vacuole				host cell cytoplasm	nuclear membrane	plasma membrane		nuclear membrane	parasitophorous vacuolar membrane	parasitophorous vacuolar membrane	plasma membrane				nucleotide binding	GTPase activity
823	TRUE	Empty	Protein disulfide isomerase OS=Plasmodium falciparum (isolate 3D7) GN=PDI-11 PE=4 SV=1	Q8II23_PLAF7	49 kDa			Plasmodium falciparum 3D7		cell redox homeostasis		protein folding							protein folding															endoplasmic reticulum lumen					endoplasmic reticulum lumen						isomerase activity				electron carrier activity
824	TRUE	Empty	Pre-RNA processing ribonucleoprotein, putative OS=Plasmodium falciparum (isolate 3D7) GN=PF11_0191 PE=4 SV=1	Q8III3_PLAF7	69 kDa			unknown
825	TRUE	Empty	Proteasome subunit beta type OS=Plasmodium falciparum (isolate 3D7) GN=PF14_0676 PE=3 SV=2	Q8IKC9_PLAF7	23 kDa			Plasmodium falciparum 3D7				proteolysis							ubiquitin-dependent protein catabolic process										cytoplasm					nucleus			nucleus								hydrolase activity
826	TRUE	Empty	Helicase, putative OS=Plasmodium falciparum (isolate 3D7) GN=PF14_0437 PE=3 SV=2	Q8IL13_PLAF7	60 kDa			Plasmodium falciparum 3D7											metabolic process																									nucleic acid binding	hydrolase activity
827	TRUE	Empty	Nuclear transport factor 2, putative OS=Plasmodium falciparum (isolate 3D7) GN=PF14_0122 PE=4 SV=2	Q8ILX1_PLAF7	14 kDa			Plasmodium falciparum 3D7				protein import into nucleus		transport			protein import into nucleus
828	TRUE	Empty	Conserved Plasmodium protein OS=Plasmodium falciparum (isolate 3D7) GN=PFL1795c PE=4 SV=1	Q8I552_PLAF7	334 kDa			unknown
829	TRUE	Empty	Clustered-asparagine-rich protein OS=Plasmodium falciparum (isolate 3D7) GN=PFL1745c PE=4 SV=2	Q8I562_PLAF7	52 kDa			Plasmodium falciparum 3D7																																				nucleic acid binding
830	TRUE	Empty	Cyclin-related protein, Pfcyc-2 OS=Plasmodium falciparum (isolate 3D7) GN=cyc-2 PE=4 SV=2	Q8I5E3_PLAF7	276 kDa			Plasmodium falciparum 3D7		regulation of cell cycle
831	TRUE	Empty	Transcription factor with AP2 domain(S), putative OS=Plasmodium falciparum (isolate 3D7) GN=ApiAP2 PE=4 SV=1	Q8IEE4_PLAF7	311 kDa			Plasmodium falciparum 3D7		regulation of transcription, DNA-dependent																																		transcription factor activity
832	TRUE	Empty	Uncharacterized protein OS=Plasmodium falciparum (isolate 3D7) GN=PFF1045w PE=4 SV=1	C6KT54_PLAF7	192 kDa			unknown
833	TRUE	Empty	2-oxoglutarate dehydrogenase E1 component OS=Plasmodium falciparum (isolate 3D7) GN=PF08_0045 PE=4 SV=1	Q8I6S5_PLAF7	121 kDa			Plasmodium falciparum 3D7				tricarboxylic acid cycle							tricarboxylic acid cycle										mitochondrial matrix					mitochondrial matrix		mitochondrial matrix			mitochondrial matrix					thiamin pyrophosphate binding	oxidoreductase activity
834	TRUE	Empty	Conserved Plasmodium protein OS=Plasmodium falciparum (isolate 3D7) GN=PF10_0262 PE=4 SV=1	Q8IJD6_PLAF7	197 kDa			unknown
835	TRUE	Empty	Uncharacterized protein OS=Plasmodium falciparum (isolate 3D7) GN=PF13_0298 PE=4 SV=1	Q8IDE2_PLAF7	166 kDa			unknown
836	TRUE	Empty	Falcipain-2A OS=Plasmodium falciparum (isolate 3D7) GN=PF11_0165 PE=1 SV=1	Q8I6U4_PLAF7	56 kDa			Plasmodium falciparum 3D7				proteolysis							proteolysis										food vacuole					food vacuole										protein binding	cysteine-type peptidase activity
837	TRUE	Empty	Uncharacterized protein OS=Plasmodium falciparum (isolate 3D7) GN=PF13_0210 PE=4 SV=1	C0H5F7_PLAF7	393 kDa			unknown
838	TRUE	Empty	Myosin D OS=Plasmodium falciparum (isolate 3D7) GN=PFL1435c PE=4 SV=1	Q8I5C2_PLAF7	266 kDa			Plasmodium falciparum 3D7				actin filament-based movement		actin filament-based movement			actin filament-based movement		metabolic process											myosin complex				myosin complex					myosin complex					ATP binding
839	TRUE	Empty	60S ribosomal protein L31, putative OS=Plasmodium falciparum (isolate 3D7) GN=PFE0185c PE=4 SV=1	Q8I463_PLAF7	14 kDa	TRUE		Plasmodium falciparum 3D7				translation							translation										cytosolic large ribosomal subunit					ribosome					cytosolic large ribosomal subunit		ribosome
840	TRUE	Empty	Uncharacterized protein OS=Plasmodium falciparum (isolate 3D7) GN=MAL13P1.192 PE=4 SV=1	Q8IDU8_PLAF7	87 kDa			unknown
841	TRUE	Empty	Transcription factor with AP2 domain(S), putative OS=Plasmodium falciparum (isolate 3D7) GN=ApiAP2 PE=4 SV=1	Q8IAM1_PLAF7	299 kDa			Plasmodium falciparum 3D7		regulation of transcription, DNA-dependent																																		transcription factor activity
842	TRUE	Empty	Uncharacterized protein OS=Plasmodium falciparum (isolate 3D7) GN=PFF0410w PE=4 SV=1	C6KST1_PLAF7	233 kDa			unknown
843	TRUE	Empty	RAP protein, putative OS=Plasmodium falciparum (isolate 3D7) GN=MAL7P1.23 PE=4 SV=1	Q8IC11_PLAF7	142 kDa			Plasmodium falciparum 3D7																					apicoplast					apicoplast
844	TRUE	Empty	Uncharacterized protein OS=Plasmodium falciparum (isolate 3D7) GN=PF13_0020 PE=4 SV=1	Q8IES1_PLAF7	73 kDa			unknown
845	TRUE	Empty	Uncharacterized protein OS=Plasmodium falciparum (isolate 3D7) GN=MAL13P1.130 PE=4 SV=1	Q8IE80_PLAF7	34 kDa			Plasmodium falciparum 3D7																						actomyosin, actin part				actomyosin, actin part					actomyosin, actin part
846	TRUE	Empty	Uncharacterized protein OS=Plasmodium falciparum (isolate 3D7) GN=MAL7P1.204 PE=4 SV=1	C0H4L6_PLAF7	197 kDa			unknown
847	TRUE	Empty	Putative uncharacterized protein OS=Plasmodium falciparum (isolate 3D7) GN=PF14_0160 PE=4 SV=1	Q8ILT4_PLAF7	265 kDa			Plasmodium falciparum 3D7				proteolysis							proteolysis																										cysteine-type endopeptidase activity
848	TRUE	Empty	Decoy Protein C0H4T3-DECOY	C0H4T3-DECOY	?			unknown
849	TRUE	Empty	Surface-associated interspersed gene 1.1 (SURFIN 1.1) (3d7surf1.1) OS=Plasmodium falciparum (isolate 3D7) GN=PFA_0625w PE=4 SV=1	Q9U0N0_PLAF7	192 kDa			unknown
850	TRUE	Empty	Conserved Plasmodium protein OS=Plasmodium falciparum (isolate 3D7) GN=PFL0975w PE=4 SV=1	Q8I5L0_PLAF7	324 kDa			unknown
851	TRUE	Empty	Uncharacterized protein OS=Plasmodium falciparum (isolate 3D7) GN=MAL7P1.203 PE=4 SV=1	C0H4L2_PLAF7	184 kDa			unknown
852	TRUE	Empty	Conserved Plasmodium protein OS=Plasmodium falciparum (isolate 3D7) GN=PF10_0284 PE=4 SV=1	Q8IJB4_PLAF7	169 kDa			unknown
853	TRUE	Empty	Putative uncharacterized protein OS=Plasmodium falciparum (isolate 3D7) GN=PF14_0343 PE=4 SV=1	Q8ILA2_PLAF7	270 kDa			unknown
854	TRUE	Empty	Uncharacterized protein OS=Plasmodium falciparum (isolate 3D7) GN=PF13_0355 PE=4 SV=1	Q8ID30_PLAF7	136 kDa			Plasmodium falciparum 3D7																					apicoplast					apicoplast
855	TRUE	Empty	Erythrocyte membrane protein 1, PfEMP1 OS=Plasmodium falciparum (isolate 3D7) GN=VAR PE=4 SV=1	C6KT15_PLAF7	275 kDa	TRUE		Plasmodium falciparum 3D7	cytoadherence to microvasculature, mediated by parasite protein			cell-cell adhesion								pathogenesis					antigenic variation								host cell plasma membrane		integral to membrane									cell adhesion molecule binding
856	TRUE	Empty	GTPase, putative OS=Plasmodium falciparum (isolate 3D7) GN=MAL8P1.99 PE=4 SV=1	C0H4U2_PLAF7	76 kDa	TRUE		Plasmodium falciparum 3D7				proteolysis							proteolysis																									GTP binding	serine-type endopeptidase activity
857	TRUE	Empty	Ubiquitin-protein ligase, putative OS=Plasmodium falciparum (isolate 3D7) GN=PF11_0201 PE=4 SV=1	Q8IIH3_PLAF7	257 kDa			Plasmodium falciparum 3D7				protein ubiquitination							protein ubiquitination																										ligase activity
858	TRUE	Empty	Conserved Plasmodium protein OS=Plasmodium falciparum (isolate 3D7) GN=PFL1275c PE=4 SV=2	Q8I5F3_PLAF7	102 kDa			unknown
859	TRUE	Empty	ATP-dependent protease la, putative OS=Plasmodium falciparum (isolate 3D7) GN=PF14_0616 PE=4 SV=1	Q8IKI9_PLAF7	80 kDa			Plasmodium falciparum 3D7				proteolysis							proteolysis																membrane									nucleotide binding	ATP-dependent peptidase activity
860	TRUE	Empty	60S ribosomal protein L22, putative OS=Plasmodium falciparum (isolate 3D7) GN=PF08_0039 PE=4 SV=1	Q8IB51_PLAF7	16 kDa			Plasmodium falciparum 3D7				translation							translation										cytosolic large ribosomal subunit					cytosolic large ribosomal subunit					cytosolic large ribosomal subunit		ribosome
861	TRUE	Empty	Putative uncharacterized protein OS=Plasmodium falciparum (isolate 3D7) GN=PF14_0337 PE=4 SV=1	Q8ILA8_PLAF7	211 kDa			unknown
862	TRUE	Empty	Uncharacterized protein OS=Plasmodium falciparum (isolate 3D7) GN=PFE1330c PE=4 SV=1	Q8I3J8_PLAF7	94 kDa			Plasmodium falciparum 3D7																					apicoplast					apicoplast
863	TRUE	Empty	Conserved Plasmodium protein OS=Plasmodium falciparum (isolate 3D7) GN=PF11_0304 PE=4 SV=1	Q8II70_PLAF7	222 kDa			Plasmodium falciparum 3D7																					apicoplast					apicoplast
864	TRUE	Empty	Protease, putative OS=Plasmodium falciparum (isolate 3D7) GN=PFD0230c PE=4 SV=1	Q8I1Y2_PLAF7	110 kDa			Plasmodium falciparum 3D7				proteolysis							proteolysis										apicoplast					apicoplast											cysteine-type peptidase activity
865	TRUE	Empty	Calcium-binding protein, putative OS=Plasmodium falciparum (isolate 3D7) GN=PF11_0389 PE=4 SV=1	Q8IHY7_PLAF7	88 kDa			Plasmodium falciparum 3D7																																				calcium ion binding
866	TRUE	Empty	Uncharacterized protein PF13_0277 OS=Plasmodium falciparum (isolate 3D7) GN=PF13_0277 PE=4 SV=1	YPF01_PLAF7	248 kDa			Plasmodium falciparum 3D7																					apicoplast					apicoplast	integral to membrane
867	TRUE	Empty	Erythrocyte membrane protein 1, PfEMP1 OS=Plasmodium falciparum (isolate 3D7) GN=VAR PE=4 SV=1	Q8IEV1_PLAF7	247 kDa			Plasmodium falciparum 3D7												pathogenesis															integral to membrane
868	TRUE	Empty	Putative uncharacterized protein OS=Plasmodium falciparum (isolate 3D7) GN=PF14_0095 PE=4 SV=1	Q8ILZ8_PLAF7	99 kDa			unknown
869	TRUE	Empty	Erythrocyte membrane protein 1, PfEMP1 OS=Plasmodium falciparum (isolate 3D7) GN=VAR PE=4 SV=1	Q8I1V7_PLAF7	262 kDa	TRUE		Plasmodium falciparum 3D7	cytoadherence to microvasculature, mediated by parasite protein			cell-cell adhesion								pathogenesis					antigenic variation								host cell plasma membrane		integral to membrane									cell adhesion molecule binding
870	TRUE	Empty	GTP binding protein, putative OS=Plasmodium falciparum (isolate 3D7) GN=MAL8P1.33 PE=4 SV=1	Q8IB77_PLAF7	91 kDa			Plasmodium falciparum 3D7											metabolic process																									magnesium ion binding	GTPase activity
871	TRUE	Empty	Cyclophilin OS=Plasmodium falciparum (isolate 3D7) GN=PFL0735w PE=3 SV=1	Q8I5Q4_PLAF7	32 kDa			Plasmodium falciparum 3D7				protein folding							protein folding										mitochondrion					mitochondrion		mitochondrion								cyclosporin A binding	isomerase activity
872	TRUE	Empty	Uncharacterized protein OS=Plasmodium falciparum (isolate 3D7) GN=PF13_0018 PE=4 SV=1	Q8IET1_PLAF7	119 kDa			unknown
873	TRUE	Empty	Putative uncharacterized protein OS=Plasmodium falciparum (isolate 3D7) GN=PFC1060c PE=4 SV=1	O97303_PLAF7	83 kDa			Plasmodium falciparum 3D7				nuclear mRNA splicing, via spliceosome							nuclear mRNA splicing, via spliceosome
874	TRUE	Empty	Putative uncharacterized protein OS=Plasmodium falciparum (isolate 3D7) GN=PF14_0087 PE=4 SV=1	Q8IM06_PLAF7	67 kDa			unknown
875	TRUE	Empty	Putative uncharacterized protein OS=Plasmodium falciparum (isolate 3D7) GN=PF14_0071 PE=4 SV=1	Q8IM20_PLAF7	24 kDa			Plasmodium falciparum 3D7																					apicoplast					apicoplast
876	TRUE	Empty	Uncharacterized protein OS=Plasmodium falciparum (isolate 3D7) GN=PFD0320c PE=4 SV=1	C0H491_PLAF7	402 kDa			unknown
877	TRUE	Empty	ATP-dependent RNA Helicase, putative OS=Plasmodium falciparum (isolate 3D7) GN=PFF0100w PE=4 SV=1	C6KSM1_PLAF7	157 kDa			Plasmodium falciparum 3D7											metabolic process																									nucleic acid binding	hydrolase activity
878	TRUE	Empty	Putative uncharacterized protein OS=Plasmodium falciparum (isolate 3D7) GN=PFI1590c PE=4 SV=1	Q8I2I8_PLAF7	159 kDa			unknown
879	TRUE	Empty	Bacterial histone-like protein OS=Plasmodium falciparum (isolate 3D7) GN=PfHU PE=4 SV=1	Q8I3A2_PLAF7	23 kDa			Plasmodium falciparum 3D7				protein tetramerization																	apicoplast					apicoplast										DNA binding
880	TRUE	Empty	Uncharacterized protein OS=Plasmodium falciparum (isolate 3D7) GN=MAL8P1.105 PE=4 SV=1	Q8IAU7_PLAF7	134 kDa			Plasmodium falciparum 3D7
881	TRUE	Empty	Uncharacterized protein OS=Plasmodium falciparum (isolate 3D7) GN=MAL7P1.35 PE=4 SV=1	Q8IBX8_PLAF7	119 kDa			unknown
882	TRUE	Empty	Uncharacterized protein OS=Plasmodium falciparum (isolate 3D7) GN=PF13_0187 PE=4 SV=1	Q8IDY9_PLAF7	159 kDa			Plasmodium falciparum 3D7																																				ATP binding
883	TRUE	Empty	Glutaminyl-tRNA synthetase, putative OS=Plasmodium falciparum (isolate 3D7) GN=PF13_0170 PE=3 SV=1	Q8IE10_PLAF7	109 kDa			Plasmodium falciparum 3D7				translation							translation										cytoplasm															nucleotide binding	ligase activity
884	TRUE	Empty	26S proteasome regulatory subunit 7, putative OS=Plasmodium falciparum (isolate 3D7) GN=PF13_0063 PE=3 SV=2	Q8IEK3_PLAF7	47 kDa			Plasmodium falciparum 3D7				ubiquitin-dependent protein catabolic process							protein catabolic process										cytoplasm															nucleotide binding	hydrolase activity
885	TRUE	Empty	Tudor staphylococcal nuclease OS=Plasmodium falciparum (isolate 3D7) GN=TSN PE=4 SV=1	Q8II01_PLAF7	129 kDa			Plasmodium falciparum 3D7		posttranscriptional gene silencing by RNA																								nucleus			nucleus							protein binding	nuclease activity
886	TRUE	Empty	Conserved Plasmodium protein OS=Plasmodium falciparum (isolate 3D7) GN=PF10_0242 PE=4 SV=2	Q8IJF6_PLAF7	171 kDa			unknown
887	TRUE	Empty	Conserved Plasmodium protein OS=Plasmodium falciparum (isolate 3D7) GN=PF10_0138 PE=4 SV=1	Q8IJQ4_PLAF7	173 kDa			Plasmodium falciparum 3D7																					apicoplast					apicoplast
888	TRUE	Empty	U5 small nuclear ribonuclear protein, putative OS=Plasmodium falciparum (isolate 3D7) GN=PF10_0041 PE=4 SV=1	Q8IJZ9_PLAF7	143 kDa			Plasmodium falciparum 3D7				nuclear mRNA splicing, via spliceosome							nuclear mRNA splicing, via spliceosome																									GTP binding	GTPase activity
889	TRUE	Empty	RNA helicase, putative OS=Plasmodium falciparum (isolate 3D7) GN=PF14_0429 PE=4 SV=1	Q8IL21_PLAF7	94 kDa			Plasmodium falciparum 3D7											metabolic process																									nucleic acid binding	hydrolase activity
890	TRUE	Empty	DNA topoisomerase 2 OS=Plasmodium falciparum (isolate 3D7) GN=PF14_0316 PE=3 SV=1	Q8ILC8_PLAF7	169 kDa	TRUE		Plasmodium falciparum 3D7				DNA topological change							DNA metabolic process																									nucleotide binding	isomerase activity
891	TRUE	Empty	DNA repair protein, putative OS=Plasmodium falciparum (isolate 3D7) GN=PFE0270c PE=3 SV=1	Q8I447_PLAF7	156 kDa			Plasmodium falciparum 3D7				DNA repair							mismatch repair						mismatch repair																			damaged DNA binding
892	TRUE	Empty	Coatomer subunit gamma OS=Plasmodium falciparum (isolate 3D7) GN=PF11_0463 PE=3 SV=1	Q8IHR6_PLAF7	124 kDa			Plasmodium falciparum 3D7				vesicle-mediated transport		transport			intracellular protein transport											Golgi apparatus	cytoplasm					cytoplasmic vesicle	membrane			Golgi membrane	COPI vesicle coat
893	TRUE	Empty	Erythrocyte membrane protein 1, PfEMP1 OS=Plasmodium falciparum (isolate 3D7) GN=VAR PE=4 SV=2	O97324_PLAF7	250 kDa	TRUE		Plasmodium falciparum 3D7												pathogenesis															integral to membrane
894	TRUE	Empty	ABC transporter, (TAP family) OS=Plasmodium falciparum (isolate 3D7) GN=PFL0495c PE=4 SV=1	Q8I5V0_PLAF7	99 kDa			Plasmodium falciparum 3D7				transmembrane transport		transport			transmembrane transport		metabolic process										mitochondrion					mitochondrion	integral to membrane	mitochondrion								nucleotide binding	ATPase activity, coupled to transmembrane movement of substances
895	TRUE	Empty	Nucleoside diphosphate kinase OS=Plasmodium falciparum (isolate 3D7) GN=PF13_0349 PE=1 SV=1	Q8ID43_PLAF7	17 kDa			Plasmodium falciparum 3D7				phosphorylation							CTP biosynthetic process																									magnesium ion binding	transferase activity
896	TRUE	Empty	DNA-directed RNA polymerase OS=Plasmodium falciparum (isolate 3D7) GN=PF11_0358 PE=3 SV=1	Q8II17_PLAF7	176 kDa			Plasmodium falciparum 3D7				transcription from RNA polymerase I promoter							transcription, DNA-dependent															DNA-directed RNA polymerase I complex			DNA-directed RNA polymerase I complex		DNA-directed RNA polymerase I complex					ribonucleoside binding	transferase activity
897	TRUE	Empty	PfSNF2L OS=Plasmodium falciparum (isolate 3D7) GN=PF11_0053 PE=4 SV=1	Q8IIW0_PLAF7	167 kDa			Plasmodium falciparum 3D7		regulation of transcription, DNA-dependent		chromatin remodeling							metabolic process															NURF complex			NURF complex		NURF complex					DNA binding	DNA-dependent ATPase activity
898	TRUE	Empty	Phosphoenolpyruvate carboxylase, putative OS=Plasmodium falciparum (isolate 3D7) GN=PF14_0246 PE=4 SV=1	Q8ILJ7_PLAF7	134 kDa			Plasmodium falciparum 3D7				tricarboxylic acid cycle							carbon utilization by fixation of carbon dioxide																										catalytic activity
899	TRUE	Empty	Asparagine-rich protein, putative OS=Plasmodium falciparum (isolate 3D7) GN=PFL1530w PE=4 SV=1	Q8I5A3_PLAF7	213 kDa			unknown
900	TRUE	Empty	DNA-directed RNA polymerase OS=Plasmodium falciparum (isolate 3D7) GN=PFL0330c PE=3 SV=1	Q8I5X9_PLAF7	167 kDa	TRUE		Plasmodium falciparum 3D7				transcription, DNA-dependent							transcription, DNA-dependent															DNA-directed RNA polymerase III complex			DNA-directed RNA polymerase III complex		DNA-directed RNA polymerase III complex					ribonucleoside binding	transferase activity
901	TRUE	Empty	TRAP-related protein OS=Plasmodium falciparum (isolate 3D7) GN=TREP PE=4 SV=2	Q8IL45_PLAF7	413 kDa			Plasmodium falciparum 3D7																					apicoplast					apicoplast
902	TRUE	Empty	Kinesin-like protein, putative OS=Plasmodium falciparum (isolate 3D7) GN=PF11_0478 PE=3 SV=2	Q8IHQ1_PLAF7	96 kDa			Plasmodium falciparum 3D7				microtubule-based movement		microtubule-based movement			microtubule-based movement		metabolic process											kinesin complex				kinesin complex					microtubule					nucleotide binding
903	TRUE	Empty	Putative uncharacterized protein OS=Plasmodium falciparum (isolate 3D7) GN=PF14_0552 PE=4 SV=1	Q8IKQ1_PLAF7	419 kDa			unknown
904	TRUE	Empty	tRNA pseudouridine synthase OS=Plasmodium falciparum (isolate 3D7) GN=PFI0420c PE=3 SV=2	Q8I0W4_PLAF7	37 kDa			Plasmodium falciparum 3D7				tRNA processing							RNA modification																									RNA binding	isomerase activity
905	TRUE	Empty	Putative uncharacterized protein OS=Plasmodium falciparum (isolate 3D7) GN=PFI1000w PE=4 SV=1	Q8I2U9_PLAF7	225 kDa			unknown
906	TRUE	Empty	Membrane skeletal protein IMC1-related OS=Plasmodium falciparum (isolate 3D7) GN=PF10_0039 PE=4 SV=1	Q8IK01_PLAF7	33 kDa			Plasmodium falciparum 3D7
907	TRUE	Empty	Putative uncharacterized protein OS=Plasmodium falciparum (isolate 3D7) GN=PF14_0245 PE=4 SV=1	Q8ILJ8_PLAF7	175 kDa			unknown
908	TRUE	Empty	40S ribosomal protein S21 OS=Plasmodium falciparum (isolate 3D7) GN=PF11_0454 PE=3 SV=1	Q8IHS5_PLAF7	9 kDa			Plasmodium falciparum 3D7				translation							translation										ribosome					cytosolic small ribosomal subunit					cytosolic small ribosomal subunit		cytosolic small ribosomal subunit
909	TRUE	Empty	Spindle pole body protein, putative OS=Plasmodium falciparum (isolate 3D7) GN=PFC0165w PE=4 SV=3	O97225_PLAF7	268 kDa			Plasmodium falciparum 3D7				microtubule cytoskeleton organization																	microtubule organizing center	spindle pole				spindle pole					microtubule organizing center
910	TRUE	Empty	Putative uncharacterized protein OS=Plasmodium falciparum (isolate 3D7) GN=PF14_0186 PE=4 SV=2	Q8ILQ8_PLAF7	80 kDa			unknown
911	TRUE	Empty	Conserved Plasmodium protein OS=Plasmodium falciparum (isolate 3D7) GN=PFL2135c PE=4 SV=1	Q8I4Y6_PLAF7	95 kDa			unknown
912	TRUE	Empty	Triose phosphate transporter OS=Plasmodium falciparum (isolate 3D7) GN=PfiTPT PE=4 SV=1	Q8I0U9_PLAF7	60 kDa			Plasmodium falciparum 3D7						glucose import			glucose import												apicoplast					integral to plastid inner membrane	membrane			integral to plastid inner membrane	integral to plastid inner membrane
913	TRUE	Empty	RAP protein, putative OS=Plasmodium falciparum (isolate 3D7) GN=PFF0235c PE=4 SV=1	C6KSP6_PLAF7	172 kDa			unknown
914	TRUE	Empty	Putative uncharacterized protein OS=Plasmodium falciparum (isolate 3D7) GN=PF14_0312 PE=4 SV=2	Q8ILD2_PLAF7	135 kDa			unknown
915	TRUE	Empty	Cleft lip and palate associated transmembrane protein-related OS=Plasmodium falciparum (isolate 3D7) GN=PF11_0384 PE=4 SV=1	Q8IHZ2_PLAF7	82 kDa			Plasmodium falciparum 3D7																											integral to membrane
916	TRUE	Empty	Uncharacterized protein OS=Plasmodium falciparum (isolate 3D7) GN=PFE1045c PE=4 SV=1	Q8I3Q3_PLAF7	244 kDa	TRUE		Plasmodium falciparum 3D7																					apicoplast					apicoplast
917	TRUE	Empty	Putative uncharacterized protein OS=Plasmodium falciparum (isolate 3D7) GN=PF10_0044 PE=4 SV=1	Q8IJZ6_PLAF7	142 kDa			unknown
918	TRUE	Empty	Proteosome subunit, putative OS=Plasmodium falciparum (isolate 3D7) GN=PF14_0025 PE=4 SV=1	Q8IM66_PLAF7	78 kDa			Plasmodium falciparum 3D7				proteolysis							proteolysis																										endopeptidase activity
919	TRUE	Empty	GTP-binding translation elongation factor tu family protein, putative OS=Plasmodium falciparum (isolate 3D7) GN=PFE0830c PE=4 SV=1	Q8I3U2_PLAF7	187 kDa			Plasmodium falciparum 3D7											metabolic process										cytosol						plasma membrane					plasma membrane				nucleic acid binding	GTPase activity
920	TRUE	Empty	Cullin-like protein, putative OS=Plasmodium falciparum (isolate 3D7) GN=PFF1445c PE=3 SV=1	C6KTD3_PLAF7	136 kDa			Plasmodium falciparum 3D7		regulation of cell cycle		G1/S transition of mitotic cell cycle							ubiquitin-dependent protein catabolic process																									ubiquitin protein ligase binding
921	TRUE	Empty	Serine/threonine protein kinase, putative OS=Plasmodium falciparum (isolate 3D7) GN=PFC0385c PE=4 SV=2	O77328_PLAF7	194 kDa			Plasmodium falciparum 3D7				cell cycle							protein amino acid phosphorylation																									nucleotide binding	protein serine/threonine kinase activity
922	TRUE	Empty	ATP-dependent RNA Helicase, putative OS=Plasmodium falciparum (isolate 3D7) GN=PFA_0180w PE=4 SV=1	Q8I2A4_PLAF7	176 kDa			Plasmodium falciparum 3D7											metabolic process																									nucleic acid binding	hydrolase activity
923	TRUE	Empty	Uncharacterized protein OS=Plasmodium falciparum (isolate 3D7) GN=PF13_0162 PE=4 SV=1	Q8IE31_PLAF7	218 kDa			unknown
924	TRUE	Empty	Erythrocyte membrane protein 1, PfEMP1 OS=Plasmodium falciparum (isolate 3D7) GN=VAR PE=4 SV=1	Q8ID12_PLAF7	252 kDa	TRUE		Plasmodium falciparum 3D7												pathogenesis															integral to membrane
925	TRUE	Empty	Erythrocyte membrane protein 3 OS=Plasmodium falciparum (isolate 3D7) GN=emp3 PE=4 SV=1	O96124_PLAF7	274 kDa			Plasmodium falciparum 3D7																					cytoplasm				Maurer's cleft											protein binding
926	TRUE	Empty	Chromatin assembly factor 1 protein WD40 domain, putative OS=Plasmodium falciparum (isolate 3D7) GN=PFA_0520c PE=4 SV=1	Q8I238_PLAF7	51 kDa			Plasmodium falciparum 3D7																										nucleus			nucleus
927	TRUE	Empty	Erythrocyte membrane protein 1, PfEMP1 OS=Plasmodium falciparum (isolate 3D7) GN=VAR PE=4 SV=1	Q9NFB6_PLAF7	246 kDa	TRUE		Plasmodium falciparum 3D7												pathogenesis															integral to membrane
928	TRUE	Empty	Putative uncharacterized protein OS=Plasmodium falciparum (isolate 3D7) GN=PF14_0558 PE=4 SV=1	Q8IKP6_PLAF7	174 kDa			unknown
929	TRUE	Empty	Conserved Plasmodium protein OS=Plasmodium falciparum (isolate 3D7) GN=PFL1990c PE=4 SV=1	Q8I515_PLAF7	232 kDa			Plasmodium falciparum 3D7																																				nucleic acid binding
930	TRUE	Empty	Erythrocyte membrane protein 1, PfEMP1 OS=Plasmodium falciparum (isolate 3D7) GN=VAR PE=4 SV=1	Q9U0G6_PLAF7	251 kDa	TRUE		Plasmodium falciparum 3D7	cytoadherence to microvasculature, mediated by parasite protein			cell-cell adhesion								pathogenesis					antigenic variation								host cell plasma membrane		integral to membrane									cell adhesion molecule binding
931	TRUE	Empty	Uncharacterized protein OS=Plasmodium falciparum (isolate 3D7) GN=MAL13P1.262 PE=4 SV=1	Q8IDI0_PLAF7	240 kDa			Plasmodium falciparum 3D7																					apicoplast					apicoplast										GTP binding
932	TRUE	Empty	Conserved Plasmodium protein OS=Plasmodium falciparum (isolate 3D7) GN=PF11_0417 PE=4 SV=1	Q8IHV9_PLAF7	220 kDa			unknown
933	TRUE	Empty	Conserved Plasmodium protein OS=Plasmodium falciparum (isolate 3D7) GN=PF11_0451 PE=4 SV=2	Q8IHS8_PLAF7	104 kDa			unknown
934	TRUE	Empty	Exoribonuclease, putative OS=Plasmodium falciparum (isolate 3D7) GN=PF13_0208 PE=4 SV=1	Q8IDV9_PLAF7	107 kDa			Plasmodium falciparum 3D7																																				nucleic acid binding	exonuclease activity
935	TRUE	Empty	Erythrocyte membrane protein 1, PfEMP1 OS=Plasmodium falciparum (isolate 3D7) GN=VAR PE=4 SV=1	C0H4I1_PLAF7	256 kDa	TRUE		Plasmodium falciparum 3D7												pathogenesis															integral to membrane
936	TRUE	Empty	Tubulin-tyrosine ligase, putative OS=Plasmodium falciparum (isolate 3D7) GN=PF10_0094 PE=4 SV=2	Q8IJU8_PLAF7	66 kDa			Plasmodium falciparum 3D7				protein modification process							protein modification process																										ligase activity
937	TRUE	Empty	Putative uncharacterized protein OS=Plasmodium falciparum (isolate 3D7) GN=PFI0710c PE=4 SV=1	Q8I307_PLAF7	205 kDa	TRUE		unknown
938	TRUE	Empty	Uncharacterized protein OS=Plasmodium falciparum (isolate 3D7) GN=PFE0320w PE=4 SV=1	C0H4C9_PLAF7	470 kDa			unknown
939	TRUE	Empty	Decoy Protein Q8I345-DECOY	Q8I345-DECOY	?			unknown
940	TRUE	Empty	Putative uncharacterized protein OS=Plasmodium falciparum (isolate 3D7) GN=PF14_0290 PE=4 SV=1	Q8ILF4_PLAF7	41 kDa			unknown
941	TRUE	Empty	ATP-dependent protease, putative OS=Plasmodium falciparum (isolate 3D7) GN=PF14_0147 PE=4 SV=1	Q8ILU7_PLAF7	142 kDa			Plasmodium falciparum 3D7				proteolysis							proteolysis																									nucleotide binding	serine-type endopeptidase activity
942	TRUE	Empty	DNA mismatch repair protein MLH1, putative OS=Plasmodium falciparum (isolate 3D7) GN=PF11_0184 PE=4 SV=1	Q8IIJ0_PLAF7	118 kDa			Plasmodium falciparum 3D7				mismatch repair							mismatch repair						mismatch repair									mismatch repair complex			mismatch repair complex		mismatch repair complex					mismatched DNA binding	endonuclease activity
943	TRUE	Empty	Uncharacterized protein OS=Plasmodium falciparum (isolate 3D7) GN=MAL13P1.145 PE=4 SV=1	C0H5D8_PLAF7	253 kDa			unknown
944	TRUE	Empty	PfAARP2 protein OS=Plasmodium falciparum (isolate 3D7) GN=AARP2 PE=4 SV=1	Q8I275_PLAF7	167 kDa			Plasmodium falciparum 3D7				ribosome biogenesis																						nucleus			nucleus
945	TRUE	Empty	Ferrodoxin reductase-like protein OS=Plasmodium falciparum (isolate 3D7) GN=PF07_0085 PE=4 SV=1	Q8IBP8_PLAF7	73 kDa			Plasmodium falciparum 3D7		cell redox homeostasis		cell redox homeostasis							oxidation reduction																									metal ion binding	oxidoreductase activity				electron carrier activity
946	TRUE	Empty	Erythrocyte membrane protein 1, PfEMP1 OS=Plasmodium falciparum (isolate 3D7) GN=VAR PE=4 SV=1	Q8I4N5_PLAF7	255 kDa			Plasmodium falciparum 3D7	cytoadherence to microvasculature, mediated by parasite protein			cell-cell adhesion								pathogenesis					antigenic variation								host cell plasma membrane		integral to membrane									host cell surface receptor binding
947	TRUE	Empty	Inositol phosphatase, putative OS=Plasmodium falciparum (isolate 3D7) GN=PF07_0024 PE=4 SV=1	Q8IC15_PLAF7	331 kDa			Plasmodium falciparum 3D7				phosphoinositide dephosphorylation							phosphoinositide dephosphorylation																										hydrolase activity
948	TRUE	Empty	Glycine-tRNA ligase, putative OS=Plasmodium falciparum (isolate 3D7) GN=PF14_0198 PE=3 SV=2	Q8ILP6_PLAF7	104 kDa			Plasmodium falciparum 3D7				tRNA aminoacylation for protein translation							tRNA aminoacylation for protein translation										cytoplasm					apicoplast										nucleotide binding	ligase activity
949	TRUE	Empty	Putative uncharacterized protein OS=Plasmodium falciparum (isolate 3D7) GN=PFI1620c PE=4 SV=1	Q8I2I3_PLAF7	181 kDa			Plasmodium falciparum 3D7				microtubule cytoskeleton organization																	microtubule organizing center	microtubule organizing center				cytoskeleton					spindle pole
950	TRUE	Empty	Putative uncharacterized protein OS=Plasmodium falciparum (isolate 3D7) GN=PFC0960c PE=4 SV=2	O97291_PLAF7	232 kDa			unknown
951	TRUE	Empty	Putative uncharacterized protein OS=Plasmodium falciparum (isolate 3D7) GN=PF14_0308 PE=4 SV=1	Q8ILD6_PLAF7	144 kDa			Plasmodium falciparum 3D7																																				DNA binding
952	TRUE	Empty	Amino acid transporter, putative OS=Plasmodium falciparum (isolate 3D7) GN=PFL0420w PE=4 SV=1	Q8I5W4_PLAF7	186 kDa			unknown
953	TRUE	Empty	Uncharacterized protein OS=Plasmodium falciparum (isolate 3D7) GN=PF13_0361 PE=4 SV=1	Q8ID14_PLAF7	108 kDa			Plasmodium falciparum 3D7																					apicoplast					apicoplast
954	TRUE	Empty	Proteasome subunit alpha type 5, putative OS=Plasmodium falciparum (isolate 3D7) GN=PF08_0109 PE=4 SV=1	Q8IAR6_PLAF7	55 kDa			Plasmodium falciparum 3D7				ubiquitin-dependent protein catabolic process							ubiquitin-dependent protein catabolic process
955	TRUE	Empty	ABC transporter, (CT family) OS=Plasmodium falciparum (isolate 3D7) GN=PFL1410c PE=3 SV=1	Q8I5C7_PLAF7	248 kDa			Plasmodium falciparum 3D7				transmembrane transport		transport			transmembrane transport		metabolic process						response to drug										integral to plasma membrane					integral to plasma membrane				nucleotide binding	ATPase activity, coupled to transmembrane movement of substances
956	TRUE	Empty	Uncharacterized protein OS=Plasmodium falciparum (isolate 3D7) GN=PFE1465w PE=4 SV=1	C0H4G7_PLAF7	188 kDa			unknown
957	TRUE	Empty	Conserved Plasmodium protein OS=Plasmodium falciparum (isolate 3D7) GN=PFB0190c PE=4 SV=1	Q9TY98_PLAF7	272 kDa			unknown
958	TRUE	Empty	Decoy Protein Q8IM18-DECOY	Q8IM18-DECOY	?			unknown
959	TRUE	Empty	Conserved Plasmodium protein OS=Plasmodium falciparum (isolate 3D7) GN=PF10_0234 PE=4 SV=1	Q8IJG4_PLAF7	132 kDa			unknown
960	TRUE	Empty	Putative uncharacterized protein OS=Plasmodium falciparum (isolate 3D7) GN=PF14_0468 PE=4 SV=1	Q8IKY3_PLAF7	121 kDa	TRUE		unknown
961	TRUE	Empty	Putative uncharacterized protein OS=Plasmodium falciparum (isolate 3D7) GN=PFC0720w PE=4 SV=2	O77390_PLAF7	55 kDa			Plasmodium falciparum 3D7				mitosis																						chromosome, centromeric region					chromosome, centromeric region
962	TRUE	Empty	ABC transporter, (CT family), putative OS=Plasmodium falciparum (isolate 3D7) GN=PfMRP PE=3 SV=1	Q9U0N4_PLAF7	214 kDa	TRUE		Plasmodium falciparum 3D7				transmembrane transport		transport			transmembrane transport		metabolic process																integral to membrane									nucleotide binding	ATPase activity, coupled to transmembrane movement of substances
963	TRUE	Empty	Surface-associated interspersed gene 8.1, (SURFIN8.1) OS=Plasmodium falciparum (isolate 3D7) GN=3D7Surf8.1 PE=4 SV=1	C0H4Z4_PLAF7	236 kDa	TRUE		unknown
964	TRUE	Empty	Transcription factor with AP2 domain(S), putative OS=Plasmodium falciparum (isolate 3D7) GN=ApiAP2 PE=4 SV=1	C6KSN9_PLAF7	230 kDa			Plasmodium falciparum 3D7		regulation of transcription, DNA-dependent																								nuclear periphery			nuclear periphery		nuclear periphery					transcription factor activity
965	TRUE	Empty	Acyl-CoA synthetase, PfACS2 OS=Plasmodium falciparum (isolate 3D7) GN=PfACS2 PE=4 SV=1	O97330_PLAF7	94 kDa			Plasmodium falciparum 3D7				long-chain fatty acid metabolic process							fatty acid metabolic process																									AMP binding	catalytic activity
966	TRUE	Empty	Fork head domain protein, putative OS=Plasmodium falciparum (isolate 3D7) GN=PF13_0042 PE=4 SV=1	Q8IEN7_PLAF7	68 kDa			Plasmodium falciparum 3D7																										nucleus			nucleus
967	TRUE	Empty	Conserved Plasmodium protein OS=Plasmodium falciparum (isolate 3D7) GN=PF10_0118 PE=4 SV=1	Q8IJS4_PLAF7	47 kDa			unknown
968	TRUE	Empty	Conserved Plasmodium protein OS=Plasmodium falciparum (isolate 3D7) GN=PF11_0153 PE=4 SV=1	Q8IIL8_PLAF7	77 kDa			unknown
969	TRUE	Empty	Uncharacterized protein OS=Plasmodium falciparum (isolate 3D7) GN=PFF0930w PE=4 SV=1	C6KT32_PLAF7	126 kDa			unknown
970	TRUE	Empty	Uncharacterized protein OS=Plasmodium falciparum (isolate 3D7) GN=PFE0680w PE=4 SV=1	C0H4D7_PLAF7	87 kDa			unknown
971	TRUE	Empty	Transportin OS=Plasmodium falciparum (isolate 3D7) GN=PFF1345w PE=4 SV=1	C6KTB3_PLAF7	133 kDa			Plasmodium falciparum 3D7				protein import into nucleus		intracellular protein transport			intracellular protein transport																	nuclear pore	nuclear pore		nuclear pore		nuclear pore					Ran GTPase binding
972	TRUE	Empty	Ubiquitin-like protein, putative OS=Plasmodium falciparum (isolate 3D7) GN=PFI1085w PE=4 SV=1	Q8I2T2_PLAF7	182 kDa			unknown
973	TRUE	Empty	Putative uncharacterized protein OS=Plasmodium falciparum (isolate 3D7) GN=PFI1010w PE=4 SV=1	Q8I2U7_PLAF7	166 kDa			Plasmodium falciparum 3D7																					apicoplast					apicoplast
974	TRUE	Empty	26S proteasome regulatory subunit, putative OS=Plasmodium falciparum (isolate 3D7) GN=PFI0630w PE=4 SV=1	Q8I323_PLAF7	39 kDa			unknown
975	TRUE	Empty	Rhomboid protease ROM4 OS=Plasmodium falciparum (isolate 3D7) GN=ROM4 PE=4 SV=1	Q8I433_PLAF7	87 kDa			Plasmodium falciparum 3D7				signal peptide processing							proteolysis																integral to membrane										serine-type endopeptidase activity
976	TRUE	Empty	Histone binding protein, putative OS=Plasmodium falciparum (isolate 3D7) GN=PFL0280c PE=4 SV=1	Q8I5Y9_PLAF7	39 kDa			unknown
977	TRUE	Empty	Multidrug resistance protein 2 (Heavy metal transport family) OS=Plasmodium falciparum (isolate 3D7) GN=PfMDR2 PE=3 SV=1	Q8IKZ6_PLAF7	119 kDa			Plasmodium falciparum 3D7				transmembrane transport		transport			transmembrane transport		metabolic process						multidrug transport				vacuole					vacuole	integral to membrane									nucleotide binding	ATPase activity, coupled to transmembrane movement of substances
978	TRUE	Empty	eIF2A OS=Plasmodium falciparum (isolate 3D7) GN=PF14_0360 PE=4 SV=1	Q8IL87_PLAF7	77 kDa			Plasmodium falciparum 3D7				translational initiation							translation																									translation initiation factor activity
979	TRUE	Empty	Transcription factor with AP2 domain(S), putative OS=Plasmodium falciparum (isolate 3D7) GN=ApiAP2 PE=4 SV=1	Q8I1Y8_PLAF7	271 kDa			Plasmodium falciparum 3D7		regulation of transcription, DNA-dependent																								nucleus			nucleus							transcription factor activity
980	TRUE	Empty	Putative uncharacterized protein OS=Plasmodium falciparum (isolate 3D7) GN=PFA_0195w PE=4 SV=1	Q8I2A1_PLAF7	68 kDa			Plasmodium falciparum 3D7																											membrane
981	TRUE	Empty	Surface-associated interspersed gene 8.2 (SURFIN8.2) OS=Plasmodium falciparum (isolate 3D7) GN=3D7Surf8.2 PE=4 SV=1	Q8IBD4_PLAF7	248 kDa			unknown
982	TRUE	Empty	Pre-mRNA splicing factor, putative OS=Plasmodium falciparum (isolate 3D7) GN=PF11_0336 PE=4 SV=1	Q8II38_PLAF7	47 kDa			unknown
983	TRUE	Empty	Threonine--tRNA ligase, putative OS=Plasmodium falciparum (isolate 3D7) GN=PF11_0270 PE=3 SV=1	Q8IIA4_PLAF7	120 kDa			Plasmodium falciparum 3D7				tRNA aminoacylation for protein translation							tRNA aminoacylation						response to drug				cytoplasm					apicoplast										nucleotide binding	ligase activity
984	TRUE	Empty	Sec24-like protein, putative OS=Plasmodium falciparum (isolate 3D7) GN=PFD0250c PE=4 SV=1	C0H489_PLAF7	156 kDa			Plasmodium falciparum 3D7				intracellular protein transport		transport			intracellular protein transport											COPII vesicle coat	COPII vesicle coat					COPII vesicle coat	COPII vesicle coat			COPII vesicle coat	COPII vesicle coat					zinc ion binding
985	TRUE	Empty	GTPase activating protein, GAP OS=Plasmodium falciparum (isolate 3D7) GN=PFI0195c PE=4 SV=1	Q8I3A9_PLAF7	50 kDa			unknown
986	TRUE	Empty	Ring-infected erythrocyte surface antigen, putative OS=Plasmodium falciparum (isolate 3D7) GN=PF11_0509 PE=4 SV=1	Q8IHN1_PLAF7	127 kDa	TRUE		Plasmodium falciparum 3D7																																				spectrin binding
987	TRUE	Empty	Cleavage and polyadenylation specificity factor protein, putative OS=Plasmodium falciparum (isolate 3D7) GN=PFC0825c PE=4 SV=1	O77371_PLAF7	119 kDa			Plasmodium falciparum 3D7				mRNA polyadenylation							mRNA polyadenylation															mRNA cleavage and polyadenylation specificity factor complex			mRNA cleavage and polyadenylation specificity factor complex		mRNA cleavage and polyadenylation specificity factor complex					mRNA binding
988	TRUE	Empty	Uncharacterized protein OS=Plasmodium falciparum (isolate 3D7) GN=PFF1020c PE=4 SV=1	C6KT49_PLAF7	159 kDa			unknown
989	TRUE	Empty	Uncharacterized protein OS=Plasmodium falciparum (isolate 3D7) GN=PF13_0139 PE=4 SV=1	Q8IE71_PLAF7	201 kDa			Plasmodium falciparum 3D7																											membrane
990	TRUE	Empty	Uncharacterized protein OS=Plasmodium falciparum (isolate 3D7) GN=MAL13P1.316 PE=4 SV=1	Q8ID77_PLAF7	196 kDa	TRUE		unknown
991	TRUE	Empty	DEAD/DEAH box helicase, putative OS=Plasmodium falciparum (isolate 3D7) GN=PF14_0370 PE=4 SV=1	Q8IL78_PLAF7	292 kDa			Plasmodium falciparum 3D7											metabolic process																									nucleic acid binding	hydrolase activity
992	TRUE	Empty	Putative uncharacterized protein OS=Plasmodium falciparum (isolate 3D7) GN=PFC0425w PE=4 SV=1	O77336_PLAF7	534 kDa			Plasmodium falciparum 3D7																																				zinc ion binding
993	TRUE	Empty	CSP and TRAP-related protein (CTRP) OS=Plasmodium falciparum (isolate 3D7) GN=CTRP PE=4 SV=1	O97267_PLAF7	238 kDa			Plasmodium falciparum 3D7	cell-cell adhesion			B cell activation during immune response				B cell activation during immune response		entry into host cell		entry into host cell					B cell activation during immune response									microneme										GPI anchor binding
994	TRUE	Empty	Glutamate-rich protein OS=Plasmodium falciparum (isolate 3D7) GN=PF10_0344 PE=4 SV=1	Q8IJ56_PLAF7	141 kDa			unknown
995	TRUE	Empty	Putative uncharacterized protein OS=Plasmodium falciparum (isolate 3D7) GN=PF14_0758 PE=4 SV=1	Q8IK49_PLAF7	144 kDa			Plasmodium falciparum 3D7																									host cell cytoplasm
996	TRUE	Empty	Uncharacterized protein OS=Plasmodium falciparum (isolate 3D7) GN=MAL13P1.266 PE=4 SV=1	C0H5I2_PLAF7	190 kDa			unknown
997	TRUE	Empty	Conserved Plasmodium protein OS=Plasmodium falciparum (isolate 3D7) GN=PFL0175c PE=4 SV=1	Q8I610_PLAF7	65 kDa			Plasmodium falciparum 3D7																					cytoplasm															double-stranded RNA binding
998	TRUE	Empty	Uncharacterized protein PF07_0021 OS=Plasmodium falciparum (isolate 3D7) GN=PF07_0021 PE=4 SV=1	YPF13_PLAF7	118 kDa			Plasmodium falciparum 3D7
999	TRUE	Empty	Putative uncharacterized protein OS=Plasmodium falciparum (isolate 3D7) GN=PFI1560c PE=4 SV=1	C0H584_PLAF7	147 kDa			unknown
1000	TRUE	Empty	Putative uncharacterized protein OS=Plasmodium falciparum (isolate 3D7) GN=PF14_0291 PE=4 SV=1	Q8ILF3_PLAF7	146 kDa			unknown
1001	TRUE	Empty	Putative uncharacterized protein OS=Plasmodium falciparum (isolate 3D7) GN=PF14_0171 PE=4 SV=1	Q8ILS3_PLAF7	133 kDa			unknown
1002	TRUE	Empty	Uncharacterized protein OS=Plasmodium falciparum (isolate 3D7) GN=PFD0795w PE=4 SV=1	C0H4A7_PLAF7	147 kDa			Plasmodium falciparum 3D7				chromatin modification							histone acetylation																										histone acetyltransferase activity
1003	TRUE	Empty	Guanine nucleotide exchange factor, putative OS=Plasmodium falciparum (isolate 3D7) GN=PF14_0407 PE=4 SV=1	Q8IL42_PLAF7	405 kDa			Plasmodium falciparum 3D7		positive regulation of GTPase activity
1004	TRUE	Empty	Conserved Plasmodium protein OS=Plasmodium falciparum (isolate 3D7) GN=PFL1835w PE=4 SV=1	Q8I544_PLAF7	141 kDa			Plasmodium falciparum 3D7																					apicoplast					apicoplast
1005	TRUE	Empty	Uncharacterized protein OS=Plasmodium falciparum (isolate 3D7) GN=MAL13P1.107 PE=4 SV=1	Q8IEB7_PLAF7	179 kDa			unknown
1006	TRUE	Empty	Decoy Protein Q8IEI2-DECOY	Q8IEI2-DECOY	?			unknown
1007	TRUE	Empty	Conserved Plasmodium protein OS=Plasmodium falciparum (isolate 3D7) GN=PFL0610w PE=4 SV=2	Q8I5S9_PLAF7	149 kDa			unknown
1008	TRUE	Empty	Cytoadherence linked asexual protein 2 OS=Plasmodium falciparum (isolate 3D7) GN=PFB0935w PE=4 SV=2	O96279_PLAF7	171 kDa	TRUE		Plasmodium falciparum 3D7
1009	TRUE	Empty	DEAD box helicase, putative OS=Plasmodium falciparum (isolate 3D7) GN=PF13_0077 PE=4 SV=1	Q8IEH9_PLAF7	99 kDa			Plasmodium falciparum 3D7																					apicoplast					apicoplast										nucleic acid binding	helicase activity
1010	TRUE	Empty	Conserved Plasmodium protein OS=Plasmodium falciparum (isolate 3D7) GN=PF10_0246 PE=4 SV=2	Q8IJF2_PLAF7	109 kDa			Plasmodium falciparum 3D7																					apicoplast					apicoplast
1011	TRUE	Empty	Uncharacterized protein OS=Plasmodium falciparum (isolate 3D7) GN=PFE1480c PE=4 SV=1	Q8I3H1_PLAF7	118 kDa			unknown
1012	TRUE	Empty	U5 snRNP-associated protein, putative OS=Plasmodium falciparum (isolate 3D7) GN=PF11_0108 PE=4 SV=1	Q8IIR0_PLAF7	152 kDa			Plasmodium falciparum 3D7				RNA processing							mRNA processing															nucleus			nucleus
1013	TRUE	Empty	Uncharacterized protein OS=Plasmodium falciparum (isolate 3D7) GN=PFF0470w PE=4 SV=1	C6KSU2_PLAF7	123 kDa			unknown
1014	TRUE	Empty	Uncharacterized protein OS=Plasmodium falciparum (isolate 3D7) GN=PF13_0357 PE=4 SV=1	Q8ID25_PLAF7	100 kDa			unknown
1015	TRUE	Empty	Minichromosome maintenance protein, putative OS=Plasmodium falciparum (isolate 3D7) GN=PFL0560c PE=3 SV=2	Q8I5T7_PLAF7	133 kDa			Plasmodium falciparum 3D7				DNA replication							DNA replication															pre-replicative complex			pre-replicative complex		pre-replicative complex					DNA binding	DNA-dependent ATPase activity
1016	TRUE	Empty	Uncharacterized protein PFB0315w OS=Plasmodium falciparum (isolate 3D7) GN=PFB0315w PE=4 SV=2	YPF14_PLAF7	208 kDa			Plasmodium falciparum 3D7																					cytoplasm						membrane
1017	TRUE	Empty	Putative uncharacterized protein OS=Plasmodium falciparum (isolate 3D7) GN=PFI0510c PE=4 SV=1	Q8I347_PLAF7	203 kDa			Plasmodium falciparum 3D7				DNA repair							DNA repair						DNA repair																			damaged DNA binding	DNA-directed DNA polymerase activity
1018	TRUE	Empty	Ribosomal protein, putative OS=Plasmodium falciparum (isolate 3D7) GN=PF10_0105 PE=3 SV=2	Q8IJT7_PLAF7	37 kDa			Plasmodium falciparum 3D7				translation							translation										ribosome					ribosome							ribosome
1019	TRUE	Empty	DNA mismatch repair protein, putative OS=Plasmodium falciparum (isolate 3D7) GN=MAL7P1.206 PE=3 SV=1	C0H4L8_PLAF7	102 kDa			Plasmodium falciparum 3D7				mismatch repair							mismatch repair						mismatch repair																			DNA binding
1020	TRUE	Empty	Uncharacterized protein OS=Plasmodium falciparum (isolate 3D7) GN=PF07_0053 PE=4 SV=1	C0H4M8_PLAF7	415 kDa			unknown
1021	TRUE	Empty	Uncharacterized protein PF14_0045 OS=Plasmodium falciparum (isolate 3D7) GN=PF14_0045 PE=4 SV=1	YPF02_PLAF7	114 kDa			Plasmodium falciparum 3D7																									host cell		integral to membrane
1022	TRUE	Empty	RNA binding protein, putative OS=Plasmodium falciparum (isolate 3D7) GN=PF10_0214 PE=4 SV=2	Q8IJI3_PLAF7	167 kDa			Plasmodium falciparum 3D7																																				nucleic acid binding
1023	TRUE	Empty	GTP binding protein, putative OS=Plasmodium falciparum (isolate 3D7) GN=PF14_0400 PE=3 SV=1	Q8IL49_PLAF7	119 kDa			Plasmodium falciparum 3D7				barrier septum formation																																GTP binding
1024	TRUE	Empty	Putative uncharacterized protein OS=Plasmodium falciparum (isolate 3D7) GN=PFC1010w PE=4 SV=2	O97322_PLAF7	161 kDa			unknown
1025	TRUE	Empty	SUMO ligase, putative OS=Plasmodium falciparum (isolate 3D7) GN=MAL13P1.302 PE=4 SV=1	C0H5J4_PLAF7	64 kDa			Plasmodium falciparum 3D7				protein sumoylation							protein sumoylation																									zinc ion binding	SUMO ligase activity
1026	TRUE	Empty	Putative uncharacterized protein OS=Plasmodium falciparum (isolate 3D7) GN=PF14_0712 PE=4 SV=2	Q8IK94_PLAF7	358 kDa			Plasmodium falciparum 3D7																					apicoplast					apicoplast
1027	TRUE	Empty	Structural maintenance of chromosomes protein 2 OS=Plasmodium falciparum (isolate 3D7) GN=MAL13P1.96 PE=3 SV=1	SMC2_PLAF7	143 kDa			Plasmodium falciparum 3D7				cell cycle																						condensin complex			nucleus		condensin complex					protein heterodimerization activity
1028	TRUE	Empty	Kinesin-like protein, putative OS=Plasmodium falciparum (isolate 3D7) GN=PFL2165w PE=1 SV=2	Q8I4Y0_PLAF7	153 kDa			Plasmodium falciparum 3D7				microtubule-based movement		microtubule-based movement			microtubule-based movement		metabolic process											kinesin complex				kinesin complex					microtubule					nucleotide binding
1029	TRUE	Empty	Conserved Plasmodium protein OS=Plasmodium falciparum (isolate 3D7) GN=PFL1165w PE=4 SV=2	Q8I5H5_PLAF7	99 kDa			unknown
1030	TRUE	Empty	DNAJ protein, putative OS=Plasmodium falciparum (isolate 3D7) GN=PFB0085c PE=4 SV=1	O96122_PLAF7	106 kDa			unknown
1031	TRUE	Empty	Myosin OS=Plasmodium falciparum (isolate 3D7) GN=MAL13P1.148 PE=4 SV=1	Q8IE50_PLAF7	250 kDa			Plasmodium falciparum 3D7		small GTPase mediated signal transduction		small GTPase mediated signal transduction		actin filament-based movement			actin filament-based movement		metabolic process											myosin complex				myosin complex					myosin complex					nucleotide binding
1032	TRUE	Empty	STI1-like protein OS=Plasmodium falciparum (isolate 3D7) GN=PF14_0324 PE=4 SV=1	STI1L_PLAF7	66 kDa			Plasmodium falciparum 3D7																					cytosol
1033	TRUE	Empty	Putative uncharacterized protein OS=Plasmodium falciparum (isolate 3D7) GN=PF14_0461 PE=4 SV=1	Q8IKZ0_PLAF7	191 kDa			unknown
1034	TRUE	Empty	tRNA binding protein, putative OS=Plasmodium falciparum (isolate 3D7) GN=PF14_0401 PE=4 SV=1	Q8IL48_PLAF7	46 kDa			Plasmodium falciparum 3D7				tRNA aminoacylation for protein translation							tRNA aminoacylation for protein translation																									tRNA binding	aminoacyl-tRNA ligase activity
1035	TRUE	Empty	Conserved Plasmodium protein OS=Plasmodium falciparum (isolate 3D7) GN=PFB0375w PE=4 SV=1	O96170_PLAF7	217 kDa			unknown
1036	TRUE	Empty	Conserved Plasmodium membrane protein OS=Plasmodium falciparum (isolate 3D7) GN=PFL2350c PE=4 SV=1	Q8I4U4_PLAF7	82 kDa			unknown
1037	TRUE	Empty	Putative uncharacterized protein OS=Plasmodium falciparum (isolate 3D7) GN=PF14_0644 PE=4 SV=1	Q8IKG1_PLAF7	237 kDa			unknown
1038	TRUE	Empty	Uncharacterized protein OS=Plasmodium falciparum (isolate 3D7) GN=PF13_0080 PE=4 SV=1	Q8IEH2_PLAF7	304 kDa	TRUE		Plasmodium falciparum 3D7		telomere maintenance via telomerase		telomere formation via telomerase							telomere maintenance via telomerase															nucleolus			nucleolus		nucleolus						RNA-directed DNA polymerase activity
1039	TRUE	Empty	Uncharacterized protein OS=Plasmodium falciparum (isolate 3D7) GN=PFF1195c PE=4 SV=1	C6KT84_PLAF7	75 kDa			unknown
1040	TRUE	Empty	RAP protein, putative OS=Plasmodium falciparum (isolate 3D7) GN=PFE0905w PE=4 SV=1	Q8I3S7_PLAF7	163 kDa			unknown
1041	TRUE	Empty	Erythrocyte membrane protein 1, PfEMP1 OS=Plasmodium falciparum (isolate 3D7) GN=VAR PE=4 SV=1	Q8I520_PLAF7	261 kDa	TRUE		Plasmodium falciparum 3D7	cytoadherence to microvasculature, mediated by parasite protein			cell-cell adhesion								pathogenesis					antigenic variation								host cell plasma membrane		integral to membrane									host cell surface receptor binding
1042	TRUE	Empty	Tetratricopeptide repeat family protein, putative OS=Plasmodium falciparum (isolate 3D7) GN=PF14_0196 PE=4 SV=1	Q8ILP8_PLAF7	148 kDa			unknown
1043	TRUE	Empty	Uncharacterized protein OS=Plasmodium falciparum (isolate 3D7) GN=PFF0890c PE=4 SV=1	C6KT24_PLAF7	71 kDa			unknown
1044	TRUE	Empty	Decoy Protein C0H5D6-DECOY	C0H5D6-DECOY	?			unknown
1045	TRUE	Empty	Kinesin-like protein, putative OS=Plasmodium falciparum (isolate 3D7) GN=PFC0770c PE=3 SV=1	O77382_PLAF7	192 kDa	TRUE		Plasmodium falciparum 3D7				microtubule-based movement		microtubule-based movement			microtubule-based movement		metabolic process											microtubule				microtubule					kinesin complex					nucleotide binding
1046	TRUE	Empty	Putative uncharacterized protein OS=Plasmodium falciparum (isolate 3D7) GN=PF14_0657 PE=4 SV=1	Q8IKE8_PLAF7	97 kDa			Plasmodium falciparum 3D7																																				metal ion binding
1047	TRUE	Empty	Decoy Protein O77322-DECOY	O77322-DECOY	?			unknown
1048	TRUE	Empty	DNAJ domain protein, putative OS=Plasmodium falciparum (isolate 3D7) GN=PFL2550w PE=4 SV=2	Q8I4Q6_PLAF7	56 kDa			Plasmodium falciparum 3D7				protein folding							protein folding														host cell cytoplasm											unfolded protein binding
1049	TRUE	Empty	Putative uncharacterized protein OS=Plasmodium falciparum (isolate 3D7) GN=PF14_0434 PE=4 SV=1	Q8IL16_PLAF7	42 kDa			Plasmodium falciparum 3D7																									Maurer's cleft
1050	TRUE	Empty	Putative uncharacterized protein OS=Plasmodium falciparum (isolate 3D7) GN=PF14_0740 PE=4 SV=1	Q8IK66_PLAF7	55 kDa			unknown
1051	TRUE	Empty	Uncharacterized protein OS=Plasmodium falciparum (isolate 3D7) GN=PF13_0339 PE=4 SV=1	Q8ID65_PLAF7	207 kDa			unknown
1052	TRUE	Empty	Uncharacterized protein OS=Plasmodium falciparum (isolate 3D7) GN=MAL8P1.103 PE=4 SV=1	C0H4U0_PLAF7	71 kDa			unknown
1053	TRUE	Empty	Uncharacterized protein OS=Plasmodium falciparum (isolate 3D7) GN=MAL8P1.53 PE=4 SV=1	Q8IB44_PLAF7	61 kDa			unknown
1054	TRUE	Empty	DEAD/DEAH box helicase, putative OS=Plasmodium falciparum (isolate 3D7) GN=PFB0860c PE=3 SV=1	O96264_PLAF7	65 kDa			Plasmodium falciparum 3D7											metabolic process																									nucleic acid binding	hydrolase activity
1055	TRUE	Empty	Proteasome, putative OS=Plasmodium falciparum (isolate 3D7) GN=PFI1545c PE=4 SV=1	Q8I0U7_PLAF7	33 kDa			Plasmodium falciparum 3D7				proteolysis involved in cellular protein catabolic process							proteolysis involved in cellular protein catabolic process																										hydrolase activity
1056	TRUE	Empty	Chromodomain protein OS=Plasmodium falciparum (isolate 3D7) GN=PFL1005c PE=4 SV=1	Q8I5K4_PLAF7	31 kDa			Plasmodium falciparum 3D7		regulation of chromatin silencing		cell proliferation																						nuclear periphery			nucleus		nuclear periphery					chromatin binding
1057	TRUE	Empty	MYND finger protein, putative OS=Plasmodium falciparum (isolate 3D7) GN=PF07_0124 PE=4 SV=1	Q8IBG3_PLAF7	97 kDa			unknown
1058	TRUE	Empty	Surface-associated interspersed gene 13.1 (SURFIN13.1) OS=Plasmodium falciparum (isolate 3D7) GN=3D7Surf13.1 PE=4 SV=1	Q8IEI9_PLAF7	212 kDa			unknown
1059	TRUE	Empty	Putative uncharacterized protein OS=Plasmodium falciparum (isolate 3D7) GN=PF14_0607 PE=4 SV=2	Q8IKJ8_PLAF7	127 kDa			Plasmodium falciparum 3D7																																				calcium ion binding
1060	TRUE	Empty	PfRab18, GTPase OS=Plasmodium falciparum (isolate 3D7) GN=rab18 PE=3 SV=1	Q7K6B0_PLAF7	23 kDa			Plasmodium falciparum 3D7		small GTPase mediated signal transduction		intracellular protein transport		intracellular protein transport			intracellular protein transport																		membrane									nucleotide binding	GTPase activity
1061	TRUE	Empty	Erythrocyte membrane protein 1, PfEMP1 OS=Plasmodium falciparum (isolate 3D7) GN=PF11_0007 PE=4 SV=1	Q8IIZ5_PLAF7	246 kDa	TRUE		Plasmodium falciparum 3D7	cytoadherence to microvasculature, mediated by parasite protein			cell-cell adhesion								pathogenesis					antigenic variation								host cell plasma membrane		integral to membrane									host cell surface receptor binding
1062	TRUE	Empty	Ribonucleoside-diphosphate reductase OS=Plasmodium falciparum (isolate 3D7) GN=PF14_0352 PE=3 SV=1	Q8IL94_PLAF7	97 kDa			Plasmodium falciparum 3D7				DNA replication							DNA replication										ribonucleoside-diphosphate reductase complex															ATP binding	oxidoreductase activity
1063	TRUE	Empty	Putative uncharacterized protein OS=Plasmodium falciparum (isolate 3D7) GN=PF14_0195 PE=4 SV=1	Q8ILP9_PLAF7	170 kDa			unknown
1064	TRUE	Empty	DEAD/DEAH box helicase, putative OS=Plasmodium falciparum (isolate 3D7) GN=PFI0165c PE=4 SV=1	Q8I3B4_PLAF7	301 kDa			Plasmodium falciparum 3D7																																				nucleic acid binding
1065	TRUE	Empty	Proteasome subunit alpha, putative OS=Plasmodium falciparum (isolate 3D7) GN=MAL8P1.128 PE=4 SV=2	Q8IAR3_PLAF7	30 kDa			Plasmodium falciparum 3D7				ubiquitin-dependent protein catabolic process							proteolysis involved in cellular protein catabolic process															nucleus			nucleus								hydrolase activity
1066	TRUE	Empty	Zinc finger C-x8-C-x5-C-x3-H type, putative OS=Plasmodium falciparum (isolate 3D7) GN=PF10_0186 PE=4 SV=2	Q8IJK9_PLAF7	208 kDa			Plasmodium falciparum 3D7																					apicoplast					apicoplast										metal ion binding
1067	TRUE	Empty	Lipoamide dehydrogenase, putative OS=Plasmodium falciparum (isolate 3D7) GN=PF08_0066 PE=3 SV=1	Q8IAZ6_PLAF7	76 kDa			Plasmodium falciparum 3D7		cell redox homeostasis		acetyl-CoA biosynthetic process from pyruvate							acetyl-CoA biosynthetic process from pyruvate										apicoplast					apicoplast										FAD binding	oxidoreductase activity
1068	TRUE	Empty	NUDIX hydrolase, putative OS=Plasmodium falciparum (isolate 3D7) GN=PF13_0048 PE=4 SV=1	Q8IEM5_PLAF7	138 kDa			Plasmodium falciparum 3D7											metabolic process																									manganese ion binding	hydrolase activity
1069	TRUE	Empty	Putative uncharacterized protein OS=Plasmodium falciparum (isolate 3D7) GN=PFI0250c PE=4 SV=1	Q8I398_PLAF7	236 kDa			Plasmodium falciparum 3D7																										nuclear pore	nuclear pore		nuclear pore		nuclear pore
1070	TRUE	Empty	cGMP-dependent protein kinase OS=Plasmodium falciparum (isolate 3D7) GN=PKG PE=4 SV=1	Q8I719_PLAF7	98 kDa			Plasmodium falciparum 3D7		regulation of protein kinase activity		phosphorylation							protein amino acid phosphorylation										cytoplasm		endoplasmic reticulum			endoplasmic reticulum	extrinsic to membrane									nucleotide binding	transferase activity
1071	TRUE	Empty	Transcription factor with AP2 domain(S), putative OS=Plasmodium falciparum (isolate 3D7) GN=ApiAP2 PE=4 SV=1	Q8IHX2_PLAF7	309 kDa			Plasmodium falciparum 3D7		regulation of transcription, DNA-dependent																																		transcription factor activity
1072	TRUE	Empty	Uncharacterized protein OS=Plasmodium falciparum (isolate 3D7) GN=PFE0190c PE=4 SV=1	Q8I462_PLAF7	78 kDa			unknown
1073	TRUE	Empty	Protein SEY1 homolog OS=Plasmodium falciparum (isolate 3D7) GN=PF14_0159 PE=3 SV=2	SEY1_PLAF7	111 kDa			Plasmodium falciparum 3D7											metabolic process										endoplasmic reticulum		endoplasmic reticulum membrane			endoplasmic reticulum membrane	endoplasmic reticulum membrane			endoplasmic reticulum membrane	endoplasmic reticulum membrane					nucleotide binding	hydrolase activity
1074	TRUE	Empty	Uncharacterized protein OS=Plasmodium falciparum (isolate 3D7) GN=PF07_0028 PE=4 SV=1	Q8IC07_PLAF7	115 kDa			unknown
1075	TRUE	Empty	Translation initiation factor EIF-2B subunit related OS=Plasmodium falciparum (isolate 3D7) GN=PF13_0126 PE=4 SV=1	Q8IE92_PLAF7	178 kDa			unknown
1076	TRUE	Empty	NOT family protein, putative OS=Plasmodium falciparum (isolate 3D7) GN=PF11_0049 PE=4 SV=1	Q8IIW4_PLAF7	392 kDa			unknown
1077	TRUE	Empty	Myb-like DNA-binding domain, putative OS=Plasmodium falciparum (isolate 3D7) GN=PF11_0241 PE=4 SV=1	Q8IID3_PLAF7	293 kDa			Plasmodium falciparum 3D7																										nucleus			nucleus							DNA binding
1078	TRUE	Empty	Uncharacterized protein OS=Plasmodium falciparum (isolate 3D7) GN=PFF0220w PE=4 SV=1	C6KSP3_PLAF7	334 kDa			unknown
1079	TRUE	Empty	40S ribosomal protein S31/UBI, putative OS=Plasmodium falciparum (isolate 3D7) GN=PF14_0027 PE=4 SV=1	Q8IM64_PLAF7	17 kDa			Plasmodium falciparum 3D7				translation							translation										ribosome					ribosome							ribosome
1080	TRUE	Empty	Putative uncharacterized protein OS=Plasmodium falciparum (isolate 3D7) GN=PF14_0708 PE=4 SV=1	Q8IK98_PLAF7	249 kDa			unknown
1081	TRUE	Empty	MAC/Perforin, putative OS=Plasmodium falciparum (isolate 3D7) GN=PFI1145w PE=4 SV=1	Q8I2S3_PLAF7	93 kDa			unknown
1082	TRUE	Empty	Putative uncharacterized protein OS=Plasmodium falciparum (isolate 3D7) GN=PF14_0580 PE=4 SV=1	Q8IKM4_PLAF7	76 kDa			unknown
1083	TRUE	Empty	Conserved Plasmodium protein OS=Plasmodium falciparum (isolate 3D7) GN=PFL1250c PE=4 SV=1	Q8I5F8_PLAF7	84 kDa			unknown
1084	TRUE	Empty	Conserved Plasmodium protein OS=Plasmodium falciparum (isolate 3D7) GN=PFL2335w PE=4 SV=1	Q8I4U7_PLAF7	231 kDa			unknown
1085	TRUE	Empty	RNB-like protein, putative OS=Plasmodium falciparum (isolate 3D7) GN=PFI0295c PE=4 SV=1	C0H520_PLAF7	214 kDa			Plasmodium falciparum 3D7		posttranscriptional gene silencing																								nucleus			nucleus		nuclear periphery						3'-5'-exoribonuclease activity
1086	TRUE	Empty	p1/s1 nuclease, putative OS=Plasmodium falciparum (isolate 3D7) GN=PF14_0119 PE=4 SV=1	Q8ILX4_PLAF7	38 kDa			Plasmodium falciparum 3D7				DNA catabolic process							DNA catabolic process																									nucleic acid binding	hydrolase activity, acting on ester bonds
1087	TRUE	Empty	Uncharacterized protein OS=Plasmodium falciparum (isolate 3D7) GN=PFD0425w PE=4 SV=1	Q9U0K0_PLAF7	113 kDa			Plasmodium falciparum 3D7				proteolysis							proteolysis																										metallopeptidase activity
1088	TRUE	Empty	Stromal-processing peptidase, putative OS=Plasmodium falciparum (isolate 3D7) GN=PF14_0382 PE=3 SV=2	Q8IL67_PLAF7	186 kDa			Plasmodium falciparum 3D7				tetrapyrrole biosynthetic process							proteolysis										apicoplast					apicoplast										metal ion binding	metalloendopeptidase activity
1089	TRUE	Empty	Subtilisin-like protease 2 OS=Plasmodium falciparum (isolate 3D7) GN=SUB2 PE=4 SV=1	Q8IHZ5_PLAF7	155 kDa			Plasmodium falciparum 3D7				protein maturation							proteolysis										merozoite dense granule					merozoite dense granule	integral to membrane										serine-type endopeptidase activity
1090	TRUE	Empty	Nucleotidyltransferase, putative OS=Plasmodium falciparum (isolate 3D7) GN=MAL13P1.170 PE=4 SV=1	Q8IE04_PLAF7	102 kDa			Plasmodium falciparum 3D7											metabolic process																										nucleotidyltransferase activity
1091	TRUE	Empty	Uncharacterized protein OS=Plasmodium falciparum (isolate 3D7) GN=PF13_0335 PE=4 SV=1	Q8ID72_PLAF7	108 kDa			unknown
1092	TRUE	Empty	Serine/threonine protein kinase, putative OS=Plasmodium falciparum (isolate 3D7) GN=MAL7P1.18 PE=4 SV=1	C0H4K5_PLAF7	193 kDa			Plasmodium falciparum 3D7				protein amino acid phosphorylation							protein amino acid phosphorylation																									ATP binding	protein kinase activity
1093	TRUE	Empty	Uncharacterized protein OS=Plasmodium falciparum (isolate 3D7) GN=MAL13P1.202 PE=4 SV=1	Q8IDT8_PLAF7	232 kDa			unknown
1094	TRUE	Empty	Putative uncharacterized protein OS=Plasmodium falciparum (isolate 3D7) GN=PFA_0155c PE=4 SV=1	Q8I2A9_PLAF7	197 kDa			unknown
1095	TRUE	Empty	Conserved Plasmodium protein OS=Plasmodium falciparum (isolate 3D7) GN=PF10_0184 PE=4 SV=1	Q8IJL1_PLAF7	229 kDa			unknown
1096	TRUE	Empty	Uncharacterized protein OS=Plasmodium falciparum (isolate 3D7) GN=MAL13P1.317 PE=4 SV=1	C0H5K4_PLAF7	144 kDa			unknown
1097	TRUE	Empty	Formin 1, putative OS=Plasmodium falciparum (isolate 3D7) GN=PFE1545c PE=4 SV=1	Q8I3F9_PLAF7	309 kDa			Plasmodium falciparum 3D7				actin polymerization or depolymerization																							tight junction					tight junction
1098	TRUE	Empty	GTP-binding translation elongation factor tu family protein, putative OS=Plasmodium falciparum (isolate 3D7) GN=PF07_0062 PE=4 SV=1	Q8IBU4_PLAF7	86 kDa			Plasmodium falciparum 3D7				translational elongation							translational elongation																									nucleotide binding	GTPase activity
1099	TRUE	Empty	Leucyl tRNA synthase OS=Plasmodium falciparum (isolate 3D7) GN=PFF1095w PE=3 SV=1	C6KT64_PLAF7	170 kDa			Plasmodium falciparum 3D7		regulation of translational fidelity		translation							translation										cytoplasm															nucleotide binding	ligase activity
1100	TRUE	Empty	Surface-associated interspersed gene 4.2, (SURFIN4.2) OS=Plasmodium falciparum (isolate 3D7) GN=MAL4P1.227 PE=4 SV=1	Q8IFM2_PLAF7	286 kDa			Plasmodium falciparum 3D7																									Maurer's cleft
1101	TRUE	Empty	Valine-tRNA ligase, putative OS=Plasmodium falciparum (isolate 3D7) GN=PF14_0589 PE=3 SV=1	Q8IKL5_PLAF7	128 kDa			Plasmodium falciparum 3D7		regulation of translational fidelity		tRNA aminoacylation for protein translation							tRNA aminoacylation for protein translation																									nucleotide binding	ligase activity
1102	TRUE	Empty	Signal peptidase, putative OS=Plasmodium falciparum (isolate 3D7) GN=PFI0215c PE=4 SV=1	Q8I3A5_PLAF7	22 kDa			Plasmodium falciparum 3D7				signal peptide processing							signal peptide processing										signal peptidase complex		signal peptidase complex			signal peptidase complex	signal peptidase complex			signal peptidase complex	signal peptidase complex						hydrolase activity
1103	TRUE	Empty	Uncharacterized protein OS=Plasmodium falciparum (isolate 3D7) GN=MAL13P1.333 PE=4 SV=1	Q8ID46_PLAF7	417 kDa			unknown
1104	TRUE	Empty	Uncharacterized protein OS=Plasmodium falciparum (isolate 3D7) GN=PFF0965c PE=4 SV=1	C6KT38_PLAF7	305 kDa			unknown
1105	TRUE	Empty	Putative uncharacterized protein OS=Plasmodium falciparum (isolate 3D7) GN=PFI1335w PE=4 SV=1	C0H566_PLAF7	190 kDa			Plasmodium falciparum 3D7																																				metal ion binding
1106	TRUE	Empty	Conserved Plasmodium protein OS=Plasmodium falciparum (isolate 3D7) GN=PFB0540w PE=4 SV=1	O96201_PLAF7	215 kDa			Plasmodium falciparum 3D7																										nucleus			nucleus		nuclear periphery
1107	TRUE	Empty	Erythrocyte membrane protein 1, PfEMP1 OS=Plasmodium falciparum (isolate 3D7) GN=VAR PE=4 SV=1	Q8IAK3_PLAF7	341 kDa	TRUE		Plasmodium falciparum 3D7	cytoadherence to microvasculature, mediated by parasite protein			cell-cell adhesion								pathogenesis					antigenic variation								host cell plasma membrane		integral to membrane									cell adhesion molecule binding
1108	TRUE	Empty	Conserved Plasmodium membrane protein OS=Plasmodium falciparum (isolate 3D7) GN=PF10_0215 PE=4 SV=2	Q8IJI2_PLAF7	75 kDa	TRUE		unknown
1109	TRUE	Empty	Uncharacterized protein OS=Plasmodium falciparum (isolate 3D7) GN=PFD0485w PE=4 SV=1	Q9U0I8_PLAF7	69 kDa			unknown
1110	TRUE	Empty	DNA replication licensing factor mcm7 homologue, putative OS=Plasmodium falciparum (isolate 3D7) GN=PF07_0023 PE=3 SV=1	Q8IC16_PLAF7	94 kDa			Plasmodium falciparum 3D7				DNA replication initiation							DNA replication															nucleus			nucleus		MCM complex					DNA binding	hydrolase activity
1111	TRUE	Empty	Atypical protein kinase, ABC-1 family, putative OS=Plasmodium falciparum (isolate 3D7) GN=ABCk2 PE=4 SV=2	Q8ILV0_PLAF7	326 kDa			Plasmodium falciparum 3D7				phosphorylation							phosphorylation																										kinase activity
1112	TRUE	Empty	Elongation factor Tu family protein-related OS=Plasmodium falciparum (isolate 3D7) GN=PFI1505c PE=4 SV=1	Q8I2K5_PLAF7	107 kDa			Plasmodium falciparum 3D7											metabolic process																									GTP binding	GTPase activity
1113	TRUE	Empty	Uncharacterized protein OS=Plasmodium falciparum (isolate 3D7) GN=PF13_0067 PE=4 SV=1	Q8IEK0_PLAF7	159 kDa			unknown
1114	TRUE	Empty	Serine/threonine protein kinase, putative OS=Plasmodium falciparum (isolate 3D7) GN=PFA_0380w PE=4 SV=1	Q8I265_PLAF7	187 kDa			Plasmodium falciparum 3D7				protein amino acid phosphorylation							protein amino acid phosphorylation																									ATP binding	protein kinase activity
1115	TRUE	Empty	Conserved Plasmodium protein OS=Plasmodium falciparum (isolate 3D7) GN=PF10_0229 PE=4 SV=2	Q8IJG9_PLAF7	62 kDa			unknown
1116	TRUE	Empty	Tryptophan--tRNA ligase, putative OS=Plasmodium falciparum (isolate 3D7) GN=PF13_0205 PE=1 SV=1	Q8IDW3_PLAF7	73 kDa			Plasmodium falciparum 3D7				tRNA aminoacylation for protein translation							tRNA aminoacylation for protein translation										cytoplasm															nucleotide binding	ligase activity
1117	TRUE	Empty	Protein PFF0380w OS=Plasmodium falciparum (isolate 3D7) GN=PFF0380w PE=4 SV=1	LRR2_PLAF7	325 kDa			unknown
1118	TRUE	Empty	Uncharacterized protein OS=Plasmodium falciparum (isolate 3D7) GN=MAL13P1.18 PE=4 SV=1	Q8IES8_PLAF7	125 kDa			unknown
1119	TRUE	Empty	Conserved Plasmodium protein OS=Plasmodium falciparum (isolate 3D7) GN=PF10_0307 PE=4 SV=1	Q8IJ92_PLAF7	109 kDa			Plasmodium falciparum 3D7		DNA damage checkpoint		DNA repair							DNA repair						DNA damage checkpoint																				single-stranded DNA specific endodeoxyribonuclease activity
1120	TRUE	Empty	Probable DNA repair protein RAD50 OS=Plasmodium falciparum (isolate 3D7) GN=PFF0285c PE=3 SV=1	RAD50_PLAF7	268 kDa			Plasmodium falciparum 3D7		telomere maintenance		cell cycle							DNA repair						DNA repair									chromosome			nucleus		chromosome, telomeric region					metal ion binding	hydrolase activity
1121	TRUE	Empty	Uncharacterized protein OS=Plasmodium falciparum (isolate 3D7) GN=PF07_0106 PE=4 SV=1	Q8IBJ8_PLAF7	93 kDa			unknown
1122	TRUE	Empty	Putative uncharacterized protein OS=Plasmodium falciparum (isolate 3D7) GN=PF14_0636 PE=4 SV=1	Q8IKG9_PLAF7	105 kDa			unknown
1123	TRUE	Empty	Ubiquitin-activating enzyme, putative OS=Plasmodium falciparum (isolate 3D7) GN=PF13_0182 PE=4 SV=1	Q8IDZ6_PLAF7	219 kDa	TRUE		Plasmodium falciparum 3D7		regulation of cell cycle process		ER-associated protein catabolic process							ER-associated protein catabolic process										apicoplast					apicoplast										ATP binding	ATPase activity
1124	TRUE	Empty	Uncharacterized protein OS=Plasmodium falciparum (isolate 3D7) GN=MAL13P1.37 PE=4 SV=1	Q8IEN6_PLAF7	105 kDa			Plasmodium falciparum 3D7																																				zinc ion binding
1125	TRUE	Empty	Uncharacterized protein OS=Plasmodium falciparum (isolate 3D7) GN=PF13_0031 PE=4 SV=1	Q8IEQ6_PLAF7	58 kDa			unknown
1126	TRUE	Empty	Erythrocyte membrane protein 1, PfEMP1 OS=Plasmodium falciparum (isolate 3D7) GN=VAR PE=4 SV=1	Q8IFK7_PLAF7	246 kDa	TRUE		Plasmodium falciparum 3D7	cytoadherence to microvasculature, mediated by parasite protein			cell-cell adhesion								pathogenesis					antigenic variation								host cell plasma membrane		integral to membrane									cell adhesion molecule binding
1127	TRUE	Empty	Conserved Plasmodium protein OS=Plasmodium falciparum (isolate 3D7) GN=PF11_0400 PE=4 SV=2	Q8IHX6_PLAF7	222 kDa			unknown
1128	TRUE	Empty	Conserved Plasmodium protein OS=Plasmodium falciparum (isolate 3D7) GN=PF10_0205 PE=4 SV=2	Q8IJJ2_PLAF7	210 kDa			unknown
1129	TRUE	Empty	Translationally-controlled tumor protein homolog OS=Plasmodium falciparum (isolate 3D7) GN=TCTP PE=1 SV=1	TCTP_PLAF7	20 kDa			Plasmodium falciparum 3D7																					cytoplasm					food vacuole										calcium ion binding
1130	TRUE	Empty	Uncharacterized protein OS=Plasmodium falciparum (isolate 3D7) GN=MAL13P1.103 PE=4 SV=1	Q8IEC2_PLAF7	128 kDa			unknown
1131	TRUE	Empty	Erythrocyte membrane protein 1, PfEMP1 OS=Plasmodium falciparum (isolate 3D7) GN=PFB0010w PE=4 SV=1	O96108_PLAF7	197 kDa			Plasmodium falciparum 3D7	cytoadherence to microvasculature, mediated by parasite protein			cell-cell adhesion								pathogenesis					antigenic variation								host cell plasma membrane		integral to membrane									host cell surface receptor binding
1132	TRUE	Empty	Transcription factor with AP2 domain(S), putative OS=Plasmodium falciparum (isolate 3D7) GN=ApiAP2 PE=4 SV=1	C0H5G5_PLAF7	456 kDa			Plasmodium falciparum 3D7		regulation of transcription, DNA-dependent																																		transcription factor activity
1133	TRUE	Empty	DNA-directed RNA polymerase, alpha subunit, putative OS=Plasmodium falciparum (isolate 3D7) GN=PF14_0695 PE=4 SV=2	Q8IKB1_PLAF7	102 kDa			Plasmodium falciparum 3D7				transcription, DNA-dependent							transcription, DNA-dependent																									protein dimerization activity	DNA-directed RNA polymerase activity
1134	TRUE	Empty	Putative uncharacterized protein OS=Plasmodium falciparum (isolate 3D7) GN=PFC0085c PE=4 SV=2	O97336_PLAF7	37 kDa			unknown
1135	TRUE	Empty	Calcium-dependent protein kinase, putative OS=Plasmodium falciparum (isolate 3D7) GN=PF11_0239 PE=1 SV=1	Q8IID5_PLAF7	192 kDa			Plasmodium falciparum 3D7				protein amino acid phosphorylation							protein amino acid phosphorylation																									calcium ion binding	protein kinase activity
1136	TRUE	Empty	Uncharacterized protein OS=Plasmodium falciparum (isolate 3D7) GN=PF07_0108 PE=4 SV=1	Q8IBJ0_PLAF7	81 kDa			unknown
1137	TRUE	Empty	Nuclear movement protein, putative OS=Plasmodium falciparum (isolate 3D7) GN=PF13_0204 PE=4 SV=1	Q8IDW4_PLAF7	46 kDa			unknown
1138	TRUE	Empty	Elongation factor Tu OS=Plasmodium falciparum (isolate 3D7) GN=MAL13P1.164 PE=3 SV=1	Q8IE20_PLAF7	58 kDa			Plasmodium falciparum 3D7				translational elongation							translational elongation																									nucleotide binding	GTPase activity
1139	TRUE	Empty	Putative uncharacterized protein OS=Plasmodium falciparum (isolate 3D7) GN=PF14_0233 PE=4 SV=2	Q8ILL0_PLAF7	37 kDa			unknown
1140	TRUE	Empty	Putative uncharacterized protein OS=Plasmodium falciparum (isolate 3D7) GN=PFI0585c PE=4 SV=1	Q8I332_PLAF7	189 kDa			Plasmodium falciparum 3D7																					apicoplast					apicoplast
1141	TRUE	Empty	Putative uncharacterized protein OS=Plasmodium falciparum (isolate 3D7) GN=PFI0795w PE=4 SV=1	Q8I2Z0_PLAF7	137 kDa			unknown
1142	TRUE	Empty	Uncharacterized protein OS=Plasmodium falciparum (isolate 3D7) GN=PF13_0254 PE=4 SV=1	Q8IDL5_PLAF7	461 kDa			unknown
1143	TRUE	Empty	DNA-binding chaperone, putative OS=Plasmodium falciparum (isolate 3D7) GN=PFL0815w PE=4 SV=1	Q8I5N9_PLAF7	111 kDa			Plasmodium falciparum 3D7																										nucleus			nucleus							DNA binding
1144	TRUE	Empty	STARP antigen OS=Plasmodium falciparum (isolate 3D7) GN=PF07_0006 PE=4 SV=1	Q8IC44_PLAF7	66 kDa			Plasmodium falciparum 3D7
1145	TRUE	Empty	Uncharacterized protein OS=Plasmodium falciparum (isolate 3D7) GN=PF07_0004 PE=4 SV=1	Q8IC48_PLAF7	113 kDa			unknown
1146	TRUE	Empty	Ribonucleases p/mrp protein subunit, putative OS=Plasmodium falciparum (isolate 3D7) GN=MAL7P1.28 PE=4 SV=1	C0H4M3_PLAF7	138 kDa			Plasmodium falciparum 3D7				RNA processing							RNA processing																										hydrolase activity
1147	TRUE	Empty	Putative uncharacterized protein OS=Plasmodium falciparum (isolate 3D7) GN=PF14_0583 PE=4 SV=1	Q8IKM1_PLAF7	97 kDa			unknown
1148	TRUE	Empty	Putative zinc carboxypeptidase PFA0170c OS=Plasmodium falciparum (isolate 3D7) GN=PFA0170c PE=2 SV=1	CBPZ1_PLAF7	192 kDa			Plasmodium falciparum 3D7				proteolysis							proteolysis																integral to membrane									zinc ion binding	hydrolase activity
1149	TRUE	Empty	Conserved Plasmodium protein OS=Plasmodium falciparum (isolate 3D7) GN=PF10_0189 PE=4 SV=2	Q8IJK6_PLAF7	146 kDa			unknown
1150	TRUE	Empty	Conserved Plasmodium membrane protein OS=Plasmodium falciparum (isolate 3D7) GN=PFB0675w PE=4 SV=2	O96228_PLAF7	161 kDa			Plasmodium falciparum 3D7																					apicoplast					apicoplast
1151	TRUE	Empty	Uncharacterized protein OS=Plasmodium falciparum (isolate 3D7) GN=PF07_0069 PE=4 SV=1	Q8IBT3_PLAF7	122 kDa			unknown
1152	TRUE	Empty	Serine/threonine protein kinase, putative OS=Plasmodium falciparum (isolate 3D7) GN=PF14_0476 PE=4 SV=2	Q8IKX5_PLAF7	44 kDa			Plasmodium falciparum 3D7				protein amino acid phosphorylation							protein amino acid phosphorylation																									nucleotide binding	transferase activity
1153	TRUE	Empty	Glycerophodiester phosphodiesterase, putative OS=Plasmodium falciparum (isolate 3D7) GN=PF14_0060 PE=4 SV=1	Q8IM31_PLAF7	56 kDa			Plasmodium falciparum 3D7				glycerol metabolic process							glycerol metabolic process										food vacuole				parasitophorous vacuole	food vacuole											hydrolase activity
1154	TRUE	Empty	Putative uncharacterized protein OS=Plasmodium falciparum (isolate 3D7) GN=PF14_0383 PE=4 SV=2	Q8IL66_PLAF7	153 kDa			Plasmodium falciparum 3D7																																				zinc ion binding
1155	TRUE	Empty	Kinesin, putative OS=Plasmodium falciparum (isolate 3D7) GN=PFL2190c PE=3 SV=1	Q8I4X5_PLAF7	188 kDa			Plasmodium falciparum 3D7		regulation of mitosis		microtubule-based movement		microtubule-based movement			microtubule-based movement		metabolic process											microtubule				microtubule					microtubule					nucleotide binding
1156	TRUE	Empty	Conserved Plasmodium protein OS=Plasmodium falciparum (isolate 3D7) GN=PFL1730c PE=4 SV=2	Q8I565_PLAF7	243 kDa			Plasmodium falciparum 3D7				proteolysis							proteolysis																									zinc ion binding	metallocarboxypeptidase activity
1157	TRUE	Empty	DNAJ protein, putative OS=Plasmodium falciparum (isolate 3D7) GN=PF10_0058 PE=3 SV=2	Q8IJY3_PLAF7	94 kDa			Plasmodium falciparum 3D7				proteolysis							proteolysis																									metal ion binding	hydrolase activity
1158	TRUE	Empty	Decoy Protein Q8IJV3-DECOY	Q8IJV3-DECOY	?			unknown
1159	TRUE	Empty	RNA binding protein, putative OS=Plasmodium falciparum (isolate 3D7) GN=PFE0935c PE=4 SV=1	Q8I3S3_PLAF7	224 kDa			Plasmodium falciparum 3D7		regulation of RNA stability																																		RNA binding
1160	TRUE	Empty	Uncharacterized protein OS=Plasmodium falciparum (isolate 3D7) GN=PFD1030c PE=4 SV=1	C0H4B8_PLAF7	235 kDa			unknown
1161	TRUE	Empty	Sporozoite stage TSP1 domain protein, S21 OS=Plasmodium falciparum (isolate 3D7) GN=PFA_0200w PE=4 SV=1	Q8I2A0_PLAF7	19 kDa			unknown
1162	TRUE	Empty	Diacylglycerol kinase, putative OS=Plasmodium falciparum (isolate 3D7) GN=DGK1 PE=4 SV=2	Q8I2K9_PLAF7	160 kDa			Plasmodium falciparum 3D7		activation of protein kinase C activity		activation of protein kinase C activity							metabolic process																										transferase activity
1163	TRUE	Empty	Putative uncharacterized protein OS=Plasmodium falciparum (isolate 3D7) GN=PFI0145w PE=4 SV=1	Q8I3B8_PLAF7	19 kDa			unknown
1164	TRUE	Empty	Putative uncharacterized protein OS=Plasmodium falciparum (isolate 3D7) GN=PF14_0715 PE=4 SV=2	Q8IK91_PLAF7	92 kDa			Plasmodium falciparum 3D7				protein amino acid phosphorylation							protein amino acid phosphorylation																									ATP binding	protein kinase activity
1165	TRUE	Empty	Decoy Protein C0H4F8-DECOY	C0H4F8-DECOY	?			unknown
1166	TRUE	Empty	Uncharacterized protein OS=Plasmodium falciparum (isolate 3D7) GN=PFF0805c PE=4 SV=1	C6KT07_PLAF7	74 kDa			unknown
1167	TRUE	Empty	Decoy Protein Q8IKK8-DECOY	Q8IKK8-DECOY	?			unknown
1168	TRUE	Empty	Putative uncharacterized protein OS=Plasmodium falciparum (isolate 3D7) GN=PFI0640c PE=4 SV=1	Q8I321_PLAF7	94 kDa			unknown
1169	TRUE	Empty	tRNA nucleotidyltransferase, putative OS=Plasmodium falciparum (isolate 3D7) GN=PF11_0212 PE=3 SV=1	Q8IIG2_PLAF7	94 kDa			Plasmodium falciparum 3D7				RNA processing							RNA processing																									RNA binding	transferase activity
1170	TRUE	Empty	Decoy Protein C0H5B8-DECOY	C0H5B8-DECOY	?			unknown
1171	TRUE	Empty	Decoy Protein Q8IKJ2-DECOY	Q8IKJ2-DECOY	?			unknown
1172	TRUE	Empty	GTP-binding protein EngA, putative OS=Plasmodium falciparum (isolate 3D7) GN=PFC0565w PE=4 SV=1	O77338_PLAF7	109 kDa			Plasmodium falciparum 3D7																																				nucleotide binding
1173	TRUE	Empty	Uncharacterized protein OS=Plasmodium falciparum (isolate 3D7) GN=MAL7P1.67 PE=4 SV=1	C0H4M7_PLAF7	24 kDa			unknown
1174	TRUE	Empty	Conserved Plasmodium protein OS=Plasmodium falciparum (isolate 3D7) GN=PF11_0364 PE=4 SV=1	Q8II11_PLAF7	28 kDa			unknown
1175	TRUE	Empty	Basic transcription factor 3b, putative OS=Plasmodium falciparum (isolate 3D7) GN=PF14_0241 PE=4 SV=1	Q8ILK2_PLAF7	19 kDa			Plasmodium falciparum 3D7		regulation of transcription, DNA-dependent		transcription, DNA-dependent							transcription, DNA-dependent										nascent polypeptide-associated complex					transcription factor complex			transcription factor complex		transcription factor complex
1176	TRUE	Empty	HVA22/TB2/DP1 family protein, putative OS=Plasmodium falciparum (isolate 3D7) GN=PFC0730w PE=4 SV=1	O77388_PLAF7	26 kDa			Plasmodium falciparum 3D7																											membrane
1177	TRUE	Empty	Conserved Plasmodium protein OS=Plasmodium falciparum (isolate 3D7) GN=PF11_0234 PE=4 SV=2	Q8IIE0_PLAF7	218 kDa			unknown
1178	TRUE	Empty	Diacylglycerol kinase, putative OS=Plasmodium falciparum (isolate 3D7) GN=PF14_0681 PE=4 SV=2	Q8IKC5_PLAF7	58 kDa			Plasmodium falciparum 3D7		second-messenger-mediated signaling		phosphorylation							phosphorylation																										kinase activity
1179	TRUE	Empty	Mitochondrial processing peptidase alpha subunit, putative OS=Plasmodium falciparum (isolate 3D7) GN=PFE1155c PE=3 SV=2	Q8I3N3_PLAF7	62 kDa			Plasmodium falciparum 3D7				protein processing							protein processing										mitochondrion					mitochondrion		mitochondrion								zinc ion binding	catalytic activity
1180	TRUE	Empty	rRNA (Adenosine-2'-O-)-methyltransferase, putative OS=Plasmodium falciparum (isolate 3D7) GN=PF14_0273 PE=4 SV=1	Q8ILH0_PLAF7	333 kDa			Plasmodium falciparum 3D7				RNA processing							RNA methylation																									RNA binding	transferase activity
1181	TRUE	Empty	Putative uncharacterized protein OS=Plasmodium falciparum (isolate 3D7) GN=PF14_0073 PE=4 SV=1	Q8IM18_PLAF7	241 kDa			unknown
1182	TRUE	Empty	Asparagine-rich antigen Pfa35-2 OS=Plasmodium falciparum (isolate 3D7) GN=PFA_0280w PE=4 SV=1	Q8I284_PLAF7	364 kDa			unknown
1183	TRUE	Empty	Conserved Plasmodium protein OS=Plasmodium falciparum (isolate 3D7) GN=PFL2120w PE=4 SV=1	Q8I4Y9_PLAF7	155 kDa			unknown
1184	TRUE	Empty	Conserved Plasmodium protein OS=Plasmodium falciparum (isolate 3D7) GN=PF11_0341 PE=4 SV=1	Q8II33_PLAF7	127 kDa			unknown
1185	TRUE	Empty	Mitochondrial rpoD, putative OS=Plasmodium falciparum (isolate 3D7) GN=PF11_0319 PE=4 SV=1	Q8II55_PLAF7	165 kDa			unknown
1186	TRUE	Empty	Sec14 domain containing protein OS=Plasmodium falciparum (isolate 3D7) GN=PFF1280w PE=4 SV=1	C6KTA0_PLAF7	136 kDa			unknown
1187	TRUE	Empty	ATP-dependent RNA helicase prh1, putative OS=Plasmodium falciparum (isolate 3D7) GN=PF08_0042 PE=4 SV=1	Q8IB47_PLAF7	102 kDa			Plasmodium falciparum 3D7											metabolic process																									nucleic acid binding	hydrolase activity
1188	TRUE	Empty	Proteosome subunit alpha type 1, putative OS=Plasmodium falciparum (isolate 3D7) GN=PF14_0716 PE=4 SV=1	Q8IK90_PLAF7	29 kDa			Plasmodium falciparum 3D7				ubiquitin-dependent protein catabolic process							proteolysis involved in cellular protein catabolic process															nucleus			nucleus								threonine-type endopeptidase activity
1189	TRUE	Empty	3-oxo-5-alpha-steroid 4-dehydrogenase, putative OS=Plasmodium falciparum (isolate 3D7) GN=PF11_0370 PE=4 SV=2	Q8II05_PLAF7	35 kDa			Plasmodium falciparum 3D7											lipid metabolic process										cytoplasm						integral to membrane										oxidoreductase activity, acting on the CH-CH group of donors
1190	TRUE	Empty	Eukaryotic translation initiation factor subunit eIF2A, putative OS=Plasmodium falciparum (isolate 3D7) GN=PF10_0183 PE=4 SV=1	Q8IJL2_PLAF7	281 kDa			unknown
1191	TRUE	Empty	PfSec23 protein OS=Plasmodium falciparum (isolate 3D7) GN=Pfsec23 PE=2 SV=1	Q8IB60_PLAF7	86 kDa			Plasmodium falciparum 3D7				intracellular protein transport		transport			intracellular protein transport											COPII vesicle coat	COPII vesicle coat				Maurer's cleft	COPII vesicle coat	COPII vesicle coat			COPII vesicle coat	COPII vesicle coat					zinc ion binding
1192	TRUE	Empty	Uncharacterized protein OS=Plasmodium falciparum (isolate 3D7) GN=MAL13P1.61 PE=4 SV=1	Q8IEJ0_PLAF7	28 kDa			Plasmodium falciparum 3D7																					apicoplast					apicoplast
1193	TRUE	Empty	Fibrillarin, putative OS=Plasmodium falciparum (isolate 3D7) GN=PF14_0068 PE=3 SV=1	Q8IM23_PLAF7	34 kDa			Plasmodium falciparum 3D7				rRNA processing							tRNA processing															nucleus			nucleus		nucleolus					RNA binding	methyltransferase activity
1194	TRUE	Empty	Cof-like hydrolase, had-superfamily, subfamily iib OS=Plasmodium falciparum (isolate 3D7) GN=PFL1270w PE=4 SV=1	Q8I5F4_PLAF7	33 kDa			Plasmodium falciparum 3D7											metabolic process																										hydrolase activity
1195	TRUE	Empty	Putative uncharacterized protein OS=Plasmodium falciparum (isolate 3D7) GN=PF14_0515 PE=4 SV=1	Q8IKT7_PLAF7	169 kDa			unknown
1196	TRUE	Empty	P-loop containing nucleoside triphospahte hydrolase, putative OS=Plasmodium falciparum (isolate 3D7) GN=PFC0260w PE=4 SV=2	O97242_PLAF7	132 kDa			Plasmodium falciparum 3D7																					apicoplast					apicoplast										nucleotide binding
1197	TRUE	Empty	Uncharacterized protein OS=Plasmodium falciparum (isolate 3D7) GN=PF13_0199 PE=4 SV=1	Q8IDX3_PLAF7	194 kDa			unknown
1198	TRUE	Empty	Conserved Plasmodium protein OS=Plasmodium falciparum (isolate 3D7) GN=PF11_0246 PE=4 SV=1	Q8IIC8_PLAF7	154 kDa			unknown
1199	TRUE	Empty	Uncharacterized protein OS=Plasmodium falciparum (isolate 3D7) GN=PFD0735c PE=4 SV=1	Q8I1T6_PLAF7	262 kDa			unknown
1200	TRUE	Empty	Putative uncharacterized protein OS=Plasmodium falciparum (isolate 3D7) GN=PF14_0402 PE=4 SV=1	Q8IL47_PLAF7	250 kDa			unknown
1201	TRUE	Empty	Conserved Plasmodium protein OS=Plasmodium falciparum (isolate 3D7) GN=PF11_0419 PE=4 SV=2	Q8IHV7_PLAF7	95 kDa			unknown
1202	TRUE	Empty	Uncharacterized protein OS=Plasmodium falciparum (isolate 3D7) GN=MAL13P1.226 PE=4 SV=1	C0H5H4_PLAF7	174 kDa			unknown
1203	TRUE	Empty	Decoy Protein Q8IKU3-DECOY	Q8IKU3-DECOY	?			unknown
1204	TRUE	Empty	Uncharacterized protein OS=Plasmodium falciparum (isolate 3D7) GN=MAL13P1.349 PE=4 SV=1	C0H5L5_PLAF7	259 kDa			unknown
1205	TRUE	Empty	Conserved Plasmodium protein OS=Plasmodium falciparum (isolate 3D7) GN=PF11_0291 PE=4 SV=1	Q8II83_PLAF7	213 kDa			unknown
1206	TRUE	Empty	Signal recognition particle receptor alpha subunit, putative OS=Plasmodium falciparum (isolate 3D7) GN=PF13_0350 PE=4 SV=1	Q8ID42_PLAF7	66 kDa			Plasmodium falciparum 3D7				SRP-dependent cotranslational protein targeting to membrane		transport			intracellular protein transport		metabolic process										signal recognition particle receptor complex		signal recognition particle receptor complex			signal recognition particle receptor complex	signal recognition particle receptor complex			signal recognition particle receptor complex	signal recognition particle receptor complex					signal recognition particle binding	GTPase activity
1207	TRUE	Empty	Lipase, putative OS=Plasmodium falciparum (isolate 3D7) GN=PF14_0250 PE=4 SV=1	Q8ILJ3_PLAF7	156 kDa			Plasmodium falciparum 3D7											lipid metabolic process										apicoplast					apicoplast											hydrolase activity
1208	TRUE	Empty	Putative uncharacterized protein OS=Plasmodium falciparum (isolate 3D7) GN=PF14_0575 PE=4 SV=1	Q8IKM9_PLAF7	37 kDa			unknown
1209	TRUE	Empty	Arginyl-tRNA synthetase, putative OS=Plasmodium falciparum (isolate 3D7) GN=PFL0900c PE=3 SV=1	Q8I5M2_PLAF7	68 kDa			Plasmodium falciparum 3D7				translation							translation										cytoplasm															nucleotide binding	ligase activity
1210	TRUE	Empty	MORN repeat protein, putative OS=Plasmodium falciparum (isolate 3D7) GN=PFE0560c PE=4 SV=1	Q8I3Z3_PLAF7	168 kDa			Plasmodium falciparum 3D7																					apicoplast					apicoplast
1211	TRUE	Empty	Helicase with Zn-finger motif, putative OS=Plasmodium falciparum (isolate 3D7) GN=PFI0480w PE=4 SV=1	Q8I353_PLAF7	160 kDa			Plasmodium falciparum 3D7											metabolic process																									nucleic acid binding	hydrolase activity
1212	TRUE	Empty	Putative uncharacterized protein OS=Plasmodium falciparum (isolate 3D7) GN=PFI1410c PE=4 SV=1	Q8I2M2_PLAF7	181 kDa			unknown
1213	TRUE	Empty	Putative uncharacterized protein OS=Plasmodium falciparum (isolate 3D7) GN=PF14_0268 PE=4 SV=2	Q8ILH5_PLAF7	172 kDa			Plasmodium falciparum 3D7																					apicoplast					apicoplast
1214	TRUE	Empty	Vacuolar sorting protein VPS9, putative OS=Plasmodium falciparum (isolate 3D7) GN=MAL8P1.82 PE=4 SV=1	Q8IAZ5_PLAF7	215 kDa			unknown
1215	TRUE	Empty	ATP-dependent DNA helicase, putative OS=Plasmodium falciparum (isolate 3D7) GN=PF13_0330 PE=4 SV=1	Q8ID85_PLAF7	55 kDa			Plasmodium falciparum 3D7				DNA duplex unwinding							DNA duplex unwinding															nucleus			nucleus							protein binding	DNA helicase activity
1216	TRUE	Empty	Snrnp protein, putative OS=Plasmodium falciparum (isolate 3D7) GN=PFE0925c PE=3 SV=1	Q8I0W7_PLAF7	131 kDa			Plasmodium falciparum 3D7											metabolic process										apicoplast					apicoplast										nucleic acid binding	hydrolase activity
1217	TRUE	Empty	Uncharacterized protein OS=Plasmodium falciparum (isolate 3D7) GN=PF13_0356 PE=4 SV=1	Q8ID26_PLAF7	38 kDa			Plasmodium falciparum 3D7																																				RNA binding
1218	TRUE	Empty	Uncharacterized protein OS=Plasmodium falciparum (isolate 3D7) GN=MAL13P1.73 PE=4 SV=1	Q8IEH3_PLAF7	89 kDa			unknown
1219	TRUE	Empty	Conserved Plasmodium protein OS=Plasmodium falciparum (isolate 3D7) GN=PF11_0390 PE=4 SV=2	Q8IHY6_PLAF7	92 kDa			unknown
1220	TRUE	Empty	Importin beta, putative OS=Plasmodium falciparum (isolate 3D7) GN=PF08_0069 PE=4 SV=1	Q8IAY9_PLAF7	100 kDa			Plasmodium falciparum 3D7				NLS-bearing substrate import into nucleus		intracellular protein transport			intracellular protein transport																	nuclear pore	nuclear pore		nuclear pore		nuclear pore					Ran GTPase binding
1221	TRUE	Empty	NIMA-related protein kinase, Pfnek-1 OS=Plasmodium falciparum (isolate 3D7) GN=nek-1 PE=4 SV=1	Q8I5D5_PLAF7	125 kDa			Plasmodium falciparum 3D7				protein amino acid phosphorylation							protein amino acid phosphorylation																									ATP binding	protein kinase activity
1222	TRUE	Empty	AAA family ATPase, putative OS=Plasmodium falciparum (isolate 3D7) GN=PF14_0126 PE=3 SV=1	Q8ILW7_PLAF7	143 kDa			Plasmodium falciparum 3D7																																				nucleotide binding	nucleoside-triphosphatase activity
1223	TRUE	Empty	ATP-dependent heat shock protein, putative OS=Plasmodium falciparum (isolate 3D7) GN=PFI0355c PE=4 SV=1	Q8I377_PLAF7	106 kDa			Plasmodium falciparum 3D7				proteolysis							proteolysis										HslUV protease complex															nucleotide binding	peptidase activity, acting on L-amino acid peptides
1224	TRUE	Empty	Pantothenate kinase, putative OS=Plasmodium falciparum (isolate 3D7) GN=PF14_0354 PE=4 SV=1	Q8IL92_PLAF7	91 kDa			Plasmodium falciparum 3D7				phosphorylation							coenzyme A biosynthetic process																									ATP binding	transferase activity
1225	TRUE	Empty	Putative uncharacterized protein OS=Plasmodium falciparum (isolate 3D7) GN=PF14_0442 PE=4 SV=1	Q8IL08_PLAF7	347 kDa			unknown
1226	TRUE	Empty	Uncharacterized protein OS=Plasmodium falciparum (isolate 3D7) GN=MAL13P1.13 PE=4 SV=1	Q8IET9_PLAF7	325 kDa	TRUE		unknown
1227	TRUE	Empty	Zinc finger, C3HC4 type, putative OS=Plasmodium falciparum (isolate 3D7) GN=MAL7P1.155 PE=4 SV=1	Q8IBH2_PLAF7	254 kDa			Plasmodium falciparum 3D7																																				zinc ion binding
1228	TRUE	Empty	Conserved Plasmodium protein OS=Plasmodium falciparum (isolate 3D7) GN=PFL1175w PE=4 SV=1	Q8I5H3_PLAF7	71 kDa			unknown
1229	TRUE	Empty	Guanidine nucleotide exchange factor OS=Plasmodium falciparum (isolate 3D7) GN=RCC1 PE=4 SV=1	Q8I418_PLAF7	304 kDa			Plasmodium falciparum 3D7		positive regulation of GTPase activity		DNA packaging																	apicoplast					nucleus			nucleus
1230	TRUE	Empty	Putative uncharacterized protein OS=Plasmodium falciparum (isolate 3D7) GN=PFC0930c PE=4 SV=1	O97287_PLAF7	222 kDa			unknown
1231	TRUE	Empty	Peptidase, putative OS=Plasmodium falciparum (isolate 3D7) GN=PF11_0203 PE=3 SV=1	Q8IIH1_PLAF7	121 kDa			Plasmodium falciparum 3D7				proteolysis							proteolysis																integral to membrane									ATP binding	metalloendopeptidase activity
1232	TRUE	Empty	Conserved Plasmodium protein OS=Plasmodium falciparum (isolate 3D7) GN=PFB0835c PE=4 SV=1	O96259_PLAF7	61 kDa			unknown
1233	TRUE	Empty	Conserved Plasmodium protein OS=Plasmodium falciparum (isolate 3D7) GN=PFL0125c PE=4 SV=1	Q8I620_PLAF7	130 kDa	TRUE		Plasmodium falciparum 3D7				RNA capping							RNA methylation																										methyltransferase activity
1234	TRUE	Empty	RNA binding protein, putative OS=Plasmodium falciparum (isolate 3D7) GN=PF10_0047 PE=4 SV=1	Q8IJZ3_PLAF7	106 kDa			Plasmodium falciparum 3D7																																				nucleic acid binding
1235	TRUE	Empty	Conserved Plasmodium protein OS=Plasmodium falciparum (isolate 3D7) GN=PF10_0037 PE=4 SV=1	Q8IK03_PLAF7	243 kDa			unknown
1236	TRUE	Empty	Pre-mRNA splicing factor, putative OS=Plasmodium falciparum (isolate 3D7) GN=PF14_0070 PE=4 SV=1	Q8IM21_PLAF7	82 kDa			unknown
1237	TRUE	Empty	Uncharacterized protein OS=Plasmodium falciparum (isolate 3D7) GN=PF07_0074 PE=4 SV=1	Q8IBS2_PLAF7	182 kDa			unknown
1238	TRUE	Empty	Conserved Plasmodium membrane protein OS=Plasmodium falciparum (isolate 3D7) GN=PFL2410w PE=4 SV=1	Q8I4T2_PLAF7	121 kDa			Plasmodium falciparum 3D7																					apicoplast					apicoplast	membrane
1239	TRUE	Empty	Putative uncharacterized protein OS=Plasmodium falciparum (isolate 3D7) GN=PFI0410c PE=4 SV=1	C0H527_PLAF7	241 kDa			unknown
1240	TRUE	Empty	Decoy Protein C6KSS9-DECOY	C6KSS9-DECOY	?			unknown
1241	TRUE	Empty	Conserved Plasmodium protein OS=Plasmodium falciparum (isolate 3D7) GN=PFL2390c PE=4 SV=1	Q8I4T6_PLAF7	349 kDa			unknown
1242	TRUE	Empty	Uncharacterized protein OS=Plasmodium falciparum (isolate 3D7) GN=PF13_0237 PE=4 SV=1	Q8IDQ6_PLAF7	115 kDa			unknown
1243	TRUE	Empty	Phosphatidylinositol-4-phosphate-5-kinase OS=Plasmodium falciparum (isolate 3D7) GN=PfPIP5K/NCS PE=4 SV=1	Q8I239_PLAF7	200 kDa			Plasmodium falciparum 3D7				phosphatidylinositol metabolic process							phosphoinositide phosphorylation																									calcium ion binding	transferase activity
1244	TRUE	Empty	Uncharacterized protein OS=Plasmodium falciparum (isolate 3D7) GN=PFE0780w PE=4 SV=1	Q8I3V2_PLAF7	147 kDa			unknown
1245	TRUE	Empty	DEAD box helicase, putative OS=Plasmodium falciparum (isolate 3D7) GN=PF14_0563 PE=4 SV=1	Q8IKP1_PLAF7	84 kDa			Plasmodium falciparum 3D7											metabolic process																									nucleic acid binding	hydrolase activity
1246	TRUE	Empty	Decoy Protein Q8I3Z1-DECOY	Q8I3Z1-DECOY	?			unknown
1247	TRUE	Empty	Conserved Plasmodium protein OS=Plasmodium falciparum (isolate 3D7) GN=PFB0440c PE=4 SV=3	O96182_PLAF7	67 kDa			Plasmodium falciparum 3D7																																				zinc ion binding
1248	TRUE	Empty	Uncharacterized protein MAL13P1.304 OS=Plasmodium falciparum (isolate 3D7) GN=MAL13P1.304 PE=4 SV=1	YPF12_PLAF7	210 kDa			Plasmodium falciparum 3D7																										nucleus			nucleus
1249	TRUE	Empty	ATPase, putative OS=Plasmodium falciparum (isolate 3D7) GN=MAL8P1.92 PE=3 SV=2	Q8IAX9_PLAF7	140 kDa	TRUE		Plasmodium falciparum 3D7																																				nucleotide binding
1250	TRUE	Empty	Pentatricopeptide repeat-containing protein PFL1605w OS=Plasmodium falciparum (isolate 3D7) GN=PFL1605w PE=4 SV=1	PPR1_PLAF7	170 kDa			Plasmodium falciparum 3D7																					cytoplasm
1251	TRUE	Empty	Uncharacterized protein OS=Plasmodium falciparum (isolate 3D7) GN=PfENT1 PE=4 SV=1	Q8ID34_PLAF7	125 kDa			unknown
1252	TRUE	Empty	Alpha/beta hydrolase, putative OS=Plasmodium falciparum (isolate 3D7) GN=PF10_0018 PE=4 SV=1	Q8IK22_PLAF7	108 kDa			unknown
1253	TRUE	Empty	Nucleoside transporter, putative OS=Plasmodium falciparum (isolate 3D7) GN=PFA_0160c PE=4 SV=1	Q8I2A8_PLAF7	50 kDa			unknown
1254	TRUE	Empty	Protein phosphatase, putative OS=Plasmodium falciparum (isolate 3D7) GN=PFD0505c PE=4 SV=2	Q9U0I5_PLAF7	105 kDa			Plasmodium falciparum 3D7				protein amino acid dephosphorylation							protein amino acid dephosphorylation																										hydrolase activity
1255	TRUE	Empty	Translocation associated membrane protein, putative OS=Plasmodium falciparum (isolate 3D7) GN=PF14_0034 PE=4 SV=2	Q8IM57_PLAF7	44 kDa			Plasmodium falciparum 3D7				intracellular protein transmembrane transport		intracellular protein transmembrane transport			intracellular protein transmembrane transport												endoplasmic reticulum membrane		endoplasmic reticulum			endoplasmic reticulum	integral to membrane			endoplasmic reticulum membrane	endoplasmic reticulum membrane
1256	TRUE	Empty	Uncharacterized protein OS=Plasmodium falciparum (isolate 3D7) GN=PF13_0120 PE=4 SV=1	Q8IEA7_PLAF7	171 kDa	TRUE		Plasmodium falciparum 3D7											metabolic process																										transferase activity
1257	TRUE	Empty	Var-like protein OS=Plasmodium falciparum (isolate 3D7) GN=PFA_0015c PE=4 SV=1	Q9NFB4_PLAF7	153 kDa	TRUE		Plasmodium falciparum 3D7												pathogenesis															integral to membrane
1258	TRUE	Empty	ATP-dependent DNA helicase, putative OS=Plasmodium falciparum (isolate 3D7) GN=PF14_0278 PE=4 SV=1	Q8ILG5_PLAF7	170 kDa			Plasmodium falciparum 3D7				DNA repair							cellular metabolic process						DNA repair																			nucleic acid binding	hydrolase activity
1259	TRUE	Empty	Putative uncharacterized protein OS=Plasmodium falciparum (isolate 3D7) GN=PF14_0540 PE=4 SV=1	Q8IKR2_PLAF7	78 kDa			unknown
1260	TRUE	Empty	Putative uncharacterized protein OS=Plasmodium falciparum (isolate 3D7) GN=PF14_0701 PE=4 SV=2	Q8IKA5_PLAF7	114 kDa			Plasmodium falciparum 3D7																																				microtubule binding
1261	TRUE	Empty	Conserved Plasmodium protein OS=Plasmodium falciparum (isolate 3D7) GN=PF10_0064 PE=4 SV=1	Q8IJX7_PLAF7	103 kDa			unknown
1262	TRUE	Empty	Cell cycle control protein, putative OS=Plasmodium falciparum (isolate 3D7) GN=PFL1855w PE=4 SV=1	Q8I540_PLAF7	113 kDa			Plasmodium falciparum 3D7		regulation of cell cycle																																		RNA binding
1263	TRUE	Empty	Mitochondrial ribosomal protein L27, putative OS=Plasmodium falciparum (isolate 3D7) GN=PFC0701w PE=4 SV=1	Q9NDU6_PLAF7	35 kDa			Plasmodium falciparum 3D7				translation							translation										ribosome					ribosome							ribosome
1264	TRUE	Empty	Serine/Threonine protein kinase, FIKK family OS=Plasmodium falciparum (isolate 3D7) GN=FIKK-10.2 PE=4 SV=1	Q8IJ21_PLAF7	108 kDa			Plasmodium falciparum 3D7				protein amino acid phosphorylation							protein amino acid phosphorylation																									ATP binding	protein kinase activity
1265	TRUE	Empty	tRNA-splicing ligase RtcB homolog OS=Plasmodium falciparum (isolate 3D7) GN=PF11_0068 PE=3 SV=1	RTCB_PLAF7	56 kDa			Plasmodium falciparum 3D7				RNA processing							tRNA processing																									metal ion binding	ligase activity
1266	TRUE	Empty	Conserved Plasmodium protein OS=Plasmodium falciparum (isolate 3D7) GN=PF10_0265 PE=4 SV=1	Q8IJD3_PLAF7	217 kDa			Plasmodium falciparum 3D7		regulation of transcription from RNA polymerase II promoter																								Srb-mediator complex			Srb-mediator complex		Srb-mediator complex
1267	TRUE	Empty	Phospholipase A2, putative OS=Plasmodium falciparum (isolate 3D7) GN=PFB0410c PE=4 SV=1	O96176_PLAF7	78 kDa			Plasmodium falciparum 3D7											lipid metabolic process																										phospholipase activity
1268	TRUE	Empty	Protein phosphatase, putative OS=Plasmodium falciparum (isolate 3D7) GN=PF10_0124 PE=4 SV=1	Q8IJR8_PLAF7	171 kDa			unknown
1269	TRUE	Empty	Uncharacterized protein OS=Plasmodium falciparum (isolate 3D7) GN=PF13_0184 PE=4 SV=1	Q8IDZ2_PLAF7	159 kDa			Plasmodium falciparum 3D7																											membrane
1270	TRUE	Empty	Uncharacterized protein OS=Plasmodium falciparum (isolate 3D7) GN=MAL7P1.207 PE=4 SV=1	C0H4L9_PLAF7	257 kDa			unknown
1271	TRUE	Empty	Decoy Protein Q8IBR8-DECOY	Q8IBR8-DECOY	?			unknown
1272	TRUE	Empty	Conserved Plasmodium protein OS=Plasmodium falciparum (isolate 3D7) GN=PF11_0375 PE=4 SV=1	Q8II00_PLAF7	107 kDa			Plasmodium falciparum 3D7																					signal recognition particle, endoplasmic reticulum targeting															signal sequence binding
1273	TRUE	Empty	Putative uncharacterized protein OS=Plasmodium falciparum (isolate 3D7) GN=PFI0690c PE=4 SV=1	C0H536_PLAF7	138 kDa			unknown
1274	TRUE	Empty	Uncharacterized protein OS=Plasmodium falciparum (isolate 3D7) GN=MAL13P1.28 PE=4 SV=1	Q8IER1_PLAF7	73 kDa			unknown
1275	TRUE	Empty	Conserved Plasmodium protein OS=Plasmodium falciparum (isolate 3D7) GN=PFB0705w PE=4 SV=1	O96234_PLAF7	89 kDa			unknown
1276	TRUE	Empty	Conserved Plasmodium protein OS=Plasmodium falciparum (isolate 3D7) GN=PFL1450c PE=4 SV=1	Q8I5B9_PLAF7	62 kDa			unknown
1277	TRUE	Empty	Exopolyphosphatase, putative OS=Plasmodium falciparum (isolate 3D7) GN=PF14_0022 PE=4 SV=2	Q8IM69_PLAF7	59 kDa			Plasmodium falciparum 3D7				polyphosphate metabolic process							polyphosphate metabolic process										cytoplasm																pyrophosphatase activity
1278	TRUE	Empty	Conserved Plasmodium protein OS=Plasmodium falciparum (isolate 3D7) GN=PF10_0076 PE=4 SV=2	Q8IJW5_PLAF7	125 kDa			unknown
1279	TRUE	Empty	Succinyl CoA ligase, putative OS=Plasmodium falciparum (isolate 3D7) GN=PF14_0357 PE=4 SV=1	Q8IL89_PLAF7	111 kDa			Plasmodium falciparum 3D7				glycolysis							tricarboxylic acid cycle																									cofactor binding	ligase activity
1280	TRUE	Empty	Decoy Protein Q8I5E4-DECOY	Q8I5E4-DECOY	?			unknown
1281	TRUE	Empty	Conserved Plasmodium protein OS=Plasmodium falciparum (isolate 3D7) GN=PFL1690w PE=4 SV=1	Q8I572_PLAF7	54 kDa			Plasmodium falciparum 3D7				box C/D snoRNP assembly
1282	TRUE	Empty	Mitochondrial ribosomal protein S14, putative OS=Plasmodium falciparum (isolate 3D7) GN=PF14_0451 PE=4 SV=1	Q8I6V1_PLAF7	13 kDa			Plasmodium falciparum 3D7				translation							translation										mitochondrial small ribosomal subunit					ribosome		mitochondrial small ribosomal subunit			mitochondrial small ribosomal subunit		ribosome
1283	TRUE	Empty	Putative uncharacterized protein OS=Plasmodium falciparum (isolate 3D7) GN=PF14_0190 PE=4 SV=1	Q8ILQ4_PLAF7	55 kDa			unknown
1284	TRUE	Empty	Rifin OS=Plasmodium falciparum (isolate 3D7) GN=RIF PE=4 SV=1	Q8I209_PLAF7	40 kDa			Plasmodium falciparum 3D7																									Maurer's cleft
1285	TRUE	Empty	Uncharacterized protein OS=Plasmodium falciparum (isolate 3D7) GN=PF13_0101 PE=4 SV=1	Q8IED3_PLAF7	215 kDa			unknown
1286	TRUE	Empty	Conserved Plasmodium protein OS=Plasmodium falciparum (isolate 3D7) GN=PFL2285c PE=4 SV=1	Q8I4V6_PLAF7	105 kDa			Plasmodium falciparum 3D7				tetrapyrrole biosynthetic process							tetrapyrrole biosynthetic process																										uroporphyrinogen-III synthase activity
1287	TRUE	Empty	Conserved Plasmodium protein OS=Plasmodium falciparum (isolate 3D7) GN=PFB0732c PE=4 SV=1	C6S3B7_PLAF7	144 kDa			unknown
1288	TRUE	Empty	Translation initiation factor EF-1, putative OS=Plasmodium falciparum (isolate 3D7) GN=PF14_0658 PE=4 SV=1	Q8IKE7_PLAF7	22 kDa			Plasmodium falciparum 3D7				translational initiation							translational initiation										apicoplast					apicoplast										RNA binding
1289	TRUE	Empty	Geranylgeranyl transferase type2 beta subunit, putative OS=Plasmodium falciparum (isolate 3D7) GN=PFL0692c PE=4 SV=1	C6S3K4_PLAF7	51 kDa			Plasmodium falciparum 3D7				protein geranylgeranylation							protein geranylgeranylation																										transferase activity
1290	TRUE	Empty	Cholinephosphate cytidylyltransferase OS=Plasmodium falciparum (isolate 3D7) GN=ctP PE=1 SV=1	Q8IEE9_PLAF7	105 kDa			Plasmodium falciparum 3D7				CDP-choline pathway							biosynthetic process																									identical protein binding	transferase activity
1291	TRUE	Empty	Heme ligase OS=Plasmodium falciparum (isolate 3D7) GN=HDP PE=1 SV=1	HDP_PLAF7	24 kDa			Plasmodium falciparum 3D7				heme catabolic process							oxidation reduction	pathogenesis									food vacuole				host cell cytoplasm	food vacuole										heme binding	lyase activity
1292	TRUE	Empty	MAC/Perforin, putative OS=Plasmodium falciparum (isolate 3D7) GN=PF08_0058 PE=4 SV=1	Q8IB11_PLAF7	112 kDa			unknown
1293	TRUE	Empty	Putative uncharacterized protein OS=Plasmodium falciparum (isolate 3D7) GN=PF14_0691 PE=4 SV=2	Q8IKB5_PLAF7	64 kDa			Plasmodium falciparum 3D7																					apicoplast					apicoplast
1294	TRUE	Empty	Uncharacterized protein OS=Plasmodium falciparum (isolate 3D7) GN=PF13_0297 PE=4 SV=1	Q8IDE3_PLAF7	47 kDa			unknown
1295	TRUE	Empty	Translation initiation factor IF-2, putative OS=Plasmodium falciparum (isolate 3D7) GN=PFF0345w PE=4 SV=1	C6KSR8_PLAF7	112 kDa			Plasmodium falciparum 3D7				translational initiation							translational initiation																									translation initiation factor activity	GTPase activity
1296	TRUE	Empty	Glutamate--tRNA ligase, putative OS=Plasmodium falciparum (isolate 3D7) GN=PF13_0257 PE=3 SV=1	Q8IDK7_PLAF7	101 kDa			Plasmodium falciparum 3D7				tRNA aminoacylation for protein translation							translation										cytoplasm															nucleotide binding	ligase activity
1297	TRUE	Empty	Transporter, putative OS=Plasmodium falciparum (isolate 3D7) GN=PF11_0310 PE=4 SV=1	Q8II64_PLAF7	70 kDa			unknown
1298	TRUE	Empty	Small nuclear ribonucleoprotein F OS=Plasmodium falciparum (isolate 3D7) GN=PF11_0280 PE=3 SV=2	Q8II94_PLAF7	10 kDa			Plasmodium falciparum 3D7				mRNA processing							mRNA processing															spliceosome			spliceosome		spliceosome					RNA binding
1299	TRUE	Empty	Enhancer of rudimentary homolog OS=Plasmodium falciparum (isolate 3D7) GN=ERH PE=3 SV=1	Q8IJ30_PLAF7	12 kDa			Plasmodium falciparum 3D7		positive regulation of Notch signaling pathway		cell cycle							pyrimidine nucleotide biosynthetic process
1300	TRUE	Empty	Putative uncharacterized protein OS=Plasmodium falciparum (isolate 3D7) GN=PF14_0092 PE=4 SV=2	Q8IM01_PLAF7	31 kDa			unknown
1301	TRUE	Empty	SNARE protein, putative OS=Plasmodium falciparum (isolate 3D7) GN=PfVAMP8 PE=4 SV=1	Q8IET3_PLAF7	25 kDa			Plasmodium falciparum 3D7				vesicle-mediated transport		transport			vesicle-mediated transport																		integral to membrane
1302	TRUE	Empty	Sec24 subunit, putative OS=Plasmodium falciparum (isolate 3D7) GN=PF13_0324 PE=4 SV=1	C0H5J6_PLAF7	107 kDa			Plasmodium falciparum 3D7				intracellular protein transport		transport			intracellular protein transport											COPII vesicle coat	COPII vesicle coat		endoplasmic reticulum			COPII vesicle coat	COPII vesicle coat			COPII vesicle coat	COPII vesicle coat					zinc ion binding
1303	TRUE	Empty	Conserved Plasmodium protein OS=Plasmodium falciparum (isolate 3D7) GN=PF10_0133 PE=4 SV=1	Q8IJQ9_PLAF7	269 kDa	TRUE		unknown
1304	TRUE	Empty	Phenylalanyl-tRNA synthetase beta chain, putative OS=Plasmodium falciparum (isolate 3D7) GN=PF11_0051 PE=4 SV=1	Q8IIW2_PLAF7	73 kDa			Plasmodium falciparum 3D7				phenylalanyl-tRNA aminoacylation							phenylalanyl-tRNA aminoacylation										cytoplasm															magnesium ion binding	ligase activity
1305	TRUE	Empty	Putative uncharacterized protein OS=Plasmodium falciparum (isolate 3D7) GN=PF14_0204 PE=4 SV=1	Q8ILN9_PLAF7	151 kDa			unknown
1306	TRUE	Empty	Uncharacterized protein OS=Plasmodium falciparum (isolate 3D7) GN=PF07_0012 PE=4 SV=1	Q8IC38_PLAF7	183 kDa			unknown
1307	TRUE	Empty	Regulator of initiation factor 2 (EIF2) OS=Plasmodium falciparum (isolate 3D7) GN=PFC1000w PE=4 SV=1	C0H485_PLAF7	108 kDa			Plasmodium falciparum 3D7																										nucleolus			nucleolus		nucleolus
1308	TRUE	Empty	Adenosine-diphosphatase OS=Plasmodium falciparum (isolate 3D7) GN=MAL13P1.121 PE=4 SV=1	Q8IE96_PLAF7	66 kDa			Plasmodium falciparum 3D7											metabolic process															endoplasmic reticulum lumen	membrane				endoplasmic reticulum lumen						hydrolase activity
1309	TRUE	Empty	Deoxyribose-phosphate aldolase, putative OS=Plasmodium falciparum (isolate 3D7) GN=PF10_0210 PE=4 SV=1	Q8IJI7_PLAF7	29 kDa			Plasmodium falciparum 3D7				pentose-phosphate shunt							deoxyribonucleotide catabolic process										cytoplasm																lyase activity
1310	TRUE	Empty	RNA binding protein, putative OS=Plasmodium falciparum (isolate 3D7) GN=PFF0250w PE=4 SV=1	C6KSP9_PLAF7	86 kDa			Plasmodium falciparum 3D7																																				nucleic acid binding
1311	TRUE	Empty	p23 co-chaperone, putative OS=Plasmodium falciparum (isolate 3D7) GN=SBA1 PE=4 SV=2	Q8IKU1_PLAF7	30 kDa			unknown
1312	TRUE	Empty	MAEBL, putative OS=Plasmodium falciparum (isolate 3D7) GN=PF11_0486 PE=4 SV=1	Q8IHP3_PLAF7	243 kDa			Plasmodium falciparum 3D7										entry into host cell		pathogenesis															membrane									host cell surface binding
1313	TRUE	Empty	Kinase, putative OS=Plasmodium falciparum (isolate 3D7) GN=PFE0740c PE=4 SV=1	Q8I3W0_PLAF7	107 kDa	TRUE		Plasmodium falciparum 3D7				phosphorylation							phosphorylation																										inositol trisphosphate 3-kinase activity
1314	TRUE	Empty	Putative uncharacterized protein OS=Plasmodium falciparum (isolate 3D7) GN=PF14_0065 PE=4 SV=1	Q8IM26_PLAF7	33 kDa			Plasmodium falciparum 3D7
1315	TRUE	Empty	Nascent polypeptide associated complex alpha chain, putative OS=Plasmodium falciparum (isolate 3D7) GN=PFF1050w PE=4 SV=1	C6KT55_PLAF7	21 kDa			Plasmodium falciparum 3D7				'de novo' cotranslational protein folding							'de novo' cotranslational protein folding										nascent polypeptide-associated complex
1316	TRUE	Empty	Uncharacterized protein OS=Plasmodium falciparum (isolate 3D7) GN=PF13_0015 PE=4 SV=1	Q8IET6_PLAF7	96 kDa			unknown
1317	TRUE	Empty	Putative uncharacterized protein OS=Plasmodium falciparum (isolate 3D7) GN=PF14_0714 PE=4 SV=1	Q8IK92_PLAF7	46 kDa			unknown
1318	TRUE	Empty	Sequestrin OS=Plasmodium falciparum (isolate 3D7) GN=PFD0260c PE=4 SV=1	Q8I1X6_PLAF7	234 kDa			Plasmodium falciparum 3D7	cytoadherence to microvasculature, mediated by parasite protein											cytoadherence to microvasculature, mediated by parasite protein															plasma membrane					plasma membrane				cell adhesion molecule binding
1319	TRUE	Empty	Putative uncharacterized protein OS=Plasmodium falciparum (isolate 3D7) GN=PFA_0175w PE=4 SV=1	B9ZSI1_PLAF7	219 kDa			unknown
1320	TRUE	Empty	Leucine-rich repeat protein 8, LRR8 OS=Plasmodium falciparum (isolate 3D7) GN=PFI1468c PE=4 SV=1	C0H575_PLAF7	139 kDa			Plasmodium falciparum 3D7																					apicoplast					apicoplast
1321	TRUE	Empty	DEAD/DEAH box helicase, putative OS=Plasmodium falciparum (isolate 3D7) GN=PF11_0077 PE=4 SV=1	Q8IIT7_PLAF7	156 kDa			Plasmodium falciparum 3D7											metabolic process																									nucleic acid binding	hydrolase activity
1322	TRUE	Empty	Putative uncharacterized protein OS=Plasmodium falciparum (isolate 3D7) GN=PF14_0162 PE=4 SV=2	Q8ILT2_PLAF7	77 kDa			unknown
1323	TRUE	Empty	Delta-aminolevulinic acid dehydratase OS=Plasmodium falciparum (isolate 3D7) GN=PBGS PE=3 SV=1	Q8IL68_PLAF7	53 kDa			Plasmodium falciparum 3D7				porphyrin biosynthetic process							heme biosynthetic process										apicoplast					apicoplast										metal ion binding	lyase activity
1324	TRUE	Empty	Glutaredoxin OS=Plasmodium falciparum (isolate 3D7) GN=GRX1 PE=1 SV=1	Q9NLB2_PLAF7	12 kDa			Plasmodium falciparum 3D7		cell redox homeostasis		cell redox homeostasis							oxidation reduction																							antioxidant activity			protein disulfide oxidoreductase activity				electron carrier activity
1325	TRUE	Empty	Conserved Plasmodium protein OS=Plasmodium falciparum (isolate 3D7) GN=PFL0675c PE=4 SV=1	Q8I5R6_PLAF7	129 kDa			unknown
1326	TRUE	Empty	Serine/threonine-protein phosphatase OS=Plasmodium falciparum (isolate 3D7) GN=PF14_0630 PE=3 SV=1	Q8IKH5_PLAF7	101 kDa			Plasmodium falciparum 3D7		brassinosteroid mediated signaling		brassinosteroid mediated signaling							protein amino acid dephosphorylation						brassinosteroid mediated signaling																				hydrolase activity
1327	TRUE	Empty	Uncharacterized protein OS=Plasmodium falciparum (isolate 3D7) GN=PF07_0010 PE=4 SV=1	Q8IC40_PLAF7	220 kDa			unknown
1328	TRUE	Empty	Uncharacterized protein OS=Plasmodium falciparum (isolate 3D7) GN=PFE1520c PE=4 SV=1	Q8I3G4_PLAF7	215 kDa			unknown
1329	TRUE	Empty	Heat shock protein DnaJ homologue Pfj2 OS=Plasmodium falciparum (isolate 3D7) GN=PF11_0099 PE=4 SV=1	Q8IIR6_PLAF7	62 kDa			Plasmodium falciparum 3D7		cell redox homeostasis		protein folding							protein folding						response to heat				endoplasmic reticulum		endoplasmic reticulum			endoplasmic reticulum										unfolded protein binding
1330	TRUE	Empty	Putative uncharacterized protein OS=Plasmodium falciparum (isolate 3D7) GN=PF14_0414 PE=4 SV=1	Q8IL35_PLAF7	224 kDa			Plasmodium falciparum 3D7				microtubule cytoskeleton organization																	microtubule organizing center	microtubule organizing center				cytoskeleton					spindle pole
1331	TRUE	Empty	Dynamin-like protein OS=Plasmodium falciparum (isolate 3D7) GN=PF10_0368 PE=3 SV=1	Q8IJ32_PLAF7	82 kDa			Plasmodium falciparum 3D7											metabolic process									Golgi apparatus	Golgi apparatus		endoplasmic reticulum			Golgi apparatus										nucleotide binding	GTPase activity
1332	TRUE	Empty	Conserved Plasmodium protein OS=Plasmodium falciparum (isolate 3D7) GN=PF11_0392 PE=4 SV=1	Q8IHY4_PLAF7	336 kDa			unknown
1333	TRUE	Empty	Mitochondrial carrier protein, putative OS=Plasmodium falciparum (isolate 3D7) GN=PFI0255c PE=3 SV=1	Q8I397_PLAF7	142 kDa			Plasmodium falciparum 3D7						transport			transport																		integral to membrane
1334	TRUE	Empty	Uncharacterized protein OS=Plasmodium falciparum (isolate 3D7) GN=PFE1040c PE=4 SV=1	Q8I3Q4_PLAF7	118 kDa			unknown
1335	TRUE	Empty	Uncharacterized protein OS=Plasmodium falciparum (isolate 3D7) GN=PF13_0161 PE=4 SV=1	Q8IE35_PLAF7	205 kDa			unknown
1336	TRUE	Empty	Putative uncharacterized protein OS=Plasmodium falciparum (isolate 3D7) GN=PFC0430w PE=4 SV=1	C0H469_PLAF7	138 kDa			unknown
1337	TRUE	Empty	Uncharacterized protein OS=Plasmodium falciparum (isolate 3D7) GN=PF08_0089 PE=4 SV=1	Q8IAV6_PLAF7	315 kDa	TRUE		unknown
1338	TRUE	Empty	Conserved Plasmodium protein OS=Plasmodium falciparum (isolate 3D7) GN=PFL0290w PE=4 SV=1	Q8I5Y7_PLAF7	267 kDa			Plasmodium falciparum 3D7																																				DNA binding
1339	TRUE	Empty	GRIP and coiled-coil domain-containing protein PFC0235w OS=Plasmodium falciparum (isolate 3D7) GN=PFC0235w PE=4 SV=2	YGCC1_PLAF7	136 kDa			Plasmodium falciparum 3D7				protein targeting to Golgi		protein targeting to Golgi			protein targeting to Golgi
1340	TRUE	Empty	Syntaxin binding protein, putative OS=Plasmodium falciparum (isolate 3D7) GN=PFF0665c PE=4 SV=1	C6KSX9_PLAF7	83 kDa			Plasmodium falciparum 3D7				vesicle-mediated transport		vesicle docking during exocytosis			vesicle docking during exocytosis
1341	TRUE	Empty	Sec-1 family protein OS=Plasmodium falciparum (isolate 3D7) GN=PFI1700c PE=4 SV=1	Q8I2G8_PLAF7	136 kDa			Plasmodium falciparum 3D7				vesicle-mediated transport		vesicle docking during exocytosis			vesicle docking during exocytosis
1342	TRUE	Empty	Uncharacterized protein OS=Plasmodium falciparum (isolate 3D7) GN=PFE0710w PE=4 SV=1	Q8I3W5_PLAF7	105 kDa			Plasmodium falciparum 3D7																					apicoplast					apicoplast
1343	TRUE	Empty	Phosphatidylinositol-4-phosphate-5-kinase, putative OS=Plasmodium falciparum (isolate 3D7) GN=PF11_0307 PE=4 SV=1	Q8II67_PLAF7	159 kDa			Plasmodium falciparum 3D7		phosphoinositide-mediated signaling		phosphoinositide phosphorylation							phosphoinositide phosphorylation										apicoplast					apicoplast											phosphotransferase activity, alcohol group as acceptor
1344	TRUE	Empty	Uncharacterized protein OS=Plasmodium falciparum (isolate 3D7) GN=PFD1037w PE=4 SV=1	Q8IFP5_PLAF7	45 kDa			Plasmodium falciparum 3D7						transport			transport																		integral to membrane
1345	TRUE	Empty	Proline--tRNA ligase OS=Plasmodium falciparum (isolate 3D7) GN=proRS PE=1 SV=1	SYP_PLAF7	87 kDa			Plasmodium falciparum 3D7		regulation of translational fidelity		tRNA aminoacylation for protein translation							translation						response to drug				cytoplasm															nucleotide binding	ligase activity
1346	TRUE	Empty	Ubiquitin C-terminal hydrolase, putative OS=Plasmodium falciparum (isolate 3D7) GN=PF14_0145 PE=4 SV=1	Q8ILU9_PLAF7	164 kDa			Plasmodium falciparum 3D7				ubiquitin-dependent protein catabolic process							ubiquitin-dependent protein catabolic process																										hydrolase activity
1347	TRUE	Empty	Conserved Plasmodium protein OS=Plasmodium falciparum (isolate 3D7) GN=PFL1300c PE=4 SV=1	Q8I5E9_PLAF7	57 kDa			unknown
1348	TRUE	Empty	Uncharacterized protein OS=Plasmodium falciparum (isolate 3D7) GN=PF13_0053 PE=4 SV=1	Q8IEL8_PLAF7	198 kDa			Plasmodium falciparum 3D7																																				zinc ion binding
1349	TRUE	Empty	Tyrosine-tRNA ligase, putative OS=Plasmodium falciparum (isolate 3D7) GN=PF11_0181 PE=4 SV=2	Q8IIJ2_PLAF7	66 kDa			Plasmodium falciparum 3D7				tRNA aminoacylation for protein translation							translation										cytoplasm															RNA binding	ligase activity
1350	TRUE	Empty	Putative uncharacterized protein OS=Plasmodium falciparum (isolate 3D7) GN=PF14_0564 PE=4 SV=1	Q8IKP0_PLAF7	94 kDa			Plasmodium falciparum 3D7																																				GTP binding
1351	TRUE	Empty	Uncharacterized protein OS=Plasmodium falciparum (isolate 3D7) GN=MAL7P1.149 PE=4 SV=1	C0H4P6_PLAF7	127 kDa			Plasmodium falciparum 3D7																					apicoplast					apicoplast
1352	TRUE	Empty	ATP-dependent RNA Helicase, putative OS=Plasmodium falciparum (isolate 3D7) GN=PFE0430w PE=3 SV=1	Q8I416_PLAF7	176 kDa			Plasmodium falciparum 3D7											metabolic process																									nucleic acid binding	hydrolase activity
1353	TRUE	Empty	Mitochondrial ribosomal protein L23, putative OS=Plasmodium falciparum (isolate 3D7) GN=PFL1895w PE=4 SV=1	Q8I532_PLAF7	32 kDa			Plasmodium falciparum 3D7				translation							translation										mitochondrial large ribosomal subunit					mitochondrion		mitochondrion			mitochondrial large ribosomal subunit		ribosome			nucleotide binding
1354	TRUE	Empty	Conserved protein OS=Plasmodium falciparum (isolate 3D7) GN=PF10_0054 PE=4 SV=1	Q8IJY7_PLAF7	135 kDa			Plasmodium falciparum 3D7																										nucleus			nucleus
1355	TRUE	Empty	Conserved Plasmodium protein OS=Plasmodium falciparum (isolate 3D7) GN=PFL0275w PE=4 SV=1	Q8I5Z0_PLAF7	205 kDa			Plasmodium falciparum 3D7																																				zinc ion binding
1356	TRUE	Empty	Splicing factor, putative OS=Plasmodium falciparum (isolate 3D7) GN=MAL13P1.322 PE=4 SV=1	C0H5K5_PLAF7	135 kDa			Plasmodium falciparum 3D7				nuclear mRNA splicing, via spliceosome							nuclear mRNA splicing, via spliceosome															nucleus			nucleus							nucleic acid binding	hydrolase activity
1357	TRUE	Empty	1-deoxy-D-xylulose 5-phosphate synthase OS=Plasmodium falciparum (isolate 3D7) GN=MAL13P1.186 PE=4 SV=1	Q8IDW0_PLAF7	140 kDa			Plasmodium falciparum 3D7				terpenoid biosynthetic process							terpenoid biosynthetic process										apicoplast					apicoplast											transferase activity
1358	TRUE	Empty	Conserved Plasmodium protein OS=Plasmodium falciparum (isolate 3D7) GN=PFB0745w PE=4 SV=1	O96242_PLAF7	162 kDa			unknown
1359	TRUE	Empty	DNA mismatch repair protein Msh2p, putative OS=Plasmodium falciparum (isolate 3D7) GN=PF14_0254 PE=3 SV=1	Q8ILI9_PLAF7	95 kDa			Plasmodium falciparum 3D7				mismatch repair							mismatch repair						mismatch repair																			damaged DNA binding
1360	TRUE	Empty	ATP-dependent RNA Helicase, putative OS=Plasmodium falciparum (isolate 3D7) GN=PFI0860c PE=4 SV=1	Q8I2X7_PLAF7	94 kDa			Plasmodium falciparum 3D7											metabolic process																									nucleic acid binding	hydrolase activity
1361	TRUE	Empty	Putative uncharacterized protein OS=Plasmodium falciparum (isolate 3D7) GN=PFC0345w PE=4 SV=1	O77322_PLAF7	202 kDa			Plasmodium falciparum 3D7																					cytoplasm						membrane									zinc ion binding
1362	TRUE	Empty	Putative uncharacterized protein OS=Plasmodium falciparum (isolate 3D7) GN=PF14_0458 PE=4 SV=2	Q8IKZ3_PLAF7	145 kDa			Plasmodium falciparum 3D7																										nucleus			nucleus
1363	TRUE	Empty	Putative uncharacterized protein OS=Plasmodium falciparum (isolate 3D7) GN=PF14_0252 PE=4 SV=1	Q8ILJ1_PLAF7	176 kDa			unknown
1364	TRUE	Empty	Kinesin, putative OS=Plasmodium falciparum (isolate 3D7) GN=PFA_0535c PE=3 SV=1	Q8I235_PLAF7	192 kDa			Plasmodium falciparum 3D7				microtubule-based movement		microtubule-based movement			microtubule-based movement		metabolic process											kinesin complex				kinesin complex					microtubule					nucleotide binding
1365	TRUE	Empty	Uncharacterized protein OS=Plasmodium falciparum (isolate 3D7) GN=PFE1060c PE=4 SV=1	Q8I3Q1_PLAF7	185 kDa			unknown
1366	TRUE	Empty	Putative uncharacterized protein OS=Plasmodium falciparum (isolate 3D7) GN=PFI0900w PE=4 SV=1	C0H544_PLAF7	206 kDa			Plasmodium falciparum 3D7																					apicoplast					apicoplast
1367	TRUE	Empty	DNA repair helicase rad25, putative OS=Plasmodium falciparum (isolate 3D7) GN=PF10_0369 PE=4 SV=1	Q8IJ31_PLAF7	103 kDa			Plasmodium falciparum 3D7				nucleotide-excision repair							nucleotide-excision repair						nucleotide-excision repair				apicoplast					apicoplast										damaged DNA binding	hydrolase activity
1368	TRUE	Empty	Conserved Plasmodium protein OS=Plasmodium falciparum (isolate 3D7) GN=PFB0870w PE=4 SV=1	O96266_PLAF7	284 kDa			Plasmodium falciparum 3D7											metabolic process
1369	TRUE	Empty	Fumarate hydratase, putative OS=Plasmodium falciparum (isolate 3D7) GN=PFI1340w PE=4 SV=1	Q8I2N6_PLAF7	78 kDa			Plasmodium falciparum 3D7											metabolic process																										lyase activity
1370	TRUE	Empty	Erythrocyte binding antigen 175 OS=Plasmodium falciparum (isolate 3D7) GN=eba-175 PE=1 SV=2	Q8IBE8_PLAF7	175 kDa			Plasmodium falciparum 3D7										entry into host cell		pathogenesis														microneme	integral to membrane									heparin binding
1371	TRUE	Empty	Conserved Plasmodium protein OS=Plasmodium falciparum (isolate 3D7) GN=PFB0470w PE=4 SV=1	O96187_PLAF7	163 kDa	TRUE		unknown
1372	TRUE	Empty	EB1 homolog, putative OS=Plasmodium falciparum (isolate 3D7) GN=PFC0305w PE=4 SV=1	O97251_PLAF7	60 kDa			Plasmodium falciparum 3D7																																				microtubule binding
1373	TRUE	Empty	Uncharacterized protein OS=Plasmodium falciparum (isolate 3D7) GN=PFF0875w PE=4 SV=1	C6KT21_PLAF7	90 kDa			unknown
1374	TRUE	Empty	Centrin-2 OS=Plasmodium falciparum (isolate 3D7) GN=CEN2 PE=4 SV=1	Q8IL07_PLAF7	19 kDa			Plasmodium falciparum 3D7				mitosis																	centrosome	centrosome				centrosome					centrosome					calcium ion binding
1375	TRUE	Empty	Putative uncharacterized protein OS=Plasmodium falciparum (isolate 3D7) GN=PFA_0570w PE=4 SV=1	B9ZSJ0_PLAF7	78 kDa			Plasmodium falciparum 3D7				translational initiation							translational initiation										cytoplasm															RNA binding
1376	TRUE	Empty	Acyl-CoA synthetase, PfACS7 OS=Plasmodium falciparum (isolate 3D7) GN=ACS7 PE=4 SV=1	Q8I638_PLAF7	105 kDa	TRUE		Plasmodium falciparum 3D7											metabolic process										apicoplast					apicoplast											catalytic activity
1377	TRUE	Empty	Palmitoyltransferase OS=Plasmodium falciparum (isolate 3D7) GN=MAL13P1.117 PE=3 SV=1	Q8IEA0_PLAF7	36 kDa			Plasmodium falciparum 3D7				peptidyl-S-palmitoyl-L-cysteine biosynthetic process from peptidyl-cysteine		protein targeting to membrane			protein targeting to membrane		peptidyl-S-palmitoyl-L-cysteine biosynthetic process from peptidyl-cysteine									Golgi apparatus	endoplasmic reticulum		endoplasmic reticulum			endoplasmic reticulum	integral to membrane									zinc ion binding	transferase activity
1378	TRUE	Empty	Putative cell division cycle ATPase OS=Plasmodium falciparum (isolate 3D7) GN=PF07_0047 PE=3 SV=2	CDAT_PLAF7	142 kDa			Plasmodium falciparum 3D7		regulation of cell cycle process		cell cycle							ER-associated protein catabolic process										apicoplast					apicoplast										nucleotide binding	ATPase activity
1379	TRUE	Empty	U2 snRNP spliceosome subunit, putative OS=Plasmodium falciparum (isolate 3D7) GN=PFC0375c PE=4 SV=1	O77327_PLAF7	160 kDa			unknown
1380	TRUE	Empty	Cation-transporting ATPase 1 OS=Plasmodium falciparum (isolate 3D7) GN=PfATPase1 PE=3 SV=1	Q8I3U7_PLAF7	284 kDa			Plasmodium falciparum 3D7				transmembrane ion transport		cation transport			cation transport		metabolic process										apicoplast					apicoplast	integral to membrane									metal ion binding	hydrolase activity
1381	TRUE	Empty	Mitochondrial import receptor subunit tom40 OS=Plasmodium falciparum (isolate 3D7) GN=PFF0825c PE=4 SV=1	C6KT11_PLAF7	44 kDa	TRUE		Plasmodium falciparum 3D7				transmembrane transport		transmembrane transport			transmembrane transport												mitochondrial outer membrane					mitochondrial outer membrane	mitochondrial outer membrane	mitochondrial outer membrane		mitochondrial outer membrane	mitochondrial outer membrane
1382	TRUE	Empty	ABC transporter, (TAP family), putative OS=Plasmodium falciparum (isolate 3D7) GN=PFC0125w PE=3 SV=1	O77308_PLAF7	161 kDa	TRUE		Plasmodium falciparum 3D7				transmembrane transport		transport			multidrug transport		metabolic process						multidrug transport				apicoplast					apicoplast	integral to membrane									nucleotide binding	ATPase activity, coupled to transmembrane movement of substances
1383	TRUE	Empty	Erythrocyte binding antigen-140 OS=Plasmodium falciparum (isolate 3D7) GN=eba-140 PE=4 SV=1	Q76NM5_PLAF7	141 kDa			Plasmodium falciparum 3D7	cell-cell adhesion			cell-cell adhesion								pathogenesis														microneme	integral to membrane									heparin binding
1384	TRUE	Empty	Glycerol kinase, putative OS=Plasmodium falciparum (isolate 3D7) GN=GK PE=1 SV=1	Q8IDI4_PLAF7	57 kDa			Plasmodium falciparum 3D7				glycerol metabolic process							carbohydrate metabolic process																									nucleotide binding	transferase activity
1385	TRUE	Empty	RNA triphosphatase OS=Plasmodium falciparum (isolate 3D7) GN=Prt1 PE=4 SV=1	C0H484_PLAF7	70 kDa			Plasmodium falciparum 3D7																																					polynucleotide 5'-phosphatase activity
1386	TRUE	Empty	CPSF (Cleavage and polyadenylation specific factor), subunit A, putative OS=Plasmodium falciparum (isolate 3D7) GN=PFC0780w PE=4 SV=2	O77380_PLAF7	339 kDa	TRUE		Plasmodium falciparum 3D7																										nucleus			nucleus							nucleic acid binding
1387	TRUE	Empty	Conserved Plasmodium protein OS=Plasmodium falciparum (isolate 3D7) GN=PFL0755c PE=4 SV=1	Q8I5Q0_PLAF7	131 kDa			unknown
1388	TRUE	Empty	Beta-hydroxyacyl-ACP dehydratase OS=Plasmodium falciparum (isolate 3D7) GN=fabZ PE=3 SV=1	Q8I6T4_PLAF7	26 kDa			Plasmodium falciparum 3D7				fatty acid biosynthetic process							fatty acid biosynthetic process										cytoplasm					apicoplast											lyase activity
1389	TRUE	Empty	Uncharacterized protein OS=Plasmodium falciparum (isolate 3D7) GN=PF13_0333 PE=4 SV=1	Q8ID75_PLAF7	125 kDa			unknown
1390	TRUE	Empty	Transcription factor with AP2 domain(S), putative OS=Plasmodium falciparum (isolate 3D7) GN=ApiAP2 PE=4 SV=1	Q8I5J1_PLAF7	302 kDa			Plasmodium falciparum 3D7		regulation of transcription, DNA-dependent																																		transcription factor activity
1391	TRUE	Empty	Putative uncharacterized protein OS=Plasmodium falciparum (isolate 3D7) GN=PF14_0504a PE=4 SV=1	C6S3J3_PLAF7	28 kDa			unknown
1392	TRUE	Empty	Putative uncharacterized protein OS=Plasmodium falciparum (isolate 3D7) GN=PF14_0121 PE=4 SV=1	Q8ILX2_PLAF7	89 kDa			unknown
1393	TRUE	Empty	Lysine decarboxylase, putative OS=Plasmodium falciparum (isolate 3D7) GN=PFD0285c PE=4 SV=1	Q8I1X1_PLAF7	281 kDa			Plasmodium falciparum 3D7				lysine catabolic process							lysine catabolic process																										lyase activity
1394	TRUE	Empty	Putative uncharacterized protein OS=Plasmodium falciparum (isolate 3D7) GN=PF14_0568 PE=4 SV=1	Q8IKN6_PLAF7	119 kDa			unknown
1395	TRUE	Empty	Phosphatase 2A regulatory subunit-related protein, putative OS=Plasmodium falciparum (isolate 3D7) GN=PF13_0302 PE=4 SV=1	Q8IDD8_PLAF7	121 kDa			Plasmodium falciparum 3D7				dephosphorylation							dephosphorylation																										hydrolase activity
1396	TRUE	Empty	Myosin heavy chain subunit, putative OS=Plasmodium falciparum (isolate 3D7) GN=PF11_0416 PE=4 SV=2	Q8IHW0_PLAF7	208 kDa			Plasmodium falciparum 3D7				cytoskeleton organization		actin filament-based movement			actin filament-based movement		metabolic process											myosin complex				myosin complex					myosin complex					actin binding
1397	TRUE	Empty	Putative uncharacterized protein OS=Plasmodium falciparum (isolate 3D7) GN=PFI1345c PE=4 SV=1	C0H567_PLAF7	103 kDa			unknown
1398	TRUE	Empty	Conserved Plasmodium protein OS=Plasmodium falciparum (isolate 3D7) GN=PFL1000c PE=4 SV=1	Q8I5K5_PLAF7	81 kDa			unknown
1399	TRUE	Empty	DNAJ protein, putative OS=Plasmodium falciparum (isolate 3D7) GN=PF11_0273 PE=4 SV=1	Q8IIA1_PLAF7	76 kDa			unknown
1400	TRUE	Empty	Uncharacterized protein OS=Plasmodium falciparum (isolate 3D7) GN=PF08_0116 PE=4 SV=1	Q8IAQ1_PLAF7	83 kDa			unknown
1401	TRUE	Empty	Uncharacterized protein OS=Plasmodium falciparum (isolate 3D7) GN=PFD0385w PE=4 SV=1	Q9U0K8_PLAF7	230 kDa			unknown
1402	TRUE	Empty	Conserved Plasmodium protein OS=Plasmodium falciparum (isolate 3D7) GN=PFL1800w PE=4 SV=1	Q8I551_PLAF7	231 kDa			unknown
1403	TRUE	Empty	BING4 (NUC141) WD-40 repeat protein, putative OS=Plasmodium falciparum (isolate 3D7) GN=PF07_0092 PE=4 SV=1	Q8IBM7_PLAF7	70 kDa			unknown
1404	TRUE	Empty	Sec1 family protein, putative OS=Plasmodium falciparum (isolate 3D7) GN=PF10_0331 PE=4 SV=2	Q8IJ69_PLAF7	77 kDa			Plasmodium falciparum 3D7				vesicle-mediated transport		vesicle docking during exocytosis			vesicle docking during exocytosis
1405	TRUE	Empty	Uncharacterized protein OS=Plasmodium falciparum (isolate 3D7) GN=MAL8P1.38 PE=4 SV=1	C0H4X3_PLAF7	59 kDa			unknown
1406	TRUE	Empty	Vesicle fusion and protein sorting subunit 16, putative OS=Plasmodium falciparum (isolate 3D7) GN=VPS16 PE=4 SV=1	Q8I524_PLAF7	120 kDa			Plasmodium falciparum 3D7				intracellular protein transport		intracellular protein transport			intracellular protein transport												cytoplasm
1407	TRUE	Empty	Uncharacterized protein OS=Plasmodium falciparum (isolate 3D7) GN=PFE0230w PE=4 SV=1	Q8I455_PLAF7	291 kDa			unknown
1408	TRUE	Empty	Putative uncharacterized protein OS=Plasmodium falciparum (isolate 3D7) GN=PFI0395w PE=4 SV=1	Q8I369_PLAF7	182 kDa			unknown
1409	TRUE	Empty	SET domain protein, putative OS=Plasmodium falciparum (isolate 3D7) GN=PFD0190w PE=4 SV=1	Q8I1Z0_PLAF7	143 kDa			Plasmodium falciparum 3D7				histone lysine methylation							histone lysine methylation																										histone-lysine N-methyltransferase activity
1410	TRUE	Empty	Transcription factor with AP2 domain(S), putative OS=Plasmodium falciparum (isolate 3D7) GN=ApiAP2 PE=4 SV=1	Q8IHT5_PLAF7	186 kDa			Plasmodium falciparum 3D7		regulation of transcription, DNA-dependent																																		transcription factor activity
1411	TRUE	Empty	Uncharacterized protein OS=Plasmodium falciparum (isolate 3D7) GN=PFF1295w PE=4 SV=1	C6KTA3_PLAF7	44 kDa			unknown
1412	TRUE	Empty	Decoy Protein Q8ILU7-DECOY	Q8ILU7-DECOY	?			unknown
1413	TRUE	Empty	Conserved Plasmodium protein OS=Plasmodium falciparum (isolate 3D7) GN=PFL1325c PE=4 SV=1	Q8I5E4_PLAF7	139 kDa			unknown
1414	TRUE	Empty	Conserved Plasmodium protein OS=Plasmodium falciparum (isolate 3D7) GN=PF11_0300 PE=4 SV=1	Q8II74_PLAF7	76 kDa			unknown
1415	TRUE	Empty	Conserved Plasmodium protein OS=Plasmodium falciparum (isolate 3D7) GN=PF11_0368 PE=4 SV=2	Q8II07_PLAF7	218 kDa			unknown
1416	TRUE	Empty	Decoy Protein Q8IBR9-DECOY	Q8IBR9-DECOY	?			unknown
1417	TRUE	Empty	Putative uncharacterized protein OS=Plasmodium falciparum (isolate 3D7) GN=PFI1540w PE=4 SV=1	C0H581_PLAF7	85 kDa			unknown
1418	TRUE	Empty	Erythrocyte membrane protein 1, PfEMP1 OS=Plasmodium falciparum (isolate 3D7) GN=VAR PE=4 SV=1	Q8I2E3_PLAF7	259 kDa			Plasmodium falciparum 3D7	cytoadherence to microvasculature, mediated by parasite protein			cell-cell adhesion								pathogenesis					antigenic variation								host cell plasma membrane		integral to membrane									cell adhesion molecule binding
1419	TRUE	Empty	Conserved Plasmodium protein OS=Plasmodium falciparum (isolate 3D7) GN=PFL0395c PE=4 SV=1	Q8I5W8_PLAF7	47 kDa			unknown
1420	TRUE	Empty	Uncharacterized protein OS=Plasmodium falciparum (isolate 3D7) GN=PFF0765c PE=4 SV=1	C6KSZ9_PLAF7	141 kDa			unknown
1421	TRUE	Empty	Conserved Plasmodium protein OS=Plasmodium falciparum (isolate 3D7) GN=PF11_0421 PE=4 SV=1	Q8IHV5_PLAF7	100 kDa			unknown
1422	TRUE	Empty	Conserved Plasmodium protein OS=Plasmodium falciparum (isolate 3D7) GN=PF10_0321 PE=4 SV=1	Q8IJ78_PLAF7	67 kDa			Plasmodium falciparum 3D7																					mitochondrion					mitochondrion		mitochondrion
1423	TRUE	Empty	Uncharacterized protein OS=Plasmodium falciparum (isolate 3D7) GN=PF07_0013 PE=4 SV=1	Q8IC36_PLAF7	98 kDa			unknown
1424	TRUE	Empty	Putative uncharacterized protein OS=Plasmodium falciparum (isolate 3D7) GN=PF14_0031 PE=4 SV=2	Q8IM60_PLAF7	143 kDa			unknown
1425	TRUE	Empty	Decoy Protein Q8IC22-DECOY	Q8IC22-DECOY	?			unknown
1426	TRUE	Empty	Putative uncharacterized protein OS=Plasmodium falciparum (isolate 3D7) GN=PFC0416w PE=4 SV=1	Q9NLA7_PLAF7	23 kDa			Plasmodium falciparum 3D7				translation							translation										apicoplast					ribosome							ribosome
1427	TRUE	Empty	Cyclin g-associated kinase, putative OS=Plasmodium falciparum (isolate 3D7) GN=PFL2280w PE=4 SV=1	Q8I4V7_PLAF7	106 kDa			Plasmodium falciparum 3D7		regulation of cell cycle		protein amino acid phosphorylation							protein amino acid phosphorylation									trans-Golgi network transport vesicle	trans-Golgi network transport vesicle					trans-Golgi network transport vesicle					trans-Golgi network transport vesicle					ATP binding	kinase activity
1428	TRUE	Empty	Kinesin-like protein, putative OS=Plasmodium falciparum (isolate 3D7) GN=PFL0545w PE=3 SV=1	Q8I5U0_PLAF7	214 kDa			Plasmodium falciparum 3D7				microtubule-based movement		microtubule-based movement			microtubule-based movement		metabolic process											kinesin complex				kinesin complex					microtubule					nucleotide binding	ATPase activity
1429	TRUE	Empty	Conserved Plasmodium protein OS=Plasmodium falciparum (isolate 3D7) GN=PF11_0230 PE=4 SV=2	Q8IIE4_PLAF7	54 kDa			Plasmodium falciparum 3D7																					apicoplast					apicoplast
1430	TRUE	Empty	Conserved Plasmodium protein OS=Plasmodium falciparum (isolate 3D7) GN=PFL1320w PE=4 SV=1	Q8I5E5_PLAF7	141 kDa			unknown
1431	TRUE	Empty	Conserved Plasmodium protein OS=Plasmodium falciparum (isolate 3D7) GN=PFL1025c PE=4 SV=1	Q8I5K0_PLAF7	84 kDa			unknown
1432	TRUE	Empty	Coronin OS=Plasmodium falciparum (isolate 3D7) GN=PFL2460w PE=3 SV=1	Q8I4S2_PLAF7	69 kDa			Plasmodium falciparum 3D7				microtubule-based process																																actin binding
1433	TRUE	Empty	Rifin OS=Plasmodium falciparum (isolate 3D7) GN=RIF PE=4 SV=1	Q8I4P3_PLAF7	42 kDa			Plasmodium falciparum 3D7												antigenic variation					antigenic variation								host cell plasma membrane
1434	TRUE	Empty	Conserved Plasmodium protein OS=Plasmodium falciparum (isolate 3D7) GN=PF10_0096 PE=4 SV=1	Q8IJU6_PLAF7	93 kDa			unknown
1435	TRUE	Empty	GTPase, putative OS=Plasmodium falciparum (isolate 3D7) GN=PF14_0221 PE=4 SV=1	Q8ILM2_PLAF7	57 kDa	TRUE		Plasmodium falciparum 3D7																										nucleolus			nucleolus		nucleolus					GTP binding
1436	TRUE	Empty	Nucleotide excision repair protein, putative OS=Plasmodium falciparum (isolate 3D7) GN=MAL7P1.32 PE=4 SV=1	Q8IBY6_PLAF7	48 kDa			Plasmodium falciparum 3D7				nucleotide-excision repair							nucleotide-excision repair						nucleotide-excision repair				apicoplast					apicoplast			nucleus							damaged DNA binding
1437	TRUE	Empty	Uncharacterized protein OS=Plasmodium falciparum (isolate 3D7) GN=MAL8P1.135 PE=4 SV=1	C0H4S1_PLAF7	122 kDa			Plasmodium falciparum 3D7																											integral to membrane										mannosyltransferase activity
1438	TRUE	Empty	Conserved Plasmodium protein OS=Plasmodium falciparum (isolate 3D7) GN=PFB0475c PE=4 SV=2	O96188_PLAF7	54 kDa			unknown
1439	TRUE	Empty	Serpentine receptor, putative OS=Plasmodium falciparum (isolate 3D7) GN=PfSR12 PE=4 SV=1	C0H4C0_PLAF7	56 kDa			Plasmodium falciparum 3D7		G-protein coupled receptor protein signaling pathway		G-protein coupled receptor protein signaling pathway													response to pheromone
1440	TRUE	Empty	Glutamine synthetase, putative OS=Plasmodium falciparum (isolate 3D7) GN=PFI1110w PE=3 SV=1	C0H551_PLAF7	63 kDa			Plasmodium falciparum 3D7				glutamine biosynthetic process							glutamine biosynthetic process																										catalytic activity
1441	TRUE	Empty	Conserved Plasmodium protein OS=Plasmodium falciparum (isolate 3D7) GN=PF11_0356 PE=4 SV=2	Q8II19_PLAF7	211 kDa			Plasmodium falciparum 3D7				GPI anchor metabolic process		intracellular protein transport			intracellular protein transport		GPI anchor metabolic process																										hydrolase activity, acting on ester bonds
1442	TRUE	Empty	Uncharacterized protein OS=Plasmodium falciparum (isolate 3D7) GN=MAL13P1.298 PE=4 SV=1	Q8IDA6_PLAF7	250 kDa			unknown
1443	TRUE	Empty	Mitochondrial import inner membrane translocase subunit tim14, putative OS=Plasmodium falciparum (isolate 3D7) GN=PF07_0103 PE=4 SV=1	Q8IBK8_PLAF7	13 kDa			Plasmodium falciparum 3D7		positive regulation of ATPase activity		protein import into mitochondrial matrix		protein import into mitochondrial matrix			protein import into mitochondrial matrix												presequence translocase-associated import motor					presequence translocase-associated import motor	presequence translocase-associated import motor	presequence translocase-associated import motor		presequence translocase-associated import motor	presequence translocase-associated import motor					unfolded protein binding
1444	TRUE	Empty	Phosphoinositide-binding protein, putative OS=Plasmodium falciparum (isolate 3D7) GN=PF07_0017 PE=4 SV=1	Q8IC26_PLAF7	119 kDa			Plasmodium falciparum 3D7																																				phosphoinositide binding
1445	TRUE	Empty	Apicoplast ribosomal protein L27, putative OS=Plasmodium falciparum (isolate 3D7) GN=PF10_0332 PE=4 SV=1	Q8IJ68_PLAF7	25 kDa			Plasmodium falciparum 3D7				translation							translation										mitochondrial large ribosomal subunit					plastid large ribosomal subunit		mitochondrial large ribosomal subunit			mitochondrial large ribosomal subunit		plastid large ribosomal subunit
1446	TRUE	Empty	Uncharacterized protein OS=Plasmodium falciparum (isolate 3D7) GN=PF07_0055 PE=4 SV=1	Q8IBV6_PLAF7	82 kDa			unknown
1447	TRUE	Empty	Conserved Plasmodium protein OS=Plasmodium falciparum (isolate 3D7) GN=PFL1400c PE=4 SV=2	Q8I5C9_PLAF7	91 kDa			unknown
1448	TRUE	Empty	Aminophospholipid transporter, putative OS=Plasmodium falciparum (isolate 3D7) GN=PF14_0654 PE=4 SV=2	Q8IKF1_PLAF7	240 kDa			Plasmodium falciparum 3D7				phospholipid translocation		phospholipid translocation			phospholipid translocation		metabolic process																integral to membrane									metal ion binding	hydrolase activity
1449	TRUE	Empty	Decoy Protein Q8I581-DECOY	Q8I581-DECOY	?			unknown
1450	TRUE	Empty	V-type ATPase, subunit C, putative OS=Plasmodium falciparum (isolate 3D7) GN=PFA_0300c PE=4 SV=1	Q8I280_PLAF7	45 kDa			Plasmodium falciparum 3D7						ATP hydrolysis coupled proton transport			ATP hydrolysis coupled proton transport		metabolic process																proton-transporting V-type ATPase, V1 domain										hydrolase activity
1451	TRUE	Empty	Conserved Plasmodium protein OS=Plasmodium falciparum (isolate 3D7) GN=PF11_0275 PE=4 SV=1	Q8II99_PLAF7	164 kDa			unknown
1452	TRUE	Empty	Conserved Plasmodium protein OS=Plasmodium falciparum (isolate 3D7) GN=PF10_0260 PE=4 SV=2	Q8IJD8_PLAF7	135 kDa			Plasmodium falciparum 3D7																					apicoplast					apicoplast
1453	TRUE	Empty	Conserved Plasmodium protein OS=Plasmodium falciparum (isolate 3D7) GN=PFL0165c PE=4 SV=1	Q8I612_PLAF7	118 kDa			unknown
1454	TRUE	Empty	Putative uncharacterized protein OS=Plasmodium falciparum (isolate 3D7) GN=PFI1230c PE=4 SV=1	Q8I2Q7_PLAF7	41 kDa			unknown
1455	TRUE	Empty	Decoy Protein Q8I5D0-DECOY	Q8I5D0-DECOY	?			unknown
1456	TRUE	Empty	Decoy Protein Q8IJ69-DECOY	Q8IJ69-DECOY	?			unknown
1457	TRUE	Empty	RING finger protein PFE0100w OS=Plasmodium falciparum (isolate 3D7) GN=PFE0100w PE=4 SV=1	ZNRF2_PLAF7	152 kDa			Plasmodium falciparum 3D7				vesicle-mediated transport		intracellular protein transport			intracellular protein transport												apicoplast					apicoplast	integral to membrane									zinc ion binding
1458	TRUE	Empty	GDP-mannose 4,6-dehydratase, putative OS=Plasmodium falciparum (isolate 3D7) GN=PF08_0077 PE=3 SV=1	Q8IAX4_PLAF7	42 kDa			Plasmodium falciparum 3D7				GDP-mannose metabolic process							GDP-mannose metabolic process										cytoplasm															coenzyme binding	lyase activity
1459	TRUE	Empty	Putative uncharacterized protein OS=Plasmodium falciparum (isolate 3D7) GN=PFI0745w PE=4 SV=1	Q8I300_PLAF7	39 kDa			unknown
1460	TRUE	Empty	Phenylalanyl-tRNA synthetase alpha chain, putative OS=Plasmodium falciparum (isolate 3D7) GN=PFL1540c PE=4 SV=2	Q8I5A1_PLAF7	68 kDa			Plasmodium falciparum 3D7				tRNA processing							tRNA aminoacylation										apicoplast					apicoplast										magnesium ion binding	ligase activity
1461	TRUE	Empty	Oxidoreductase, putative OS=Plasmodium falciparum (isolate 3D7) GN=malate dehydrogenase PE=3 SV=1	Q8IE66_PLAF7	37 kDa			Plasmodium falciparum 3D7				pyruvate metabolic process							pyruvate metabolic process																										oxidoreductase activity
1462	TRUE	Empty	Plasmepsin VII OS=Plasmodium falciparum (isolate 3D7) GN=PF10_0329 PE=4 SV=1	Q8IJ71_PLAF7	52 kDa			Plasmodium falciparum 3D7				proteolysis							proteolysis																										aspartic-type endopeptidase activity
1463	TRUE	Empty	Actin-2 OS=Plasmodium falciparum (isolate 3D7) GN=PF14_0124 PE=3 SV=1	ACT2_PLAF7	43 kDa	TRUE		Plasmodium falciparum 3D7				cytoskeleton organization																	cytoplasm	cytoskeleton				actin filament					actin filament					nucleotide binding
1464	TRUE	Empty	Uncharacterized protein OS=Plasmodium falciparum (isolate 3D7) GN=PFF0335c PE=4 SV=1	C6KSR6_PLAF7	35 kDa			unknown
1465	TRUE	Empty	Putative uncharacterized protein OS=Plasmodium falciparum (isolate 3D7) GN=PFA_0210c PE=4 SV=1	Q8I298_PLAF7	54 kDa			unknown
1466	TRUE	Empty	Uncharacterized protein OS=Plasmodium falciparum (isolate 3D7) GN=MAL13P1.50 PE=4 SV=1	Q8IEL0_PLAF7	24 kDa			unknown
1467	TRUE	Empty	Putative uncharacterized protein OS=Plasmodium falciparum (isolate 3D7) GN=PF14_0228 PE=4 SV=1	Q8ILL5_PLAF7	184 kDa			unknown
1468	TRUE	Empty	Apical membrane antigen 1, AMA1 OS=Plasmodium falciparum (isolate 3D7) GN=AMA1 PE=1 SV=1	Q7KQK5_PLAF7	72 kDa			Plasmodium falciparum 3D7										entry into host cell		entry into host cell														microneme	membrane									protein binding
1469	TRUE	Empty	Uncharacterized protein OS=Plasmodium falciparum (isolate 3D7) GN=MAL13P1.239 PE=4 SV=1	Q8IDM0_PLAF7	222 kDa			unknown
1470	TRUE	Empty	DEAD box ATP-dependent RNA helicase, putative OS=Plasmodium falciparum (isolate 3D7) GN=PFD0565c PE=4 SV=1	Q9U0H4_PLAF7	157 kDa			Plasmodium falciparum 3D7				RNA metabolic process							RNA metabolic process																									nucleic acid binding	ATP-dependent RNA helicase activity
1471	TRUE	Empty	Cochaperonin OS=Plasmodium falciparum (isolate 3D7) GN=PfCpn20 PE=3 SV=1	Q8IDZ8_PLAF7	29 kDa			Plasmodium falciparum 3D7				protein folding							protein folding										cytoplasm					apicoplast										chaperone binding
1472	TRUE	Empty	Uncharacterized protein OS=Plasmodium falciparum (isolate 3D7) GN=PFD1110w PE=4 SV=1	Q8IFN1_PLAF7	43 kDa			Plasmodium falciparum 3D7																						actomyosin, actin part				actomyosin, actin part					actomyosin, actin part
1473	TRUE	Empty	Putative uncharacterized protein OS=Plasmodium falciparum (isolate 3D7) GN=PF14_0506 PE=4 SV=2	Q8IKU5_PLAF7	178 kDa			unknown
1474	TRUE	Empty	Serine/Threonine protein kinase, FIKK family OS=Plasmodium falciparum (isolate 3D7) GN=FIKK9.1 PE=4 SV=1	C0H513_PLAF7	64 kDa			Plasmodium falciparum 3D7				protein amino acid phosphorylation							protein amino acid phosphorylation										apicoplast					apicoplast										ATP binding	protein kinase activity
1475	TRUE	Empty	Uncharacterized protein OS=Plasmodium falciparum (isolate 3D7) GN=PFF0490w PE=4 SV=1	C6KSU6_PLAF7	245 kDa			unknown
1476	TRUE	Empty	DNA replication licensing factor MCM5, putative OS=Plasmodium falciparum (isolate 3D7) GN=PFL0580w PE=3 SV=1	Q8I5T4_PLAF7	86 kDa			Plasmodium falciparum 3D7				DNA replication							DNA replication															nucleus			nucleus		pre-replicative complex					DNA binding	hydrolase activity
1477	TRUE	Empty	AAA family ATPase, putative OS=Plasmodium falciparum (isolate 3D7) GN=PFD0390c PE=3 SV=1	Q9U0K7_PLAF7	78 kDa			Plasmodium falciparum 3D7																																				nucleotide binding	ATPase activity
1478	TRUE	Empty	DNA polymerase OS=Plasmodium falciparum (isolate 3D7) GN=PF10_0165 PE=3 SV=1	Q7KQL4_PLAF7	127 kDa			Plasmodium falciparum 3D7				DNA replication							DNA replication															delta DNA polymerase complex			delta DNA polymerase complex		delta DNA polymerase complex					nucleic acid binding	transferase activity
1479	TRUE	Empty	Isocitrate dehydrogenase [NADP] OS=Plasmodium falciparum (isolate 3D7) GN=PF13_0242 PE=3 SV=1	Q8I6T2_PLAF7	54 kDa			Plasmodium falciparum 3D7				isocitrate metabolic process							tricarboxylic acid cycle										mitochondrion					mitochondrion		mitochondrion								metal ion binding	oxidoreductase activity
1480	TRUE	Empty	Conserved Plasmodium protein OS=Plasmodium falciparum (isolate 3D7) GN=PF10_0130 PE=4 SV=1	Q8IJR2_PLAF7	75 kDa			unknown
1481	TRUE	Empty	Ubiquitin C-terminal hydrolase, putative OS=Plasmodium falciparum (isolate 3D7) GN=MAL7P1.120 PE=4 SV=1	Q8IBN0_PLAF7	146 kDa			Plasmodium falciparum 3D7											metabolic process																									zinc ion binding	hydrolase activity
1482	TRUE	Empty	RNA helicase, putative OS=Plasmodium falciparum (isolate 3D7) GN=PF08_0096 PE=3 SV=1	Q8IAU1_PLAF7	109 kDa			Plasmodium falciparum 3D7											metabolic process																									nucleic acid binding	hydrolase activity
1483	TRUE	Empty	BSD domain, putative OS=Plasmodium falciparum (isolate 3D7) GN=PFI0730w PE=4 SV=1	Q8I303_PLAF7	84 kDa			unknown
1484	TRUE	Empty	Uncharacterized protein OS=Plasmodium falciparum (isolate 3D7) GN=PF08_0114 PE=4 SV=1	C0H4S4_PLAF7	308 kDa			unknown
1485	TRUE	Empty	Translation elongation factor EF-1, subunit alpha, putative OS=Plasmodium falciparum (isolate 3D7) GN=PF11_0245 PE=4 SV=1	Q8IIC9_PLAF7	63 kDa			Plasmodium falciparum 3D7				translational elongation							translational elongation										eukaryotic translation elongation factor 1 complex															nucleotide binding	GTPase activity
1486	TRUE	Empty	Conserved Plasmodium protein OS=Plasmodium falciparum (isolate 3D7) GN=PFB0195c PE=4 SV=1	O96141_PLAF7	84 kDa			unknown
1487	TRUE	Empty	Conserved Plasmodium protein OS=Plasmodium falciparum (isolate 3D7) GN=PFB0495w PE=4 SV=1	O96192_PLAF7	136 kDa			unknown
1488	TRUE	Empty	RNA binding protein, putative OS=Plasmodium falciparum (isolate 3D7) GN=PFL1705w PE=4 SV=1	Q8I569_PLAF7	195 kDa			Plasmodium falciparum 3D7																																				nucleic acid binding
1489	TRUE	Empty	Uncharacterized protein OS=Plasmodium falciparum (isolate 3D7) GN=MAL13P1.25 PE=4 SV=1	Q8IER9_PLAF7	155 kDa			Plasmodium falciparum 3D7																					apicoplast					apicoplast
1490	TRUE	Empty	Uncharacterized protein OS=Plasmodium falciparum (isolate 3D7) GN=MAL7P1.112 PE=4 SV=1	Q8IBN9_PLAF7	114 kDa			unknown
1491	TRUE	Empty	RNA-processing protein, putative OS=Plasmodium falciparum (isolate 3D7) GN=PFL1735c PE=4 SV=1	Q8I564_PLAF7	125 kDa	TRUE		Plasmodium falciparum 3D7				RNA processing							RNA processing
1492	TRUE	Empty	RNA helicase, putative OS=Plasmodium falciparum (isolate 3D7) GN=PF10_0294 PE=4 SV=1	Q8IJA4_PLAF7	149 kDa			Plasmodium falciparum 3D7				RNA splicing							RNA splicing																									nucleic acid binding	hydrolase activity
1493	TRUE	Empty	Golgi re-assembly stacking protein 1 OS=Plasmodium falciparum (isolate 3D7) GN=PF10_0168 PE=4 SV=1	C6S3C8_PLAF7	67 kDa			Plasmodium falciparum 3D7				Golgi organization																Golgi apparatus	Golgi apparatus					Golgi apparatus
1494	TRUE	Empty	Clp1-related protein, putative OS=Plasmodium falciparum (isolate 3D7) GN=PF08_0040 PE=4 SV=1	Q8IB50_PLAF7	79 kDa			unknown
1495	TRUE	Empty	Putative uncharacterized protein OS=Plasmodium falciparum (isolate 3D7) GN=PF14_0410 PE=4 SV=2	Q8IL39_PLAF7	71 kDa			unknown
1496	TRUE	Empty	Eukaryotic translation initiation factor 3 subunit E OS=Plasmodium falciparum (isolate 3D7) GN=PFE1405c PE=3 SV=1	Q8I3I5_PLAF7	61 kDa			Plasmodium falciparum 3D7		regulation of translational initiation		translational initiation							translation										eukaryotic 48S preinitiation complex															translation initiation factor activity
1497	TRUE	Empty	Asparagine-rich antigen OS=Plasmodium falciparum (isolate 3D7) GN=PF08_0060 PE=4 SV=1	Q8IB09_PLAF7	255 kDa			unknown
1498	TRUE	Empty	Hydrolase, putative OS=Plasmodium falciparum (isolate 3D7) GN=PF13_0032 PE=4 SV=1	Q8IEQ3_PLAF7	57 kDa			Plasmodium falciparum 3D7																					apicoplast					apicoplast
1499	TRUE	Empty	Putative uncharacterized protein OS=Plasmodium falciparum (isolate 3D7) GN=PFI1425w PE=4 SV=1	Q8I2M0_PLAF7	47 kDa			Plasmodium falciparum 3D7				transcription initiation from RNA polymerase II promoter							transcription initiation from RNA polymerase II promoter															transcription factor TFIID complex			transcription factor TFIID complex		transcription factor TFIID complex
1500	TRUE	Empty	Glideosome-associated protein 45 OS=Plasmodium falciparum (isolate 3D7) GN=GAP45 PE=4 SV=1	Q8I5I8_PLAF7	24 kDa			Plasmodium falciparum 3D7																									host cell membrane		extrinsic to membrane
1501	TRUE	Empty	Serine repeat antigen 7 (SERA-7) OS=Plasmodium falciparum (isolate 3D7) GN=SERA-7 PE=3 SV=1	O96163_PLAF7	110 kDa	TRUE		Plasmodium falciparum 3D7		regulation of immune response		proteolysis				immunoglobulin production			proteolysis						immunoglobulin production																				cysteine-type peptidase activity
1502	TRUE	Empty	RNA (Uracil-5-)methyltransferase, putative OS=Plasmodium falciparum (isolate 3D7) GN=PF11_0348 PE=4 SV=2	Q8II27_PLAF7	102 kDa			Plasmodium falciparum 3D7				RNA processing							RNA methylation																										transferase activity
1503	TRUE	Empty	Preribosomal processosome UTP, putative OS=Plasmodium falciparum (isolate 3D7) GN=PF13_0310 PE=4 SV=1	Q8IDC4_PLAF7	89 kDa			unknown
1504	TRUE	Empty	Conserved Plasmodium protein OS=Plasmodium falciparum (isolate 3D7) GN=PFB0380c PE=4 SV=1	O96171_PLAF7	242 kDa			unknown
1505	TRUE	Empty	Seryl-tRNA synthetase, putative OS=Plasmodium falciparum (isolate 3D7) GN=PF07_0073 PE=3 SV=1	Q8IBS3_PLAF7	62 kDa			Plasmodium falciparum 3D7				tRNA aminoacylation for protein translation							tRNA aminoacylation for protein translation										cytoplasm															nucleotide binding	ligase activity
1506	TRUE	Empty	Uncharacterized protein OS=Plasmodium falciparum (isolate 3D7) GN=PFE0985w PE=4 SV=1	Q8I3R4_PLAF7	91 kDa			Plasmodium falciparum 3D7																										nucleus			nucleus							zinc ion binding
1507	TRUE	Empty	Putative uncharacterized protein OS=Plasmodium falciparum (isolate 3D7) GN=PF14_0435 PE=4 SV=2	Q8IL15_PLAF7	145 kDa			Plasmodium falciparum 3D7																					apicoplast					apicoplast
1508	TRUE	Empty	Elongation of fatty acids protein OS=Plasmodium falciparum (isolate 3D7) GN=PFF0290w PE=3 SV=1	C6KSQ7_PLAF7	35 kDa			Plasmodium falciparum 3D7				fatty acid biosynthetic process							lipid metabolic process																membrane										transferase activity
1509	TRUE	Empty	Protein kinase, putative OS=Plasmodium falciparum (isolate 3D7) GN=PFB0150c PE=4 SV=3	O96134_PLAF7	294 kDa			Plasmodium falciparum 3D7				protein amino acid phosphorylation							protein amino acid phosphorylation																									ATP binding	kinase activity
1510	TRUE	Empty	Erythrocyte membrane protein 1, PfEMP1 OS=Plasmodium falciparum (isolate 3D7) GN=VAR PE=4 SV=1	Q8I220_PLAF7	298 kDa	TRUE		Plasmodium falciparum 3D7	cytoadherence to microvasculature, mediated by parasite protein			cell-cell adhesion								pathogenesis					antigenic variation								host cell plasma membrane		integral to membrane									cell adhesion molecule binding
1511	TRUE	Empty	RAP protein, putative OS=Plasmodium falciparum (isolate 3D7) GN=PFF1400w PE=4 SV=1	C6KTC4_PLAF7	169 kDa			unknown
1512	TRUE	Empty	Ubiquitin-protein ligase E3, putative OS=Plasmodium falciparum (isolate 3D7) GN=PF07_0026 PE=4 SV=1	Q8IC12_PLAF7	111 kDa			Plasmodium falciparum 3D7				protein ubiquitination							protein ubiquitination																										ligase activity
1513	TRUE	Empty	SET domain protein, putative OS=Plasmodium falciparum (isolate 3D7) GN=PF08_0012 PE=4 SV=1	Q8IBB0_PLAF7	284 kDa			Plasmodium falciparum 3D7				histone lysine methylation							methylation															nucleus			nucleus		nuclear periphery						transferase activity
1514	TRUE	Empty	Putative uncharacterized protein OS=Plasmodium falciparum (isolate 3D7) GN=PFC0940c PE=4 SV=1	O97288_PLAF7	98 kDa			unknown
1515	TRUE	Empty	GPI8p transamidase OS=Plasmodium falciparum (isolate 3D7) GN=PF11_0298 PE=4 SV=1	Q8II76_PLAF7	60 kDa			Plasmodium falciparum 3D7				attachment of GPI anchor to protein							proteolysis										GPI-anchor transamidase complex		GPI-anchor transamidase complex			GPI-anchor transamidase complex	GPI-anchor transamidase complex			GPI-anchor transamidase complex	GPI-anchor transamidase complex						GPI-anchor transamidase activity
1516	TRUE	Empty	Uncharacterized protein OS=Plasmodium falciparum (isolate 3D7) GN=MAL7P1.22 PE=4 SV=1	Q8IC14_PLAF7	194 kDa			unknown
1517	TRUE	Empty	Putative uncharacterized protein OS=Plasmodium falciparum (isolate 3D7) GN=PFI1065c PE=4 SV=1	Q8I2T6_PLAF7	69 kDa			Plasmodium falciparum 3D7																					apicoplast					apicoplast
1518	TRUE	Empty	ABC transporter, (Heavy metal transporter family) OS=Plasmodium falciparum (isolate 3D7) GN=PF13_0271 PE=4 SV=1	Q8IDH9_PLAF7	124 kDa			Plasmodium falciparum 3D7				transmembrane transport		transport			transmembrane transport		metabolic process										apicoplast					apicoplast	integral to membrane									nucleotide binding	ATPase activity, coupled to transmembrane movement of substances
1519	TRUE	Empty	TRAP-like protein OS=Plasmodium falciparum (isolate 3D7) GN=TLP PE=4 SV=1	C6KT06_PLAF7	160 kDa			Plasmodium falciparum 3D7				cell motility					cell motility	cell motility		entry into host cell
1520	TRUE	Empty	Ubiquitin specific protease, putative OS=Plasmodium falciparum (isolate 3D7) GN=PFI0225w PE=4 SV=1	Q8I3A3_PLAF7	208 kDa			Plasmodium falciparum 3D7				ubiquitin-dependent protein catabolic process							ubiquitin-dependent protein catabolic process																										ubiquitin-specific protease activity
1521	TRUE	Empty	Protein phosphatase, putative OS=Plasmodium falciparum (isolate 3D7) GN=PFL2365w PE=4 SV=1	Q8I4U1_PLAF7	120 kDa			Plasmodium falciparum 3D7											metabolic process																										catalytic activity
1522	TRUE	Empty	Elongation factor G, putative OS=Plasmodium falciparum (isolate 3D7) GN=PFL1590c PE=4 SV=1	Q8I592_PLAF7	92 kDa			Plasmodium falciparum 3D7				translational elongation							translational elongation										mitochondrion					mitochondrion		mitochondrion								nucleotide binding	GTPase activity
1523	TRUE	Empty	Uncharacterized protein OS=Plasmodium falciparum (isolate 3D7) GN=PFF0710w PE=4 SV=1	C6KSY8_PLAF7	72 kDa			unknown
1524	TRUE	Empty	Uncharacterized protein OS=Plasmodium falciparum (isolate 3D7) GN=PFE0128c PE=4 SV=1	C0H4C1_PLAF7	108 kDa			unknown
1525	TRUE	Empty	Putative uncharacterized protein OS=Plasmodium falciparum (isolate 3D7) GN=PF14_0578 PE=4 SV=1	Q8IKM6_PLAF7	17 kDa			Plasmodium falciparum 3D7
1526	TRUE	Empty	Protein kinase, putative OS=Plasmodium falciparum (isolate 3D7) GN=PfTKL-4 PE=4 SV=1	Q8ILC4_PLAF7	187 kDa			Plasmodium falciparum 3D7				phosphorylation							protein amino acid phosphorylation																									ATP binding	kinase activity
1527	TRUE	Empty	Erythrocyte membrane protein 1, PfEMP1 OS=Plasmodium falciparum (isolate 3D7) GN=VAR PE=4 SV=1	Q8I3E5_PLAF7	258 kDa	TRUE		Plasmodium falciparum 3D7	cell-cell adhesion			cell-cell adhesion								pathogenesis													host cell plasma membrane		integral to membrane									cell adhesion molecule binding
1528	TRUE	Empty	2-C-methyl-D-erythritol 4-phosphate cytidylyltransferase, putative OS=Plasmodium falciparum (isolate 3D7) GN=PFA_0340w PE=4 SV=1	Q8I273_PLAF7	88 kDa			Plasmodium falciparum 3D7				isoprenoid biosynthetic process							isoprenoid biosynthetic process																										transferase activity
1529	TRUE	Empty	Uncharacterized protein OS=Plasmodium falciparum (isolate 3D7) GN=MAL8P1.8 PE=4 SV=1	C0H4Z0_PLAF7	52 kDa			Plasmodium falciparum 3D7											oxidation reduction																									L-ascorbic acid binding	oxidoreductase activity, acting on paired donors, with incorporation or reduction of molecular oxygen
1530	TRUE	Empty	Putative uncharacterized protein OS=Plasmodium falciparum (isolate 3D7) GN=PF14_0706 PE=4 SV=1	Q8IKA0_PLAF7	142 kDa			Plasmodium falciparum 3D7				protein import into nucleus		protein import into nucleus			protein import into nucleus													intermediate filament				nuclear inner membrane	nuclear inner membrane		nuclear inner membrane	nuclear inner membrane	lamin filament
1531	TRUE	Empty	Uncharacterized protein OS=Plasmodium falciparum (isolate 3D7) GN=MAL7P1.87 PE=4 SV=1	C0H4N4_PLAF7	124 kDa			unknown
1532	TRUE	Empty	Putative uncharacterized protein OS=Plasmodium falciparum (isolate 3D7) GN=PFC0560c PE=4 SV=1	O77339_PLAF7	95 kDa			unknown
1533	TRUE	Empty	Apicoplast dimethyladenosine synthase, putative OS=Plasmodium falciparum (isolate 3D7) GN=PFL2395c PE=4 SV=1	Q8I4T5_PLAF7	76 kDa			Plasmodium falciparum 3D7				rRNA processing							rRNA modification										mitochondrion					mitochondrion		mitochondrion									transferase activity
1534	TRUE	Empty	Putative uncharacterized protein OS=Plasmodium falciparum (isolate 3D7) GN=PF14_0154 PE=4 SV=2	Q8ILU0_PLAF7	141 kDa			unknown
1535	TRUE	Empty	Uncharacterized protein OS=Plasmodium falciparum (isolate 3D7) GN=PFE0245c PE=4 SV=1	C0H4C6_PLAF7	355 kDa			unknown
1536	TRUE	Empty	Conserved Plasmodium protein OS=Plasmodium falciparum (isolate 3D7) GN=PF11_0460 PE=4 SV=2	Q8IHR9_PLAF7	78 kDa			Plasmodium falciparum 3D7											metabolic process																										transferase activity
1537	TRUE	Empty	Uncharacterized protein OS=Plasmodium falciparum (isolate 3D7) GN=MAL7P1.138 PE=4 SV=1	Q8IBK0_PLAF7	191 kDa			unknown
1538	TRUE	Empty	Methyltransferase, putative OS=Plasmodium falciparum (isolate 3D7) GN=PF10_0274 PE=4 SV=2	Q8IJC4_PLAF7	71 kDa			Plasmodium falciparum 3D7				methylation							methylation																										transferase activity
1539	TRUE	Empty	Putative uncharacterized protein OS=Plasmodium falciparum (isolate 3D7) GN=PF14_0438 PE=4 SV=1	Q8IL12_PLAF7	81 kDa			unknown
1540	TRUE	Empty	Uncharacterized protein OS=Plasmodium falciparum (isolate 3D7) GN=PFE0995c PE=4 SV=1	Q8I3R2_PLAF7	78 kDa			unknown
1541	TRUE	Empty	N-acetylglucosamine-1-phosphate transferase, putative OS=Plasmodium falciparum (isolate 3D7) GN=PFC0935c PE=4 SV=2	O97321_PLAF7	47 kDa			Plasmodium falciparum 3D7				dolichol-linked oligosaccharide biosynthetic process							dolichol-linked oligosaccharide biosynthetic process																integral to membrane										transferase activity
1542	TRUE	Empty	Decoy Protein Q8IIG0-DECOY	Q8IIG0-DECOY	?			unknown
1543	TRUE	Empty	Phosphatidylinositol 3-and 4-kinase, putative OS=Plasmodium falciparum (isolate 3D7) GN=PFC0475c PE=4 SV=2	O77353_PLAF7	111 kDa			Plasmodium falciparum 3D7											metabolic process																										phosphotransferase activity, alcohol group as acceptor
1544	TRUE	Empty	Conserved Plasmodium protein OS=Plasmodium falciparum (isolate 3D7) GN=PF10_0241 PE=4 SV=1	Q8IJF7_PLAF7	60 kDa			unknown
1545	TRUE	Empty	C3h4-type ring finger protein, putative OS=Plasmodium falciparum (isolate 3D7) GN=PFF1325c PE=4 SV=1	C6KTA9_PLAF7	53 kDa			Plasmodium falciparum 3D7																																				zinc ion binding
1546	TRUE	Empty	Deoxyuridine 5'-triphosphate nucleotidohydrolase, putative OS=Plasmodium falciparum (isolate 3D7) GN=PF11_0282 PE=1 SV=1	Q8II92_PLAF7	20 kDa			Plasmodium falciparum 3D7				tRNA metabolic process							DNA replication																										hydrolase activity
1547	TRUE	Empty	Uncharacterized protein OS=Plasmodium falciparum (isolate 3D7) GN=PFE1410c PE=4 SV=1	Q8I3I4_PLAF7	59 kDa			unknown
1548	TRUE	Empty	Elongation factor G, putative OS=Plasmodium falciparum (isolate 3D7) GN=PFF0115c PE=4 SV=1	C6KSM4_PLAF7	108 kDa			Plasmodium falciparum 3D7				translational elongation							translational elongation										apicoplast					apicoplast										nucleotide binding	GTPase activity
1549	TRUE	Empty	Plasmodium exported protein (PHISTc) OS=Plasmodium falciparum (isolate 3D7) GN=PF10_0022 PE=4 SV=2	Q8IK18_PLAF7	30 kDa			unknown
1550	TRUE	Empty	Putative uncharacterized protein OS=Plasmodium falciparum (isolate 3D7) GN=PF14_0719 PE=4 SV=1	Q8IK87_PLAF7	186 kDa	TRUE		unknown
1551	TRUE	Empty	Erythrocyte membrane protein 1, PfEMP1 OS=Plasmodium falciparum (isolate 3D7) GN=VAR PE=4 SV=1	Q8I640_PLAF7	333 kDa			Plasmodium falciparum 3D7	cytoadherence to microvasculature, mediated by parasite protein			cell-cell adhesion								antigenic variation					antigenic variation								host cell plasma membrane		integral to membrane									nucleic acid binding	DNA-directed DNA polymerase activity
1552	TRUE	Empty	Uncharacterized protein OS=Plasmodium falciparum (isolate 3D7) GN=MAL7P1.132 PE=4 SV=1	Q8IBK6_PLAF7	244 kDa			Plasmodium falciparum 3D7				protein amino acid phosphorylation							protein amino acid phosphorylation																									ATP binding	protein kinase activity
1553	TRUE	Empty	Conserved Plasmodium protein OS=Plasmodium falciparum (isolate 3D7) GN=PF11_0232 PE=4 SV=1	Q8IIE2_PLAF7	102 kDa			unknown
1554	TRUE	Empty	CTP synthase OS=Plasmodium falciparum (isolate 3D7) GN=PF14_0100 PE=3 SV=1	Q8ILZ3_PLAF7	99 kDa			Plasmodium falciparum 3D7				glutamine metabolic process							pyrimidine nucleotide biosynthetic process																									nucleotide binding	ligase activity
1555	TRUE	Empty	Phosphatidylinositol 4-kinase, putative OS=Plasmodium falciparum (isolate 3D7) GN=PFE0485w PE=4 SV=1	Q8I406_PLAF7	183 kDa			Plasmodium falciparum 3D7		phosphoinositide-mediated signaling		phosphoinositide-mediated signaling							phosphoinositide phosphorylation						response to drug																				transferase activity
1556	TRUE	Empty	Surface protein P12p OS=Plasmodium falciparum (isolate 3D7) GN=PFS12P PE=3 SV=1	PF12P_PLAF7	43 kDa			Plasmodium falciparum 3D7																											membrane					plasma membrane
1557	TRUE	Empty	Putative uncharacterized protein OS=Plasmodium falciparum (isolate 3D7) GN=PF14_0472 PE=4 SV=1	Q8IKX9_PLAF7	61 kDa			unknown
1558	TRUE	Empty	DNA polymerase 1, putative OS=Plasmodium falciparum (isolate 3D7) GN=PFF1225c PE=3 SV=1	C6KT89_PLAF7	171 kDa			Plasmodium falciparum 3D7				DNA-dependent DNA replication							DNA replication																									nucleic acid binding	transferase activity
1559	TRUE	Empty	Uncharacterized protein OS=Plasmodium falciparum (isolate 3D7) GN=PF07_0094 PE=4 SV=1	Q8IBM5_PLAF7	66 kDa			unknown
1560	TRUE	Empty	Uncharacterized protein OS=Plasmodium falciparum (isolate 3D7) GN=PFD0690c PE=4 SV=1	Q8I1U6_PLAF7	179 kDa			Plasmodium falciparum 3D7																					apicoplast					apicoplast
1561	TRUE	Empty	GTP binding protein, putative OS=Plasmodium falciparum (isolate 3D7) GN=PFD0710w PE=4 SV=1	Q8I1U1_PLAF7	74 kDa			Plasmodium falciparum 3D7						ferrous iron transport			ferrous iron transport												apicoplast					apicoplast	integral to membrane									GTP binding
1562	TRUE	Empty	Replication licensing factor, putative OS=Plasmodium falciparum (isolate 3D7) GN=PF13_0291 PE=3 SV=1	Q8IDF0_PLAF7	106 kDa			Plasmodium falciparum 3D7				DNA replication initiation							DNA replication															nucleus			nucleus		MCM complex					DNA binding	hydrolase activity
1563	TRUE	Empty	CDK-activating kinase assembly factor, putative OS=Plasmodium falciparum (isolate 3D7) GN=PFE0610c PE=4 SV=1	Q8I3Y3_PLAF7	31 kDa			Plasmodium falciparum 3D7		activation of protein kinase activity		cell cycle																						nucleus			nucleus							protein binding
1564	TRUE	Empty	Ran binding protein 1, putative OS=Plasmodium falciparum (isolate 3D7) GN=PFD0950w PE=4 SV=1	Q76NN6_PLAF7	33 kDa			Plasmodium falciparum 3D7				intracellular transport		intracellular transport			intracellular transport		DNA replication																									GTP binding	hydrolase activity
1565	TRUE	Empty	N2,N2-dimethylguanosine tRNA methyltransferase, putative OS=Plasmodium falciparum (isolate 3D7) GN=PF13_0109 PE=4 SV=1	Q8IEC3_PLAF7	95 kDa			Plasmodium falciparum 3D7				tRNA processing							tRNA methylation																									RNA binding	transferase activity
1566	TRUE	Empty	Decoy Protein Q8IK25-DECOY	Q8IK25-DECOY	?			unknown
1567	TRUE	Empty	Plasmodium exported protein (Hyp12) OS=Plasmodium falciparum (isolate 3D7) GN=PF10_0013 PE=4 SV=1	Q8IK27_PLAF7	28 kDa			Plasmodium falciparum 3D7																					apicoplast				Maurer's cleft	apicoplast
1568	TRUE	Empty	GTP binding protein, putative OS=Plasmodium falciparum (isolate 3D7) GN=PF11_0143 PE=4 SV=1	Q8IIM7_PLAF7	82 kDa			Plasmodium falciparum 3D7																																				GTP binding
1569	TRUE	Empty	Conserved Plasmodium protein OS=Plasmodium falciparum (isolate 3D7) GN=PFL1230w PE=4 SV=1	Q8I5G2_PLAF7	53 kDa			Plasmodium falciparum 3D7				methylation							methylation																										methyltransferase activity
1570	TRUE	Empty	N-acetyltransferase, putative OS=Plasmodium falciparum (isolate 3D7) GN=PF14_0350 PE=4 SV=2	Q8IL96_PLAF7	64 kDa			Plasmodium falciparum 3D7											metabolic process																										transferase activity
1571	TRUE	Empty	Uncharacterized protein OS=Plasmodium falciparum (isolate 3D7) GN=PF07_0066 PE=4 SV=1	Q8IBU0_PLAF7	133 kDa			Plasmodium falciparum 3D7																																				nucleic acid binding
1572	TRUE	Empty	40S ribosomal processing protein, putative OS=Plasmodium falciparum (isolate 3D7) GN=PFD0455w PE=4 SV=1	Q9U0J4_PLAF7	57 kDa			Plasmodium falciparum 3D7				rRNA modification							rRNA modification
1573	TRUE	Empty	Uncharacterized protein OS=Plasmodium falciparum (isolate 3D7) GN=MAL8P1.64 PE=4 SV=1	Q8IB25_PLAF7	158 kDa			unknown
1574	TRUE	Empty	Putative uncharacterized protein OS=Plasmodium falciparum (isolate 3D7) GN=PF14_0229 PE=4 SV=2	Q8ILL4_PLAF7	177 kDa			unknown
1575	TRUE	Empty	Erythrocyte membrane protein 1, PfEMP1 OS=Plasmodium falciparum (isolate 3D7) GN=VAR PE=4 SV=1	Q8IFQ6_PLAF7	248 kDa	TRUE		Plasmodium falciparum 3D7	cytoadherence to microvasculature, mediated by parasite protein			cell-cell adhesion								pathogenesis					antigenic variation								host cell plasma membrane		integral to membrane									cell adhesion molecule binding
1576	TRUE	Empty	Plasmodium exported protein (PHISTc) OS=Plasmodium falciparum (isolate 3D7) GN=PF10_0162 PE=4 SV=2	Q8IJN1_PLAF7	99 kDa			unknown
1577	TRUE	Empty	Pre-mRNA-splicing factor PFL2310w OS=Plasmodium falciparum (isolate 3D7) GN=PFL2310w PE=3 SV=1	RBM22_PLAF7	42 kDa			Plasmodium falciparum 3D7				mRNA processing							mRNA processing															spliceosome			spliceosome		spliceosome					metal ion binding
1578	TRUE	Empty	DNA topoisomerase III, putative OS=Plasmodium falciparum (isolate 3D7) GN=PF13_0251 PE=3 SV=1	Q8IDM7_PLAF7	84 kDa			Plasmodium falciparum 3D7				DNA topological change							DNA unwinding during replication																									DNA binding	isomerase activity
1579	TRUE	Empty	Uncharacterized protein OS=Plasmodium falciparum (isolate 3D7) GN=PFE1320w PE=4 SV=1	Q8I3K0_PLAF7	165 kDa			Plasmodium falciparum 3D7				RNA processing							mRNA processing															nucleus			nucleus
1580	TRUE	Empty	Uncharacterized protein OS=Plasmodium falciparum (isolate 3D7) GN=PFF1015w PE=4 SV=1	C6KT48_PLAF7	101 kDa			Plasmodium falciparum 3D7		regulation of transcription, DNA-dependent		transcription initiation							transcription initiation										apicoplast					apicoplast										transcription factor activity
1581	TRUE	Empty	DNA repair protein rhp16, putative OS=Plasmodium falciparum (isolate 3D7) GN=PFL2440w PE=4 SV=1	Q8I4S6_PLAF7	192 kDa			Plasmodium falciparum 3D7				nucleotide-excision repair							nucleotide-excision repair						nucleotide-excision repair									nucleotide-excision repair complex			nucleotide-excision repair complex		nucleotide-excision repair complex					DNA binding	ATP-dependent helicase activity
1582	TRUE	Empty	Flap endonuclease 1 OS=Plasmodium falciparum (isolate 3D7) GN=FEN1 PE=3 SV=1	FEN1_PLAF7	77 kDa			Plasmodium falciparum 3D7				DNA repair							DNA replication						base-excision repair				mitochondrion					nucleolus		mitochondrion	nucleoplasm		nucleolus					DNA binding	hydrolase activity
1583	TRUE	Empty	U3 small nucleolar RNA-associated protein 6, putative OS=Plasmodium falciparum (isolate 3D7) GN=PF13_0035 PE=4 SV=1	Q8IEP4_PLAF7	121 kDa			unknown
1584	TRUE	Empty	Conserved Plasmodium protein OS=Plasmodium falciparum (isolate 3D7) GN=PFL1645w PE=4 SV=1	Q8I581_PLAF7	466 kDa	TRUE		unknown
1585	TRUE	Empty	Pre-mRNA splicing factor RNA helicase, putative OS=Plasmodium falciparum (isolate 3D7) GN=PFL1525c PE=4 SV=1	Q8I5A4_PLAF7	137 kDa			Plasmodium falciparum 3D7		regulation of cell cycle		RNA splicing							RNA splicing															spliceosome			spliceosome		spliceosome					nucleic acid binding	hydrolase activity
1586	TRUE	Empty	Conserved Plasmodium protein OS=Plasmodium falciparum (isolate 3D7) GN=PF11_0262 PE=4 SV=1	Q8IIB2_PLAF7	59 kDa			Plasmodium falciparum 3D7				ATP synthesis coupled proton transport		ATP synthesis coupled proton transport			ATP synthesis coupled proton transport		ATP synthesis coupled proton transport
1587	TRUE	Empty	Conserved Plasmodium protein OS=Plasmodium falciparum (isolate 3D7) GN=PFL1100w PE=4 SV=1	Q8I5I6_PLAF7	60 kDa	TRUE		unknown
1588	TRUE	Empty	Uncharacterized protein OS=Plasmodium falciparum (isolate 3D7) GN=PF13_0041 PE=4 SV=1	Q8IEN8_PLAF7	144 kDa			Plasmodium falciparum 3D7				intracellular protein transport		intracellular protein transport			intracellular protein transport
1589	TRUE	Empty	Decoy Protein Q8II19-DECOY	Q8II19-DECOY	?			unknown
1590	TRUE	Empty	Nucleotide binding protein, putative OS=Plasmodium falciparum (isolate 3D7) GN=PFI0525w PE=4 SV=1	Q8I344_PLAF7	51 kDa			Plasmodium falciparum 3D7																																				ATP binding
1591	TRUE	Empty	Decoy Protein C0H4N5-DECOY	C0H4N5-DECOY	?			unknown
1592	TRUE	Empty	Transcription factor with AP2 domain(S), putative OS=Plasmodium falciparum (isolate 3D7) GN=ApiAP2 PE=4 SV=1	Q8IKR9_PLAF7	162 kDa			Plasmodium falciparum 3D7		regulation of transcription, DNA-dependent																			apicoplast					apicoplast										transcription factor activity
1593	TRUE	Empty	Origin recognition complex subunit 5 OS=Plasmodium falciparum (isolate 3D7) GN=ORC5 PE=4 SV=1	O96237_PLAF7	104 kDa			Plasmodium falciparum 3D7				DNA replication							DNA replication															nucleus			nucleus		pre-replicative complex					ATP binding	ATPase activity
1594	TRUE	Empty	Putative mitochondrial inner membrane magnesium transporter PF11_0210 OS=Plasmodium falciparum (isolate 3D7) GN=PF11_0210 PE=3 SV=2	MRS2_PLAF7	63 kDa			Plasmodium falciparum 3D7						transport			magnesium ion transport												mitochondrial inner membrane					mitochondrion	integral to membrane	mitochondrion		mitochondrial inner membrane	mitochondrial inner membrane
1595	TRUE	Empty	Decoy Protein Q8I3W4-DECOY	Q8I3W4-DECOY	?			unknown
1596	TRUE	Empty	Uncharacterized protein OS=Plasmodium falciparum (isolate 3D7) GN=PFD0330w PE=4 SV=1	C0H492_PLAF7	102 kDa			unknown
1597	TRUE	Empty	Putative uncharacterized protein OS=Plasmodium falciparum (isolate 3D7) GN=PF14_0367 PE=4 SV=1	Q8IL81_PLAF7	84 kDa			Plasmodium falciparum 3D7																					apicoplast					apicoplast
1598	TRUE	Empty	NAD-dependent protein deacetylase Sir2B OS=Plasmodium falciparum (isolate 3D7) GN=Sir2B PE=1 SV=1	SIR2B_PLAF7	155 kDa			Plasmodium falciparum 3D7		regulation of transcription, DNA-dependent									metabolic process																									metal ion binding	hydrolase activity
1599	TRUE	Empty	Histone deacetylase, putative OS=Plasmodium falciparum (isolate 3D7) GN=PF10_0078 PE=4 SV=1	Q8IJW3_PLAF7	282 kDa			Plasmodium falciparum 3D7		regulation of gene expression		phosphorylation							phosphorylation															nucleus			nucleus								inositol trisphosphate 3-kinase activity
1600	TRUE	Empty	Serine/threonine protein kinase, Pfnek-5 OS=Plasmodium falciparum (isolate 3D7) GN=PFF0260w PE=4 SV=1	C6KSQ1_PLAF7	41 kDa			Plasmodium falciparum 3D7				phosphorylation							protein amino acid phosphorylation																									nucleotide binding	transferase activity
1601	TRUE	Empty	Filament assembling protein, putative OS=Plasmodium falciparum (isolate 3D7) GN=MAL8P1.146 PE=4 SV=1	Q8IAN2_PLAF7	87 kDa			Plasmodium falciparum 3D7
1602	TRUE	Empty	Conserved Plasmodium protein OS=Plasmodium falciparum (isolate 3D7) GN=PF11_0328 PE=4 SV=2	Q8II46_PLAF7	94 kDa			Plasmodium falciparum 3D7																					apicoplast					apicoplast
1603	TRUE	Empty	Valine-tRNA ligase, putative OS=Plasmodium falciparum (isolate 3D7) GN=PFC0470w PE=3 SV=1	O77354_PLAF7	165 kDa			Plasmodium falciparum 3D7				translation							translation																									nucleotide binding	ligase activity
1604	TRUE	Empty	Putative uncharacterized protein OS=Plasmodium falciparum (isolate 3D7) GN=PF14_0577 PE=4 SV=1	Q8IKM7_PLAF7	192 kDa			unknown
1605	TRUE	Empty	Ribosome biogenesis protein BOP1 homolog OS=Plasmodium falciparum (isolate 3D7) GN=PF14_0055 PE=3 SV=1	Q8IM36_PLAF7	114 kDa			Plasmodium falciparum 3D7				rRNA processing							maturation of 5.8S rRNA from tricistronic rRNA transcript (SSU-rRNA, 5.8S rRNA, LSU-rRNA)															nucleoplasm			nucleolus		nucleoplasm					ribonucleoprotein binding
1606	TRUE	Empty	Falstatin, putative OS=Plasmodium falciparum (isolate 3D7) GN=PFI0580c PE=4 SV=1	Q8I333_PLAF7	47 kDa			Plasmodium falciparum 3D7										entry into host cell		entry into host cell									cytosol				host cell cytoplasm
1607	TRUE	Empty	Metal-dependent hydrolase, putative OS=Plasmodium falciparum (isolate 3D7) GN=PF14_0620 PE=4 SV=1	Q8IKI5_PLAF7	100 kDa			Plasmodium falciparum 3D7											metabolic process																										hydrolase activity
1608	TRUE	Empty	Secy-independent transporter protein, putative OS=Plasmodium falciparum (isolate 3D7) GN=PFD0275w PE=4 SV=2	Q8I1X3_PLAF7	38 kDa			Plasmodium falciparum 3D7																											integral to membrane
1609	TRUE	Empty	60S ribosomal protein L37a OS=Plasmodium falciparum (isolate 3D7) GN=RPL37A PE=3 SV=1	RL37A_PLAF7	11 kDa			Plasmodium falciparum 3D7				translation							translation										cytosolic large ribosomal subunit					cytosolic large ribosomal subunit					cytosolic large ribosomal subunit		ribosome			metal ion binding
1610	TRUE	Empty	Putative uncharacterized protein OS=Plasmodium falciparum (isolate 3D7) GN=PF14_0453 PE=4 SV=1	Q8IKZ8_PLAF7	41 kDa			unknown
1611	TRUE	Empty	Lysophospholipase, putative OS=Plasmodium falciparum (isolate 3D7) GN=PF07_0040 PE=4 SV=1	Q8IBZ2_PLAF7	42 kDa			Plasmodium falciparum 3D7				phospholipid metabolic process							phospholipid metabolic process																										hydrolase activity
1612	TRUE	Empty	Probable prefoldin subunit 6 OS=Plasmodium falciparum (isolate 3D7) GN=PFE0595w PE=3 SV=2	PFD6_PLAF7	14 kDa			Plasmodium falciparum 3D7				chaperone-mediated protein complex assembly							protein folding										prefoldin complex															chaperone binding
1613	TRUE	Empty	Rab5c, GTPase OS=Plasmodium falciparum (isolate 3D7) GN=Rab5c PE=3 SV=1	Q8I274_PLAF7	24 kDa			Plasmodium falciparum 3D7		small GTPase mediated signal transduction		small GTPase mediated signal transduction		protein transport			protein transport		metabolic process																									nucleotide binding	hydrolase activity
1614	TRUE	Empty	Aspartate carbamoyltransferase OS=Plasmodium falciparum (isolate 3D7) GN=atcasE PE=3 SV=1	Q8IDP8_PLAF7	43 kDa			Plasmodium falciparum 3D7				amino acid metabolic process							'de novo' pyrimidine base biosynthetic process										apicoplast					apicoplast										amino acid binding	transferase activity
1615	TRUE	Empty	Eukaryotic translation initiation factor 3 subunit M OS=Plasmodium falciparum (isolate 3D7) GN=PFD0880w PE=3 SV=1	Q8I1Q5_PLAF7	51 kDa			Plasmodium falciparum 3D7		regulation of translational initiation		translational initiation							translation										eukaryotic 48S preinitiation complex															translation initiation factor activity
1616	TRUE	Empty	60S ribosomal protein L32, putative OS=Plasmodium falciparum (isolate 3D7) GN=PFI0190w PE=4 SV=1	Q8I3B0_PLAF7	16 kDa			Plasmodium falciparum 3D7				translation							translation										cytosolic large ribosomal subunit					ribosome					cytosolic large ribosomal subunit		ribosome
1617	TRUE	Empty	Rab11b, GTPase (Fragment) OS=Plasmodium falciparum (isolate 3D7) GN=Rab11b PE=3 SV=1	C0H5G2_PLAF7	24 kDa	TRUE		Plasmodium falciparum 3D7		Rab protein signal transduction		Rab protein signal transduction		intracellular protein transport			intracellular protein transport												endosome			endosome		endosome	membrane									nucleotide binding	GTPase activity
1618	TRUE	Empty	Vesicle-associated membrane protein, putative OS=Plasmodium falciparum (isolate 3D7) GN=PF14_0377 PE=4 SV=1	Q8IL71_PLAF7	28 kDa			Plasmodium falciparum 3D7				vesicle-mediated transport		vesicle-mediated transport			vesicle-mediated transport												endoplasmic reticulum membrane		endoplasmic reticulum membrane			endoplasmic reticulum membrane	endoplasmic reticulum membrane			endoplasmic reticulum membrane	endoplasmic reticulum membrane
1619	TRUE	Empty	Asparagine-rich protein OS=Plasmodium falciparum (isolate 3D7) GN=MAL13P1.63 PE=4 SV=1	C0H5B1_PLAF7	147 kDa			Plasmodium falciparum 3D7																																				RNA binding
1620	TRUE	Empty	Var (3D7-varT3-2) OS=Plasmodium falciparum (isolate 3D7) GN=(3D7-varT3-2) PE=4 SV=1	O97312_PLAF7	247 kDa	TRUE		Plasmodium falciparum 3D7												pathogenesis															integral to membrane
1621	TRUE	Empty	Casein kinase II beta chain OS=Plasmodium falciparum (isolate 3D7) GN=CK2beta1 PE=4 SV=1	Q8IIW5_PLAF7	28 kDa			Plasmodium falciparum 3D7		regulation of protein kinase activity		protein amino acid phosphorylation							protein amino acid phosphorylation										cytoplasm					nucleus			nucleus								kinase activity
1622	TRUE	Empty	ATP-dependent RNA Helicase, putative OS=Plasmodium falciparum (isolate 3D7) GN=PFD0245c PE=4 SV=1	Q8I1X9_PLAF7	68 kDa			Plasmodium falciparum 3D7				RNA metabolic process							RNA metabolic process																									nucleic acid binding	hydrolase activity
1623	TRUE	Empty	Sec31p putative OS=Plasmodium falciparum (isolate 3D7) GN=Sec31p PE=4 SV=3	O96221_PLAF7	167 kDa			Plasmodium falciparum 3D7				ER to Golgi vesicle-mediated transport		ER to Golgi vesicle-mediated transport			ER to Golgi vesicle-mediated transport											ER to Golgi transport vesicle	ER to Golgi transport vesicle				host cell cytoplasm	COPII vesicle coat	COPII vesicle coat			COPII vesicle coat	COPII vesicle coat
1624	TRUE	Empty	Aldo/keto reductase, putative OS=Plasmodium falciparum (isolate 3D7) GN=PF14_0088 PE=4 SV=2	Q8IM05_PLAF7	143 kDa			Plasmodium falciparum 3D7											oxidation reduction										apicoplast					apicoplast											oxidoreductase activity
1625	TRUE	Empty	Putative uncharacterized protein OS=Plasmodium falciparum (isolate 3D7) GN=PF14_0169 PE=4 SV=1	Q8ILS5_PLAF7	32 kDa			Plasmodium falciparum 3D7																																				nucleic acid binding
1626	TRUE	Empty	Regulator of nonsense transcripts, putative OS=Plasmodium falciparum (isolate 3D7) GN=PF10_0057 PE=4 SV=1	Q8IJY4_PLAF7	181 kDa	TRUE		Plasmodium falciparum 3D7				nuclear-transcribed mRNA catabolic process, nonsense-mediated decay							nuclear-transcribed mRNA catabolic process, nonsense-mediated decay										cytoplasm															DNA binding	helicase activity
1627	TRUE	Empty	Putative uncharacterized protein OS=Plasmodium falciparum (isolate 3D7) GN=PF14_0029a PE=4 SV=1	C6S3H1_PLAF7	115 kDa			unknown
1628	TRUE	Empty	Erythrocyte membrane protein pfemp3, putative OS=Plasmodium falciparum (isolate 3D7) GN=MAL13P1.405 PE=4 SV=1	C0H5H1_PLAF7	167 kDa			Plasmodium falciparum 3D7																																				zinc ion binding
1629	TRUE	Empty	Uncharacterized protein OS=Plasmodium falciparum (isolate 3D7) GN=MAL13P1.193 PE=4 SV=1	C0H5F9_PLAF7	112 kDa			unknown
1630	TRUE	Empty	Uncharacterized protein OS=Plasmodium falciparum (isolate 3D7) GN=PFE1070c PE=4 SV=1	Q8I3P9_PLAF7	162 kDa			Plasmodium falciparum 3D7																																				zinc ion binding
1631	TRUE	Empty	Asparagine synthetase OS=Plasmodium falciparum (isolate 3D7) GN=PFC0395w PE=4 SV=1	O77330_PLAF7	70 kDa			Plasmodium falciparum 3D7				asparagine biosynthetic process							asparagine biosynthetic process																										ligase activity
1632	TRUE	Empty	Putative uncharacterized protein OS=Plasmodium falciparum (isolate 3D7) GN=PF14_0591 PE=4 SV=1	Q8IKL3_PLAF7	161 kDa			unknown
1633	TRUE	Empty	Conserved Plasmodium protein OS=Plasmodium falciparum (isolate 3D7) GN=PF10_0365 PE=4 SV=2	Q8IJ35_PLAF7	83 kDa			Plasmodium falciparum 3D7																					apicoplast					apicoplast
1634	TRUE	Empty	Phosphatase, putative OS=Plasmodium falciparum (isolate 3D7) GN=PF14_0036 PE=4 SV=2	Q8IM55_PLAF7	35 kDa			unknown
1635	TRUE	Empty	Uncharacterized protein OS=Plasmodium falciparum (isolate 3D7) GN=MAL7P1.129 PE=4 SV=1	Q8IBL1_PLAF7	124 kDa			unknown
1636	TRUE	Empty	Putative uncharacterized protein OS=Plasmodium falciparum (isolate 3D7) GN=PF14_0329 PE=4 SV=1	Q8ILB6_PLAF7	29 kDa			Plasmodium falciparum 3D7																					mitochondrial matrix					mitochondrial matrix		mitochondrial matrix			mitochondrial matrix
1637	TRUE	Empty	Endomembrane protein 70, putative OS=Plasmodium falciparum (isolate 3D7) GN=PF10_0208 PE=4 SV=1	Q8IJI9_PLAF7	74 kDa			Plasmodium falciparum 3D7																											integral to membrane
1638	TRUE	Empty	Uncharacterized protein OS=Plasmodium falciparum (isolate 3D7) GN=MAL13P1.295 PE=4 SV=1	C0H5J2_PLAF7	235 kDa			unknown
1639	TRUE	Empty	Uncharacterized protein OS=Plasmodium falciparum (isolate 3D7) GN=PF08_0004 PE=4 SV=1	Q8IBD0_PLAF7	16 kDa			Plasmodium falciparum 3D7																									Maurer's cleft
1640	TRUE	Empty	Cation transporting ATPase, cation transporter OS=Plasmodium falciparum (isolate 3D7) GN=PF07_0115 PE=3 SV=1	Q8IBH9_PLAF7	225 kDa			Plasmodium falciparum 3D7						cation transport			cation transport		metabolic process										apicoplast					apicoplast	integral to membrane									metal ion binding	hydrolase activity
1641	TRUE	Empty	Conserved Plasmodium protein OS=Plasmodium falciparum (isolate 3D7) GN=PF11_0526 PE=4 SV=1	Q8IIN8_PLAF7	34 kDa			unknown
1642	TRUE	Empty	Profilin OS=Plasmodium falciparum (isolate 3D7) GN=Pfn PE=3 SV=1	PROF_PLAF7	19 kDa			Plasmodium falciparum 3D7				cytoplasmic actin-based contraction involved in cell motility		cytoplasmic actin-based contraction involved in cell motility			cytoplasmic actin-based contraction involved in cell motility	cytoplasmic actin-based contraction involved in cell motility											cytoplasm	actin cytoskeleton				cytoskeleton										protein binding
1643	TRUE	Empty	Prefoldin subunit 3, putative OS=Plasmodium falciparum (isolate 3D7) GN=MAL7P1.94 PE=4 SV=1	Q8IBR6_PLAF7	23 kDa			Plasmodium falciparum 3D7				protein folding							protein folding										prefoldin complex															unfolded protein binding
1644	TRUE	Empty	Putative uncharacterized protein OS=Plasmodium falciparum (isolate 3D7) GN=PFI0465c PE=4 SV=1	Q8I356_PLAF7	72 kDa			unknown
1645	TRUE	Empty	60S ribosomal protein L19, putative OS=Plasmodium falciparum (isolate 3D7) GN=PFF0700c PE=3 SV=1	C6KSY6_PLAF7	22 kDa			Plasmodium falciparum 3D7				translation							translation										cytosolic large ribosomal subunit					ribosome					cytosolic large ribosomal subunit		ribosome
1646	TRUE	Empty	Cg1 protein OS=Plasmodium falciparum (isolate 3D7) GN=PF07_0035 PE=4 SV=1	Q8IBZ8_PLAF7	147 kDa			Plasmodium falciparum 3D7																																				DNA binding
1647	TRUE	Empty	Plasmodium exported protein OS=Plasmodium falciparum (isolate 3D7) GN=PF11_0511 PE=4 SV=2	Q8IHM9_PLAF7	25 kDa			unknown
1648	TRUE	Empty	Proteasome subunit alpha type OS=Plasmodium falciparum (isolate 3D7) GN=PF13_0282 PE=3 SV=1	Q8IDG3_PLAF7	28 kDa			Plasmodium falciparum 3D7				proteolysis							ubiquitin-dependent protein catabolic process										cytoplasm					nucleus			nucleus								hydrolase activity
1649	TRUE	Empty	Uncharacterized protein OS=Plasmodium falciparum (isolate 3D7) GN=MAL8P1.56 PE=4 SV=1	Q8IB41_PLAF7	55 kDa			unknown
1650	TRUE	Empty	Putative uncharacterized protein OS=Plasmodium falciparum (isolate 3D7) GN=PF14_0023 PE=4 SV=1	Q8IM68_PLAF7	106 kDa			Plasmodium falciparum 3D7				RNA modification							RNA modification																									RNA binding	pseudouridine synthase activity
1651	TRUE	Empty	Organic anion transporter OS=Plasmodium falciparum (isolate 3D7) GN=PFF0690c PE=4 SV=1	C6KSY4_PLAF7	97 kDa			Plasmodium falciparum 3D7				transmembrane transport		transmembrane transport			transmembrane transport																		integral to membrane
1652	TRUE	Empty	LytB protein OS=Plasmodium falciparum (isolate 3D7) GN=lytB PE=3 SV=1	Q8I295_PLAF7	62 kDa			Plasmodium falciparum 3D7				isopentenyl diphosphate biosynthetic process, mevalonate-independent pathway							dimethylallyl diphosphate biosynthetic process																									metal ion binding	4-hydroxy-3-methylbut-2-en-1-yl diphosphate reductase activity
1653	TRUE	Empty	Putative uncharacterized protein OS=Plasmodium falciparum (isolate 3D7) GN=PFI1385c PE=4 SV=1	Q8I2M7_PLAF7	83 kDa			unknown
1654	TRUE	Empty	Putative uncharacterized protein OS=Plasmodium falciparum (isolate 3D7) GN=PF14_0703 PE=4 SV=1	Q8IKA3_PLAF7	104 kDa			unknown
1655	TRUE	Empty	Conserved Plasmodium protein OS=Plasmodium falciparum (isolate 3D7) GN=PFL0390c PE=4 SV=1	Q8I5W9_PLAF7	113 kDa			unknown
1656	TRUE	Empty	Mitochondrial ribosomal protein S29, putative OS=Plasmodium falciparum (isolate 3D7) GN=PF14_0430 PE=4 SV=1	Q8IL20_PLAF7	72 kDa			Plasmodium falciparum 3D7																					ribosome					ribosome							ribosome
1657	TRUE	Empty	Putative uncharacterized protein OS=Plasmodium falciparum (isolate 3D7) GN=PF14_0680 PE=4 SV=2	Q8IKC6_PLAF7	71 kDa			unknown
1658	TRUE	Empty	Selenocysteine-specific elongation factor selB homologue, putative OS=Plasmodium falciparum (isolate 3D7) GN=PFA_0495c PE=4 SV=1	Q8I243_PLAF7	109 kDa			Plasmodium falciparum 3D7											metabolic process																									GTP binding	GTPase activity
1659	TRUE	Empty	Uncharacterized protein OS=Plasmodium falciparum (isolate 3D7) GN=PF13_0056 PE=4 SV=1	Q8IEL1_PLAF7	133 kDa			unknown
1660	TRUE	Empty	Cu2+-transporting ATPase, Cu2+ transporter OS=Plasmodium falciparum (isolate 3D7) GN=PFI0240c PE=3 SV=1	Q8I3A0_PLAF7	299 kDa			Plasmodium falciparum 3D7						metal ion transport			metal ion transport		metabolic process														host cell plasma membrane		plasma membrane					plasma membrane				metal ion binding	hydrolase activity
1661	TRUE	Empty	Uncharacterized protein OS=Plasmodium falciparum (isolate 3D7) GN=PFD0815c:exon:2 PE=4 SV=1	C0H4A9_PLAF7	290 kDa			unknown
1662	TRUE	Empty	Serine/Threonine protein kinase, FIKK family OS=Plasmodium falciparum (isolate 3D7) GN=FIKK9.2 PE=4 SV=1	Q8I3C7_PLAF7	62 kDa			Plasmodium falciparum 3D7				protein amino acid phosphorylation							protein amino acid phosphorylation										cytoplasm															ATP binding	protein kinase activity
1663	TRUE	Empty	Putative uncharacterized protein OS=Plasmodium falciparum (isolate 3D7) GN=PF14_0138 PE=4 SV=2	Q8ILV5_PLAF7	29 kDa			Plasmodium falciparum 3D7																					cytoplasm					nucleus			nucleus
1664	TRUE	Empty	RNA pseudouridylate synthase, putative OS=Plasmodium falciparum (isolate 3D7) GN=PFL1380w PE=4 SV=1	Q8I5D3_PLAF7	48 kDa			Plasmodium falciparum 3D7				RNA modification							RNA modification																									RNA binding	pseudouridine synthase activity
1665	TRUE	Empty	Uncharacterized protein OS=Plasmodium falciparum (isolate 3D7) GN=PFF0400w PE=4 SV=1	C6KSS9_PLAF7	158 kDa			Plasmodium falciparum 3D7																					apicoplast					apicoplast
1666	TRUE	Empty	DNA-directed RNA polymerase OS=Plasmodium falciparum (isolate 3D7) GN=PF13_0150 PE=3 SV=1	Q8IE49_PLAF7	275 kDa			Plasmodium falciparum 3D7				transcription, DNA-dependent							transcription, DNA-dependent															DNA-directed RNA polymerase III complex			DNA-directed RNA polymerase III complex		DNA-directed RNA polymerase III complex					ribonucleoside binding	transferase activity
1667	TRUE	Empty	Membrane skeletal protein, putative OS=Plasmodium falciparum (isolate 3D7) GN=PFC0180c PE=4 SV=3	O97228_PLAF7	101 kDa			unknown
1668	TRUE	Empty	Ribose-phosphate pyrophosphokinase, putative OS=Plasmodium falciparum (isolate 3D7) GN=PF13_0157 PE=4 SV=1	Q8IE40_PLAF7	64 kDa			Plasmodium falciparum 3D7				histidine biosynthetic process							tryptophan biosynthetic process										apicoplast					apicoplast										magnesium ion binding	transferase activity
1669	TRUE	Empty	DNA ligase OS=Plasmodium falciparum (isolate 3D7) GN=PfLigI PE=3 SV=1	Q8IES4_PLAF7	105 kDa			Plasmodium falciparum 3D7				DNA repair							DNA replication						DNA repair																			DNA binding	ligase activity
1670	TRUE	Empty	Adenylyl cyclase 1, putative OS=Plasmodium falciparum (isolate 3D7) GN=ac1 PE=4 SV=2	Q8IM48_PLAF7	104 kDa			Plasmodium falciparum 3D7				cAMP biosynthetic process							cAMP biosynthetic process																										adenylate cyclase activity
1671	TRUE	Empty	Beta subunit of coatomer complex, putative OS=Plasmodium falciparum (isolate 3D7) GN=PFI0290c PE=4 SV=1	Q8I390_PLAF7	118 kDa			Plasmodium falciparum 3D7				vesicle-mediated transport		intracellular protein transport			intracellular protein transport												membrane coat						membrane coat
1672	TRUE	Empty	Conserved Plasmodium membrane protein OS=Plasmodium falciparum (isolate 3D7) GN=PFB0770c PE=4 SV=3	O96246_PLAF7	132 kDa			unknown
1673	TRUE	Empty	Binding protein, putative OS=Plasmodium falciparum (isolate 3D7) GN=PF13_0323 PE=4 SV=1	Q8ID96_PLAF7	86 kDa			Plasmodium falciparum 3D7				protein amino acid methylation							methylation																									protein binding	transferase activity
1674	TRUE	Empty	Organelle processing peptidase, putative OS=Plasmodium falciparum (isolate 3D7) GN=PFI1625c PE=3 SV=1	Q8I2I2_PLAF7	56 kDa			Plasmodium falciparum 3D7				proteolysis							proteolysis																									metal ion binding	metalloendopeptidase activity
1675	TRUE	Empty	Conserved Plasmodium membrane protein OS=Plasmodium falciparum (isolate 3D7) GN=PFL0790w PE=4 SV=2	Q8I5P3_PLAF7	109 kDa			unknown
1676	TRUE	Empty	Uncharacterized protein OS=Plasmodium falciparum (isolate 3D7) GN=PFE0990w PE=4 SV=1	C0H4F1_PLAF7	23 kDa			unknown
1677	TRUE	Empty	Uncharacterized protein OS=Plasmodium falciparum (isolate 3D7) GN=PF08_0013 PE=4 SV=1	Q8IBA9_PLAF7	110 kDa			Plasmodium falciparum 3D7						magnesium ion transport			magnesium ion transport																		integral to membrane
1678	TRUE	Empty	Polyadenylate-binding protein, putative OS=Plasmodium falciparum (isolate 3D7) GN=MAL13P1.303 PE=4 SV=1	C0H5J5_PLAF7	48 kDa			Plasmodium falciparum 3D7				RNA processing							RNA processing																									nucleic acid binding
1679	TRUE	Empty	Uncharacterized protein OS=Plasmodium falciparum (isolate 3D7) GN=PF13_0188 PE=4 SV=1	Q8IDY8_PLAF7	53 kDa			Plasmodium falciparum 3D7																																				zinc ion binding
1680	TRUE	Empty	Nucleolus BRIX protein, putative OS=Plasmodium falciparum (isolate 3D7) GN=PF07_0122 PE=4 SV=1	Q8IBG5_PLAF7	50 kDa			unknown
1681	TRUE	Empty	Uncharacterized protein OS=Plasmodium falciparum (isolate 3D7) GN=PFD0900w PE=4 SV=1	Q8I1Q1_PLAF7	236 kDa			unknown
1682	TRUE	Empty	Putative uncharacterized protein PF14_0731 OS=Plasmodium falciparum (isolate 3D7) GN=PF14_0730 PE=4 SV=2	Q8IK76_PLAF7	61 kDa			Plasmodium falciparum 3D7
1683	TRUE	Empty	Uncharacterized protein PFC0810c OS=Plasmodium falciparum (isolate 3D7) GN=PFC0810c PE=4 SV=1	PF07_PLAF7	133 kDa			Plasmodium falciparum 3D7																					apicoplast					apicoplast
1684	TRUE	Empty	Conserved Plasmodium protein OS=Plasmodium falciparum (isolate 3D7) GN=PF10_0292 PE=4 SV=1	Q8IJA6_PLAF7	201 kDa			Plasmodium falciparum 3D7				DNA replication							DNA replication															nuclear origin of replication recognition complex			nuclear origin of replication recognition complex		nuclear origin of replication recognition complex					DNA binding
1685	TRUE	Empty	Uncharacterized protein OS=Plasmodium falciparum (isolate 3D7) GN=MAL13P1.158 PE=4 SV=1	C0H5E8_PLAF7	85 kDa			unknown
1686	TRUE	Empty	Conserved Plasmodium protein OS=Plasmodium falciparum (isolate 3D7) GN=PFB0800c PE=4 SV=1	O96253_PLAF7	220 kDa			unknown
1687	TRUE	Empty	Erythrocyte membrane protein 1, PfEMP1 OS=Plasmodium falciparum (isolate 3D7) GN=VAR PE=4 SV=1	Q8IBX3_PLAF7	251 kDa			Plasmodium falciparum 3D7	cytoadherence to microvasculature, mediated by parasite protein			cell-cell adhesion								pathogenesis					antigenic variation								host cell plasma membrane		integral to membrane									cell adhesion molecule binding
1688	TRUE	Empty	Uncharacterized protein MAL13P1.336 OS=Plasmodium falciparum (isolate 3D7) GN=MAL13P1.336 PE=4 SV=1	Y13P2_PLAF7	79 kDa			Plasmodium falciparum 3D7
1689	TRUE	Empty	Zinc finger protein, putative OS=Plasmodium falciparum (isolate 3D7) GN=PFC0610c PE=4 SV=1	O97260_PLAF7	136 kDa			Plasmodium falciparum 3D7																																				zinc ion binding
1690	TRUE	Empty	Putative uncharacterized protein OS=Plasmodium falciparum (isolate 3D7) GN=PFI0485c PE=4 SV=1	Q8I352_PLAF7	132 kDa			Plasmodium falciparum 3D7																										nucleus			nucleus
1691	TRUE	Empty	Uncharacterized protein OS=Plasmodium falciparum (isolate 3D7) GN=MAL13P1.90 PE=4 SV=1	C0H5C1_PLAF7	74 kDa			unknown
1692	TRUE	Empty	Transcription factor with AP2 domain(S), putative OS=Plasmodium falciparum (isolate 3D7) GN=ApiAP2 PE=4 SV=1	Q8IBF6_PLAF7	155 kDa			Plasmodium falciparum 3D7		regulation of transcription, DNA-dependent																																		transcription factor activity
[truncated: 502 more rows]
[truncated: 25 more columns]
