# Supplementary material for: tRNA epitranscriptomics and biased codon are linked to proteome expression in Plasmodium falciparum
Source: Mol Syst Biol. 2018 Oct 4;14(10):e8009. doi: 10.15252/msb.20178009 (PMC6171970; doi:10.15252/msb.20178009)
Supplement: Supplementary file 4 — Appendix Table S8 [file MSB-14-e8009-s004.xlsx]

## Sheet: Legend
Table S8. Translation efficiency calculations.
mRNA dataref: Otto et al 2010

## Sheet: Table S8
Translational efficiency calculations for all time points
[Gene ID]	[Previous ID(s)]MatchRNA	[Protein Description]	Molecular Weight	mRNA 8	mRNA 8 (log10)	mRNA 16	mRNA 16 (log10)	mRNA 24	mRNA 24 (log10)	mRNA 32	mRNA 32 (log10)	mRNA 40	mRNA 40 (log10)	mRNA 46	mRNA 46 (log10)	Protein 8	Protein 8 (log10)	Protein 16	Protein 16 (log10)	Protein 24	Protein 24 (log10)	Protein 32	Protein 32 (log10)	Protein 40	Protein 40 (log10)	Protein 46	Protein 46 (log10)	TE 8	TE 16	TE 24	TE 32	TE 40	TE 46
PF3D7_1202500	PFL0125c	trimethylguanosine synthase, putative	130 kDa	1.43043	0.155467	0.776241	-0.110004	1.38161	0.140386	0.844589	-0.0733545	0.766477	-0.115501	0.792107	-0.101216	0.162793	-0.788365	0.616046	-0.210387	0.403631	-0.394015	0.233438	-0.631829	0.323337	-0.490345	4.26076	0.629487	0.113807	0.793627	0.292145	0.276392	0.421848	5.37901
PF3D7_0511000	PFE0545c	translationally-controlled tumor protein homolog (TCTP)	20 kDa	0.583088	-0.234266	0.737423	-0.132283	1.60649	0.205879	1.87895	0.273915	0.677572	-0.169044	0.556749	-0.254341	0.514309	-0.288776	0.603199	-0.219539	0.547415	-0.261683	0.395214	-0.403168	0.57463	-0.240611	3.36523	0.527015	0.882044	0.817982	0.340751	0.210338	0.848073	6.04444
PF3D7_0210100.1	PFB0455w	60S ribosomal protein L37ae, putative	11 kDa	1.61989	0.209484	2.52308	0.401932	0.971704	-0.0124659	0.581377	-0.235542	0.143394	-0.843469	0.156266	-0.806137	0.419297	-0.377478	0.76104	-0.118592	0.313393	-0.503911	0.631146	-0.19987	0.745379	-0.127623	3.12974	0.495509	0.258844	0.301631	0.322519	1.0856	5.19811	20.0284
PF3D7_1127100	PF11_0282	deoxyuridine 5'-triphosphate nucleotidohydrolase (dUTPase)	20 kDa	0.216079	-0.665388	0.238228	-0.623007	1.06021	0.0253932	2.55012	0.406561	1.21575	0.0848445	0.843642	-0.0738416	0.48377	-0.315361	0.54051	-0.267196	0.674735	-0.170866	0.48377	-0.315361	0.738359	-0.131733	3.07885	0.488389	2.23886	2.26888	0.636415	0.189705	0.607328	3.64948
PF3D7_1427900	PF14_0257	conserved protein, unknown function	33 kDa	0.402722	-0.394995	0.411677	-0.385443	1.42362	0.153393	2.59517	0.414166	0.864179	-0.0633962	0.44302	-0.353576	0.410853	-0.386313	0.745714	-0.127428	0.686197	-0.163551	0.459041	-0.338149	0.715337	-0.145489	2.98286	0.474632	1.02019	1.81141	0.48201	0.176883	0.827765	6.73301
PF3D7_1353800	PF13_0282	proteasome subunit alpha type-4, putative	28 kDa	0.684949	-0.164342	1.08384	0.0349659	1.46311	0.165277	1.742	0.241047	0.837411	-0.0770613	0.350871	-0.454852	0.546151	-0.262687	0.54995	-0.259677	0.862964	-0.0640073	0.542379	-0.265697	0.534912	-0.271718	2.96364	0.471826	0.797361	0.507408	0.589815	0.311355	0.638768	8.44653
PF3D7_0705400	PF07_0023	DNA replication licensing factor MCM7, putative (MCM7)	94 kDa	0.474903	-0.323395	0.356499	-0.447941	0.912484	-0.0397748	1.91763	0.282765	1.67825	0.224857	0.914736	-0.0387042	0.699389	-0.155281	0.968731	-0.0137969	0.526377	-0.278703	0.754801	-0.122168	0.27247	-0.564682	2.77823	0.443769	1.4727	2.71734	0.576861	0.393611	0.162353	3.0372
PF3D7_0312800	PFC0535w	60S ribosomal protein L26, putative	15 kDa	1.58024	0.198724	1.92963	0.285475	1.37105	0.137055	0.6282	-0.201902	0.305211	-0.5154	0.215548	-0.666456	0.846226	-0.0725137	0.353336	-0.451812	0.46301	-0.33441	0.741806	-0.129709	0.846226	-0.0725137	2.7494	0.439237	0.535504	0.183111	0.337703	1.18084	2.77259	12.7554
PF3D7_1202900	PFL0145c	high mobility group protein B1 (HMGB1)	11 kDa	1.52406	0.183002	1.50839	0.178512	0.474631	-0.323644	1.0111	0.00479297	0.755645	-0.121682	0.733546	-0.134572	0.241026	-0.617936	0.839302	-0.0760816	0.402556	-0.395173	0.833505	-0.0790919	0.937742	-0.0279168	2.74587	0.43868	0.158147	0.556424	0.848146	0.824357	1.24098	3.74328
PF3D7_1226300	PFL1270w	haloacid dehalogenase-like hydrolase, putative (HAD2)	33 kDa	1.09306	0.0386436	0.744811	-0.127954	1.46002	0.164359	1.17081	0.0684851	0.753147	-0.12312	0.771904	-0.112437	0.534483	-0.272066	0.725082	-0.139613	0.777123	-0.10951	0.609718	-0.214871	0.609718	-0.214871	2.74388	0.438364	0.488979	0.973511	0.532269	0.520768	0.809561	3.55469
PF3D7_1402500	PF14_0027	ubiquitin-40S ribosomal protein S27a, putative	17 kDa	1.40444	0.147504	1.22564	0.0883643	1.72042	0.235634	1.09985	0.0413337	0.365808	-0.436747	0.22933	-0.639539	0.191863	-0.71701	0.751657	-0.12398	0.881569	-0.0547435	0.857463	-0.0667847	0.66349	-0.178166	2.65396	0.423894	0.136611	0.613275	0.512416	0.779617	1.81376	11.5727
PF3D7_0322000	PFC0975c	peptidyl-prolyl cis-trans isomerase (CYP19A)	19 kDa	0.49974	-0.301256	0.459745	-0.337483	2.13272	0.328933	2.01573	0.304432	0.397123	-0.401075	0.470492	-0.327447	0.276079	-0.558966	0.56376	-0.248905	0.903223	-0.044205	0.60005	-0.221813	1.03036	0.0129907	2.62652	0.419381	0.552446	1.22625	0.423508	0.297684	2.59457	5.5825
PF3D7_0621800	PFF1050w	nascent polypeptide associated complex alpha chain, putative	21 kDa	1.61427	0.207976	1.34777	0.129617	2.49543	0.397145	0.36089	-0.442625	0.0820747	-1.08579	0.0951908	-1.02141	0.523945	-0.280714	0.783219	-0.106117	0.90594	-0.0429007	0.636171	-0.196426	0.606041	-0.217498	2.54468	0.405634	0.324571	0.58112	0.36304	1.76278	7.38401	26.7325
PF3D7_0503200	PFE0155w	conserved Plasmodium protein, unknown function	115 kDa	0.913357	-0.0393592	0.696751	-0.156922	1.14801	0.0599474	1.25271	0.0978497	1.14801	0.0599474	0.91787	-0.0372188	0.710312	-0.148551	0.345444	-0.461622	0.710312	-0.148551	0.833079	-0.0793137	0.892872	-0.0492107	2.50798	0.399324	0.777694	0.495793	0.618731	0.665023	0.777753	2.73239
PF3D7_1348800	MAL13P1.246	E1-E2 ATPase, putative	219 kDa	0.927114	-0.032867	0.883382	-0.0538515	0.970845	-0.0128499	0.892128	-0.0495727	1.08455	0.0352488	1.20262	0.0801298	0.306513	-0.513551	1.1282	0.0523858	0.529984	-0.275737	0.849109	-0.0710365	0.734087	-0.134253	2.45211	0.389539	0.33061	1.27714	0.5459	0.951779	0.676859	2.03896
PF3D7_1037700	PF10_0370	enhancer of rudimentary homolog, putative (ERH)	12 kDa	2.60767	0.416253	1.71281	0.233709	0.870181	-0.0603905	0.421314	-0.375394	0.269205	-0.569917	0.156414	-0.805723	0.244864	-0.611075	0.432284	-0.36423	1.13293	0.0542012	1.014	0.00603642	0.747452	-0.126417	2.42848	0.385334	0.0939014	0.252383	1.30194	2.40674	2.77652	15.5259
PF3D7_0913200	PFI0645w	elongation factor 1-beta (EF-1beta)	32 kDa	0.83298	-0.0793656	0.871421	-0.0597719	2.04142	0.309933	1.29856	0.113462	0.477681	-0.320862	0.47787	-0.32069	0.694876	-0.158093	0.53028	-0.275495	0.704576	-0.152072	0.714411	-0.146052	0.93616	-0.02865	2.4197	0.383761	0.834205	0.608523	0.345139	0.550156	1.9598	5.06351
PF3D7_1439900	PF14_0378	triosephosphate isomerase (TIM)	28 kDa	0.579187	-0.237181	0.580468	-0.236221	2.22521	0.347371	1.44423	0.159637	0.813723	-0.0895232	0.471315	-0.326689	0.603305	-0.219463	0.570761	-0.243545	0.953272	-0.0207833	0.551319	-0.258597	0.908123	-0.0418554	2.41322	0.382597	1.04164	0.983277	0.428396	0.381739	1.11601	5.12019
PF3D7_0513300	PFE0660c	purine nucleoside phosphorylase (PNP)	27 kDa	0.390225	-0.408685	0.659513	-0.180777	2.07008	0.315987	1.84318	0.265569	0.487275	-0.312226	0.534111	-0.272368	0.660888	-0.179872	0.591511	-0.228037	0.947684	-0.0233366	0.60394	-0.219006	0.796904	-0.0985941	2.39907	0.380044	1.69361	0.896891	0.4578	0.327661	1.63543	4.49171
PF3D7_1228800	PFL1395c	conserved Plasmodium protein, unknown function	379 kDa	1.29322	0.111671	1.04705	0.0199657	0.817287	-0.0876256	1.04048	0.0172343	1.14223	0.0577543	0.780361	-0.107704	0.319834	-0.495075	0.512419	-0.290375	0.886011	-0.0525608	1.06098	0.025707	0.849919	-0.0706226	2.37084	0.374902	0.247317	0.489395	1.08409	1.0197	0.744086	3.03813
PF3D7_1033400	PF10_0325	haloacid dehalogenase-like hydrolase (HAD1)	33 kDa	0.744292	-0.128257	1.34639	0.12917	2.62981	0.419924	0.869186	-0.0608872	0.221948	-0.65375	0.196774	-0.706033	0.523496	-0.281086	0.695562	-0.157664	0.777143	-0.109499	0.730143	-0.136592	0.9178	-0.0372521	2.35586	0.372149	0.703348	0.516614	0.295513	0.840031	4.13521	11.9724
PF3D7_1015900	PF10_0155	enolase (ENO)	49 kDa	0.660079	-0.180404	1.26872	0.103366	1.87871	0.273859	1.1375	0.0559525	0.460639	-0.336639	0.560923	-0.251097	0.363942	-0.438968	0.70798	-0.149979	0.90864	-0.041608	0.774738	-0.110845	0.896131	-0.0476286	2.34857	0.370803	0.551361	0.558027	0.483652	0.681087	1.94541	4.18697
PF3D7_0705700	MAL7P1.300	40S ribosomal protein S29, putative	6 kDa	0.586683	-0.231596	0.671693	-0.172829	2.33611	0.368493	0.978975	-0.00922837	0.791311	-0.101653	0.674252	-0.171178	0.781779	-0.106916	0.424793	-0.371823	1.22674	0.0887534	0.349856	-0.456111	0.879547	-0.055741	2.33728	0.368711	1.33254	0.632422	0.525123	0.357369	1.11151	3.46648
PF3D7_1204300	PFL0210c	eukaryotic translation initiation factor 5A (EIF5A)	18 kDa	1.17658	0.0706218	1.4888	0.172836	1.67481	0.223965	0.972382	-0.0121629	0.376684	-0.424023	0.327231	-0.485146	0.754673	-0.122241	0.643461	-0.191478	0.699271	-0.155354	0.564061	-0.248674	1.00272	0.00118111	2.33581	0.368438	0.641412	0.432201	0.417523	0.580082	2.66198	7.13812
PF3D7_1457200	PF14_0545	thioredoxin 1 (TRX1)	12 kDa	0.295556	-0.52936	0.584993	-0.23285	1.66082	0.220322	2.04873	0.311484	1.07193	0.0301665	0.521465	-0.282774	0.38889	-0.410173	0.67242	-0.172359	0.751286	-0.124195	0.691324	-0.160318	1.17075	0.0684646	2.32533	0.366484	1.31579	1.14945	0.452359	0.337441	1.09219	4.45922
PF3D7_1446600	PF14_0443	centrin-2 (CEN2)	19 kDa	0.678341	-0.168552	0.317239	-0.498613	0.558994	-0.252593	2.39918	0.380064	1.34138	0.127552	0.863992	-0.0634904	0.544164	-0.26427	0.713069	-0.146868	0.865805	-0.0625799	1.00843	0.0036467	0.55176	-0.258249	2.31677	0.364883	0.802199	2.24773	1.54886	0.420323	0.411338	2.68147
PF3D7_1011400	PF10_0111	proteasome subunit beta type-5	31 kDa	0.594855	-0.225589	0.875057	-0.0579634	1.59256	0.202095	1.48094	0.170537	0.975195	-0.0109084	0.604846	-0.218355	0.364279	-0.438566	0.638658	-0.194732	1.05199	0.0220097	0.66118	-0.17968	0.981537	-0.00809334	2.30236	0.362174	0.612382	0.729846	0.660563	0.44646	1.0065	3.80652
PF3D7_0206800	PFB0300c	merozoite surface protein 2 (MSP2)	28 kDa	0.48929	-0.310434	0.164545	-0.783715	0.151347	-0.820025	0.397468	-0.400698	2.42255	0.384273	2.38674	0.377804	0.826018	-0.0830104	0.572063	-0.242556	0.46145	-0.335876	0.929319	-0.0318353	0.922899	-0.0348456	2.28825	0.359504	1.6882	3.47663	3.04894	2.3381	0.380961	0.958737
PF3D7_1419800.2	PF14_0192	glutathione reductase (GR)	56 kDa	0.168793	-0.772645	0.211462	-0.674768	2.15101	0.332643	1.93767	0.28728	1.03409	0.0145597	0.631249	-0.1998	0.289945	-0.537684	1.08964	0.0372836	0.612955	-0.212571	1.08964	0.0372836	0.630188	-0.20053	2.28763	0.359386	1.71776	5.15289	0.284961	0.562346	0.609411	3.62397
PF3D7_0306300	PFC0271c	glutaredoxin 1 (GRX1)	12 kDa	0.663338	-0.178265	1.68013	0.225343	1.5723	0.196535	1.39911	0.145852	0.399746	-0.398216	0.313969	-0.503113	0.580523	-0.23618	0.844065	-0.0736242	0.820984	-0.0856654	0.949622	-0.0224491	0.5305	-0.275314	2.27431	0.356849	0.875154	0.50238	0.522156	0.678733	1.32709	7.24372
PF3D7_1356400	PF13_0302	phosphatase 2A regulatory subunit-related protein, putative	121 kDa	0.670927	-0.173325	0.560703	-0.251267	0.867412	-0.0617745	1.69169	0.228322	1.15495	0.062564	1.07947	0.0332117	0.479809	-0.318932	0.768721	-0.114231	0.673865	-0.171427	1.19792	0.0784279	0.628738	-0.20153	2.25095	0.352365	0.715144	1.371	0.776868	0.708119	0.544385	2.08523
PF3D7_1416500	PF14_0164	NADP-specific glutamate dehydrogenase (GDH1)	53 kDa	1.1833	0.0730947	0.403818	-0.393814	0.332851	-0.47775	0.400347	-0.397563	0.72317	-0.140759	2.39818	0.379881	0.233152	-0.63236	1.08624	0.0359261	0.736799	-0.132651	0.888439	-0.0513726	0.806275	-0.0935168	2.24909	0.352008	0.197036	2.68992	2.2136	2.21917	1.11492	0.937835
PF3D7_1346300	MAL13P1.233	DNA/RNA-binding protein Alba 2 (ALBA2)	25 kDa	1.78981	0.252806	1.88631	0.275614	1.59308	0.202237	0.304001	-0.517125	0.271896	-0.565597	0.184154	-0.73482	0.545738	-0.263016	0.917818	-0.0372433	0.705286	-0.151635	0.924202	-0.034233	0.662632	-0.178727	2.24432	0.351085	0.304915	0.486567	0.442719	3.04013	2.43708	12.1872
PF3D7_1317800	MAL13P1.92	40S ribosomal protein S19 (RPS19)	17 kDa	1.70447	0.231589	1.72951	0.237922	1.54561	0.189101	0.682361	-0.165986	0.210238	-0.677289	0.148419	-0.828512	0.549268	-0.260216	0.79862	-0.0976599	0.729804	-0.136794	1.06111	0.0257624	0.617958	-0.209041	2.24324	0.350875	0.322252	0.461761	0.472177	1.55506	2.93933	15.1142
PF3D7_0817900	MAL8P1.72	high mobility group protein B2 (HMGB2)	12 kDa	1.51201	0.179555	1.12786	0.0522566	0.207848	-0.682255	1.626	0.211121	0.788744	-0.103064	0.750337	-0.124744	0.625609	-0.203697	0.825496	-0.0832851	0.703847	-0.152522	0.915945	-0.0381306	0.689362	-0.161553	2.23974	0.350198	0.41376	0.731911	3.38636	0.563311	0.874	2.98498
PF3D7_1108600	PF11_0098	endoplasmic reticulum-resident calcium binding protein (ERC)	39 kDa	0.453493	-0.34343	0.562262	-0.250061	1.13958	0.0567458	1.81052	0.257804	1.37127	0.137124	0.839968	-0.0757371	0.737177	-0.132428	0.846794	-0.0722224	0.732085	-0.135439	0.712066	-0.14748	0.737177	-0.132428	2.2347	0.34922	1.62555	1.50605	0.642415	0.393293	0.537586	2.66046
PF3D7_0519700	PFE0990w	conserved Plasmodium protein, unknown function	23 kDa	2.46419	0.391674	1.06496	0.0273323	1.2728	0.10476	0.503032	-0.298405	0.399832	-0.398123	0.321351	-0.49302	0.725392	-0.139427	0.57309	-0.241777	1.21153	0.0833349	0.662886	-0.178561	0.597426	-0.223716	2.22967	0.348241	0.294373	0.538134	0.951865	1.31778	1.49419	6.93843
PF3D7_1021600	PF10_0210	deoxyribose-phosphate aldolase, putative	29 kDa	0.505358	-0.296401	0.360087	-0.443593	1.51453	0.180277	2.31784	0.365084	0.631774	-0.199438	0.660751	-0.179962	0.0997082	-1.00127	1.20068	0.0794284	1.20903	0.0824387	0.575886	-0.239663	0.689611	-0.161396	2.22508	0.347345	0.197302	3.33443	0.798292	0.248458	1.09155	3.3675
PF3D7_0110700	PFA0520c	chromatin assembly factor 1 protein WD40 domain, putative	51 kDa	0.346722	-0.460019	0.259773	-0.585406	1.67242	0.223346	2.71527	0.433813	0.629037	-0.201324	0.439843	-0.356703	0.347176	-0.45945	1.29571	0.112507	0.680063	-0.167451	0.548567	-0.26077	0.903589	-0.0440288	2.2249	0.34731	1.00131	4.98785	0.406633	0.20203	1.43647	5.0584
PF3D7_1017800	PF10_0173	conserved Plasmodium protein, unknown function	137 kDa	1.25737	0.0994622	0.876228	-0.0573829	1.88409	0.275101	0.807466	-0.092876	0.746562	-0.126934	0.507859	-0.294257	0.00911847	-2.04008	1.96293	0.292905	0.770041	-0.113486	0.529612	-0.276042	0.504529	-0.297114	2.22377	0.34709	0.00725204	2.2402	0.408708	0.655894	0.675803	4.37872
PF3D7_1444800	PF14_0425	fructose-bisphosphate aldolase (FBPA)	40 kDa	0.342286	-0.465611	0.444611	-0.35202	1.84394	0.265748	1.1666	0.0669223	0.801139	-0.0962921	1.25135	0.0973784	0.454004	-0.34294	0.758266	-0.120178	0.768851	-0.114158	0.607424	-0.216508	1.20646	0.0815119	2.205	0.343408	1.32639	1.70546	0.41696	0.520679	1.50593	1.7621
PF3D7_0617200	PFF0835w	conserved Plasmodium protein, unknown function	53 kDa	2.3153	0.364607	2.00953	0.303094	0.705949	-0.151227	0.538206	-0.269051	0.308782	-0.510348	0.168871	-0.772445	0.546354	-0.262526	0.696361	-0.157165	0.881424	-0.0548152	0.799909	-0.0969594	0.875335	-0.0578255	2.20062	0.342544	0.235975	0.34653	1.24857	1.48625	2.8348	13.0313
PF3D7_1238100	PFL1845c	calcyclin binding protein, putative	27 kDa	0.742485	-0.129313	1.05381	0.022762	2.40659	0.381402	1.39767	0.145404	0.285381	-0.544575	0.156898	-0.804383	0.143357	-0.84358	0.944542	-0.0247788	1.32656	0.122726	0.601938	-0.220448	0.783327	-0.106057	2.20028	0.342478	0.193078	0.896312	0.551219	0.430674	2.74485	14.0237
PF3D7_0217800	PFB0830w	40S ribosomal protein S26 (RPS26)	13 kDa	1.37774	0.139168	1.92468	0.284358	1.77556	0.249334	0.578056	-0.23803	0.2239	-0.649947	0.146026	-0.835569	0.452792	-0.344101	0.667537	-0.175524	0.931044	-0.03103	0.868694	-0.061133	0.880821	-0.0551124	2.19911	0.342247	0.328648	0.346831	0.524367	1.50279	3.934	15.0597
PF3D7_1236100	PFL1745c	clustered-asparagine-rich protein	52 kDa	1.50351	0.177107	1.57441	0.197119	1.16338	0.0657208	0.938796	-0.0274288	0.576087	-0.239512	0.326881	-0.48561	0.731812	-0.135601	1.02779	0.0119041	0.697152	-0.156673	0.558467	-0.253002	0.811996	-0.0904461	2.17278	0.337017	0.486735	0.652807	0.599248	0.594876	1.4095	6.64701
PF3D7_1005500	PF10_0057	regulator of nonsense transcripts, putative	181 kDa	0.700621	-0.154517	0.985093	-0.00652269	1.42733	0.154524	1.37391	0.137959	0.998758	-0.000539832	0.635404	-0.19695	0.610472	-0.214334	0.998613	-0.000602832	0.799959	-0.0969324	0.881479	-0.0547882	0.554015	-0.256478	2.15546	0.33354	0.87133	1.01372	0.560458	0.641583	0.554704	3.39227
PF3D7_0827700	PF08_0013	conserved Plasmodium membrane protein, unknown function	110 kDa	0.889186	-0.0510076	0.817089	-0.0877304	1.01736	0.00747315	1.08945	0.0372083	1.12951	0.0528885	1.07543	0.0315837	0.1968	-0.705974	0.771001	-0.112945	1.21825	0.085735	0.982688	-0.00758431	0.680565	-0.16713	2.1507	0.33258	0.221327	0.943595	1.19746	0.902002	0.602534	1.99984
PF3D7_1436500	PF14_0345b	GTP-binding protein, putative	50 kDa	0.566606	-0.246719	0.342153	-0.465779	1.2646	0.101953	1.7792	0.250224	1.36588	0.135411	0.852646	-0.0692312	0.026916	-1.56999	1.0458	0.019449	1.16039	0.0646035	0.680472	-0.16719	0.936018	-0.0287158	2.1504	0.33252	0.0475039	3.05653	0.917594	0.38246	0.685288	2.52204
PF3D7_1120000	PF11_0207	conserved Plasmodium protein, unknown function	129 kDa	1.15227	0.0615553	1.08409	0.0350657	1.09773	0.0404945	1.02273	0.00975984	0.763636	-0.117113	0.850568	-0.0702909	0.454987	-0.342001	1.15181	0.0613795	0.96855	-0.013878	0.604535	-0.218578	0.670774	-0.173424	2.14935	0.332307	0.394861	1.06246	0.882323	0.591101	0.878394	2.52695
PF3D7_0814200	PF08_0074	DNA/RNA-binding protein Alba 1 (ALBA1)	27 kDa	2.37089	0.374911	2.36235	0.373344	0.722369	-0.141241	0.385932	-0.413489	0.0993039	-1.00303	0.0691948	-1.15993	0.545773	-0.262988	0.90524	-0.0432363	0.856409	-0.0673187	0.777208	-0.109463	0.777208	-0.109463	2.13816	0.330041	0.230198	0.383195	1.18556	2.01384	7.82656	30.9006
PF3D7_1205600	PFL0280c	conserved Plasmodium protein, unknown function	39 kDa	0.349807	-0.456172	0.352385	-0.452983	2.68844	0.4295	1.66824	0.222259	0.739149	-0.131268	0.33627	-0.473312	0.246018	-0.609034	0.957161	-0.0190151	0.468731	-0.329076	0.905529	-0.0430975	1.29849	0.113438	2.12407	0.327169	0.703296	2.71624	0.174351	0.542804	1.75673	6.31657
PF3D7_0104400	PFA0225w	4-hydroxy-3-methylbut-2-enyl diphosphate reductase (LytB)	62 kDa	0.520511	-0.28357	0.566241	-0.246999	1.54136	0.187904	1.63416	0.213295	0.926698	-0.0330618	0.839946	-0.0757485	0.849863	-0.0706509	0.695105	-0.15795	0.564601	-0.248259	1.21867	0.0858847	0.564601	-0.248259	2.10716	0.323698	1.63275	1.22758	0.366301	0.745743	0.609261	2.50869
PF3D7_1144000	PF11_0454	40S ribosomal protein S21 (RPS21)	9 kDa	1.60732	0.206102	1.8037	0.256164	1.30831	0.116709	0.931579	-0.0307803	0.175164	-0.756554	0.174239	-0.758854	0.583482	-0.233972	0.518624	-0.285147	0.647414	-0.188818	1.1589	0.0640473	0.988122	-0.00518957	2.10345	0.322933	0.363016	0.287533	0.494849	1.24402	5.64111	12.0722
PF3D7_1010600	PF10_0103	eukaryotic translation initiation factor 2 beta subunit, putative	25 kDa	2.01905	0.305147	1.92381	0.284162	1.07978	0.0333359	0.562373	-0.249975	0.208899	-0.680063	0.206792	-0.684467	0.751299	-0.124187	0.593557	-0.226537	0.845255	-0.0730122	0.863016	-0.0639813	0.851134	-0.0700019	2.09574	0.321337	0.372106	0.308532	0.782802	1.5346	4.07438	10.1345
PF3D7_1420500	PF14_0199	conserved Plasmodium membrane protein, unknown function	138 kDa	1.00743	0.00321463	0.918276	-0.0370266	0.971768	-0.0124373	0.971768	-0.0124373	1.01634	0.00704104	1.0899	0.0373851	0.670971	-0.173296	0.809062	-0.092018	0.666336	-0.176306	1.47869	0.169878	0.298194	-0.525501	2.07674	0.317383	0.666023	0.881066	0.685695	1.52165	0.293398	1.90545
PF3D7_0922200	PFI1090w	S-adenosylmethionine synthetase (SAMS)	45 kDa	0.526406	-0.278679	0.466563	-0.331089	0.877173	-0.0569149	1.85918	0.269321	1.24687	0.0958211	1.07957	0.0332526	0.563932	-0.248773	0.713801	-0.146423	0.814279	-0.089227	0.718766	-0.143412	1.12786	0.0522571	2.06136	0.314153	1.07129	1.52991	0.928299	0.386604	0.904557	1.90942
PF3D7_0219400.1	PFB0888w	ribosome associated membrane protein RAMP4, putative	12 kDa	0.597583	-0.223602	0.762044	-0.11802	0.960402	-0.0175471	1.37406	0.138007	1.50996	0.178967	0.974447	-0.0112419	0.983022	-0.00743657	0.190161	-0.720878	0.923572	-0.0345293	0.755391	-0.121828	1.09832	0.0407282	2.04953	0.311655	1.645	0.249541	0.961652	0.549749	0.72738	2.10328
PF3D7_0922500	PFI1105w	phosphoglycerate kinase (PGK)	45 kDa	0.716319	-0.144894	0.952443	-0.0211611	2.06619	0.315171	1.5006	0.176266	0.463533	-0.33392	0.341566	-0.466526	0.707422	-0.150321	0.707422	-0.150321	0.853015	-0.0690433	0.818267	-0.0871051	0.870939	-0.0600124	2.04293	0.310255	0.98758	0.742745	0.412844	0.545292	1.87892	5.98109
PF3D7_0221000	PFB0950w	Plasmodium exported protein, unknown function	36 kDa	0.925816	-0.0334753	0.890208	-0.0505086	0.890208	-0.0505086	1.06825	0.0286726	1.08605	0.0358512	1.12611	0.0515819	0.926111	-0.0333371	0.817481	-0.0875225	1.40372	0.147281	0.253359	-0.596263	0.558356	-0.253089	2.04097	0.309837	1.00032	0.918303	1.57685	0.237172	0.514114	1.8124
PF3D7_0608500	PFF0420c	proteasome subunit alpha type-2, putative	27 kDa	0.376556	-0.42417	0.379991	-0.420226	2.00916	0.303014	1.62344	0.210437	1.16273	0.0654792	0.626771	-0.202891	0.678675	-0.168338	0.779593	-0.108132	0.824044	-0.0840494	0.853104	-0.0689979	0.835548	-0.0780288	2.02904	0.30729	1.80232	2.05161	0.410144	0.525491	0.718608	3.23728
PF3D7_0708400	PF07_0029	heat shock protein 90 (HSP90)	86 kDa	0.863046	-0.0639662	1.10654	0.0439681	2.24372	0.350968	1.05808	0.0245182	0.346932	-0.459756	0.372995	-0.428297	0.602125	-0.220314	0.881562	-0.0547471	0.822526	-0.0848501	0.762143	-0.117963	0.906346	-0.0427059	2.0253	0.306489	0.697674	0.796682	0.366591	0.720308	2.61246	5.42983
PF3D7_1474800	PF14_0716	proteasome subunit alpha type-1, putative	29 kDa	0.575186	-0.240192	0.740046	-0.130741	1.66468	0.22133	1.61646	0.208565	0.906611	-0.0425788	0.599416	-0.222272	0.214068	-0.669449	0.911389	-0.0402964	1.23639	0.0921568	1.1536	0.0620538	0.462056	-0.335306	2.0225	0.305888	0.372171	1.23153	0.742723	0.713655	0.509651	3.37412
PF3D7_1309100	PF13_0049	60S ribosomal protein L24, putative	19 kDa	1.61165	0.207271	1.51459	0.180296	1.47708	0.169404	0.816676	-0.0879504	0.269814	-0.568935	0.300093	-0.522745	0.815694	-0.0884726	0.561011	-0.251029	0.924087	-0.0342872	0.905069	-0.0433181	0.771694	-0.112555	2.02244	0.305877	0.506123	0.370404	0.625617	1.10824	2.86009	6.7394
PF3D7_1311800	MAL13P1.56	M1-family alanyl aminopeptidase (M1AAP)	126 kDa	1.25036	0.0970359	1.44986	0.161325	1.69387	0.22888	0.955651	-0.0197005	0.305811	-0.514547	0.33479	-0.475228	0.648252	-0.188256	0.809232	-0.0919268	0.904145	-0.043762	0.744646	-0.12805	0.873346	-0.0588135	2.02038	0.305433	0.518451	0.558147	0.533775	0.779202	2.85584	6.03477
PF3D7_0906800	PFI0330c	probable protein, unknown function	96 kDa	1.21864	0.0858747	0.738351	-0.131737	1.39068	0.143228	1.12903	0.0527064	0.899642	-0.0459305	0.692652	-0.159485	0.803324	-0.0951095	1.00281	0.00122009	1.08979	0.0373437	0.4365	-0.360016	0.647994	-0.188429	2.01958	0.30526	0.659198	1.35818	0.783639	0.386614	0.720281	2.91572
PF3D7_0208400	PFB0380c	conserved Plasmodium protein, unknown function	242 kDa	1.80531	0.256552	0.969912	-0.0132679	0.856637	-0.0672031	0.817699	-0.0874065	1.03717	0.0158492	0.644248	-0.190947	0.524668	-0.280115	0.789756	-0.102507	0.438144	-0.358383	1.14035	0.0570386	1.0939	0.0389768	2.01318	0.303883	0.290625	0.814255	0.51147	1.39459	1.0547	3.12486
PF3D7_1454700	PF14_0520	6-phosphogluconate dehydrogenase, decarboxylating, putative	53 kDa	0.8145	-0.0891091	0.765674	-0.115956	1.61975	0.209449	1.88422	0.275133	0.512669	-0.290163	0.430553	-0.365973	0.52804	-0.277333	0.726341	-0.138859	0.919371	-0.0365092	0.932205	-0.0304886	0.88192	-0.054571	2.01212	0.303655	0.6483	0.948629	0.5676	0.494742	1.72025	4.67335
PF3D7_0919000	PFI0930c	nucleosome assembly protein (NAPS)	32 kDa	1.88695	0.275761	1.85346	0.267982	1.03352	0.0143186	0.767836	-0.114732	0.237172	-0.624937	0.225089	-0.647645	1.01236	0.00533708	0.94457	-0.0247659	0.686689	-0.16324	0.691466	-0.160229	0.654166	-0.184312	2.01074	0.303357	0.536507	0.509626	0.664418	0.900538	2.7582	8.93309
PF3D7_0928200	PFI1385c	conserved Plasmodium protein, unknown function	83 kDa	1.07416	0.0310698	0.758232	-0.120198	1.99614	0.300192	1.05725	0.0241789	0.727974	-0.137884	0.47167	-0.326362	0.446506	-0.350172	0.76671	-0.115369	0.725352	-0.139451	1.00469	0.00203281	1.04736	0.0200946	2.00938	0.303063	0.415679	1.01118	0.363377	0.950285	1.43873	4.26015
PF3D7_0719600	PF07_0079	60S ribosomal protein L11a, putative	20 kDa	0.974821	-0.011075	1.15552	0.062779	2.46466	0.391758	0.693703	-0.158826	0.492499	-0.307595	0.287216	-0.541791	0.576552	-0.239161	0.714756	-0.145842	0.904707	-0.0434919	1.02493	0.0106935	0.771385	-0.112729	2.00767	0.302693	0.591444	0.618556	0.367071	1.47747	1.56627	6.99011
PF3D7_1438900	PF14_0368	thioredoxin peroxidase 1 (Trx-Px1)	22 kDa	0.55302	-0.257259	0.583414	-0.234023	1.39272	0.143865	1.68033	0.225394	0.879809	-0.0556115	0.902981	-0.0443215	0.649101	-0.187688	0.653616	-0.184678	0.990696	-0.00405966	0.589071	-0.229832	1.12234	0.0501257	1.99517	0.299981	1.17374	1.12033	0.711337	0.350569	1.27567	2.20954
PF3D7_0813900	PF08_0076	40S ribosomal protein S16, putative	16 kDa	1.65706	0.219337	1.76834	0.247566	1.51756	0.181145	0.585846	-0.232216	0.240701	-0.618522	0.233048	-0.632555	0.649832	-0.187199	0.721034	-0.142044	0.839813	-0.0758175	1.00566	0.00245025	0.800038	-0.0968896	1.98363	0.29746	0.392161	0.407746	0.553398	1.71659	3.32378	8.51166
PF3D7_1006200	PF10_0063	DNA/RNA-binding protein Alba 3 (ALBA3)	12 kDa	1.65176	0.217948	2.21944	0.346243	0.816424	-0.0880842	0.804648	-0.0943938	0.237957	-0.623501	0.261818	-0.582001	0.675315	-0.170493	1.00949	0.00410397	0.583835	-0.23371	1.00252	0.00109367	0.765054	-0.116308	1.96378	0.293093	0.408845	0.454843	0.715113	1.24591	3.21509	7.50056
PF3D7_1336800	PF13_0204	nuclear movement protein, putative (NUDC)	46 kDa	1.01133	0.00489108	0.984943	-0.00658874	2.65023	0.423284	0.651566	-0.186042	0.458894	-0.338288	0.297002	-0.527241	0.251505	-0.599454	1.17989	0.0718427	0.746729	-0.126837	0.851841	-0.0696414	1.01302	0.00561609	1.95702	0.291595	0.248688	1.19793	0.28176	1.30738	2.20751	6.58924
PF3D7_1460700	PF14_0579	60S ribosomal protein L27 (RPL27)	17 kDa	2.24686	0.351577	1.9932	0.299552	0.796058	-0.0990554	0.570331	-0.243873	0.175361	-0.756067	0.207477	-0.683031	0.64393	-0.191161	0.671275	-0.173099	0.879635	-0.0556975	1.00346	0.00149817	0.849671	-0.070749	1.95203	0.290487	0.286591	0.336782	1.10499	1.75943	4.84527	9.40844
PF3D7_0527500	PFE1370w	Hsc70-interacting protein (HIP)	51 kDa	0.886306	-0.0524161	0.866179	-0.0623921	2.53816	0.404519	1.03582	0.0152848	0.381694	-0.418285	0.314305	-0.502649	0.539992	-0.267613	1.14156	0.0574997	0.973336	-0.0117372	0.742782	-0.129139	0.655656	-0.183324	1.94667	0.289293	0.609261	1.31793	0.383481	0.717094	1.71775	6.19359
PF3D7_1364200	PF13_0339	conserved Plasmodium protein, unknown function	207 kDa	2.70294	0.431836	1.19752	0.0782844	0.608045	-0.216064	0.623517	-0.205152	0.43476	-0.36175	0.4336	-0.362911	0.441587	-0.354984	1.29304	0.111613	0.779581	-0.108139	1.02866	0.012273	0.510779	-0.291767	1.94635	0.289221	0.163373	1.07976	1.28211	1.64977	1.17485	4.48881
PF3D7_1246000	PFL2205w	conserved Plasmodium protein, unknown function	58 kDa	1.10897	0.044918	0.868966	-0.0609975	0.935172	-0.0291083	0.943448	-0.0252819	1.01793	0.00771836	1.09862	0.0408478	0.538067	-0.269163	0.798774	-0.0975763	0.868055	-0.0614527	1.01105	0.00477385	0.844318	-0.0734939	1.93973	0.287742	0.485197	0.919223	0.92823	1.07166	0.829445	1.76561
PF3D7_0718500	MAL7P1.94	prefoldin subunit 3, putative	23 kDa	0.954253	-0.0203363	0.996597	-0.00148027	1.20983	0.0827243	1.91229	0.281553	0.561815	-0.250407	0.414367	-0.382615	0.483587	-0.315525	0.248591	-0.604514	0.973902	-0.0114847	1.62659	0.211278	0.732981	-0.134907	1.93435	0.286535	0.506771	0.24944	0.804991	0.850598	1.30467	4.66821
PF3D7_1035500	PF10_0346	merozoite surface protein 6 (MSP6)	42 kDa	0.770127	-0.113438	0.0848162	-1.07152	0.179976	-0.744786	0.0744728	-1.128	2.28303	0.358511	2.52644	0.402509	0.79924	-0.0973228	0.804799	-0.0943125	0.772015	-0.112374	0.772015	-0.112374	0.924471	-0.0341065	1.92746	0.284985	1.0378	9.48874	4.28955	10.3664	0.404932	0.762914
PF3D7_1451800	PF14_0493	sortilin, putative	102 kDa	0.281002	-0.551291	0.716207	-0.144961	1.64338	0.215739	1.671	0.222978	1.16011	0.0644998	0.686247	-0.163519	0.844055	-0.0736291	0.898387	-0.0465364	0.605169	-0.218123	0.605169	-0.218123	1.12148	0.0497932	1.92574	0.284597	3.00374	1.25437	0.368246	0.362159	0.966704	2.80618
PF3D7_1461300	PF14_0585	40S ribosomal protein S28e, putative	7 kDa	1.26301	0.101405	2.08078	0.318227	1.3157	0.119156	0.748812	-0.125627	0.339842	-0.468724	0.273855	-0.562479	0.497633	-0.303091	0.896984	-0.0472151	0.797278	-0.0983902	0.896984	-0.0472151	0.988392	-0.00507091	1.92273	0.283918	0.394007	0.43108	0.605974	1.19788	2.90839	7.02097
PF3D7_0627500	PFF1335c	protein DJ-1 (DJ1)	20 kDa	0.682516	-0.165887	1.08103	0.0338364	2.02137	0.305646	1.37296	0.137658	0.38035	-0.419816	0.441418	-0.35515	0.595021	-0.225467	0.871162	-0.059901	0.901884	-0.0448495	0.940183	-0.0267877	0.785135	-0.105055	1.90661	0.280263	0.871806	0.805866	0.446174	0.684785	2.06424	4.31929
PF3D7_0626700	PFF1295w	conserved protein, unknown function	44 kDa	1.1355	0.0551874	0.627078	-0.202679	1.96304	0.292929	1.19229	0.0763828	0.620317	-0.207387	0.501409	-0.299808	0.34367	-0.463858	0.952042	-0.0213441	1.04906	0.0208001	0.716529	-0.144766	1.03462	0.0147795	1.90408	0.279686	0.30266	1.51822	0.534406	0.600967	1.66788	3.79747
PF3D7_0214800	PFB0675w	conserved Plasmodium membrane protein, unknown function	161 kDa	1.46345	0.165379	0.788713	-0.103081	1.37922	0.139632	0.365864	-0.436681	0.782106	-0.106734	1.11101	0.0457186	0.723334	-0.140661	1.09637	0.0399569	0.819453	-0.0864757	0.9745	-0.0112182	0.490639	-0.309238	1.8957	0.277771	0.494265	1.39007	0.594145	2.66356	0.627331	1.70629
PF3D7_1421200	PF14_0205	40S ribosomal protein S25 (RPS25)	12 kDa	1.62539	0.210958	2.02477	0.306375	1.27199	0.104483	0.823153	-0.0845192	0.205244	-0.68773	0.0884051	-1.05352	0.830882	-0.0804606	0.621022	-0.206893	0.890517	-0.0503576	0.981266	-0.00821339	0.780633	-0.107553	1.89568	0.277765	0.511189	0.306713	0.700099	1.19208	3.80344	21.4431
PF3D7_1312100	PF13_0067	conserved Plasmodium protein, unknown function	159 kDa	0.90106	-0.0452463	0.657244	-0.182273	0.731449	-0.135816	1.25088	0.0972168	1.59541	0.202871	1.04682	0.0198719	0.520806	-0.283324	0.805982	-0.0936749	1.101	0.0417886	0.999181	-0.000355627	0.682461	-0.165922	1.89057	0.276592	0.577993	1.22631	1.50524	0.798781	0.427766	1.80601
PF3D7_1113400	PF11_0142	ubiquitin domain-containing protein DSK2, putative (DSK2)	43 kDa	1.10012	0.0414404	1.04764	0.0202126	1.31618	0.119316	1.28073	0.107457	0.480413	-0.318385	0.701289	-0.154103	0.731178	-0.135977	0.751735	-0.123935	0.99192	-0.00352341	0.851628	-0.06975	0.783658	-0.105874	1.88988	0.276434	0.664635	0.71755	0.753635	0.664955	1.63122	2.69487
PF3D7_1335100	PF13_0197	merozoite surface protein 7 (MSP7)	41 kDa	0.906956	-0.0424136	0.104434	-0.981157	0.149416	-0.825603	0.466031	-0.331585	3.04359	0.483386	1.75808	0.245038	0.825005	-0.0835436	0.612369	-0.212986	0.753915	-0.122677	1.02988	0.012786	0.896561	-0.04742	1.88227	0.274682	0.909641	5.86368	5.04575	2.20989	0.294574	1.07064
PF3D7_1453700	PF14_0510	co-chaperone p23 (P23)	30 kDa	1.09627	0.0399166	1.19369	0.0768925	2.41047	0.382103	0.781842	-0.106881	0.279698	-0.55331	0.248444	-0.604772	0.889591	-0.0508098	0.973473	-0.0116759	0.599243	-0.222397	0.642253	-0.192294	1.01481	0.00638593	1.88063	0.274303	0.811472	0.815514	0.2486	0.821462	3.62824	7.56964
PF3D7_0932200	PFI1565w	profilin, putative (PFN)	19 kDa	0.450613	-0.346197	0.0661426	-1.17952	0.348632	-0.457633	0.785015	-0.105122	2.76982	0.442451	1.87729	0.273531	0.486817	-0.312634	0.753381	-0.122986	0.940468	-0.026656	1.18218	0.0726839	0.769211	-0.113955	1.86794	0.271364	1.08034	11.3903	2.6976	1.50593	0.277712	0.995022
PF3D7_0831100	MAL8P1.1	surface-associated interspersed protein 8.1 (SURFIN 8.1) (SURF8.1)	236 kDa	0.893471	-0.0489196	1.05155	0.0218284	1.36082	0.133802	0.831615	-0.0800776	0.865979	-0.0624924	0.963918	-0.0159601	0.701167	-0.154179	0.833833	-0.0789211	0.686737	-0.163209	1.09265	0.0384806	0.822353	-0.0849417	1.86326	0.270274	0.784768	0.792959	0.504648	1.31389	0.949622	1.93301
PF3D7_1032000	PF10_0313	ribosome maturation factor RimM, putative (RimM)	87 kDa	0.516598	-0.286848	0.441909	-0.354667	0.970954	-0.0128012	2.06328	0.314558	1.24793	0.0961886	0.881483	-0.0547859	0.282794	-0.54853	0.751489	-0.124077	0.977944	-0.00968606	0.631924	-0.199335	1.4926	0.173942	1.86325	0.270272	0.547417	1.70055	1.0072	0.306272	1.19606	2.11377
PF3D7_0719700	PF07_0080	40S ribosomal protein S10, putative	16 kDa	1.48282	0.171087	1.61644	0.208559	1.74357	0.24144	0.736962	-0.132555	0.244292	-0.61209	0.193012	-0.714415	0.644637	-0.190685	0.672012	-0.172623	0.833099	-0.0793036	1.01154	0.00498482	0.977087	-0.0100667	1.86162	0.269891	0.434738	0.415736	0.477812	1.37259	3.99967	9.64508
PF3D7_0503800	PFE0185c	60S ribosomal protein L31 (RPL31)	14 kDa	1.38881	0.142642	1.65649	0.219189	1.48124	0.170627	0.741896	-0.129657	0.441514	-0.355056	0.327915	-0.484239	0.917021	-0.0376208	0.675968	-0.170074	0.744852	-0.12793	0.97605	-0.0105281	0.826465	-0.0827753	1.85964	0.26943	0.660294	0.408072	0.502856	1.31562	1.87189	5.67112
PF3D7_1104000	PF11_0051	phenylalanyl-tRNA synthetase beta chain, putative	73 kDa	1.02162	0.00928869	0.99913	-0.000378039	1.56214	0.193721	1.29268	0.111493	0.746938	-0.126715	0.469848	-0.328043	0.464897	-0.332643	0.996529	-0.00150986	1.31493	0.118902	0.936262	-0.0286026	0.427793	-0.368766	1.85959	0.269417	0.45506	0.997397	0.841746	0.724277	0.572729	3.95785
PF3D7_0802200	PF08_0131	1-cys peroxiredoxin (1-CysPxn)	25 kDa	0.0978198	-1.00957	0.156047	-0.806744	1.90532	0.279967	2.42228	0.384224	1.00215	0.000932148	0.56283	-0.249623	0.592167	-0.227555	0.866984	-0.061989	0.989024	-0.00479326	0.770612	-0.113164	0.922792	-0.0348963	1.85842	0.269144	6.05366	5.5559	0.519086	0.318136	0.920813	3.30192
PF3D7_0903900	PFI0190w	60S ribosomal protein L32 (RPL32)	16 kDa	1.99298	0.299503	2.17772	0.338003	1.04757	0.0201841	0.549	-0.260427	0.118727	-0.92545	0.115177	-0.938632	1.15076	0.0609846	0.620966	-0.206932	0.738457	-0.131675	0.802507	-0.095551	0.830808	-0.0804995	1.8565	0.268695	0.577406	0.285145	0.704923	1.46176	6.99763	16.1186
PF3D7_1109900	PF11_0106	60S ribosomal protein L36 (RPL36)	13 kDa	1.86939	0.271699	1.67422	0.223812	1.49044	0.173314	0.60241	-0.220108	0.188935	-0.723688	0.17819	-0.749116	0.966214	-0.0149269	0.45389	-0.34305	1.01425	0.00614522	0.8708	-0.0600814	0.841138	-0.0751329	1.85371	0.268041	0.516861	0.271105	0.680504	1.44553	4.452	10.403
PF3D7_1426000	PF14_0240	60S ribosomal protein L21 (RPL21)	19 kDa	1.57068	0.196088	1.60876	0.206491	1.6574	0.219426	0.729543	-0.136949	0.245967	-0.609123	0.202231	-0.694151	0.476377	-0.322049	0.655277	-0.183575	0.90763	-0.0420913	1.20595	0.081331	0.90136	-0.0451016	1.8534	0.26797	0.303293	0.407318	0.547624	1.65303	3.66455	9.16476
PF3D7_1115600	PF11_0164	peptidyl-prolyl cis-trans isomerase (CYP19B)	22 kDa	0.217755	-0.662032	0.298199	-0.525494	0.683173	-0.16547	2.06349	0.314602	1.67491	0.223992	1.21558	0.084784	0.618831	-0.208428	0.767169	-0.115109	1.04075	0.0173445	0.71085	-0.148222	1.01229	0.00530331	1.85012	0.267199	2.84187	2.57268	1.5234	0.344489	0.604381	1.522
PF3D7_1130200	PF11_0313	60S ribosomal protein P0 (PfP0)	35 kDa	0.737561	-0.132202	0.807862	-0.0926627	2.15982	0.334418	1.27039	0.103937	0.535494	-0.271246	0.500528	-0.300571	0.69567	-0.157597	0.766562	-0.115453	0.862427	-0.0642775	0.97703	-0.0100921	0.862427	-0.0642775	1.83588	0.263845	0.943204	0.948877	0.399305	0.769079	1.61053	3.66789
PF3D7_1436000	PF14_0341	glucose-6-phosphate isomerase (GPI)	67 kDa	0.546507	-0.262404	1.37034	0.13683	2.84772	0.454497	0.736541	-0.132803	0.281619	-0.550339	0.23336	-0.631974	0.615844	-0.210529	0.889236	-0.0509831	1.1572	0.0634083	0.747755	-0.126241	0.774125	-0.111189	1.81584	0.259078	1.12687	0.648914	0.406361	1.01523	2.74884	7.7813
PF3D7_1229400	PFL1420w	macrophage migration inhibitory factor (MIF)	13 kDa	0.690101	-0.161087	0.373264	-0.427984	2.15544	0.333537	1.5953	0.202842	0.617696	-0.209225	0.580572	-0.236144	0.607174	-0.216687	0.757954	-0.120357	0.818006	-0.0872437	0.795637	-0.0992849	1.20596	0.0813331	1.81527	0.258941	0.879833	2.03061	0.379507	0.498739	1.95235	3.12669
PF3D7_0802000	PF08_0132	glutamate dehydrogenase, putative (GDH3)	160 kDa	0.331372	-0.479684	1.1024	0.0423404	2.53243	0.403538	1.24284	0.0944158	0.505539	-0.296245	0.340445	-0.467953	0.746207	-0.127141	0.531318	-0.274646	0.488912	-0.310769	1.50279	0.176899	0.918688	-0.0368318	1.81208	0.258178	2.25187	0.481963	0.19306	1.20916	1.81724	5.32268
PF3D7_1142500	PF11_0437	60S ribosomal protein L28 (RPL28)	14 kDa	0.824909	-0.0835937	0.873777	-0.0585992	2.20069	0.34256	1.25747	0.0994985	0.475586	-0.322771	0.394568	-0.403879	0.61835	-0.208765	0.892854	-0.0492195	0.804685	-0.094374	1.28031	0.107316	0.593161	-0.226827	1.81064	0.257831	0.749598	1.02183	0.365651	1.01816	1.24722	4.58891
PF3D7_0317000	PFC0745c	proteasome subunit alpha type-3, putative	29 kDa	0.553816	-0.256635	0.603472	-0.219343	1.16397	0.0659417	1.8737	0.2727	1.17458	0.0698835	0.766492	-0.115492	0.544757	-0.263797	0.837224	-0.0771585	1.03074	0.0131505	0.587917	-0.230684	1.19225	0.0763667	1.80711	0.256985	0.983643	1.38734	0.885541	0.313774	1.01504	2.35764
PF3D7_1210500	PFL0525w	conserved Plasmodium protein, unknown function	53 kDa	1.90155	0.279108	0.865813	-0.0625761	0.922454	-0.0350551	0.671612	-0.172882	0.938638	-0.0275019	0.759609	-0.11941	0.476177	-0.322232	1.04215	0.0179319	1.14835	0.0600761	1.03496	0.0149216	0.496398	-0.30417	1.80196	0.255746	0.250415	1.20367	1.24489	1.541	0.528849	2.37222
PF3D7_1457700	PF14_0550	large ribosomal subunit nuclear export factor, putative	178 kDa	2.66059	0.424978	1.26584	0.10238	1.24637	0.0956462	0.316229	-0.499999	0.285626	-0.544202	0.240417	-0.619034	0.501456	-0.299767	0.652566	-0.185375	0.724068	-0.140221	1.35116	0.130706	0.975488	-0.010778	1.79526	0.254128	0.188476	0.515519	0.580942	4.27272	3.41526	7.46728
PF3D7_1412300	PF14_0122	nuclear transport factor 2, putative (NTF2)	14 kDa	0.693712	-0.158821	0.524003	-0.280666	1.52795	0.184108	1.44253	0.159124	1.15033	0.0608212	0.783694	-0.105854	0.461281	-0.336034	0.67069	-0.173478	1.23432	0.0914285	1.05243	0.0221916	0.786609	-0.104241	1.79467	0.253985	0.664947	1.27994	0.807831	0.72957	0.683814	2.29001
PF3D7_1015800	PF10_0154	ribonucleotide reductase small subunit, putative	40 kDa	0.228379	-0.641344	0.240734	-0.618463	1.36878	0.136332	2.52602	0.402437	1.17858	0.0713608	0.637776	-0.195332	0.456027	-0.34101	0.977515	-0.00987677	1.07713	0.0322674	0.640464	-0.193505	1.0623	0.0262468	1.78657	0.252019	1.9968	4.06056	0.786928	0.253547	0.901334	2.80124
PF3D7_1120100	PF11_0208	phosphoglycerate mutase, putative (PGM1)	29 kDa	0.772415	-0.112149	1.46228	0.16503	1.35484	0.131887	1.59228	0.202019	0.390305	-0.408596	0.418493	-0.378312	0.784221	-0.105561	0.586146	-0.231994	0.94562	-0.0242832	0.701898	-0.153726	1.20525	0.0810773	1.77686	0.249654	1.01529	0.400845	0.697959	0.440814	3.08797	4.24587
PF3D7_1125100	PF11_0262	vacuolar membrane protein-related, putative	59 kDa	0.722966	-0.140882	0.38517	-0.414348	0.943357	-0.0253238	1.98764	0.298338	1.27085	0.104096	0.835221	-0.0781984	0.955963	-0.0195588	0.873589	-0.0586927	0.657484	-0.182115	0.885784	-0.0526721	0.855611	-0.0677236	1.77157	0.248358	1.32228	2.26806	0.696961	0.445646	0.673256	2.12108
PF3D7_0934500	PFI1670c	vacuolar ATP synthase subunit e, putative	27 kDa	1.38553	0.141615	1.29127	0.111018	1.3373	0.12623	0.939466	-0.027119	0.697037	-0.156744	0.436306	-0.360209	1.19123	0.0759956	0.398445	-0.399632	1.39712	0.145232	0.579328	-0.237076	0.665473	-0.17687	1.76841	0.247583	0.859767	0.308568	1.04473	0.616657	0.954716	4.05314
PF3D7_1017500	PF10_0170	conserved Plasmodium protein, unknown function	16 kDa	1.65275	0.218208	0.253301	-0.596363	0.220736	-0.656126	0.133617	-0.874139	0.967715	-0.0142526	2.32084	0.365645	0.768503	-0.114354	0.611372	-0.213694	1.01405	0.00605756	0.812322	-0.090272	1.0282	0.0120782	1.76556	0.246882	0.464984	2.41362	4.59392	6.07949	1.0625	0.760741
PF3D7_1237200	PFL1800w	conserved Plasmodium protein, unknown function	231 kDa	2.15757	0.333965	0.844119	-0.0735962	1.5785	0.198245	0.577378	-0.23854	0.454136	-0.342814	0.404755	-0.392808	0.534762	-0.27184	0.589257	-0.229695	0.944072	-0.024995	1.04751	0.0201595	1.1227	0.0502625	1.7617	0.245932	0.247854	0.698073	0.59808	1.81426	2.47216	4.35251
PF3D7_0727400	PF07_0112	proteasome subunit alpha type-5, putative	28 kDa	0.324975	-0.48815	0.485153	-0.314121	1.60227	0.204735	2.076	0.317227	0.862629	-0.0641759	0.70239	-0.153422	1.01103	0.0047649	0.923913	-0.034369	0.821213	-0.0855441	0.685785	-0.163812	0.809907	-0.0915647	1.74815	0.242579	3.11111	1.90437	0.512532	0.33034	0.938882	2.48886
PF3D7_1439000	PF14_0369	copper transporter	27 kDa	0.184507	-0.733987	0.128362	-0.891563	0.221056	-0.655497	2.12051	0.32644	2.15926	0.334305	1.42954	0.155197	0.824849	-0.0836256	0.599654	-0.222099	1.2416	0.0939821	0.836363	-0.077605	0.753773	-0.12276	1.74376	0.241487	4.47056	4.67157	5.61668	0.394416	0.349088	1.2198
PF3D7_0821800	MAL8P1.51	protein transport protein SEC61 subunit beta (Sec61-beta)	9 kDa	1.43604	0.157166	2.06604	0.315139	1.08153	0.034039	0.89036	-0.0504346	0.353892	-0.451129	0.217575	-0.662391	0.883145	-0.053968	0.790437	-0.102133	0.86497	-0.0629989	0.946531	-0.023865	0.784977	-0.105143	1.72994	0.238031	0.614987	0.382585	0.799764	1.06309	2.21812	7.951
PF3D7_0106100	PFA0300c	vacuolar ATP synthase subunit c, putative	45 kDa	0.824226	-0.0839536	0.732279	-0.135323	2.06862	0.315682	1.11435	0.0470231	0.959399	-0.0180006	0.465688	-0.331905	1.15674	0.0632344	1.14081	0.0572138	0.763161	-0.117384	0.717008	-0.144476	0.493137	-0.307032	1.72915	0.237832	1.40342	1.55789	0.368922	0.643429	0.514006	3.7131
PF3D7_0932300	PFI1570c	M18 aspartyl aminopeptidase (M18AAP)	66 kDa	0.30362	-0.51767	0.601616	-0.22068	2.06279	0.314454	1.6172	0.208763	0.696498	-0.15708	0.712838	-0.147009	0.131213	-0.882022	1.07922	0.0331093	0.742255	-0.129447	1.40443	0.147501	0.913823	-0.0391379	1.72906	0.23781	0.432164	1.79386	0.359831	0.868437	1.31203	2.4256
PF3D7_0818900	PF08_0054	heat shock protein 70 (HSP70)	74 kDa	0.962582	-0.0165621	1.65054	0.217625	1.75448	0.244148	1.00992	0.00428638	0.285536	-0.544339	0.324096	-0.489326	0.71905	-0.143241	0.855099	-0.0679835	0.867036	-0.0619629	0.739265	-0.1312	1.09746	0.0403873	1.72209	0.236057	0.747001	0.518074	0.494185	0.732005	3.84349	5.31353
PF3D7_0813300	MAL8P1.95	conserved Plasmodium protein, unknown function	36 kDa	0.936067	-0.0286929	1.0696	0.0292219	3.18396	0.502968	0.404446	-0.393139	0.183812	-0.735625	0.212538	-0.672564	0.87252	-0.0592245	0.703811	-0.152544	0.860508	-0.0652451	0.981636	-0.00804938	0.860508	-0.0652451	1.72102	0.235785	0.932113	0.658013	0.270263	2.42711	4.68145	8.09747
PF3D7_0517000	PFE0850c	60S ribosomal protein L12, putative	18 kDa	1.12426	0.0508659	1.42586	0.154078	1.95626	0.291425	1.09564	0.039666	0.192374	-0.715854	0.202304	-0.693995	0.676016	-0.170043	0.843891	-0.0737134	0.942869	-0.0255486	0.976119	-0.0104971	0.849761	-0.0707031	1.71134	0.233337	0.6013	0.591846	0.481977	0.890916	4.41724	8.45926
PF3D7_1357000	PF13_0304	elongation factor 1-alpha	49 kDa	1.08897	0.0370175	1.6833	0.226161	1.54212	0.188118	0.967735	-0.0142434	0.335079	-0.474852	0.370866	-0.430783	0.734065	-0.134265	0.885142	-0.0529872	0.837395	-0.0770696	0.891298	-0.0499769	0.942118	-0.0258945	1.70998	0.232991	0.674089	0.525838	0.543016	0.921015	2.81163	4.61078
PF3D7_0710600	PF07_0043	60S ribosomal protein L34 (RPL34)	17 kDa	1.39823	0.145577	1.60477	0.205413	1.78347	0.251266	0.749339	-0.125322	0.322152	-0.491939	0.18707	-0.727995	0.813998	-0.0893766	0.595881	-0.22484	1.05197	0.0220045	0.974745	-0.0111088	0.854467	-0.0683045	1.70893	0.232725	0.582165	0.371319	0.589846	1.30081	2.65237	9.13525
PF3D7_0215500	PFB0705w	conserved Plasmodium protein, unknown function	89 kDa	1.91435	0.282022	1.24747	0.0960289	1.05525	0.023354	0.533508	-0.272859	0.623733	-0.205001	0.625204	-0.203978	0.954077	-0.0204164	0.769599	-0.113736	1.11125	0.0458102	0.865843	-0.0625606	0.591388	-0.228127	1.70785	0.232449	0.498382	0.616929	1.05307	1.62293	0.948143	2.73166
PF3D7_0915200	PFI0745w	ribonuclease H2 subunit C, putative	39 kDa	1.27364	0.105046	0.924233	-0.0342186	1.07076	0.0296912	1.49155	0.173637	0.631183	-0.199844	0.614277	-0.211636	0.603613	-0.219241	0.571053	-0.243324	0.93413	-0.0295926	1.2498	0.09684	0.93413	-0.0295926	1.70728	0.232304	0.473928	0.617867	0.872401	0.837921	1.47997	2.77933
PF3D7_0626800	PFF1300w	pyruvate kinase (PyrK)	56 kDa	0.47098	-0.326998	0.682118	-0.16614	2.02779	0.307022	1.83069	0.262616	0.485747	-0.31359	0.498443	-0.302385	0.868765	-0.0610975	0.772196	-0.112273	0.874808	-0.0580872	0.777567	-0.109262	1.00489	0.00211883	1.70177	0.230902	1.84459	1.13206	0.43141	0.424739	2.06875	3.41418
PF3D7_1242700	PFL2055w	40S ribosomal protein S17, putative	16 kDa	1.21079	0.0830696	1.47909	0.169995	2.06602	0.315135	0.76396	-0.11693	0.316	-0.500312	0.202101	-0.694431	0.78797	-0.10349	0.862271	-0.0643564	0.777122	-0.109511	1.16168	0.0650865	0.710158	-0.148645	1.7008	0.230653	0.650789	0.582973	0.376144	1.5206	2.24733	8.41558
PF3D7_0413600	PFD0665c	26S proteasome AAA-ATPase subunit RPT3, putative	45 kDa	0.691466	-0.160229	0.710421	-0.148484	1.1528	0.0617535	1.68301	0.226087	1.09033	0.0375566	0.776564	-0.109823	0.732715	-0.135065	0.853418	-0.068838	0.914671	-0.038735	1.00788	0.00340918	0.796267	-0.098941	1.69505	0.229182	1.05966	1.20129	0.793435	0.598856	0.730302	2.18275
PF3D7_0306900	PFC0290w	40S ribosomal protein S23, putative	16 kDa	0.787007	-0.104021	1.28486	0.108857	1.62221	0.210106	1.62729	0.211465	0.261678	-0.582233	0.378135	-0.422353	0.6826	-0.165833	1.03463	0.0147846	0.72654	-0.138741	1.13219	0.0539185	0.731593	-0.13573	1.69245	0.228516	0.867337	0.805244	0.447871	0.69575	2.79578	4.47578
PF3D7_0621200	PFF1025c	pyridoxine biosynthesis protein PDX1 (PDX1)	33 kDa	0.437623	-0.3589	1.22473	0.0880419	2.85419	0.455483	0.492656	-0.307457	0.401679	-0.396121	0.542256	-0.265796	0.538692	-0.26866	0.905968	-0.0428873	1.01927	0.00828778	0.881194	-0.0549285	0.964285	-0.0157946	1.6906	0.22804	1.23095	0.739726	0.357112	1.78866	2.40064	3.11771
PF3D7_0301700	PFC0085c	Plasmodium exported protein, unknown function	37 kDa	0.542397	-0.265683	2.04393	0.310466	1.87336	0.27262	0.930762	-0.0311611	0.341915	-0.466082	0.286207	-0.543319	1.03876	0.016514	0.955851	-0.0196096	0.576287	-0.239362	0.975936	-0.0105787	0.765704	-0.115939	1.68747	0.227235	1.91512	0.467653	0.307622	1.04853	2.23946	5.89596
PF3D7_1027700.1	PF10_0271	centrin-3 (CEN3)	21 kDa	0.76999	-0.113515	0.476802	-0.321662	0.704837	-0.151911	1.84205	0.265302	1.35933	0.133324	0.975074	-0.0109624	1.11106	0.0457378	0.595403	-0.225189	0.994427	-0.00242695	0.813344	-0.0897257	0.813344	-0.0897257	1.67242	0.223346	1.44295	1.24874	1.41086	0.441542	0.598343	1.71517
PF3D7_1360800	PF13_0322	falcilysin (FLN)	139 kDa	0.928562	-0.032189	0.868225	-0.0613676	1.85164	0.267556	1.12368	0.0506418	0.848635	-0.0712789	0.496604	-0.303989	0.489064	-0.310635	0.984931	-0.00659422	1.01262	0.00544698	0.839786	-0.0758311	1.00563	0.00243668	1.66797	0.222189	0.526689	1.13442	0.546878	0.747355	1.18499	3.35875
PF3D7_0519400	PFE0975c	40S ribosomal protein S24 (RPS24)	15 kDa	1.67272	0.223422	1.78592	0.251861	1.29862	0.113483	0.787757	-0.103608	0.22478	-0.648242	0.228849	-0.64045	0.766578	-0.115443	0.601445	-0.220804	0.810287	-0.091361	1.26269	0.101298	0.89286	-0.0492168	1.66614	0.22171	0.458284	0.336771	0.623958	1.6029	3.97215	7.28049
PF3D7_1446200	PF14_0439	M17 leucyl aminopeptidase (LAP)	68 kDa	0.909817	-0.0410457	1.09769	0.0404805	2.14723	0.331878	0.811643	-0.0906349	0.639683	-0.194035	0.455374	-0.341632	0.50858	-0.293641	1.12081	0.0495332	0.879372	-0.0558273	0.89785	-0.0467964	0.929512	-0.0317449	1.66387	0.22112	0.558991	1.02106	0.409538	1.10621	1.45308	3.65386
PF3D7_0716100	PF07_0067	protein SDA1, putative (SDA1)	126 kDa	2.00219	0.301505	1.0116	0.00501096	1.83009	0.262471	0.40727	-0.390118	0.357346	-0.446911	0.382965	-0.416841	0.749165	-0.125423	0.62997	-0.20068	0.802935	-0.0953198	1.52981	0.184638	0.625618	-0.203691	1.6625	0.220762	0.374173	0.622743	0.438742	3.75626	1.75073	4.34113
PF3D7_1247400	PFL2275c	FK506-binding protein (FKBP)-type peptidyl-prolyl isomerase (FKBP35)	35 kDa	0.301419	-0.520829	0.410186	-0.38702	2.84993	0.454834	1.36452	0.13498	0.690553	-0.160803	0.460183	-0.33707	1.34253	0.127924	0.552848	-0.257394	0.704638	-0.152034	0.867512	-0.0617247	0.879622	-0.0557041	1.65285	0.218233	4.45403	1.3478	0.247248	0.635763	1.27379	3.59172
PF3D7_0320300	PFC0900w	T-complex protein 1 epsilon subunit, putative	59 kDa	0.625832	-0.203542	1.03643	0.0155398	2.57538	0.410842	1.1512	0.0611494	0.41394	-0.383062	0.251401	-0.599634	0.599953	-0.221883	0.595809	-0.224893	1.23364	0.0911884	0.72846	-0.137594	1.19162	0.0761369	1.65052	0.217621	0.958649	0.574867	0.479012	0.632785	2.87872	6.5653
PF3D7_0408000	PFD0395c	conserved Plasmodium protein, unknown function	21 kDa	1.11213	0.0461573	0.258347	-0.587797	0.227953	-0.642155	0.323279	-0.490423	1.25996	0.100356	2.42874	0.38538	0.376565	-0.42416	0.67407	-0.171295	1.24054	0.0936116	1.27542	0.105653	0.785112	-0.105068	1.64829	0.217034	0.338597	2.60917	5.4421	3.94526	0.623126	0.678662
PF3D7_1358800	PF13_0316	40S ribosomal protein S15 (RPS15)	17 kDa	1.26817	0.103176	1.50604	0.177838	2.254	0.352953	0.673079	-0.171934	0.160276	-0.795133	0.143897	-0.841948	0.905876	-0.0429312	0.589427	-0.22957	0.984447	-0.00680755	0.957527	-0.0188488	0.918522	-0.0369106	1.6442	0.215955	0.71432	0.391374	0.436756	1.42261	5.73089	11.4262
PF3D7_1130100	PF11_0312	60S ribosomal protein L38 (RPL38)	10 kDa	1.90738	0.280438	1.63031	0.21227	1.21056	0.0829876	0.796747	-0.0986794	0.35227	-0.453125	0.165112	-0.78222	0.856375	-0.0673361	0.618272	-0.20882	0.82149	-0.0853979	1.08396	0.0350141	0.976921	-0.0101404	1.64298	0.215632	0.448979	0.379236	0.678601	1.36048	2.77322	9.95067
PF3D7_1357800	MAL13P1.283	TCP-1/cpn60 chaperonin family, putative	58 kDa	0.790075	-0.102332	0.954453	-0.0202456	2.36655	0.374116	1.18409	0.0733856	0.322638	-0.491285	0.367301	-0.434978	0.821067	-0.0856216	0.815395	-0.0886319	1.03209	0.0137183	0.815395	-0.0886319	0.873919	-0.0585289	1.64213	0.215408	1.03923	0.854306	0.436116	0.688624	2.70867	4.47081
PF3D7_0618300	PFF0885w	60S ribosomal protein L27a, putative	17 kDa	0.77141	-0.112715	0.812888	-0.0899692	2.47427	0.393447	1.16045	0.0646266	0.538276	-0.268995	0.316599	-0.499491	0.733706	-0.134478	0.728638	-0.137488	1.05942	0.025068	0.897059	-0.0471792	0.941657	-0.0261071	1.63952	0.214717	0.951123	0.896357	0.428175	0.773026	1.7494	5.17855
PF3D7_1216200	PFL0780w	glycerol-3-phosphate dehydrogenase, putative	41 kDa	0.656373	-0.18285	0.94949	-0.0225098	2.36273	0.373415	0.977755	-0.00977017	0.454331	-0.342627	0.563072	-0.249436	0.947765	-0.0232993	1.44654	0.160329	0.854174	-0.0684538	0.460924	-0.33637	0.651845	-0.185855	1.63876	0.214514	1.44394	1.52349	0.361519	0.471411	1.43474	2.91038
PF3D7_1107800	PF11_0091	transcription factor with AP2 domain(s) (ApiAP2)	207 kDa	0.913931	-0.0390868	2.3492	0.37092	1.13063	0.0533199	0.251173	-0.600028	0.813321	-0.0897381	0.609639	-0.214927	0.406387	-0.39106	0.753107	-0.123143	0.722429	-0.141205	1.9065	0.280237	0.574719	-0.240545	1.63686	0.214011	0.444659	0.32058	0.638962	7.5904	0.706632	2.68496
PF3D7_1302800	PF13_0014	40S ribosomal protein S7, putative	22 kDa	1.29711	0.112978	1.17235	0.0690591	2.53847	0.404572	0.702589	-0.153298	0.1912	-0.718511	0.121504	-0.915411	0.832803	-0.0794576	0.724997	-0.139664	0.856216	-0.0674164	1.01119	0.00483075	0.943469	-0.0252722	1.63133	0.212541	0.642043	0.618411	0.337296	1.43923	4.93445	13.4262
PF3D7_0411800	PFD0585c	conserved Plasmodium protein, unknown function	230 kDa	0.814145	-0.0892984	0.745066	-0.127805	0.819079	-0.0866742	1.50493	0.177518	1.16941	0.067966	1.00288	0.00124823	0.617459	-0.209392	0.421737	-0.374958	1.83326	0.263225	0.515633	-0.28766	0.982422	-0.00770176	1.62948	0.21205	0.758414	0.56604	2.2382	0.342628	0.840102	1.62481
PF3D7_1015500	PF10_0152	conserved Plasmodium protein, unknown function	73 kDa	0.465849	-0.331754	0.455342	-0.341663	1.52364	0.182883	1.51313	0.179878	1.0648	0.0272675	0.999124	-0.000380459	0.835911	-0.0778398	0.50748	-0.294581	1.28469	0.108799	0.987205	-0.00559256	0.758606	-0.119984	1.62611	0.211149	1.79438	1.1145	0.843171	0.652424	0.71244	1.62753
PF3D7_1408100	PF14_0078	plasmepsin III,histo-aspartic protease (HAP)	52 kDa	0.86254	-0.0642205	0.969334	-0.0135268	2.11218	0.32473	1.26783	0.103061	0.386602	-0.412735	0.39779	-0.400346	0.731009	-0.136077	0.906238	-0.0427579	0.92528	-0.033727	0.857353	-0.0668403	0.95791	-0.0186755	1.62221	0.210107	0.847507	0.934908	0.43807	0.676237	2.47776	4.07806
PF3D7_0306800	PFC0285c	T-complex protein beta subunit, putative	59 kDa	0.999623	-0.000163591	1.44789	0.160734	2.27662	0.357291	0.891724	-0.0497696	0.227097	-0.643788	0.17456	-0.758056	0.542213	-0.26583	0.963885	-0.015975	1.11491	0.0472413	0.92462	-0.0340368	0.833314	-0.0791913	1.62105	0.209798	0.542418	0.665718	0.489723	1.03689	3.66942	9.28652
PF3D7_1343000	MAL13P1.214	phosphoethanolamine N-methyltransferase (PMT)	31 kDa	0.462445	-0.33494	0.285595	-0.544249	0.685013	-0.164301	2.61807	0.417982	1.17251	0.069116	0.875401	-0.0577932	0.756068	-0.121439	0.756068	-0.121439	0.844745	-0.0732742	0.868494	-0.061233	1.15396	0.0621893	1.62067	0.209694	1.63494	2.64734	1.23318	0.33173	0.984177	1.85134
PF3D7_0507100	PFE0350c	60S ribosomal protein L4 (RPL4)	46 kDa	1.09736	0.0403478	1.37634	0.138726	2.05365	0.312527	0.979848	-0.0088412	0.267522	-0.572641	0.235841	-0.62738	0.765607	-0.115994	0.661896	-0.179211	0.949129	-0.0226749	1.07525	0.0315105	0.929596	-0.0317058	1.61852	0.209118	0.697683	0.48091	0.462167	1.09737	3.47484	6.86275
PF3D7_0807500	MAL8P1.128	proteasome subunit alpha type-6, putative	30 kDa	0.390519	-0.408358	0.450173	-0.346621	1.36672	0.135678	2.14262	0.330945	0.949926	-0.0223103	0.762519	-0.11775	0.81975	-0.0863184	0.928682	-0.032133	0.988461	-0.00504034	0.629927	-0.20071	1.01625	0.00700086	1.61693	0.208691	2.09913	2.06295	0.723238	0.293999	1.06982	2.12051
PF3D7_1338300	PF13_0214	elongation factor 1-gamma, putative	48 kDa	0.590829	-0.228538	0.574296	-0.240865	2.30685	0.36302	1.49579	0.17487	0.413253	-0.383784	0.56755	-0.245996	0.775088	-0.110649	0.90905	-0.041412	0.791374	-0.101618	0.842315	-0.0745253	1.06617	0.0278249	1.61601	0.208443	1.31187	1.5829	0.343054	0.563125	2.57994	2.84734
PF3D7_0320900	PFC0920w	histone H2A variant, putative (H2A.Z)	16 kDa	0.710228	-0.148602	0.698789	-0.155654	0.698375	-0.155911	1.25618	0.0990502	1.20031	0.0792943	1.37717	0.138987	0.774368	-0.111053	0.927289	-0.0327849	0.732597	-0.135135	1.14957	0.0605344	0.801676	-0.0960012	1.6145	0.208039	1.09031	1.32699	1.049	0.915133	0.667889	1.17234
PF3D7_1232000	PFL1540c	phenylalanyl-tRNA synthetase alpha chain, putative	68 kDa	0.358053	-0.446052	0.345886	-0.461066	1.88239	0.274709	1.59038	0.201502	1.26883	0.103403	0.733053	-0.134864	0.972573	-0.0120776	0.702164	-0.153562	0.637227	-0.195706	1.33782	0.126396	0.737073	-0.13249	1.61315	0.207674	2.71628	2.03004	0.338521	0.841191	0.580908	2.20059
PF3D7_1324800	PF13_0140	dihydrofolate synthase/folylpolyglutamate synthase (DHFS-FPGS)	60 kDa	0.347267	-0.459337	0.292897	-0.533285	1.45396	0.162553	2.30108	0.361932	0.983923	-0.00703896	0.711634	-0.147743	0.516938	-0.286562	1.06294	0.0265093	0.984909	-0.00660404	0.716015	-0.145078	1.10808	0.0445711	1.61112	0.207127	1.48859	3.62906	0.677397	0.311165	1.12619	2.26397
PF3D7_0516200	PFE0810c	40S ribosomal protein S11	16 kDa	1.55675	0.192219	2.1559	0.333628	1.18829	0.0749215	0.710707	-0.148309	0.2188	-0.659954	0.181869	-0.740242	0.577362	-0.238552	0.845307	-0.0729854	0.918625	-0.0368618	1.12315	0.0504369	0.925014	-0.0338515	1.61054	0.206973	0.370877	0.392091	0.773066	1.58032	4.22768	8.85552
PF3D7_1460600	PF14_0578	inner membrane complex sub-compartment protein 3, putative (ISP3)	17 kDa	0.553621	-0.256787	0.208914	-0.680033	0.432451	-0.364063	0.655989	-0.183104	2.75557	0.440212	1.73398	0.239045	0.983952	-0.00702599	0.788214	-0.103356	1.16204	0.0652212	0.640229	-0.193665	0.816011	-0.0883041	1.60955	0.206705	1.7773	3.77292	2.6871	0.975976	0.296131	0.92824
PF3D7_1408600	PF14_0083	40S ribosomal protein S8e, putative	25 kDa	1.19858	0.0786658	2.24075	0.350394	1.41329	0.15023	0.755189	-0.121945	0.220689	-0.65622	0.183804	-0.735646	0.867667	-0.0616467	0.750131	-0.124863	0.976177	-0.0104716	0.861674	-0.064657	0.936411	-0.0285334	1.60794	0.20627	0.723915	0.334768	0.690714	1.14101	4.24313	8.74814
PF3D7_1344800	MAL13P1.221	aspartate carbamoyltransferase (ATCase)	43 kDa	0.647176	-0.188978	0.685392	-0.164061	1.95656	0.291494	1.60134	0.204483	0.577634	-0.238347	0.543333	-0.264934	0.738652	-0.13156	0.896868	-0.0472715	1.15907	0.0641096	0.791668	-0.101457	0.808303	-0.092426	1.60544	0.205594	1.14135	1.30855	0.592401	0.49438	1.39933	2.9548
PF3D7_1129100	PF11_0302	parasitophorous vacuolar protein 1 (PV1)	52 kDa	0.854216	-0.0684322	0.834414	-0.0786186	2.30892	0.363409	0.726055	-0.13903	0.462781	-0.334624	0.725906	-0.13912	0.688526	-0.16208	0.83023	-0.0808018	0.953683	-0.0205958	0.865486	-0.06274	1.05818	0.0245587	1.6039	0.205177	0.806032	0.994986	0.413043	1.19204	2.28656	2.20951
PF3D7_1462800	PF14_0598	glyceraldehyde-3-phosphate dehydrogenase (GAPDH)	37 kDa	0.47013	-0.327782	0.654274	-0.18424	1.51948	0.181696	2.07732	0.317503	0.607969	-0.216118	0.655111	-0.183685	0.828257	-0.0818348	0.86343	-0.063773	0.741311	-0.13	0.881572	-0.0547421	1.08534	0.0355669	1.60009	0.204144	1.76176	1.31968	0.487871	0.42438	1.78519	2.44247
PF3D7_0616900	PFF0820w	conserved Plasmodium protein, unknown function	159 kDa	1.72952	0.237927	0.838095	-0.0767066	1.23048	0.0900732	0.918095	-0.0371123	0.758095	-0.120276	0.58381	-0.233729	1.02555	0.0109585	0.614039	-0.211804	0.88663	-0.0522578	1.13006	0.0531027	0.745564	-0.127515	1.59815	0.203618	0.592969	0.732661	0.720558	1.23088	0.98347	2.73745
PF3D7_1121600	PF11_0224	circumsporozoite-related antigen,exported protein 1 (EXP1)	17 kDa	0.650715	-0.186609	0.801641	-0.0960202	1.83771	0.264277	1.14484	0.0587464	0.478539	-0.320083	0.934549	-0.0293978	0.837978	-0.0767673	0.867529	-0.0617158	0.765771	-0.115901	0.98281	-0.0075304	0.949332	-0.0225819	1.59658	0.203191	1.28778	1.08219	0.416699	0.858466	1.98381	1.7084
PF3D7_1410600	PF14_0104	eukaryotic translation initiation factor 2 gamma subunit, putative	51 kDa	1.02117	0.00909982	1.13525	0.0550904	1.54126	0.187875	1.25039	0.0970455	0.369768	-0.432071	0.604065	-0.218916	0.78531	-0.104959	0.470196	-0.327721	1.21532	0.0846898	0.914676	-0.0387325	1.02196	0.00943231	1.59254	0.202092	0.769026	0.414179	0.788524	0.731513	2.76378	2.63638
PF3D7_0617000	PFF0825c	mitochondrial import receptor subunit TOM40, putative (TOM40)	44 kDa	0.638275	-0.194992	1.23006	0.0899255	2.40461	0.381045	1.10608	0.0437861	0.414104	-0.382891	0.25868	-0.587238	0.814688	-0.0890089	0.699463	-0.155236	1.06019	0.0253825	0.955494	-0.019772	0.885349	-0.0528853	1.58482	0.19998	1.27639	0.568642	0.440897	0.863857	2.13799	6.12657
PF3D7_0628200	PFF1370w	protein kinase PK4 (PK4)	364 kDa	1.94458	0.288827	1.30982	0.117213	0.879933	-0.0555505	0.643157	-0.191683	0.742233	-0.129459	0.54576	-0.262998	0.961765	-0.016931	0.831482	-0.0801473	0.656905	-0.182498	0.941972	-0.0259619	1.02367	0.0101617	1.5842	0.199811	0.494586	0.634804	0.74654	1.46461	1.37918	2.90275
PF3D7_0813400	PF08_0081	conserved Plasmodium protein, unknown function	77 kDa	2.33063	0.367473	1.87616	0.273271	1.15764	0.0635732	0.26995	-0.568716	0.166219	-0.77932	0.191105	-0.718728	0.332687	-0.477964	1.25027	0.0970031	0.511298	-0.291326	0.836384	-0.0775943	1.48683	0.172261	1.58253	0.199353	0.142746	0.666396	0.441673	3.09829	8.94501	8.28097
PF3D7_0206500	PFB0285c	conserved Plasmodium protein, unknown function	165 kDa	2.39935	0.380093	1.27987	0.107166	0.903437	-0.0441021	0.546645	-0.262295	0.422259	-0.374422	0.441899	-0.354677	0.9138	-0.0391487	1.04968	0.0210573	0.611299	-0.213746	1.04968	0.0210573	0.795509	-0.0993547	1.58003	0.198665	0.380854	0.820147	0.676638	1.92022	1.88394	3.57555
PF3D7_1016300	PF10_0159	glycophorin binding protein (GBP)	96 kDa	0.796853	-0.0986216	1.21585	0.0848804	1.44277	0.159196	1.96298	0.292916	0.408397	-0.388918	0.231963	-0.634581	0.684625	-0.164547	1.80674	0.256895	0.556089	-0.254856	0.791898	-0.101331	0.587796	-0.230774	1.57286	0.196689	0.859161	1.48599	0.385432	0.403416	1.43928	6.78062
PF3D7_1323400	PF13_0132	60S ribosomal protein L23 (RPL23)	22 kDa	2.29091	0.360009	1.87856	0.273825	1.04643	0.0197099	0.470249	-0.327672	0.193182	-0.714034	0.138795	-0.857627	0.878444	-0.056286	0.427211	-0.369357	0.819617	-0.086389	1.14316	0.0581054	1.15911	0.064126	1.57246	0.196579	0.383447	0.227414	0.783251	2.43096	6.00012	11.3294
PF3D7_1013100	PF10_0128	U3 snoRNA-associated small subunit rRNA processing protein, putative	145 kDa	1.87713	0.273493	0.793198	-0.100618	1.57104	0.196186	0.784421	-0.105451	0.478332	-0.32027	0.491498	-0.308479	0.536999	-0.270027	1.17527	0.0701373	1.11961	0.0490652	0.698819	-0.155635	0.896883	-0.0472644	1.57242	0.19657	0.286075	1.48168	0.712654	0.890872	1.87502	3.19925
PF3D7_0826700	PF08_0019	receptor for activated c kinase (RACK)	36 kDa	0.636737	-0.19604	1.05491	0.0232168	2.08345	0.318783	1.27613	0.105897	0.398289	-0.399801	0.512428	-0.290367	0.731218	-0.135953	0.944991	-0.0245721	0.857598	-0.0667163	0.805733	-0.093809	1.09306	0.0386442	1.5674	0.19518	1.14838	0.8958	0.411624	0.631385	2.74439	3.05877
PF3D7_1401800	PF14_0020	choline kinase (CK)	52 kDa	0.221718	-0.654199	0.235008	-0.628917	0.636629	-0.196114	1.4846	0.17161	2.01491	0.304256	1.55908	0.192867	1.02588	0.0110958	1.21998	0.0863533	0.793807	-0.100285	0.833272	-0.0792132	0.561306	-0.2508	1.56576	0.194724	4.62695	5.19123	1.24689	0.561276	0.278576	1.00428
PF3D7_1472400	PF14_0692	M1-family alanyl aminopeptidase, putative	156 kDa	0.788774	-0.103047	0.531758	-0.274286	1.84047	0.264929	1.27326	0.104919	0.963072	-0.0163411	0.692762	-0.159416	0.306971	-0.512903	0.983619	-0.00717294	1.04694	0.0199198	1.21098	0.0831361	0.886487	-0.0523274	1.56501	0.194517	0.389174	1.84975	0.56884	0.951081	0.920478	2.25909
PF3D7_1003500	PF10_0038	40S ribosomal protein S20e, putative	14 kDa	1.37494	0.138284	1.38637	0.14188	2.00494	0.302102	0.671713	-0.172816	0.369535	-0.432344	0.236753	-0.625705	0.898152	-0.04665	0.671301	-0.173083	1.12119	0.0496796	0.600831	-0.221247	1.14475	0.0587105	1.56377	0.194174	0.653229	0.484214	0.559213	0.894476	3.09781	6.6051
PF3D7_1238600	PFL1870c	sphingomyelin phosphodiesterase, putative	46 kDa	0.344567	-0.462727	0.130674	-0.883811	0.356946	-0.447397	1.00138	0.000596968	3.22008	0.507867	1.51479	0.180352	0.403679	-0.393964	1.01486	0.00640598	0.908325	-0.0417588	1.47558	0.168962	0.637846	-0.195284	1.55971	0.193045	1.17156	7.76635	2.54471	1.47355	0.198084	1.02966
PF3D7_1110200	PF11_0108	pre-mRNA-processing factor 6, putative (PRPF6)	152 kDa	2.0255	0.306531	1.37776	0.139175	1.26448	0.101913	0.556721	-0.254362	0.417299	-0.379553	0.373003	-0.428288	0.863998	-0.0634873	0.767958	-0.114662	1.39387	0.144223	0.870008	-0.060477	0.546806	-0.262167	1.55736	0.192388	0.426561	0.557395	1.10233	1.56274	1.31035	4.17519
PF3D7_1454400	PF14_0517	aminopeptidase P (APP)	89 kDa	0.743822	-0.128531	0.646894	-0.189167	2.85501	0.455608	0.992938	-0.00307807	0.478905	-0.319751	0.33155	-0.479452	0.359914	-0.443801	1.11398	0.0468778	0.892377	-0.0494518	1.00398	0.00172326	1.07603	0.0318263	1.55372	0.191372	0.483871	1.72205	0.312565	1.01112	2.24687	4.68623
PF3D7_1228600	PFL1385c	merozoite surface protein 9 (MSP9)	87 kDa	0.767758	-0.114776	0.21128	-0.675141	0.193636	-0.713014	0.799427	-0.0972212	2.8688	0.4577	1.58653	0.200447	1.16793	0.0674179	0.922715	-0.0349323	0.797722	-0.0981486	0.955255	-0.0198808	0.60456	-0.218561	1.55182	0.19084	1.52123	4.36726	4.1197	1.19492	0.210736	0.978122
PF3D7_0605300	PFF0260w	serine/threonine protein kinase (ARK1)	41 kDa	0.531301	-0.27466	0.334739	-0.475294	1.10542	0.0435261	1.95394	0.290911	1.27473	0.105419	0.918586	-0.0368803	0.640988	-0.19315	1.42244	0.153034	0.489157	-0.310552	1.35507	0.131962	0.546528	-0.262387	1.54582	0.189158	1.20645	4.2494	0.442509	0.693507	0.42874	1.68282
PF3D7_0822300	MAL8P1.48	small nuclear ribonucleoprotein G, putative (SNRPG)	10 kDa	0.935017	-0.0291806	0.766623	-0.115418	2.71777	0.434212	0.752213	-0.123659	0.60317	-0.21956	0.319701	-0.495256	0.686876	-0.163122	0.492474	-0.307616	1.1472	0.0596403	0.964679	-0.0156172	1.16322	0.0656609	1.54555	0.189083	0.734613	0.642394	0.422113	1.28245	1.92851	4.83437
PF3D7_0207700	PFB0345c	serine repeat antigen 4 (SERA4)	109 kDa	0.178507	-0.748345	0.106281	-0.973545	0.209942	-0.677901	1.85879	0.269231	2.65552	0.42415	1.4071	0.148324	0.198383	-0.702497	0.538253	-0.269013	0.730197	-0.13656	1.83573	0.26381	1.15377	0.0621197	1.54366	0.188552	1.11134	5.06445	3.47809	0.987596	0.43448	1.09705
PF3D7_1310700	PF13_0058	RNA-binding protein, putative	17 kDa	0.882184	-0.0544406	0.12036	-0.919519	0.135171	-0.869118	0.111053	-0.954468	1.37282	0.137612	2.87702	0.458942	1.12819	0.0523818	0.929166	-0.0319066	0.855007	-0.0680302	0.709074	-0.149308	0.837412	-0.0770611	1.54115	0.187845	1.27886	7.71991	6.32539	6.38499	0.609995	0.535677
PF3D7_1465900	PF14_0627	40S ribosomal protein S3	25 kDa	0.751796	-0.1239	0.880592	-0.0552254	2.63774	0.421232	1.20533	0.0811046	0.314082	-0.502957	0.236369	-0.62641	0.934949	-0.029212	0.941452	-0.0262017	0.896863	-0.0472738	0.808298	-0.0924283	0.878406	-0.0563047	1.54003	0.18753	1.24362	1.06911	0.340012	0.670605	2.79674	6.51538
PF3D7_1105100	PF11_0062	histone H2B (H2B)	13 kDa	0.856349	-0.0673492	0.507954	-0.294176	0.448435	-0.3483	1.8751	0.273025	1.36822	0.136154	1.05001	0.021194	0.902823	-0.0443975	1.00174	0.000757011	0.780524	-0.107614	1.15871	0.0639733	0.616646	-0.209964	1.53956	0.187396	1.05427	1.97212	1.74055	0.617943	0.450694	1.46623
PF3D7_0211800	PFB0525w	asparagine--tRNA ligase (AsnRS)	71 kDa	0.608805	-0.215521	0.837243	-0.0771485	1.89607	0.277854	1.59798	0.203571	0.727896	-0.137931	0.430982	-0.365541	0.538893	-0.268498	1.02674	0.0114603	0.640855	-0.19324	0.875434	-0.0577766	1.38326	0.140903	1.53482	0.186058	0.885164	1.22633	0.337992	0.547838	1.90035	3.56122
PF3D7_1203700	PFL0185c	nucleosome assembly protein (NAPL)	40 kDa	1.39884	0.145769	1.03895	0.0165926	1.12391	0.0507313	1.23424	0.0913986	0.54173	-0.266217	0.632185	-0.199156	0.948889	-0.0227844	0.831802	-0.0799801	0.749662	-0.125135	0.935826	-0.028805	1.00299	0.00129802	1.53083	0.184926	0.678339	0.800622	0.667013	0.758222	1.85146	2.42149
PF3D7_0406100	PFD0305c	vacuolar ATP synthase subunit b	56 kDa	0.750981	-0.124371	1.31063	0.117481	1.39631	0.144983	1.38863	0.142587	0.589179	-0.229753	0.57049	-0.243752	0.748685	-0.125701	1.05149	0.0218036	1.06616	0.0278242	0.896534	-0.0474333	0.708299	-0.149784	1.52883	0.18436	0.996942	0.802273	0.763557	0.645623	1.20218	2.67986
PF3D7_0823200	MAL8P1.40	RNA-binding protein, putative	32 kDa	0.849862	-0.0706517	1.17056	0.0683946	1.67255	0.22338	1.07631	0.0319376	0.515014	-0.288181	0.665527	-0.176834	0.774164	-0.111167	0.907967	-0.0419301	1.01446	0.00623474	0.673949	-0.171373	1.10245	0.0423583	1.52701	0.183842	0.910929	0.775667	0.606533	0.626166	2.14062	2.29444
PF3D7_1128300	PF11_0294	6-phosphofructokinase (PFK11)	184 kDa	0.923596	-0.0345182	0.849438	-0.0708682	1.05843	0.0246609	0.964045	-0.0159027	1.01798	0.00773819	1.14438	0.058571	0.500004	-0.301026	0.829327	-0.0812745	1.04247	0.0180654	1.00001	3.6458e-06	1.10191	0.0421478	1.52627	0.183632	0.541367	0.976324	0.984928	1.0373	1.08245	1.33371
PF3D7_0424100	PFD1145c	reticulocyte binding protein homologue 5 (RH5)	63 kDa	1.37638	0.13874	0.154012	-0.812444	0.179951	-0.744845	0.138611	-0.858202	1.92516	0.284466	2.1507	0.33258	1.0346	0.0147736	0.795028	-0.0996178	0.888274	-0.051453	0.632474	-0.198958	1.12434	0.0508972	1.52528	0.18335	0.751681	5.1621	4.93619	4.56293	0.584025	0.709202
PF3D7_0317600	PFC0775w	40S ribosomal protein S11, putative (RPS11)	19 kDa	1.54959	0.190217	2.0498	0.311711	1.31975	0.12049	0.733111	-0.13483	0.186994	-0.728171	0.167318	-0.776456	0.808776	-0.092172	0.694387	-0.158399	0.848985	-0.0710999	1.34147	0.12758	0.78666	-0.104213	1.51973	0.181765	0.521929	0.338759	0.643294	1.82983	4.20686	9.08283
PF3D7_1222700	PFL1090w	glideosome-associated protein 45 (GAP45)	24 kDa	1.22165	0.086947	0.19125	-0.718398	0.0902319	-1.04464	0.249058	-0.603699	1.89713	0.278097	2.23729	0.349723	0.81955	-0.0864244	0.684397	-0.164692	0.995094	-0.00213597	0.915673	-0.0382596	1.06652	0.027967	1.51877	0.181492	0.670855	3.57854	11.0282	3.67654	0.562173	0.678843
PF3D7_1427100	PF14_0250	lipase, putative	156 kDa	2.79173	0.445873	1.69178	0.228343	0.495323	-0.305112	0.186115	-0.730218	0.262925	-0.580169	0.49483	-0.305544	0.579359	-0.237052	1.34028	0.127194	0.872079	-0.0594443	0.941172	-0.026331	0.748737	-0.125671	1.51838	0.18138	0.207527	0.79223	1.76063	5.05693	2.84772	3.06848
PF3D7_1011800	PF10_0115	PRE-binding protein (PREBP)	132 kDa	2.19343	0.341124	1.66847	0.222317	1.26136	0.100839	0.450292	-0.346505	0.237067	-0.625129	0.201305	-0.696146	0.686177	-0.163564	0.911714	-0.0401412	1.00462	0.00200296	0.880658	-0.0551927	1.00462	0.00200296	1.5122	0.179611	0.312833	0.546439	0.796461	1.95575	4.23772	7.51203
PF3D7_0209800	PFB0445c	ATP-dependent RNA helicase UAP56 (UAP56)	52 kDa	0.914532	-0.0388009	1.08963	0.0372792	1.8267	0.261667	1.40236	0.14686	0.347304	-0.45929	0.401431	-0.396389	0.708166	-0.149865	1.12674	0.0518254	0.980888	-0.00838056	0.780332	-0.10772	0.896366	-0.0475145	1.5075	0.178258	0.774348	1.03406	0.536973	0.556441	2.58093	3.75532
PF3D7_0104200	PFA0210c	StAR-related lipid transfer protein	54 kDa	0.391905	-0.406819	0.149729	-0.824694	0.972465	-0.0121261	0.967157	-0.0145031	1.6196	0.209406	1.82926	0.262275	1.08802	0.0366382	0.780088	-0.107856	1.01516	0.00653521	0.813215	-0.0897944	0.79648	-0.0988253	1.50703	0.178122	2.77624	5.21	1.04391	0.840831	0.491777	0.823847
PF3D7_0605800	PFF0285c	DNA repair protein RAD50, putative (RAD50)	268 kDa	0.906475	-0.0426443	0.612165	-0.213132	1.09091	0.0377886	1.44801	0.16077	1.23218	0.0906734	0.840746	-0.0753354	0.422558	-0.374113	1.52332	0.182792	0.681706	-0.166403	1.15446	0.06238	0.715598	-0.145331	1.50235	0.176771	0.466155	2.48842	0.624897	0.797278	0.580759	1.78693
PF3D7_0500800	PFE0040c	mature parasite-infected erythrocyte surface antigen,erythrocyte membrane protein 2 (MESA)	168 kDa	0.471698	-0.326336	0.777778	-0.109144	1.90776	0.280523	1.24738	0.0959986	1.03774	0.0160868	0.677673	-0.16898	0.749407	-0.125282	0.885045	-0.0530349	0.652397	-0.185488	1.34148	0.127583	0.87286	-0.0590555	1.49881	0.175748	1.58874	1.13791	0.341971	1.07544	0.84112	2.21171
PF3D7_1132200	PF11_0331	TCP-1/cpn60 chaperonin family, putative	60 kDa	0.793693	-0.100348	1.07072	0.0296761	2.50005	0.397948	0.871589	-0.0596882	0.456331	-0.34072	0.344797	-0.462436	0.68792	-0.162462	0.835268	-0.0781739	0.952844	-0.0209782	1.03549	0.0151454	0.993307	-0.00291645	1.49517	0.174691	0.866733	0.780099	0.38113	1.18805	2.17673	4.33638
PF3D7_1213900	PFL0675c	conserved Plasmodium protein, unknown function	129 kDa	2.02678	0.306806	1.51155	0.179422	1.15754	0.0635369	0.397609	-0.400543	0.371217	-0.430372	0.494286	-0.306021	0.248235	-0.605137	1.14852	0.0601388	0.784463	-0.105428	0.870416	-0.0602732	1.45375	0.162489	1.49462	0.17453	0.122478	0.759831	0.677697	2.18912	3.91617	3.02379
PF3D7_1366500	PF13_0349	nucleoside diphosphate kinase (NDK)	17 kDa	0.317125	-0.49877	0.239862	-0.620039	0.829714	-0.0810718	3.16663	0.500598	0.680953	-0.166883	0.744522	-0.128122	0.408817	-0.388471	1.2393	0.0931773	0.952327	-0.0212141	0.870266	-0.060348	1.03493	0.0149095	1.49436	0.174455	1.28914	5.16674	1.14778	0.274824	1.51982	2.00714
PF3D7_0619400	PFF0940c	cell division cycle protein 48 homologue, putative	92 kDa	0.429893	-0.36664	0.811001	-0.0909786	1.33683	0.126075	1.51314	0.179878	1.32406	0.121907	0.769829	-0.113606	0.880809	-0.0551181	0.772123	-0.112314	1.01882	0.00809824	0.905572	-0.0430769	0.931031	-0.0310357	1.49164	0.173665	2.0489	0.952061	0.76212	0.598473	0.703166	1.93763
PF3D7_1341200	PF13_0224	60S ribosomal protein L18, putative	22 kDa	1.60909	0.206581	2.05392	0.312583	1.4023	0.14684	0.613385	-0.212267	0.157054	-0.80395	0.162455	-0.789266	0.838014	-0.0767489	0.798324	-0.097821	0.904408	-0.0436356	1.04612	0.0195807	0.923412	-0.0346047	1.48972	0.173106	0.520799	0.388684	0.644948	1.70548	5.87957	9.17007
PF3D7_1136300	PF11_0374	tudor staphylococcal nuclease (TSN)	129 kDa	2.09848	0.321904	0.979849	-0.00884071	1.03452	0.0147385	0.937796	-0.0278918	0.597161	-0.223908	0.41344	-0.383588	0.817796	-0.0873551	0.979293	-0.0090873	0.858454	-0.066283	0.817796	-0.0873551	1.04233	0.0180054	1.48433	0.171531	0.389709	0.999432	0.82981	0.872041	1.74548	3.5902
PF3D7_1228900	PFL1400c	conserved Plasmodium protein, unknown function	91 kDa	1.11774	0.0483406	0.957614	-0.0188096	1.84301	0.265529	0.89168	-0.0497911	0.693878	-0.158717	0.545526	-0.263185	0.0697944	-1.15618	1.11671	0.0479403	0.602592	-0.219976	1.54677	0.189424	1.18038	0.0720227	1.48376	0.171363	0.0624424	1.16614	0.32696	1.73466	1.70114	2.71986
PF3D7_1424100	PF14_0230	60S ribosomal protein L5, putative	34 kDa	0.815752	-0.088442	0.891524	-0.0498671	2.00958	0.303106	1.51947	0.181692	0.356008	-0.44854	0.394751	-0.403677	0.88028	-0.055379	0.750558	-0.124616	0.997255	-0.00119357	0.88028	-0.055379	1.01118	0.00482703	1.48045	0.170394	1.0791	0.841882	0.49625	0.579334	2.84032	3.75034
PF3D7_0930300	PFI1475w	merozoite surface protein 1 (MSP1)	196 kDa	1.0833	0.0347496	0.184501	-0.734002	0.156848	-0.804521	0.658726	-0.181295	2.40273	0.380705	1.7361	0.239575	0.879859	-0.0555867	0.832398	-0.0796691	0.832398	-0.0796691	1.03911	0.0166605	0.936496	-0.028494	1.47974	0.170186	0.812201	4.51162	5.30703	1.57745	0.389763	0.852335
PF3D7_0708800	PF07_0033	heat shock protein 110 (HSP110c)	100 kDa	1.46456	0.165706	1.39408	0.144287	1.73889	0.240273	0.816423	-0.0880848	0.35914	-0.444736	0.259969	-0.585078	0.769938	-0.113544	0.967822	-0.0142044	0.90301	-0.0443074	0.808217	-0.0924722	1.07387	0.0309501	1.47715	0.169424	0.525714	0.694238	0.519302	0.989949	2.9901	5.68201
PF3D7_1034200	PF10_0332	apicoplast ribosomal protein L27 precursor, putative	25 kDa	0.384284	-0.415347	0.406889	-0.390524	1.1916	0.0761319	1.63724	0.214114	1.65016	0.217526	0.959903	-0.0177726	0.830674	-0.0805695	1.19115	0.0759661	0.595574	-0.225064	0.824936	-0.0835798	1.08099	0.0338219	1.47668	0.169285	2.16161	2.92745	0.499809	0.503856	0.655082	1.53836
PF3D7_1006800	PF10_0068	RNA-binding protein, putative	30 kDa	1.96467	0.29329	1.58851	0.200991	1.26771	0.103021	0.627055	-0.202695	0.296051	-0.528633	0.266012	-0.575099	0.811233	-0.0908541	0.978192	-0.00957603	0.794539	-0.099885	0.998746	-0.000545135	0.944871	-0.0246275	1.47242	0.168032	0.412911	0.615791	0.62675	1.59276	3.19158	5.53517
PF3D7_0108300	PFA0410w	conserved Plasmodium protein, unknown function	255 kDa	2.24903	0.351996	1.8929	0.277128	0.912581	-0.0397287	0.349355	-0.456733	0.350323	-0.455532	0.271935	-0.565534	0.535102	-0.271563	1.11565	0.0475286	0.691541	-0.160182	1.07765	0.0324771	1.10795	0.0445183	1.47211	0.167941	0.237926	0.589387	0.757786	3.08468	3.16264	5.41346
PF3D7_1424400	PF14_0231	60S ribosomal protein L7-3, putative	33 kDa	1.04272	0.0181669	1.10865	0.0447956	2.18918	0.340282	1.11441	0.0470444	0.358817	-0.445127	0.22937	-0.639464	0.892848	-0.0492227	0.622647	-0.205758	1.02561	0.0109833	0.911608	-0.0401918	1.0766	0.0320554	1.47068	0.167519	0.856269	0.561625	0.468491	0.81802	3.00042	6.41185
PF3D7_1130400	PF11_0314	26S protease regulatory subunit 6a, putative (RPT5)	50 kDa	0.687571	-0.162683	0.731924	-0.135534	1.18638	0.0742255	1.19175	0.0761845	1.42754	0.154588	0.938009	-0.0277929	0.934831	-0.0292667	1.18327	0.0730835	0.981308	-0.0081946	0.67961	-0.16774	0.754074	-0.122586	1.46691	0.166403	1.35961	1.61666	0.827142	0.570263	0.528233	1.56385
PF3D7_1130700	PF11_0317	structural maintenance of chromosome protein, putative	215 kDa	0.832653	-0.0795359	0.75	-0.124939	1.18163	0.0724825	1.56735	0.195165	0.936735	-0.0283834	0.782908	-0.106289	1.02979	0.0127486	0.500815	-0.300323	0.842267	-0.0745501	1.31253	0.118109	0.848126	-0.0715398	1.46647	0.166274	1.23676	0.667753	0.7128	0.837421	0.905407	1.87311
PF3D7_1211700	PFL0580w	DNA replication licensing factor MCM5, putative (MCM5)	86 kDa	0.248031	-0.605493	0.184383	-0.734279	0.513451	-0.289501	2.20932	0.344258	1.7874	0.252222	1.23991	0.0933907	0.513202	-0.289712	1.10007	0.0414212	0.984592	-0.00674358	0.899751	-0.0458775	1.04073	0.0173388	1.46165	0.164844	2.0691	5.96623	1.9176	0.407253	0.58226	1.17883
PF3D7_1229300	PFL1415w	conserved Plasmodium protein, unknown function	117 kDa	0.548519	-0.260808	0.986721	-0.00580557	0.797753	-0.0981317	0.864147	-0.0634123	2.09602	0.321395	1.05414	0.022897	1.27205	0.104504	0.874879	-0.0580519	0.931195	-0.0309592	0.918375	-0.0369798	0.542297	-0.265763	1.4612	0.16471	2.31906	0.886653	1.16727	1.06275	0.258728	1.38616
PF3D7_1436200	PF14_0343	conserved Plasmodium protein, unknown function	270 kDa	1.54275	0.188294	0.544041	-0.264368	0.493523	-0.306692	0.625648	-0.20367	1.73705	0.239811	1.22701	0.0888473	0.530345	-0.275441	1.88557	0.275443	0.635077	-0.197174	0.955947	-0.019566	0.534034	-0.272431	1.45902	0.164062	0.343767	3.46586	1.28682	1.52793	0.307438	1.18909
PF3D7_1369200	MAL13P1.349	conserved Plasmodium protein, unknown function	259 kDa	2.16393	0.335244	0.943731	-0.025152	0.97829	-0.00953249	0.808152	-0.0925067	0.614089	-0.211768	0.522375	-0.282018	0.670809	-0.173401	1.15187	0.0614021	0.814493	-0.0891129	1.11263	0.0463506	0.79222	-0.101154	1.45798	0.163752	0.309995	1.22055	0.832568	1.37676	1.29007	2.79107
PF3D7_1135900	PF11_0370	3-oxo-5-alpha-steroid 4-dehydrogenase, putative	35 kDa	0.368899	-0.433092	0.208765	-0.680342	0.599896	-0.221924	1.50756	0.178273	2.4562	0.390264	1.25806	0.0997019	0.542857	-0.265315	0.900403	-0.045563	1.02715	0.0116327	0.945168	-0.0244909	1.13182	0.0537769	1.45261	0.162148	1.47156	4.313	1.71221	0.626954	0.4608	1.15464
PF3D7_0831400	MAL8P1.206	Plasmodium exported protein, unknown function	36 kDa	0.312706	-0.504864	0.800691	-0.096535	3.64325	0.561489	0.884594	-0.0532561	0.235795	-0.627465	0.151169	-0.820536	0.87457	-0.0582055	0.821678	-0.0852982	1.04004	0.017052	0.618414	-0.208721	1.1947	0.077258	1.4506	0.161546	2.79678	1.02621	0.285471	0.699094	5.06667	9.59583
PF3D7_1407800	PF14_0075	plasmepsin IV (PM4)	51 kDa	1.6118	0.207311	1.29833	0.113385	1.09682	0.0401363	0.646321	-0.189552	0.387352	-0.411894	0.816368	-0.0881139	0.734178	-0.134199	1.08238	0.034378	0.792345	-0.101085	1.12834	0.0524398	0.814621	-0.0890443	1.44814	0.160811	0.455502	0.833667	0.722401	1.74579	2.10305	1.77388
PF3D7_0607000	PFF0345w	translation initiation factor IF-2, putative	112 kDa	1.65289	0.218243	1.74226	0.241113	1.13573	0.0552759	0.833473	-0.0791086	0.339414	-0.46927	0.307029	-0.51282	0.49042	-0.309431	1.54981	0.190278	0.921522	-0.0354942	0.95402	-0.0204427	0.638205	-0.19504	1.44602	0.160175	0.296705	0.88954	0.81139	1.14463	1.88031	4.70972
PF3D7_1432100	PF14_0301	voltage-dependent anion-selective channel protein, putative	33 kDa	0.842773	-0.0742895	0.562026	-0.250244	1.52907	0.184428	1.62727	0.211459	0.86832	-0.0613204	0.644986	-0.19045	0.958481	-0.0184166	0.752009	-0.123777	0.932271	-0.0304578	0.828642	-0.0816329	1.08585	0.0357688	1.44275	0.159191	1.13729	1.33803	0.609697	0.509223	1.25052	2.23687
PF3D7_1431200	PF14_0291	conserved Plasmodium protein, unknown function	146 kDa	2.56638	0.409322	1.15851	0.0639013	0.933431	-0.0299176	0.430305	-0.366223	0.487679	-0.311866	0.439684	-0.35686	0.76021	-0.119067	1.12855	0.0525206	1.1364	0.0555309	0.910335	-0.0407987	0.626102	-0.203355	1.4384	0.157881	0.296218	0.974135	1.21744	2.11556	1.28384	3.27145
PF3D7_0524000	PFE1195w	karyopherin beta (KASbeta)	127 kDa	1.78041	0.25052	1.62917	0.211965	1.09998	0.041386	0.726893	-0.138529	0.391135	-0.407673	0.377094	-0.423551	0.664979	-0.177192	1.13397	0.0546013	0.871385	-0.0597901	0.927476	-0.0326974	0.966862	-0.0146356	1.43533	0.156951	0.373498	0.696043	0.79218	1.27594	2.47194	3.80629
PF3D7_1126200	PF11_0272	40S ribosomal protein S18, putative	18 kDa	1.31884	0.120193	1.38936	0.142816	2.00827	0.302822	0.734342	-0.134102	0.309966	-0.508685	0.256905	-0.590227	0.762917	-0.117523	0.979147	-0.00915204	0.789821	-0.102471	1.20547	0.081157	0.829088	-0.0813992	1.43356	0.156414	0.578474	0.704745	0.393285	1.64157	2.67477	5.58009
PF3D7_0310300	PFC0430w	phosphoglycerate mutase, putative	138 kDa	2.11236	0.324767	1.61272	0.207558	1.15535	0.0627124	0.483382	-0.31571	0.381503	-0.418502	0.286398	-0.54303	0.804596	-0.094422	1.08398	0.0350209	1.03982	0.0169591	1.10676	0.0440518	0.534528	-0.27203	1.43032	0.155433	0.3809	0.672145	0.900009	2.28961	1.40111	4.99416
PF3D7_0725000	PF07_0105	exonuclease I, putative	158 kDa	0.733222	-0.134764	0.695159	-0.157916	1.04374	0.0185921	1.63472	0.213445	1.26411	0.101784	0.787813	-0.103577	0.949647	-0.0224379	0.886052	-0.0525409	0.910962	-0.0404997	1.06841	0.0287372	0.755479	-0.121778	1.42945	0.15517	1.29517	1.2746	0.872787	0.653571	0.597638	1.81446
PF3D7_1224300	PFL1170w	polyadenylate-binding protein, putative (PABP)	97 kDa	1.82538	0.261354	1.79896	0.255021	1.00826	0.00357373	0.719138	-0.143188	0.296163	-0.528469	0.338115	-0.470936	0.519572	-0.284354	0.98309	-0.00740651	1.13713	0.0558098	0.832427	-0.0796537	1.09839	0.0407583	1.42939	0.15515	0.284638	0.546478	1.12781	1.15753	3.70875	4.22752
PF3D7_0624000	PFF1155w	hexokinase (HK)	55 kDa	0.669233	-0.174423	1.0584	0.0246508	1.72518	0.236834	1.42279	0.15314	0.656104	-0.183027	0.515247	-0.287984	0.491439	-0.30853	1.21006	0.0828087	0.755281	-0.121892	0.969347	-0.0135209	1.14479	0.0587263	1.42908	0.155056	0.734332	1.14329	0.437799	0.681301	1.74483	2.77358
PF3D7_0415000	PFD0725c	arsenical pump-driving ATPase, putative	43 kDa	1.40807	0.148623	1.03898	0.0166078	1.06467	0.0272145	1.2171	0.0853271	0.711807	-0.147638	0.597482	-0.223675	0.600493	-0.221492	1.6635	0.221022	0.630347	-0.20042	1.0383	0.0163215	0.639147	-0.1944	1.42822	0.154795	0.426466	1.60108	0.592059	0.853089	0.897921	2.3904
PF3D7_1002900	PF10_0033	conserved Plasmodium protein, unknown function	15 kDa	0.639517	-0.194148	0.414609	-0.382362	0.699422	-0.155261	1.61692	0.208689	1.93589	0.286881	1.0042	0.0018219	0.769666	-0.113698	0.703345	-0.152832	1.05139	0.0217657	1.08847	0.0368172	0.960797	-0.0173682	1.42633	0.154219	1.20351	1.69641	1.50323	0.673176	0.496308	1.42036
PF3D7_0512000	PFE0595w	prefoldin subunit, putative	14 kDa	0.791724	-0.101426	0.847941	-0.0716345	2.65977	0.424844	1.03299	0.0140955	0.380636	-0.41949	0.310365	-0.508127	0.683956	-0.164972	0.842048	-0.074663	0.847905	-0.0716527	1.23283	0.0909035	0.967259	-0.014457	1.426	0.15412	0.863882	0.993051	0.318789	1.19346	2.54116	4.59459
PF3D7_1029600	PF10_0289	adenosine deaminase (ADA)	42 kDa	0.592306	-0.227454	0.608896	-0.215457	1.19668	0.0779787	2.1351	0.329418	0.668398	-0.174965	0.766065	-0.115734	0.57888	-0.237411	0.616143	-0.210318	0.678931	-0.168174	0.599295	-0.22236	2.10138	0.322505	1.42537	0.153928	0.977334	1.0119	0.567345	0.280687	3.14391	1.86064
PF3D7_0816100	MAL8P1.81	phosphopantothenoylcysteine decarboxylase, putative	21 kDa	1.04283	0.0182133	0.578613	-0.237612	0.661509	-0.179464	1.07101	0.0297952	1.59326	0.202286	1.1879	0.0747789	0.933833	-0.0297308	0.58692	-0.231421	1.02189	0.00940314	1.44517	0.159918	0.58692	-0.231421	1.42527	0.153898	0.89548	1.01436	1.54478	1.34934	0.368377	1.19983
PF3D7_1105800	PF11_0069	conserved Plasmodium protein, unknown function	31 kDa	1.16906	0.0678352	1.42045	0.152425	1.28492	0.108876	1.09134	0.03796	0.555147	-0.255592	0.498104	-0.30268	1.31839	0.120045	0.594101	-0.22614	0.906752	-0.0425113	0.888092	-0.0515422	0.869815	-0.0605731	1.42285	0.153158	1.12774	0.418249	0.705688	0.813763	1.56682	2.85652
PF3D7_1419100	PF14_0185	ATP-dependent RNA helicase, putative	125 kDa	2.03033	0.307566	1.01938	0.00833465	1.39343	0.144085	0.727885	-0.137937	0.473463	-0.324714	0.385004	-0.414535	0.0292917	-1.53326	1.22828	0.0892964	2.42273	0.384306	0.345471	-0.461589	0.553493	-0.256888	1.42073	0.152513	0.0144271	1.20493	1.73869	0.474623	1.16903	3.69018
PF3D7_0713900	PF07_0053	conserved Plasmodium protein, unknown function	415 kDa	2.51118	0.399877	1.82507	0.26128	0.631681	-0.199502	0.382896	-0.416919	0.375121	-0.425828	0.29932	-0.523865	0.821593	-0.0853433	0.850566	-0.0702918	1.06917	0.0290481	0.874479	-0.0582506	0.963593	-0.0161064	1.4206	0.15247	0.327175	0.466045	1.69258	2.28386	2.56875	4.74608
PF3D7_0307200	PFC0300c	60S ribosomal protein L7, putative	31 kDa	1.54879	0.189993	1.4134	0.150264	1.57053	0.196047	0.885038	-0.0530382	0.320886	-0.49365	0.27624	-0.558713	0.877533	-0.0567368	0.853536	-0.068778	1.04357	0.0185207	0.973683	-0.0115823	0.835971	-0.0778089	1.41571	0.150974	0.566592	0.603891	0.664468	1.10016	2.6052	5.12492
PF3D7_1451100	PF14_0486	elongation factor 2	94 kDa	0.922296	-0.0351295	1.68687	0.227082	1.91376	0.281887	0.865512	-0.0627269	0.360426	-0.443184	0.278461	-0.555235	0.796084	-0.0990412	0.859156	-0.0659279	0.901871	-0.0448558	0.901871	-0.0448558	1.12583	0.0514738	1.41519	0.150814	0.863154	0.50932	0.471257	1.04201	3.12362	5.08217
PF3D7_0925900	PFI1270w	conserved Plasmodium protein, unknown function	25 kDa	0.739556	-0.131029	0.41848	-0.378326	2.56913	0.409785	0.944224	-0.0249251	0.379415	-0.420885	0.806753	-0.0932593	0.926934	-0.0329514	0.732316	-0.135302	1.17327	0.0693988	0.611548	-0.213569	1.14119	0.0573576	1.41474	0.150677	1.25337	1.74994	0.456681	0.647673	3.00776	1.75362
PF3D7_0625500	PFF1235w	conserved Plasmodium membrane protein, unknown function	41 kDa	0.872659	-0.0591553	0.430712	-0.365813	1.18352	0.0731758	0.790262	-0.102229	1.86142	0.269845	1.11142	0.0458795	0.964658	-0.0156267	0.65433	-0.184203	0.805574	-0.0938945	1.0778	0.0325381	1.0853	0.0355484	1.41234	0.14994	1.10542	1.51918	0.680659	1.36385	0.583047	1.27075
PF3D7_0803000	PF08_0128	peptidyl-prolyl cis-trans isomerase (CYP81)	81 kDa	2.43737	0.386921	1.37485	0.138257	0.963514	-0.016142	0.517314	-0.286246	0.402975	-0.394722	0.328724	-0.483168	0.85673	-0.067156	0.91822	-0.037053	1.22003	0.0863693	0.700721	-0.154455	0.893112	-0.0490942	1.41119	0.149586	0.351498	0.667867	1.26623	1.35454	2.2163	4.29293
PF3D7_0812400	PF08_0087	karyopherin alpha (KARalpha)	61 kDa	0.68801	-0.162405	0.95949	-0.0179594	1.55557	0.19189	1.70042	0.230557	0.648024	-0.188409	0.498367	-0.302451	0.856566	-0.0672392	0.690942	-0.160559	0.97039	-0.0130538	1.17824	0.0712346	0.892941	-0.0491774	1.41092	0.149502	1.24499	0.720113	0.623816	0.692911	1.37794	2.83109
PF3D7_0818200	MAL8P1.69	14-3-3 protein (14-3-3I)	30 kDa	0.746475	-0.126985	0.952729	-0.0210307	1.58738	0.200681	1.07265	0.0304573	1.02841	0.0121654	0.716373	-0.144861	0.948691	-0.0228753	0.814513	-0.0891019	1.01678	0.00722771	0.744328	-0.128236	1.06733	0.0282998	1.40835	0.148712	1.27089	0.854927	0.640541	0.693916	1.03785	1.96595
PF3D7_0106700	PFA0330w	small ribosomal subunit assembling AARP2 protein (AARP2)	167 kDa	1.5509	0.190584	1.20389	0.0805886	1.7244	0.236639	0.504574	-0.297075	0.564768	-0.24813	0.479788	-0.318951	0.412511	-0.384565	1.8564	0.26867	0.6609	-0.179864	0.688966	-0.161803	0.974344	-0.0112875	1.40688	0.148258	0.265982	1.54199	0.383263	1.36544	1.72521	2.93231
PF3D7_0920800	PFI1020c	inosine-5'-monophosphate dehydrogenase	56 kDa	1.17006	0.0682089	1.3186	0.120112	2.37769	0.376155	0.35833	-0.445717	0.278572	-0.555062	0.442205	-0.354376	0.532954	-0.27331	1.4662	0.166193	0.748504	-0.125806	0.871808	-0.0595791	0.97406	-0.0114143	1.40647	0.148132	0.455492	1.11194	0.314803	2.43298	3.49661	3.18059
PF3D7_0322900	PFC1020c	40S ribosomal protein S3A, putative	30 kDa	1.20218	0.079969	1.46879	0.16696	2.19433	0.341302	0.783066	-0.106201	0.223325	-0.651062	0.152062	-0.817978	0.908628	-0.041614	0.717853	-0.143964	1.08055	0.0336435	0.871614	-0.0596758	1.0152	0.00655077	1.40616	0.148035	0.755818	0.488738	0.492426	1.11308	4.54583	9.24726
PF3D7_1449700	PF14_0473	exosome complex exonuclease RRP6 (RRP6)	136 kDa	1.91845	0.282952	0.881974	-0.0545441	1.34388	0.128362	0.696888	-0.156837	0.735515	-0.133408	0.501341	-0.299867	0.603179	-0.219554	1.15722	0.0634143	0.84128	-0.0750594	1.24027	0.0935173	0.752967	-0.123224	1.40509	0.147703	0.314409	1.31207	0.626006	1.77973	1.02373	2.80265
PF3D7_0917400	PFI0850w	conserved Plasmodium protein, unknown function	154 kDa	0.802589	-0.0955068	0.666667	-0.176091	0.724919	-0.13971	0.867314	-0.0618237	1.69579	0.229373	1.35599	0.132256	1.00688	0.00297811	0.835026	-0.0783	0.768381	-0.114424	0.852572	-0.0692691	1.1328	0.0541532	1.40434	0.147473	1.25454	1.25254	1.05995	0.983002	0.668006	1.03566
PF3D7_0604300	PFF0210w	conserved Plasmodium protein, unknown function	92 kDa	0.830711	-0.08055	0.800503	-0.0966368	1.69163	0.228305	1.37445	0.138129	0.834487	-0.0785804	0.559786	-0.251978	0.476059	-0.322339	1.68088	0.225536	0.706721	-0.150752	1.30063	0.114154	0.432033	-0.364483	1.40368	0.147268	0.573074	2.09977	0.417775	0.946293	0.517723	2.50753
PF3D7_1112700	PF11_0527	conserved Plasmodium protein, unknown function	139 kDa	0.79661	-0.0987542	0.655367	-0.183515	0.785311	-0.104958	1.08475	0.035328	1.57627	0.197631	1.22034	0.0864805	0.741127	-0.130107	1.13115	0.0535211	0.906132	-0.0428085	1.23781	0.092655	0.581477	-0.235468	1.4023	0.14684	0.930351	1.72598	1.15385	1.14111	0.368894	1.14911
PF3D7_1342000	PF13_0228	40S ribosomal protein S6	35 kDa	1.4106	0.149404	1.57833	0.198198	2.00134	0.30132	0.626657	-0.20297	0.260724	-0.583819	0.156943	-0.804257	0.534323	-0.272196	1.26206	0.101081	0.850148	-0.0705056	1.0911	0.0378652	0.862015	-0.064485	1.40035	0.146236	0.378791	0.799619	0.42479	1.74115	3.30624	8.92263
PF3D7_1324900	PF13_0141	L-lactate dehydrogenase (LDH)	34 kDa	0.50075	-0.300379	0.889825	-0.0506952	1.65498	0.218792	1.91342	0.28181	0.525289	-0.279601	0.518127	-0.285563	0.596553	-0.224351	0.891758	-0.0497532	0.87948	-0.0557738	1.03149	0.0134631	1.20141	0.0796897	1.39932	0.145916	1.19132	1.00217	0.531416	0.53908	2.28713	2.70072
PF3D7_1423800	PF14_0229	vacuolar protein sorting-associated protein 3, putative (VPS3)	177 kDa	1.79074	0.253033	0.921266	-0.0356149	1.25713	0.0993795	0.772168	-0.112288	0.850641	-0.0702538	0.518703	-0.285082	0.500411	-0.300673	2.02959	0.307408	1.13382	0.0545424	0.470148	-0.327766	0.470148	-0.327766	1.39589	0.144851	0.279444	2.20304	0.90191	0.608867	0.552698	2.69112
PF3D7_1323100	PF13_0129	60S ribosomal protein L6, putative	22 kDa	1.19247	0.076448	1.39697	0.145188	2.35531	0.372048	0.718534	-0.143553	0.182602	-0.738494	0.161234	-0.792543	0.731343	-0.135879	0.919308	-0.036539	0.887993	-0.0515905	0.951727	-0.0214875	1.11622	0.0477494	1.39341	0.144079	0.6133	0.658071	0.377018	1.32454	6.11284	8.64215
PF3D7_0520900	PFE1050w	S-adenosyl-L-homocysteine hydrolase (SAHH)	54 kDa	0.465353	-0.332217	0.521094	-0.283084	1.20677	0.0816262	1.62966	0.212098	1.40162	0.146631	0.932024	-0.0305728	0.978352	-0.00950465	0.87565	-0.0576694	0.900268	-0.0456282	0.751803	-0.123896	1.1007	0.0416705	1.39322	0.144021	2.10239	1.68041	0.746011	0.461324	0.785306	1.49484
PF3D7_1007200	PF10_0071	rhoGAP GTPase, putative	67 kDa	0.532646	-0.273561	0.163803	-0.785678	0.180985	-0.742357	0.73425	-0.134156	2.54525	0.40573	2.01861	0.305053	0.446709	-0.349975	1.17073	0.0684563	1.11528	0.0473842	1.06985	0.0293224	0.805193	-0.0940999	1.39224	0.143714	0.83866	7.14718	6.16228	1.45706	0.316352	0.689701
PF3D7_0113400	PFA0640c	Plasmodium exported protein, unknown function	54 kDa	1.09532	0.0395425	1.45683	0.16341	1.07374	0.0308995	0.771583	-0.112617	0.803957	-0.0947673	0.79991	-0.0969588	0.905151	-0.0432788	0.640039	-0.193794	0.832909	-0.0794024	1.55426	0.191525	0.676532	-0.169711	1.3911	0.14336	0.826378	0.439335	0.775708	2.01438	0.841503	1.73908
PF3D7_0525800	PFE1285w	inner membrane complex protein 1g, putative (IMC1g)	34 kDa	1.69133	0.228228	0.26538	-0.576132	0.0734781	-1.13384	0.100579	-0.997494	1.37178	0.137284	2.21604	0.345577	0.962185	-0.0167412	0.661763	-0.179297	1.04564	0.0193824	1.09763	0.0404545	0.843457	-0.0739369	1.38933	0.142805	0.568894	2.49364	14.2306	10.9131	0.614864	0.626942
PF3D7_1334000	PF13_0188	conserved Plasmodium protein, unknown function	53 kDa	1.06552	0.0275605	0.744828	-0.127944	0.801724	-0.095975	1.28793	0.109893	1.13276	0.0541374	1.00862	0.00372787	0.820014	-0.0861786	1.64003	0.214851	0.522579	-0.281848	0.909863	-0.0410241	0.718829	-0.143374	1.38869	0.142604	0.769593	2.20189	0.651819	0.706453	0.634583	1.37682
PF3D7_1249300	PFL2365w	protein phosphatase, putative	120 kDa	1.5099	0.178949	1.41868	0.151886	0.942188	-0.0258622	1.0226	0.00970771	0.65053	-0.186733	0.504701	-0.296966	1.23417	0.0913763	0.70395	-0.152458	0.872693	-0.0591387	0.975048	-0.0109739	0.825618	-0.0832211	1.38852	0.142551	0.817387	0.4962	0.92624	0.953495	1.26915	2.75117
PF3D7_1103100	PF11_0043	60S acidic ribosomal protein P1, putative (RPP1)	13 kDa	1.54865	0.189953	1.50621	0.177886	1.75706	0.244787	0.72072	-0.142233	0.216788	-0.663964	0.242125	-0.615961	0.853034	-0.0690337	0.966388	-0.0148483	0.823976	-0.0840852	0.853034	-0.0690337	1.11781	0.048368	1.38576	0.141687	0.550825	0.641602	0.468951	1.18359	5.15623	5.72332
PF3D7_1419600	PF14_0190	conserved Plasmodium protein, unknown function	55 kDa	1.69271	0.228582	1.35417	0.131672	0.619792	-0.207754	0.75	-0.124939	0.953125	-0.0208501	0.710938	-0.148169	0.0940748	-1.02653	1.27452	0.105346	0.499983	-0.301044	2.14348	0.331119	0.602884	-0.219766	1.38506	0.14147	0.0555765	0.941183	0.806696	2.85797	0.632534	1.94822
PF3D7_1437900	PF14_0359	HSP40, subfamily A, putative	48 kDa	1.05067	0.0214663	1.09455	0.0392369	2.20999	0.344391	1.09708	0.0402403	0.283765	-0.547041	0.268891	-0.570423	0.990238	-0.00426038	0.874086	-0.0584458	0.96316	-0.0163016	0.766229	-0.115641	1.02516	0.0107911	1.38113	0.140234	0.942483	0.798578	0.43582	0.698423	3.6127	5.13638
PF3D7_0516000	PFE0800w	RAP protein, putative	129 kDa	0.647929	-0.188473	0.607988	-0.216105	2.13018	0.328416	0.843195	-0.0740718	0.927515	-0.0326792	0.864275	-0.063348	0.684889	-0.16438	0.643469	-0.191473	0.604554	-0.218565	2.17942	0.33834	0.508367	-0.293823	1.37931	0.13966	1.05704	1.05836	0.283804	2.58471	0.548096	1.59591
PF3D7_0103900	PFA0195w	parasite-infected erythrocyte surface protein (PIEPS15)	68 kDa	0.976243	-0.010442	0.830387	-0.0807196	1.49006	0.173202	1.40221	0.146813	0.890055	-0.050583	0.530801	-0.275068	0.88997	-0.0506247	0.824635	-0.083738	1.15815	0.0637667	0.785579	-0.10481	0.973888	-0.0114908	1.36777	0.136014	0.911627	0.993074	0.777256	0.560244	1.09419	2.57681
PF3D7_0511800	PFE0585c	inositol-3-phosphate synthase (INO1)	69 kDa	0.668747	-0.174738	0.912801	-0.0396237	1.67887	0.225016	1.29398	0.111927	1.05363	0.0226901	0.557387	-0.253843	0.502662	-0.298724	0.977833	-0.00973533	0.827975	-0.0819825	1.11548	0.0474604	1.21223	0.083584	1.36383	0.134759	0.751647	1.07124	0.493175	0.862052	1.15052	2.44682
PF3D7_0213100	PFB0595w	heat shock protein 40, putative	37 kDa	0.636282	-0.196351	0.9287	-0.0321244	2.12166	0.326676	1.47482	0.168739	0.445939	-0.350725	0.405934	-0.391544	0.530468	-0.275341	0.613586	-0.212125	0.936491	-0.0284963	1.38064	0.140081	1.17718	0.0708436	1.36163	0.13406	0.8337	0.660693	0.441395	0.936142	2.63978	3.35432
PF3D7_0919700	PFI0965w	pyridoxal 5'-phosphate dependent enzyme class III, putative	28 kDa	0.448024	-0.348698	0.514286	-0.288796	3.43283	0.535652	0.841337	-0.0750298	0.576292	-0.239358	0.284498	-0.54592	1.55083	0.190564	0.138989	-0.85702	0.903152	-0.0442391	1.05925	0.0249978	0.988314	-0.00510521	1.35947	0.133369	3.46149	0.270256	0.263093	1.25901	1.71495	4.77847
PF3D7_1414300	PF14_0141	60S ribosomal protein L10, putative	25 kDa	0.594151	-0.226103	0.868336	-0.0613124	2.56919	0.409796	1.08591	0.0357926	0.470093	-0.327817	0.426766	-0.36981	0.964944	-0.0154978	0.736378	-0.132899	1.16354	0.0657803	0.731291	-0.13591	1.04864	0.0206258	1.35521	0.132007	1.62407	0.848033	0.452881	0.673438	2.23071	3.17554
PF3D7_1313200	MAL13P1.67	methionyl-tRNA formyltransferase, putative (MTFMT)	80 kDa	0.510174	-0.292281	0.357558	-0.446653	1.90988	0.281007	1.47602	0.169091	1.17078	0.0684771	0.724382	-0.140032	0.725708	-0.139238	1.21206	0.0835243	0.777795	-0.109135	0.7513	-0.124186	1.17892	0.0714831	1.35422	0.131689	1.42247	3.38983	0.407247	0.509005	1.00695	1.86948
PF3D7_1410700	PF14_0105	conserved Plasmodium protein, unknown function	40 kDa	0.1689	-0.77237	0.0669312	-1.17437	0.556562	-0.254486	2.37359	0.375405	1.92708	0.2849	1.16197	0.0651968	1.21195	0.083483	0.658532	-0.181423	0.833541	-0.0790732	0.957487	-0.0188672	0.984405	-0.00682604	1.35409	0.131648	7.17551	9.83893	1.49766	0.403392	0.510828	1.16534
PF3D7_1115700	PF11_0165	cysteine proteinase falcipain 2a,falcipain 2 (FP2A)	56 kDa	0.415548	-0.381378	0.514632	-0.288503	4.37158	0.640638	0.354033	-0.450956	0.215661	-0.666229	0.150328	-0.82296	0.639304	-0.194293	0.885506	-0.0528085	0.904112	-0.0437776	1.29646	0.112758	0.92311	-0.0347467	1.35151	0.13082	1.53846	1.72066	0.206816	3.66196	4.28038	8.99042
PF3D7_1022400	PF10_0217	serine/arginine-rich splicing factor 4 (SRSF4)	62 kDa	1.26552	0.102269	2.09966	0.32215	1.23972	0.0933221	0.737098	-0.132475	0.354525	-0.450353	0.31624	-0.499984	0.845637	-0.0728158	1.44204	0.158977	1.00564	0.00244171	0.746447	-0.127001	0.614767	-0.21129	1.34547	0.128874	0.668214	0.686796	0.811184	1.01268	1.73406	4.25459
PF3D7_1202000	PFL0100c	ATP-dependent RNA helicase, putative	100 kDa	1.01041	0.00449776	0.716473	-0.1448	1.58726	0.200649	1.27495	0.105495	0.826699	-0.0826524	0.644825	-0.190558	0.191692	-0.717395	0.81049	-0.0912526	2.13889	0.330189	0.557431	-0.253809	0.957182	-0.0190054	1.34431	0.128499	0.189717	1.13122	1.34754	0.437217	1.15784	2.08477
PF3D7_1338200	PF13_0213	60S ribosomal protein L6-2, putative	26 kDa	1.75705	0.244783	1.6139	0.207878	1.41145	0.149664	0.773685	-0.111436	0.246834	-0.607596	0.209523	-0.678768	0.798856	-0.0975315	0.911306	-0.0403358	0.844405	-0.0734491	1.08373	0.0349217	1.01819	0.00782905	1.34351	0.128241	0.454659	0.564659	0.598256	1.40074	4.12501	6.41223
PF3D7_1230700	PFL1480w	protein transport protein SEC13 (SEC13)	91 kDa	1.38228	0.140596	1.41834	0.151779	1.19962	0.0790439	0.803701	-0.0949057	0.617958	-0.209041	0.588068	-0.230573	0.106612	-0.972194	1.20618	0.0814107	0.712243	-0.147372	1.10991	0.0452871	1.52673	0.183761	1.33834	0.126565	0.0771276	0.850416	0.593723	1.381	2.4706	2.27582
PF3D7_1010300	PF10_0100	succinate dehydrogenase subunit 4, putative (SDH4)	14 kDa	1.23991	0.0933915	0.183976	-0.735238	0.239121	-0.621381	0.73676	-0.132674	1.27557	0.105704	2.06239	0.31437	1.07943	0.0331926	0.84105	-0.0751782	0.773924	-0.111302	1.0212	0.0091102	0.94623	-0.0240031	1.33817	0.126512	0.870565	4.57152	3.23653	1.38607	0.741811	0.648846
PF3D7_0608800	PFF0435w	ornithine aminotransferase (OAT)	46 kDa	0.17746	-0.750899	0.573339	-0.241589	2.72846	0.435918	1.47447	0.168635	0.574154	-0.240972	0.497626	-0.303097	0.788875	-0.102992	0.672623	-0.172229	0.887531	-0.0518166	0.822375	-0.0849299	1.49264	0.173956	1.33595	0.125791	4.44536	1.17317	0.325286	0.557745	2.59973	2.68465
PF3D7_1143400	PF11_0447	translation initiation factor eIF-1A, putative	18 kDa	1.48702	0.172318	2.1282	0.328011	1.10657	0.0439777	0.662407	-0.178875	0.318521	-0.496861	0.302595	-0.519138	0.838996	-0.0762401	1.03293	0.0140689	1.28943	0.110398	0.512895	-0.289971	0.990848	-0.00399295	1.3349	0.12545	0.564212	0.485353	1.16525	0.77429	3.11077	4.41151
PF3D7_1437200	PF14_0352	ribonucleoside-diphosphate reductase, large subunit, putative	97 kDa	0.30407	-0.517026	0.339545	-0.469103	0.589453	-0.229551	2.08795	0.31972	1.63026	0.212257	1.19411	0.0770438	0.817305	-0.0876161	0.741719	-0.12976	1.04895	0.0207547	0.736596	-0.132771	1.32772	0.123105	1.32772	0.123105	2.68788	2.18445	1.77953	0.352785	0.81442	1.11189
PF3D7_1037600	PF10_0369	DNA repair helicase RAD25, putative	103 kDa	1.38399	0.141134	1.36668	0.135667	1.51443	0.180249	0.693728	-0.158811	0.571374	-0.24308	0.49519	-0.305228	0.736425	-0.132871	1.24713	0.0959116	1.07074	0.029685	0.999038	-0.000418045	0.619257	-0.208129	1.32741	0.123004	0.532102	0.912525	0.707027	1.4401	1.0838	2.6806
PF3D7_1135400	PF11_0364	conserved Plasmodium protein, unknown function	28 kDa	1.10444	0.043141	0.759026	-0.119743	1.43499	0.15685	1.30556	0.115797	0.852806	-0.0691496	0.620584	-0.2072	1.03163	0.0135252	0.671254	-0.173113	1.23536	0.091793	0.955899	-0.0195881	0.781832	-0.106887	1.32402	0.121896	0.93408	0.884362	0.860881	0.732175	0.916775	2.13351
PF3D7_1428300	PF14_0261	proliferation-associated protein 2g4, putative	43 kDa	1.85541	0.26844	1.59365	0.202392	1.30215	0.114661	0.758059	-0.120297	0.262875	-0.58025	0.236615	-0.625957	0.630362	-0.20041	0.797885	-0.0980599	0.935787	-0.028823	0.792373	-0.10107	1.52019	0.181898	1.3234	0.121692	0.339743	0.500666	0.718648	1.04527	5.78294	5.59305
PF3D7_1472700	PF14_0695	DNA-directed RNA polymerase, alpha subunit, putative	102 kDa	0.734786	-0.133839	0.522915	-0.281569	1.1405	0.0570937	1.03681	0.015701	1.60932	0.206641	1.11908	0.0488625	0.596267	-0.224559	1.13605	0.055399	0.860968	-0.065013	1.12821	0.0523887	0.955304	-0.0198585	1.3232	0.121626	0.811485	2.17254	0.754907	1.08815	0.593608	1.1824
PF3D7_0532400	PFE1605w	lysine-rich membrane-associated PHISTb protein (LyMP)	61 kDa	0.513409	-0.289537	3.10856	0.49256	1.46914	0.167064	0.579321	-0.23708	0.1958	-0.708188	0.149273	-0.826019	1.34723	0.129441	0.460092	-0.337156	0.926583	-0.0331155	1.11728	0.0481626	0.829315	-0.0812803	1.3195	0.12041	2.62408	0.148008	0.630696	1.9286	4.23553	8.83952
PF3D7_0702400	PF07_0007	small exported membrane protein 1 (SEMP1)	14 kDa	0.971401	-0.0126013	3.0737	0.487661	1.17102	0.0685628	0.363386	-0.439632	0.140532	-0.852225	0.245108	-0.610642	0.811817	-0.0905418	0.926091	-0.0333461	1.0712	0.0298702	0.95875	-0.0182946	0.913342	-0.0393667	1.3188	0.120179	0.835718	0.301295	0.914761	2.63838	6.49917	5.38049
PF3D7_0415600	PFD0755c	GTP:AMP phosphotransferase (GAK)	27 kDa	0.364846	-0.437891	0.695487	-0.157711	1.84703	0.266474	1.84418	0.265803	0.655582	-0.183373	0.608551	-0.215703	0.849469	-0.0708526	1.4893	0.172982	0.699615	-0.155141	0.837774	-0.0768732	0.809236	-0.0919247	1.31461	0.118796	2.3283	2.14137	0.378778	0.45428	1.23438	2.16023
PF3D7_0617900	PFF0865w	histone H3 variant, putative (H3.3)	15 kDa	0.32168	-0.492575	0.195577	-0.708682	0.891752	-0.0497557	1.31039	0.117402	1.71866	0.23519	1.60112	0.204424	1.07486	0.0313533	0.79783	-0.0980896	0.922841	-0.0348733	1.17622	0.0704872	0.714078	-0.146254	1.31417	0.118652	3.3414	4.07936	1.03486	0.897606	0.415486	0.820783
PF3D7_1306400	PF13_0033	26S protease regulatory subunit 10B, putative (RPT4)	45 kDa	0.786468	-0.104319	1.14202	0.0576739	1.49988	0.176058	1.25484	0.0985868	1.01441	0.00621357	0.480388	-0.318408	0.675276	-0.170519	1.22565	0.088367	0.848831	-0.0711789	0.854735	-0.0681686	1.08189	0.0341816	1.31362	0.11847	0.858618	1.07323	0.565931	0.681153	1.06652	2.7345
PF3D7_0714000	PF07_0054	histone H2B variant (H2B.Z)	14 kDa	0.619787	-0.207757	0.390401	-0.408489	0.566519	-0.246785	1.33019	0.123913	1.55803	0.192577	1.54081	0.187749	0.902301	-0.0446487	1.15004	0.0607118	0.748296	-0.125927	1.19887	0.0787736	0.688572	-0.16205	1.31192	0.117907	1.45582	2.94578	1.32087	0.901281	0.441949	0.851448
PF3D7_1105400	PF11_0065	40S ribosomal protein S4, putative	30 kDa	1.17872	0.0714099	1.74691	0.242271	1.8336	0.263305	0.76881	-0.114181	0.267412	-0.572819	0.220265	-0.657054	0.768588	-0.114307	0.882875	-0.0541006	1.05722	0.0241672	0.959451	-0.017977	1.02121	0.00911572	1.31065	0.117487	0.652054	0.505392	0.576584	1.24797	3.81887	5.95033
PF3D7_1125500	PF11_0266	small nuclear ribonucleoprotein Sm D1, putative (SNRPD1)	14 kDa	1.6655	0.221544	0.840313	-0.0755587	1.37314	0.137716	1.19751	0.0782807	0.364226	-0.438629	0.510538	-0.291972	0.184196	-0.734719	1.00648	0.00280432	1.29174	0.111175	1.30072	0.114185	0.907089	-0.0423502	1.30977	0.117196	0.110595	1.19774	0.940718	1.08619	2.49046	2.56548
PF3D7_0319600	PFC0870w	elongation factor 1 (EF-1), putative	18 kDa	0.703814	-0.152542	0.658382	-0.181522	2.3617	0.373225	1.43548	0.156996	0.530555	-0.275269	0.36519	-0.437481	0.822272	-0.0849845	0.998398	-0.000696097	0.918714	-0.0368197	1.03361	0.0143554	0.918714	-0.0368197	1.30829	0.116706	1.16831	1.51644	0.389005	0.720044	1.73161	3.5825
PF3D7_0501500	PFE0075c	rhoptry-associated protein 3 (RAP3)	47 kDa	0.171366	-0.766075	0.0255839	-1.59203	0.121351	-0.915958	0.3062	-0.513995	2.51725	0.400926	2.773	0.44295	1.1227	0.050262	0.83913	-0.0761706	0.944071	-0.0249955	0.880849	-0.0550985	0.905613	-0.0430573	1.30764	0.116489	6.55145	32.7992	7.77969	2.87671	0.359763	0.471562
PF3D7_1004000	PF10_0043	60S ribosomal protein L13, putative	24 kDa	0.934752	-0.0293037	1.16935	0.0679447	2.02362	0.306129	1.22971	0.0898037	0.291492	-0.535373	0.336178	-0.47343	0.879833	-0.0555999	0.699939	-0.15494	1.10596	0.04374	1.0319	0.013637	0.976236	-0.0104454	1.30613	0.115987	0.941247	0.598571	0.546527	0.839138	3.3491	3.88524
PF3D7_0903100	PFI0150c	retrieval receptor for endoplasmic reticulum membrane proteins, putative	24 kDa	0.974968	-0.0110097	1.0216	0.00928054	1.43699	0.157454	1.57517	0.197327	0.479188	-0.319494	0.503862	-0.297688	0.670518	-0.173589	0.617003	-0.209713	1.45735	0.163564	0.733744	-0.134455	1.21702	0.0852965	1.30437	0.1154	0.687734	0.603958	1.01417	0.46582	2.53975	2.58874
PF3D7_1124600	PF11_0257	ethanolamine kinase (EK)	50 kDa	0.270256	-0.568224	0.115804	-0.936275	0.672444	-0.172344	1.61779	0.208921	1.81825	0.259654	1.58366	0.199661	0.694094	-0.158582	0.981597	-0.00806681	0.872485	-0.0592419	0.922233	-0.0351595	1.22536	0.0882628	1.30423	0.115355	2.56828	8.47634	1.29748	0.570059	0.67392	0.823559
PF3D7_0910800	PFI0525w	cytosolic Fe-S cluster assembly factor NBP35, putative (NBP35)	51 kDa	0.563743	-0.248919	0.768421	-0.114401	1.62573	0.211049	1.61637	0.208542	0.822222	-0.0850108	0.658187	-0.181651	0.594783	-0.225641	1.22301	0.0874301	1.40487	0.147636	0.712241	-0.147373	0.76336	-0.11727	1.30174	0.114523	1.05506	1.59159	0.864147	0.440641	0.928411	1.97776
PF3D7_1334500	PF13_0192	MSP7-like protein (MSRP6)	76 kDa	0.62	-0.207608	0.475556	-0.322799	2.38222	0.376982	1.57111	0.196207	0.602222	-0.220243	0.412222	-0.384869	0.930589	-0.031242	1.02542	0.0109022	1.15366	0.0620773	0.730125	-0.136603	0.862273	-0.0643553	1.29793	0.113252	1.50095	2.15626	0.484278	0.464719	1.43182	3.14863
PF3D7_1133400	PF11_0344	apical membrane antigen 1 (AMA1)	72 kDa	0.669855	-0.174019	0.118682	-0.925614	0.15128	-0.820219	0.168956	-0.772227	1.75062	0.243192	2.79311	0.446088	1.20043	0.0793357	0.689464	-0.161488	0.916081	-0.038066	0.860679	-0.0651587	1.03781	0.0161194	1.29553	0.112449	1.79207	5.80932	6.05554	5.09411	0.592826	0.463832
PF3D7_1122200	PF11_0230	cupin-like protein, putative	54 kDa	1.81382	0.258594	1.09964	0.0412491	1.53164	0.185156	0.615273	-0.210932	0.520727	-0.28339	0.444364	-0.352261	1.17343	0.0694558	0.742636	-0.129224	0.574639	-0.240605	1.53765	0.186858	0.678644	-0.168358	1.293	0.1116	0.646937	0.675347	0.37518	2.49914	1.30326	2.90979
PF3D7_0501300	PFE0065w	skeleton-binding protein 1 (SBP1)	36 kDa	2.48153	0.39472	2.06082	0.314041	0.474496	-0.323768	0.091075	-1.0406	0.104054	-0.982741	0.617028	-0.209695	0.708991	-0.149359	1.43778	0.157692	0.866841	-0.0620603	0.770486	-0.113235	0.929058	-0.0319573	1.28685	0.109527	0.285707	0.697672	1.82687	8.4599	8.9286	2.08556
PF3D7_0904000	PFI0195c	GTPase-activating protein, putative	50 kDa	1.2174	0.0854341	0.943884	-0.0250814	1.76406	0.246513	1.05662	0.023919	0.708575	-0.149614	0.409237	-0.388025	0.236957	-0.62533	1.27695	0.106173	0.909218	-0.0413319	1.02292	0.00984315	1.26813	0.103162	1.28583	0.109183	0.194642	1.35286	0.515412	0.968109	1.78969	3.14201
PF3D7_0308200	PFC0350c	TCP-1/cpn60 chaperonin family, putative	60 kDa	0.607265	-0.216621	0.738847	-0.131445	2.27239	0.356484	1.37002	0.136725	0.47166	-0.326371	0.522778	-0.281682	0.785063	-0.105095	0.946636	-0.0238171	1.11025	0.0454198	0.763596	-0.117136	1.11025	0.0454198	1.28421	0.108636	1.29278	1.28123	0.488581	0.557363	2.35391	2.45651
PF3D7_1429800	PF14_0277	coatamer beta subunit, putative	160 kDa	1.60291	0.204909	1.02631	0.0112782	0.963878	-0.015978	0.781152	-0.107264	1.19381	0.0769344	0.622409	-0.205924	0.88932	-0.050942	1.18163	0.0724803	0.865001	-0.0629832	1.05759	0.0243155	0.722352	-0.141251	1.28411	0.108604	0.554816	1.15134	0.897418	1.35388	0.605083	2.06314
PF3D7_0517700	PFE0885w	eukaryotic translation initiation factor, putative	84 kDa	1.2212	0.0867885	1.10906	0.0449539	1.92209	0.283773	1.05954	0.025119	0.372835	-0.428483	0.329664	-0.481928	0.846227	-0.0725134	0.92602	-0.0333795	1.1166	0.0478986	1.07112	0.0298368	0.757394	-0.120678	1.28264	0.108105	0.692944	0.834962	0.580933	1.01092	2.03145	3.89075
PF3D7_1437400	PF14_0354	pantothenate kinase, putative	91 kDa	0.337591	-0.47161	0.416293	-0.380601	2.0214	0.305653	1.98205	0.297115	0.722817	-0.140972	0.57059	-0.243676	0.710101	-0.14868	0.787906	-0.103525	0.911362	-0.0403091	1.09134	0.0379587	1.21934	0.0861235	1.27996	0.107196	2.10344	1.89267	0.450857	0.55061	1.68692	2.24322
PF3D7_0316600	PFC0725c	formate-nitrite transporter, putative	34 kDa	0.574872	-0.240428	1.10988	0.045277	1.81118	0.257961	1.40885	0.148865	0.542128	-0.265898	0.55035	-0.259361	0.962172	-0.0167471	0.861168	-0.0649119	0.792436	-0.101036	1.0529	0.0223868	1.0529	0.0223868	1.27842	0.106675	1.67371	0.775909	0.437526	0.747346	1.94216	2.32293
PF3D7_1142600	PF11_0438	60S ribosomal protein L35ae, putative	16 kDa	1.14083	0.0572218	0.952516	-0.0211277	2.6425	0.422015	0.534575	-0.271991	0.489622	-0.310139	0.302369	-0.519463	0.802325	-0.0956499	0.830618	-0.0805984	0.748595	-0.125753	1.14255	0.0578754	1.19935	0.0789475	1.27656	0.10604	0.70328	0.872026	0.28329	2.13731	2.44955	4.22185
PF3D7_0606800	PFF0335c	probable protein, unknown function	35 kDa	0.176112	-0.754211	0.142244	-0.846965	0.422669	-0.374	2.04606	0.310918	2.58839	0.41303	1.11549	0.0474652	0.953766	-0.0205584	0.748309	-0.125919	1.16611	0.0667403	1.19061	0.0757712	0.665129	-0.177094	1.27607	0.105874	5.41568	5.26073	2.75893	0.581906	0.256966	1.14396
PF3D7_0820600	MAL8P1.56	conserved Plasmodium membrane protein, unknown function	55 kDa	0.397504	-0.400659	0.305329	-0.515232	0.388862	-0.410204	1.38838	0.142509	2.83725	0.452898	1.22132	0.0868278	1.14969	0.0605825	1.03616	0.015428	0.927392	-0.0327368	0.883468	-0.0538089	0.727617	-0.138097	1.27567	0.105737	2.89229	3.3936	2.38488	0.636329	0.256451	1.0445
PF3D7_0516900	PFE0845c	60S ribosomal protein L2 (RPL2)	28 kDa	0.895005	-0.0481747	1.83642	0.263973	1.97203	0.294914	0.844545	-0.0733772	0.227247	-0.643502	0.225373	-0.647099	0.768781	-0.114197	0.812616	-0.0901147	1.09478	0.0393282	1.18974	0.0754518	0.85895	-0.0660323	1.27513	0.105555	0.858969	0.442499	0.555155	1.40873	3.77981	5.65788
PF3D7_1303200.1	MAL13P1.16	SNARE protein, putative (VAMP8)	25 kDa	0.46621	-0.331419	0.403526	-0.394129	0.761998	-0.118046	2.02742	0.306945	1.39079	0.143263	1.06024	0.0254022	0.992664	-0.00319766	0.546911	-0.262083	1.33735	0.126245	0.716668	-0.144682	1.1324	0.053998	1.27401	0.105173	2.12922	1.35533	1.75506	0.353487	0.814208	1.20163
PF3D7_1012400	PF10_0121	hypoxanthine-guanine phosphoribosyltransferase (HGPRT)	26 kDa	0.187215	-0.72766	0.483025	-0.31603	3.42114	0.534171	1.18647	0.0742565	0.419089	-0.377694	0.332067	-0.478774	0.816567	-0.0880082	0.845363	-0.0729567	1.0123	0.00531111	0.735931	-0.133163	1.31735	0.119703	1.27248	0.104651	4.36166	1.75014	0.295897	0.62027	3.14338	3.832
PF3D7_0808700	PF08_0106	erythrocyte membrane protein 1, PfEMP1 (VAR)	256 kDa	0.827789	-0.0820805	0.816047	-0.0882848	0.780822	-0.107448	0.733855	-0.13439	1.20939	0.0825676	1.52642	0.183674	0.891896	-0.0496856	0.765751	-0.115912	1.35186	0.130932	0.949308	-0.0225929	0.771078	-0.112902	1.27011	0.10384	1.07744	0.938367	1.73133	1.29359	0.637574	0.832082
PF3D7_0610400	PFF0510w	histone H3 (H3)	15 kDa	0.49465	-0.305702	0.252362	-0.597976	0.314895	-0.501834	2.02531	0.306492	1.93234	0.286085	1.21841	0.0857946	0.925911	-0.0334306	1.13206	0.0538681	0.628048	-0.202007	1.32772	0.123105	0.721437	-0.141801	1.26483	0.102033	1.87185	4.48584	1.99447	0.655561	0.373348	1.0381
PF3D7_1450000	PF14_0476	serine/threonine protein kinase, putative	44 kDa	1.36213	0.134218	0.759738	-0.119336	1.29657	0.112795	0.870035	-0.0604634	0.753567	-0.122878	0.906865	-0.0424575	1.2648	0.102022	0.550536	-0.259214	1.1801	0.071919	0.466164	-0.331461	1.2736	0.105032	1.2648	0.102022	0.928547	0.72464	0.910173	0.535799	1.69009	1.3947
PF3D7_1462100	PF14_0591	conserved Plasmodium protein, unknown function	161 kDa	0.743009	-0.129006	0.551265	-0.25864	0.874834	-0.0580746	1.31425	0.118677	1.76964	0.247885	1.00266	0.00115504	1.00457	0.00197873	1.28929	0.11035	1.01859	0.00799933	0.766614	-0.115423	0.658189	-0.18165	1.26275	0.101319	1.35202	2.33878	1.16432	0.583311	0.371934	1.2594
PF3D7_1360900	MAL13P1.303	polyadenylate-binding protein, putative	48 kDa	0.277034	-0.557467	0.243042	-0.614318	0.969195	-0.0135889	2.33397	0.368095	1.47907	0.16999	0.893032	-0.0491331	1.10692	0.0441172	0.589088	-0.22982	1.32552	0.122385	0.943801	-0.0251197	0.771936	-0.112418	1.26274	0.101313	3.99562	2.42381	1.36765	0.404376	0.521905	1.41399
PF3D7_0931800	PFI1545c	proteasome subunit beta type-6, putative	33 kDa	0.48421	-0.314966	0.378747	-0.421651	1.4511	0.161697	1.69966	0.230361	1.26446	0.101905	0.857487	-0.0667726	1.14412	0.0584722	0.910191	-0.0408677	1.11284	0.046431	1.06013	0.0253589	0.512009	-0.290723	1.26071	0.100616	2.36286	2.40316	0.766892	0.623731	0.404923	1.47024
PF3D7_1423500	PF14_0226	conserved Plasmodium protein, unknown function	193 kDa	1.30526	0.115698	1.35439	0.131742	0.715789	-0.145215	0.757895	-0.120391	0.996491	-0.00152652	0.901754	-0.0449117	0.332173	-0.478635	1.10191	0.0421467	1.30135	0.114394	1.02812	0.0120437	0.979426	-0.00902843	1.25702	0.0993424	0.254488	0.813587	1.81806	1.35655	0.982875	1.39397
PF3D7_0627700	PFF1345w	transportin	133 kDa	1.43376	0.156476	1.05202	0.0220233	1.08236	0.0343727	1.00515	0.00222986	0.919805	-0.0363043	0.610133	-0.214576	1.05637	0.0238166	0.900699	-0.0454203	0.932462	-0.0303688	0.97206	-0.012307	0.882163	-0.0544512	1.25624	0.0990741	0.736785	0.856163	0.861506	0.967082	0.959076	2.05897
PF3D7_0918000	PFI0880c	secreted acid phosphatase (GAP50)	45 kDa	0.216407	-0.664728	0.106139	-0.974125	0.220465	-0.656661	1.12855	0.0525208	2.95631	0.47075	1.76817	0.247525	1.14743	0.0597278	0.900259	-0.0456327	0.89404	-0.048643	0.945016	-0.0245606	0.857621	-0.0667048	1.25563	0.0988617	5.30219	8.48189	4.05525	0.837372	0.290098	0.710129
PF3D7_0612900	PFF0625w	nucleolar GTP-binding protein 1, putative	80 kDa	1.99195	0.299279	1.63559	0.213675	1.36866	0.136294	0.517773	-0.28586	0.25531	-0.592933	0.236866	-0.625498	0.644565	-0.190733	1.46043	0.164482	0.725173	-0.139558	1.27138	0.104276	0.644565	-0.190733	1.25388	0.0982556	0.323585	0.892909	0.529843	2.45548	2.52464	5.29363
PF3D7_0422100	PFD1037w	transmembrane emp24 domain-containing protein, putative	45 kDa	0.487409	-0.312106	0.379407	-0.420895	1.80022	0.255327	1.59653	0.203177	1.22776	0.0891121	0.688444	-0.162131	1.08683	0.0361608	0.62856	-0.201653	0.926667	-0.0330761	1.15679	0.0632535	0.95272	-0.0210349	1.24844	0.0963668	2.22981	1.65669	0.514751	0.724563	0.775984	1.81342
PF3D7_0829400	MAL8P1.8	prolyl 4-hydroxylase subunit alpha, putative	52 kDa	0.78184	-0.106882	0.654481	-0.184103	0.604953	-0.218278	1.11792	0.0484125	1.98821	0.298462	1.1365	0.0555685	0.583378	-0.23405	0.909095	-0.0413909	1.19956	0.0790211	1.15069	0.0609593	0.915418	-0.0383806	1.24186	0.0940726	0.74616	1.38903	1.98289	1.02931	0.460424	1.09271
PF3D7_1469000	PF14_0658	translation initiation factor IF-1, putative	22 kDa	0.38023	-0.419954	0.271784	-0.565776	1.9875	0.298308	1.3549	0.131908	1.58719	0.200629	0.710588	-0.148382	0.951338	-0.0216652	1.15511	0.0626232	1.04104	0.0174687	0.978084	-0.00962405	0.636411	-0.196263	1.23802	0.0927261	2.50201	4.2501	0.523794	0.721884	0.400966	1.74224
PF3D7_0214100	PFB0640c	protein transport protein SEC31 (SEC31)	167 kDa	1.64697	0.216685	1.16553	0.0665243	0.823639	-0.0842633	0.854889	-0.0680905	0.957921	-0.0186704	0.652769	-0.18524	1.28039	0.107342	0.899117	-0.0461837	0.86849	-0.0612352	1.1302	0.0531562	0.585029	-0.232822	1.23677	0.0922901	0.777421	0.771422	1.05446	1.32205	0.610728	1.89466
PF3D7_0722200	MAL7P1.119	rhoptry-associated leucine zipper-like protein 1 (RALP1)	88 kDa	1.1967	0.0779858	0.216249	-0.665045	0.295052	-0.530102	0.414172	-0.382819	2.87538	0.458696	1.47068	0.167518	1.27868	0.106763	0.861342	-0.0648243	0.814879	-0.0889067	0.989422	-0.00461829	0.820547	-0.0858964	1.23513	0.0917113	1.06851	3.9831	2.76182	2.38891	0.28537	0.839834
PF3D7_1027800	PF10_0272	60S ribosomal protein L3 (RPL3)	44 kDa	0.888301	-0.0514396	1.08212	0.0342748	2.53891	0.404647	0.919761	-0.036325	0.378412	-0.422035	0.238978	-0.621643	0.7756	-0.110362	0.97494	-0.0110222	1.11218	0.0461735	0.961518	-0.0170428	0.94173	-0.0260737	1.23404	0.091328	0.873127	0.900955	0.438053	1.0454	2.48864	5.16381
PF3D7_0800300	PF08_0140	erythrocyte membrane protein 1, PfEMP1 (VAR)	341 kDa	1.73728	0.23987	2.13449	0.329295	0.436934	-0.359584	0.328223	-0.483831	0.466202	-0.331426	0.789199	-0.102814	0.723623	-0.140488	1.00927	0.00400661	0.878619	-0.0561994	1.2512	0.0973259	0.90332	-0.0441582	1.23397	0.0913053	0.416526	0.472837	2.01087	3.81204	1.93762	1.56358
PF3D7_1436300	PF14_0344	translocon component PTEX150 (PTEX150)	112 kDa	2.25013	0.352208	2.4607	0.391059	0.735559	-0.133382	0.0903203	-1.04421	0.166725	-0.777999	0.264102	-0.578229	0.789651	-0.102565	1.35593	0.132238	0.932571	-0.0303179	0.939058	-0.0273076	0.752251	-0.123637	1.23054	0.0900941	0.350935	0.551035	1.26784	10.397	4.51193	4.65933
PF3D7_0912900	PFI0630w	26S proteasome regulatory subunit RPN8, putative (RPN8)	39 kDa	1.34216	0.127804	1.08967	0.0372936	1.28851	0.110089	1.19335	0.0767664	0.743552	-0.128688	0.442959	-0.353636	1.18767	0.0746953	1.37376	0.137912	0.597965	-0.223324	0.938307	-0.0276549	0.672745	-0.172149	1.22955	0.0897468	0.884894	1.26072	0.464073	0.786283	0.904772	2.77577
PF3D7_0528300	PFE1410c	conserved Plasmodium protein, unknown function	59 kDa	1.03271	0.0139779	0.386789	-0.412525	0.432518	-0.363996	0.291521	-0.53533	2.45602	0.390232	1.66434	0.221241	0.686432	-0.163402	0.766942	-0.115238	1.2459	0.0954835	1.17869	0.0714011	0.893283	-0.0490109	1.22875	0.0894629	0.664691	1.98284	2.88057	4.04325	0.363712	0.73828
PF3D7_1113500	PF11_0143	GTP-binding protein, putative	82 kDa	0.864667	-0.063151	0.79444	-0.0999387	1.59766	0.203484	1.0951	0.0394533	0.921726	-0.035398	0.775238	-0.110565	1.18588	0.074039	1.2277	0.0890905	0.83854	-0.076476	1.01112	0.0048021	0.509076	-0.293218	1.2277	0.0890905	1.37148	1.54536	0.524856	0.923313	0.552307	1.58364
PF3D7_1028000	PF10_0274	methyltransferase, putative	71 kDa	1.09564	0.0396676	1.3335	0.124993	2.32061	0.365603	0.594648	-0.22574	0.404361	-0.393231	0.289519	-0.538322	1.06134	0.0258545	0.930377	-0.0313412	0.956533	-0.0193	0.997153	-0.00123823	0.826958	-0.0825163	1.22764	0.0890708	0.968695	0.697696	0.41219	1.67688	2.0451	4.24027
PF3D7_1235600	PFL1720w	serine hydroxymethyltransferase (SHMT)	50 kDa	0.371048	-0.43057	0.345302	-0.461801	0.849246	-0.0709665	2.17025	0.33651	1.55575	0.19194	0.920237	-0.0361002	0.6125	-0.212894	0.954477	-0.0202347	1.34983	0.13028	1.18327	0.0730846	0.674917	-0.17075	1.225	0.0881361	1.65073	2.76418	1.58945	0.545223	0.43382	1.33118
PF3D7_1239500	PFL1915w	DNA gyrase subunit B (GyrB)	116 kDa	0.601134	-0.221029	0.529301	-0.276298	1.20605	0.081365	1.48204	0.17086	1.3724	0.137481	0.949905	-0.0223196	0.769533	-0.113773	0.824765	-0.0836695	0.698366	-0.155917	1.24148	0.0939382	1.24148	0.0939382	1.22438	0.0879176	1.28014	1.55822	0.579053	0.837679	0.904601	1.28895
PF3D7_1434800	PF14_0329	mitochondrial acidic protein MAM33, putative	29 kDa	0.14297	-0.844754	0.284439	-0.546012	3.02441	0.480641	1.73267	0.238716	0.408129	-0.389202	0.407566	-0.389802	0.955019	-0.019988	0.837175	-0.0771837	0.955019	-0.019988	0.694286	-0.158462	1.34127	0.127517	1.21723	0.0853725	6.67984	2.94326	0.31577	0.400703	3.28639	2.98658
PF3D7_1246800	PFL2245w	signal recognition particle receptor, beta subunit (SRPR-beta)	31 kDa	0.256799	-0.590406	0.471385	-0.326624	1.65669	0.219241	1.64731	0.216775	1.17827	0.071244	0.88673	-0.0522086	0.92653	-0.0331403	0.864483	-0.0632433	0.959204	-0.0180888	0.894969	-0.0481918	1.14069	0.0571687	1.21412	0.0842614	3.60799	1.83392	0.578989	0.543292	0.96811	1.36921
PF3D7_1241700	PFL2005w	replication factor C subunit 4, putative	38 kDa	0.384731	-0.414843	0.239188	-0.621261	1.16886	0.0677627	2.73938	0.437652	0.691613	-0.160137	0.755077	-0.122009	1.09723	0.040299	0.99576	-0.00184517	0.709006	-0.14935	1.12808	0.0523402	0.860872	-0.0650615	1.20905	0.0824432	2.85195	4.16309	0.606579	0.411802	1.24473	1.60122
PF3D7_1211400	PFL0565w	heat shock protein DNAJ homologue Pfj4 (PfJ4)	28 kDa	0.901182	-0.0451874	0.837693	-0.0769152	2.06121	0.314123	1.07422	0.0310948	0.63041	-0.200377	0.529061	-0.276494	1.12605	0.0515576	0.960109	-0.0176793	1.14177	0.0575782	0.774464	-0.110999	0.790737	-0.101968	1.20687	0.0816606	1.24953	1.14614	0.55393	0.720952	1.25432	2.28115
PF3D7_1452900	PF14_0504	conserved Plasmodium protein, unknown function	28 kDa	2.0542	0.312642	0.851399	-0.0698671	1.17657	0.070619	0.767483	-0.114932	0.763986	-0.116915	0.480769	-0.318063	1.13353	0.0544339	1.0216	0.00927939	1.13353	0.0544339	1.0216	0.00927939	0.483245	-0.315833	1.2065	0.0815266	0.551813	1.1999	0.963418	1.3311	0.632531	2.50952
PF3D7_0422400	PFD1055w	40S ribosomal protein S19 (RPS19)	20 kDa	1.58232	0.199295	1.69318	0.228704	1.68902	0.227636	0.574147	-0.240977	0.214982	-0.667597	0.238503	-0.622507	0.810814	-0.0910789	0.950951	-0.021842	1.08481	0.0353537	0.887268	-0.051945	1.06248	0.0263228	1.20367	0.0805082	0.51242	0.561635	0.64227	1.54537	4.9422	5.04679
PF3D7_0610800	PFF0530w	transketolase (TK)	76 kDa	0.905088	-0.0433091	0.954749	-0.0201108	2.14457	0.331341	0.973066	-0.0118575	0.456106	-0.340934	0.53884	-0.26854	0.425213	-0.371393	1.22796	0.0891826	0.804552	-0.0944457	1.1698	0.0681105	1.1698	0.0681105	1.20268	0.0801517	0.469803	1.28616	0.375157	1.20218	2.56475	2.23199
PF3D7_1361900	PF13_0328	proliferating cell nuclear antigen (PCNA)	31 kDa	0.101603	-0.993093	0.160984	-0.793216	0.734703	-0.133888	2.99153	0.475894	1.26157	0.100912	0.877597	-0.0567051	0.908507	-0.0416718	0.780013	-0.107898	1.14995	0.0606784	0.88981	-0.0507027	1.07294	0.0305754	1.19878	0.0787402	8.94173	4.84527	1.56519	0.297443	0.850479	1.36598
PF3D7_1117700	PF11_0183	GTP-binding nuclear protein RAN/TC4 (RAN)	25 kDa	0.626881	-0.202815	0.70744	-0.15031	1.57529	0.197361	1.55787	0.192532	0.794355	-0.0999855	0.752207	-0.123663	1.10746	0.044327	0.827741	-0.0821056	0.887151	-0.0520026	0.984355	-0.00684809	0.998096	-0.000827491	1.1952	0.0774403	1.76662	1.17005	0.563166	0.631858	1.25649	1.58892
PF3D7_1366300	MAL13P1.333	conserved Plasmodium protein, unknown function	417 kDa	1.77493	0.249181	1.28357	0.108418	1.0195	0.00838664	0.665181	-0.17706	0.675209	-0.170562	0.605014	-0.218235	0.947381	-0.0234752	0.616433	-0.210114	1.00836	0.00361749	0.960606	-0.0174546	1.27634	0.105968	1.19087	0.0758647	0.533757	0.480251	0.989079	1.44413	1.89029	1.96834
PF3D7_0906600	PFI0325c	zinc finger protein, putative	97 kDa	2.57686	0.411091	1.89023	0.276515	0.874306	-0.0583365	0.283587	-0.547314	0.114055	-0.942886	0.224233	-0.6493	0.913725	-0.0391845	1.09417	0.0390833	0.834991	-0.0783184	1.231	0.0902584	0.737049	-0.132504	1.18907	0.0752069	0.354589	0.578853	0.955032	4.34083	6.46223	5.30282
PF3D7_0904800	PFI0235w	replication protein A1, small fragment (RPA1)	56 kDa	0.331625	-0.479352	0.321742	-0.492492	1.54777	0.189706	1.85469	0.26827	1.44839	0.160885	0.73394	-0.134339	0.822217	-0.0850137	1.09247	0.0384086	0.918652	-0.0368489	1.04796	0.0203468	0.931476	-0.0308283	1.18722	0.0745322	2.47936	3.39547	0.593534	0.565037	0.643112	1.6176
PF3D7_0510800	PFE0535w	conserved Plasmodium protein, unknown function	88 kDa	0.956938	-0.0191163	0.956938	-0.0191163	1.01435	0.00618957	1.03349	0.0143075	1.08134	0.0339622	0.988038	-0.00522623	0.00214817	-2.66793	2.35761	0.372472	0.411032	-0.386124	0.957487	-0.0188673	1.08472	0.0353181	1.187	0.074452	0.00224484	2.4637	0.405216	0.926457	1.00313	1.20137
PF3D7_0419600	PFD0950w	ran binding protein 1, putative	33 kDa	1.05608	0.0236966	0.933002	-0.0301172	1.33499	0.125477	0.899256	-0.0461169	1.18412	0.0733954	0.740447	-0.130506	0.221052	-0.655506	1.01569	0.00676034	0.533092	-0.273198	1.5183	0.181358	1.52886	0.184368	1.18301	0.0729869	0.209314	1.08862	0.399324	1.6884	1.29114	1.59769
PF3D7_0915400	PFI0755c	6-phosphofructokinase (PFK9)	159 kDa	1.45697	0.16345	1.59766	0.203484	1.43213	0.155981	0.805357	-0.0940114	0.405721	-0.391773	0.328056	-0.484052	0.877812	-0.0565983	0.819028	-0.0867013	1.02953	0.0126386	0.98759	-0.00542319	1.10342	0.0427416	1.18262	0.0728446	0.602492	0.512642	0.718881	1.22628	2.71966	3.60493
PF3D7_1357500	PF13_0308	DNA helicase, putative	106 kDa	0.679455	-0.167839	0.607054	-0.216772	0.985767	-0.00622558	1.14356	0.0582606	1.81374	0.258574	1.03125	0.013364	1.38527	0.141535	0.732129	-0.135413	1.30149	0.114442	0.801164	-0.0962786	0.59881	-0.222711	1.18113	0.0722982	2.0388	1.20603	1.32029	0.700585	0.330152	1.14534
PF3D7_0420300	PFD0985w	transcription factor with AP2 domain(s) (ApiAP2)	400 kDa	1.43774	0.157681	1.13813	0.0561927	0.86965	-0.0606556	0.431907	-0.36461	0.828794	-0.0815535	1.17753	0.0709717	0.834745	-0.0784463	0.870193	-0.0603845	1.19699	0.0780893	1.11683	0.0479863	0.800741	-0.0965081	1.18051	0.0720687	0.580594	0.76458	1.3764	2.58581	0.966152	1.00253
PF3D7_1353600	PF13_0280	ER lumen protein retaining receptor (ERD2)	26 kDa	0.634698	-0.197433	0.471903	-0.326147	1.38526	0.141532	1.1768	0.0707031	1.57523	0.197345	0.960884	-0.0173288	0.542747	-0.265403	1.1083	0.0446581	0.964833	-0.0155479	0.811325	-0.0908054	1.39315	0.143998	1.17964	0.0717508	0.855126	2.34858	0.696498	0.689432	0.884409	1.22766
PF3D7_0909900	PFI0480w	helicase with Zn-finger motif, putative	160 kDa	1.73862	0.240205	0.875645	-0.0576718	1.10652	0.0439604	0.834819	-0.0784075	0.882684	-0.0541947	0.641952	-0.192497	0.588107	-0.230544	0.962027	-0.0168126	1.61793	0.20896	0.739258	-0.131204	0.916464	-0.0378847	1.17621	0.0704861	0.338261	1.09865	1.46218	0.885531	1.03827	1.83224
PF3D7_1354400	MAL13P1.271	V-type proton ATPase 21 kDa proteolipid subunit, putative	19 kDa	1.03581	0.0152797	1.67158	0.223128	1.30012	0.113983	0.573129	-0.241747	0.735232	-0.133576	0.696904	-0.156827	0.556244	-0.254735	1.1048	0.0432851	1.11249	0.0462954	0.968477	-0.0139106	1.08207	0.0342542	1.17592	0.0703778	0.537014	0.660933	0.855682	1.68981	1.47174	1.68735
PF3D7_1331300	MAL13P1.167	signal peptidase 21 kDa subunit (SP21)	21 kDa	0.28661	-0.542708	0.330916	-0.480283	0.396785	-0.401445	2.27995	0.357924	1.61537	0.208272	1.22162	0.0869373	0.842955	-0.0741958	0.975036	-0.0109795	0.903456	-0.0440928	1.12781	0.0522368	0.975036	-0.0109795	1.17571	0.0702986	2.94112	2.94648	2.27694	0.494666	0.603599	0.962413
PF3D7_0630600	PFF1485w	conserved Plasmodium protein, unknown function	110 kDa	1.04125	0.017555	0.61625	-0.210243	1.1475	0.0597527	1.0225	0.00966332	1.48625	0.172092	0.88625	-0.0524438	1.12436	0.0509069	0.441079	-0.355484	1.57911	0.198412	0.795045	-0.0996081	0.888294	-0.0514433	1.17211	0.0689687	1.07982	0.715747	1.37613	0.77755	0.597675	1.32255
PF3D7_1033200	PF10_0323	early transcribed membrane protein 10.2 (ETRAMP10.2)	39 kDa	0.419883	-0.376872	0.90332	-0.0441584	2.18709	0.339867	1.07015	0.0294449	1.027	0.0115719	0.551164	-0.258719	1.01193	0.00515102	0.816266	-0.0881683	1.13062	0.0533158	0.893235	-0.0490344	0.977461	-0.00990048	1.17049	0.0683673	2.41003	0.903629	0.51695	0.834681	0.95176	2.12367
PF3D7_0309600	PFC0400w	60S acidic ribosomal protein P2 (PfP2)	12 kDa	1.16133	0.0649566	1.09626	0.0399144	2.29229	0.360269	0.90255	-0.0445286	0.290286	-0.537173	0.265533	-0.575881	0.885777	-0.0526754	1.01046	0.00452033	1.11343	0.0466645	0.923393	-0.0346136	0.898142	-0.0466548	1.16879	0.0677366	0.762725	0.921735	0.485731	1.02309	3.09399	4.40167
PF3D7_1353100	PF13_0275	Plasmodium exported protein, unknown function	33 kDa	2.58753	0.412885	2.20094	0.342608	0.683223	-0.165438	0.139853	-0.854328	0.0679089	-1.16807	0.25739	-0.589409	1.12776	0.052216	0.87264	-0.0591651	0.797446	-0.098299	1.11223	0.0461954	0.922396	-0.0350827	1.16753	0.0672675	0.435844	0.396485	1.16718	7.95286	13.5828	4.53604
PF3D7_1428900	PF14_0268	conserved Plasmodium protein, unknown function	172 kDa	0.623284	-0.205314	0.472836	-0.32529	1.09254	0.0384363	1.49015	0.17323	1.59761	0.203471	0.94209	-0.0259078	0.769527	-0.113776	1.36798	0.136079	0.62505	-0.204085	1.38707	0.142099	0.683988	-0.164951	1.16638	0.0668418	1.23463	2.89313	0.572109	0.930828	0.428132	1.23808
PF3D7_0717700	PF07_0073	serine--tRNA ligase, putative	62 kDa	1.11012	0.0453684	1.13788	0.0560981	1.51849	0.181411	0.926908	-0.0329635	0.945319	-0.0244215	0.507294	-0.29474	0.351434	-0.454156	1.08022	0.0335127	1.20692	0.0816775	1.29354	0.111781	0.90208	-0.0447551	1.16581	0.066626	0.316574	0.949324	0.794816	1.39555	0.954259	2.29809
PF3D7_1342600	PF13_0233	myosin A (MyoA)	92 kDa	0.894947	-0.0482028	0.183928	-0.735352	0.171199	-0.766498	0.145742	-0.836414	1.25809	0.0997128	2.82409	0.450879	0.965425	-0.0152812	1.09371	0.0389042	0.985711	-0.00625034	1.04916	0.0208424	0.741869	-0.129673	1.16412	0.0659969	1.07875	5.94643	5.75768	7.19874	0.589677	0.41221
PF3D7_1144900	PF11_0461	ras-related protein Rab-6 (RAB6)	24 kDa	0.929094	-0.0319406	0.938136	-0.0277343	1.17414	0.0697196	1.01545	0.00665735	1.32379	0.121819	0.795494	-0.0993631	1.20334	0.08039	0.957305	-0.0189499	0.793911	-0.100228	0.97742	-0.00991895	0.905665	-0.0430323	1.16235	0.0653385	1.29518	1.02043	0.676165	0.962551	0.684146	1.46117
PF3D7_0810800	PF08_0095	dihydropteroate synthetase (DHPS)	83 kDa	0.479361	-0.319337	1.59166	0.201849	2.67111	0.426691	0.774967	-0.110717	0.305371	-0.515173	0.209498	-0.678819	0.926928	-0.032954	0.993457	-0.00285098	0.946405	-0.0239231	1.29283	0.11154	0.683271	-0.165407	1.15711	0.0633756	1.93367	0.624166	0.354312	1.66824	2.23751	5.52325
PF3D7_1405600	PF14_0053	ribonucleotide reductase small subunit (RNR)	41 kDa	0.0903723	-1.04396	0.071174	-1.14768	0.992066	-0.00345954	2.55056	0.406635	1.5947	0.20268	0.924521	-0.0340834	0.479364	-0.319335	1.28271	0.108128	0.610978	-0.213974	1.12443	0.0509321	1.34648	0.1292	1.15604	0.0629733	5.30432	18.0221	0.615865	0.440856	0.844345	1.25042
PF3D7_0920400	PFI1000w	conserved Plasmodium protein, unknown function	225 kDa	0.672259	-0.172463	0.496105	-0.304426	1.42001	0.152292	1.2115	0.0833248	1.39125	0.143406	0.954464	-0.0202406	0.817083	-0.0877338	0.800268	-0.0967647	1.28214	0.107936	1.0932	0.0386988	0.851781	-0.069672	1.15553	0.0627812	1.21543	1.6131	0.902908	0.902348	0.612241	1.21066
PF3D7_1212300	PFL0610w	conserved Plasmodium protein, unknown function	149 kDa	0.96325	-0.0162612	0.731141	-0.135999	0.980658	-0.00848258	1.51451	0.180271	0.83559	-0.0780068	0.940039	-0.0268543	0.971339	-0.0126294	0.869372	-0.0607942	1.02672	0.011453	1.2906	0.110793	0.68684	-0.163144	1.15512	0.0626281	1.0084	1.18906	1.04697	0.852161	0.821982	1.2288
PF3D7_1477600	PF14_0747	surface-associated interspersed protein 14.1 (SURFIN 14.1) (SURF14.1)	242 kDa	0.9375	-0.0280287	0.852273	-0.0694214	1.11648	0.0478499	0.903409	-0.0441155	0.997159	-0.00123555	1.14418	0.0584929	0.766929	-0.115245	0.740805	-0.130296	0.944201	-0.0249357	1.48161	0.170734	0.912038	-0.0399872	1.15442	0.062363	0.818058	0.869211	0.845696	1.64002	0.914636	1.00895
PF3D7_0207500	PFB0335c	serine repeat antigen 6 (SERA6)	119 kDa	0.267001	-0.573488	0.199714	-0.699592	0.271296	-0.566557	2.06084	0.314045	2.57194	0.410261	1.11489	0.0472316	0.750978	-0.124373	1.27177	0.10441	1.17841	0.0712968	0.94399	-0.0250328	0.700687	-0.154476	1.15416	0.0622659	2.81264	6.36799	4.34364	0.45806	0.272435	1.03522
PF3D7_1223100	PFL1110c	cAMP-dependent protein kinase regulatory subunit (PKAr)	51 kDa	0.700137	-0.154817	0.128532	-0.89099	0.226993	-0.643988	0.637335	-0.195632	2.5528	0.407017	1.95385	0.290892	0.761215	-0.118493	0.788059	-0.103441	1.0617	0.0260015	0.937165	-0.0281839	1.29808	0.1133	1.15379	0.0621251	1.08724	6.13125	4.67724	1.47044	0.508491	0.590518
PF3D7_1245200	PFL2170c	conserved Plasmodium membrane protein, unknown function	180 kDa	0.727962	-0.137891	0.682464	-0.16592	1.41611	0.151098	1.33081	0.124115	1.0237	0.0101713	0.870142	-0.0604098	0.680879	-0.16693	0.892219	-0.0495286	1.06103	0.0257289	1.20203	0.0799143	1.01078	0.00465682	1.15306	0.0618525	0.935322	1.30735	0.749257	0.903233	0.987383	1.32514
PF3D7_1447000	PF14_0448	40S ribosomal protein S5	30 kDa	0.606268	-0.217335	1.0018	0.000779636	1.87487	0.272972	1.42479	0.153751	0.459834	-0.337399	0.589284	-0.229675	0.974604	-0.0111718	0.775333	-0.110512	1.11953	0.0490342	0.890624	-0.0503057	1.08891	0.036993	1.151	0.0610754	1.60755	0.773942	0.59712	0.62509	2.36806	1.95322
PF3D7_1419300	PF14_0187	glutathione S-transferase (GST)	25 kDa	0.934108	-0.0296029	0.442889	-0.353705	2.78846	0.445364	0.919847	-0.0362845	0.594216	-0.226055	0.388915	-0.410146	0.933602	-0.0298384	1.01458	0.0062852	1.07243	0.0303676	1.05036	0.0213367	0.779639	-0.108106	1.1494	0.0604706	0.999458	2.29082	0.384595	1.14188	1.31205	2.9554
PF3D7_0503400	PFE0165w	actin-depolymerizing factor 1 (ADF1)	14 kDa	0.285033	-0.545104	0.0710568	-1.14839	0.403444	-0.394217	0.918579	-0.0368837	1.56002	0.193131	2.4614	0.391183	1.07004	0.0293996	0.944527	-0.0247858	1.02645	0.0113378	0.899792	-0.0458579	0.912353	-0.0398373	1.14684	0.0595026	3.75408	13.2926	2.54422	0.979548	0.584832	0.465929
PF3D7_1319900	MAL13P1.107	conserved Plasmodium protein, unknown function	179 kDa	0.80397	-0.09476	0.751861	-0.123862	1.01985	0.00853678	1.16873	0.0677159	1.10174	0.0420779	1.14082	0.0572167	0.280249	-0.552455	0.989508	-0.00458075	1.1686	0.0676664	1.6299	0.212161	0.78719	-0.103921	1.14455	0.0586355	0.348582	1.31608	1.14586	1.39458	0.714499	1.00327
PF3D7_0415900	PFD0770c	60S ribosomal protein L15, putative	24 kDa	0.826383	-0.0828188	1.02978	0.0127441	2.68187	0.428437	0.814943	-0.0888728	0.37354	-0.427663	0.298502	-0.525053	0.942425	-0.025753	0.968921	-0.0137118	0.948981	-0.0227427	1.05296	0.0224118	0.942425	-0.025753	1.14429	0.0585354	1.14042	0.940901	0.353851	1.29207	2.52296	3.83343
PF3D7_1249400	PFL2370c	conserved Plasmodium protein, unknown function	17 kDa	0.672881	-0.172062	0.319837	-0.495071	1.12904	0.05271	1.85261	0.267783	1.3178	0.119849	0.860326	-0.0653368	1.89295	0.27714	0.66926	-0.174405	0.774125	-0.111189	0.737461	-0.132261	0.784932	-0.105168	1.14127	0.057388	2.81321	2.0925	0.685648	0.398067	0.595639	1.32655
PF3D7_0819600	MAL8P1.62	conserved Plasmodium protein, unknown function	32 kDa	0.517928	-0.285731	0.344747	-0.462499	0.944156	-0.0249564	0.841431	-0.0749817	2.08704	0.31953	1.47029	0.167402	1.2649	0.102055	0.86395	-0.0635112	1.25616	0.099045	0.773257	-0.111676	0.701746	-0.15382	1.13999	0.0569008	2.44223	2.50604	1.33046	0.918979	0.33624	0.775353
PF3D7_0730300	PF07_0126	transcription factor with AP2 domain(s) (AP2-L)	155 kDa	3.18773	0.503481	1.24008	0.0934481	0.685507	-0.163988	0.23402	-0.630748	0.220563	-0.656468	0.379222	-0.421106	0.857311	-0.0668616	0.303105	-0.518407	1.29944	0.113756	1.5135	0.179983	0.887544	-0.0518101	1.1391	0.0565607	0.268941	0.244425	1.89559	6.46741	4.024	3.00377
PF3D7_1112500	PF11_0526	conserved Plasmodium protein, unknown function	34 kDa	1.41692	0.151344	0.666667	-0.176091	1.88657	0.275672	0.776119	-0.110071	0.768159	-0.114549	0.556219	-0.254754	1.10761	0.0443861	0.827854	-0.0820465	1.13088	0.053417	0.857048	-0.066995	0.937862	-0.0278611	1.13875	0.0564273	0.781704	1.24178	0.599439	1.10427	1.22092	2.0473
PF3D7_1468700	PF14_0655	eukaryotic initiation factor 4A (eIF4A)	45 kDa	1.07793	0.0325906	1.17601	0.0704098	2.29745	0.361246	0.933283	-0.0299865	0.241811	-0.616523	0.265593	-0.575784	0.806939	-0.0931593	1.07217	0.030263	0.993458	-0.00285032	0.852949	-0.0690769	1.14118	0.0573557	1.1333	0.0543454	0.7486	0.911703	0.432418	0.913923	4.71932	4.26706
PF3D7_1475500	PF14_0723	LCCL domain-containing protein (CCp1)	185 kDa	0.884547	-0.0532791	0.68206	-0.166177	1.0071	0.00307466	0.820604	-0.0858664	1.14565	0.0590513	1.38144	0.140332	0.590128	-0.229054	0.80057	-0.0966006	0.811746	-0.09058	0.913261	-0.0394049	1.75212	0.243563	1.13218	0.0539144	0.667153	1.17375	0.806019	1.11291	1.52937	0.819564
PF3D7_1324600	PF13_0139	conserved Plasmodium protein, unknown function	201 kDa	0.833049	-0.0793292	0.69506	-0.157978	0.930153	-0.0314455	1.40034	0.146234	1.20613	0.0813952	1.00298	0.00129282	0.654221	-0.184276	1.20401	0.0806307	1.01949	0.00838351	1.02658	0.0113938	0.964498	-0.0156989	1.1312	0.053538	0.785332	1.73224	1.09605	0.733095	0.799661	1.12783
PF3D7_0814000	PF08_0075	60S ribosomal protein L13-2, putative	25 kDa	1.49738	0.175331	1.67637	0.224369	1.53676	0.186606	0.95458	-0.0201879	0.184642	-0.73367	0.158866	-0.798969	0.804172	-0.094651	0.72476	-0.139806	1.11387	0.0468331	1.10617	0.0438228	1.12161	0.0498434	1.12942	0.0528537	0.537054	0.43234	0.724814	1.15881	6.07453	7.10924
PF3D7_1140100	PF11_0412	vacuolar ATP synthase subunit f, putative	15 kDa	0.587699	-0.230845	0.442141	-0.354439	1.5369	0.186646	1.2	0.0791812	1.75968	0.245434	0.795103	-0.0995769	0.523163	-0.281363	1.19361	0.076863	1.27044	0.103956	1.0037	0.00160545	0.879852	-0.0555902	1.12923	0.0527806	0.890189	2.69962	0.826627	0.83642	0.500007	1.42023
PF3D7_1123900	PF11_0250	splicing factor, putative	16 kDa	1.059	0.024894	1.17716	0.0708346	2.03195	0.307912	0.82851	-0.0817022	0.285273	-0.54474	0.534908	-0.271721	0.787002	-0.104024	1.16025	0.0645525	1.01006	0.00434647	0.861211	-0.0648904	1.05295	0.0224083	1.12853	0.0525113	0.743159	0.985639	0.497089	1.03947	3.69103	2.10976
PF3D7_1211900	PFL0590c	non-SERCA-type Ca2+ -transporting P-ATPase (ATP4)	134 kDa	1.1602	0.0645347	1.46302	0.165252	1.3006	0.114144	0.580224	-0.236405	0.770727	-0.1131	0.736596	-0.132771	0.929376	-0.0318087	1.1442	0.0585003	1.0456	0.0193664	0.948904	-0.0227778	0.80348	-0.095025	1.12844	0.0524797	0.801044	0.782075	0.803937	1.63541	1.0425	1.53197
PF3D7_0321500	PFC0950c	peptidase, putative	126 kDa	0.364882	-0.437847	0.385439	-0.414044	1.40043	0.146261	1.71777	0.234966	1.62013	0.209549	0.788544	-0.103174	0.493865	-0.306392	2.25353	0.352864	0.477042	-0.321443	1.12677	0.0518341	0.522024	-0.282309	1.12677	0.0518341	1.35349	5.84667	0.34064	0.655946	0.322212	1.42892
PF3D7_0817700	MAL8P1.73	rhoptry neck protein 5 (RON5)	134 kDa	0.48407	-0.315092	0.123487	-0.908378	0.180785	-0.742837	0.378365	-0.422089	3.30353	0.518978	1.9732	0.295172	0.980236	-0.00866934	1.0148	0.00638216	1.08013	0.0334749	1.11049	0.0455161	0.688344	-0.162195	1.126	0.0515367	2.02499	8.21788	5.97464	2.93498	0.208366	0.570643
PF3D7_1129900	PF11_0310	transporter, putative	70 kDa	0.643703	-0.191315	1.64696	0.216682	2.48716	0.395703	0.603614	-0.219241	0.355813	-0.448779	0.286021	-0.543602	0.803502	-0.0950129	0.942375	-0.025776	0.84345	-0.0739408	0.910275	-0.0408275	1.37972	0.13979	1.12068	0.0494815	1.24825	0.572192	0.339122	1.50804	3.87766	3.91817
PF3D7_0215700	PFB0715w	DNA-directed RNA polymerase II second largest subunit, putative	152 kDa	1.33522	0.125553	1.36592	0.135426	1.55667	0.192196	0.96614	-0.0149597	0.371693	-0.429816	0.396189	-0.402097	0.961686	-0.0169666	0.775736	-0.110286	1.54076	0.187734	1.14364	0.0582909	0.458069	-0.339069	1.12011	0.04926	0.720245	0.567921	0.989778	1.18372	1.23239	2.8272
PF3D7_1337200	MAL13P1.186	1-deoxy-D-xylulose 5-phosphate synthase (DXS)	140 kDa	1.02181	0.00936881	1.03427	0.0146331	1.44237	0.159076	1.09657	0.0400376	0.884735	-0.0531867	0.611371	-0.213695	0.515345	-0.287902	0.62573	-0.203613	0.803078	-0.0952424	2.25576	0.353292	0.680002	-0.16749	1.12009	0.049252	0.504347	0.604998	0.556777	2.0571	0.768594	1.83209
PF3D7_0202000	PFB0100c	knob-associated histidine-rich protein (KAHRP)	71 kDa	1.22562	0.0883556	4.14558	0.617585	0.453321	-0.343595	0.0976849	-1.01017	0.0321567	-1.49273	0.0422679	-1.37399	0.973206	-0.0117953	1.16539	0.0664725	0.859052	-0.0659807	0.841373	-0.0750116	1.04306	0.0183077	1.11792	0.0484107	0.794052	0.281117	1.89502	8.61313	32.4367	26.4484
PF3D7_1442900	PF14_0407	protein transport protein SEC7, putative (SEC7)	405 kDa	2.74689	0.438841	1.15827	0.0638095	0.467101	-0.330589	0.482513	-0.316491	0.759929	-0.119227	0.478957	-0.319704	0.920707	-0.0358787	1.00752	0.00325517	1.12569	0.05142	0.986789	-0.00577573	0.841371	-0.0750126	1.11792	0.0484097	0.335182	0.869853	2.40995	2.0451	1.10717	2.33407
PF3D7_0705600	MAL7P1.201	RNA helicase, putative	136 kDa	0.971554	-0.0125332	0.846827	-0.0722052	1.39168	0.143541	1.09628	0.0399215	0.840263	-0.075585	0.850109	-0.0705252	0.551131	-0.258745	1.45444	0.162697	1.15706	0.0633573	0.818168	-0.0871577	0.901543	-0.0450135	1.11765	0.0483058	0.567268	1.71752	0.831412	0.746313	1.07293	1.31471
PF3D7_1457300	PF14_0546	conserved Plasmodium protein, unknown function	76 kDa	1.16548	0.066505	0.781419	-0.107116	2.00188	0.301437	1.00081	0.000351513	0.639761	-0.193982	0.467931	-0.329818	0.829556	-0.0811541	0.95291	-0.0209481	1.0213	0.00915491	1.0213	0.00915491	1.05732	0.0242064	1.11761	0.0482888	0.711772	1.21946	0.510174	1.02048	1.65268	2.3884
PF3D7_0617800	PFF0860c	histone H2A (H2A)	14 kDa	0.416874	-0.379995	0.192563	-0.715427	0.381695	-0.418284	2.07504	0.317026	1.68018	0.225355	1.36028	0.133629	0.817487	-0.0875193	1.1561	0.0629957	0.972161	-0.0122618	1.16414	0.066006	0.77339	-0.111602	1.11672	0.0479442	1.96099	6.00375	2.54696	0.561022	0.460303	0.820946
PF3D7_1036900	PF10_0361	conserved Plasmodium protein, unknown function	193 kDa	2.90905	0.463752	1.76514	0.246779	0.635188	-0.197098	0.33217	-0.47864	0.176145	-0.754131	0.180764	-0.742889	1.06296	0.0265155	1.20421	0.0807009	0.863389	-0.0637935	0.788992	-0.102927	0.964653	-0.0156287	1.1158	0.0475876	0.365396	0.682215	1.35927	2.37527	5.47649	6.17272
PF3D7_1225500	PFL1230w	small subunit rRNA processing factor, putative	53 kDa	2.84006	0.453327	1.34261	0.127948	0.9949	-0.00222043	0.26611	-0.574938	0.230876	-0.636621	0.301808	-0.520269	1.10791	0.0445064	0.725902	-0.139122	1.10026	0.0414961	0.887517	-0.0518232	1.06278	0.0264446	1.11562	0.0475167	0.390103	0.540667	1.1059	3.33515	4.60326	3.69646
PF3D7_1441200	PF14_0391	60S ribosomal protein L1, putative	25 kDa	1.00966	0.00417357	0.993886	-0.00266355	2.4027	0.380699	0.935526	-0.0289441	0.329243	-0.482483	0.329053	-0.482734	0.956633	-0.0192545	0.782432	-0.106553	1.06145	0.0259	1.12197	0.0499824	0.963287	-0.0162442	1.11422	0.0469721	0.947484	0.787246	0.441775	1.1993	2.92576	3.38615
PF3D7_0502000	PFE0100w	vacuolar protein sorting-associated protein 11, putative (VPS11)	152 kDa	1.73321	0.238851	0.752105	-0.123722	1.31562	0.119131	0.913751	-0.0391721	0.819457	-0.0864736	0.554256	-0.256289	1.40054	0.146295	1.25352	0.0981303	1.01817	0.00782126	0.714983	-0.145704	0.498609	-0.30224	1.11418	0.0469552	0.808061	1.66668	0.773909	0.782471	0.608463	2.01022
PF3D7_0815900	PF08_0066	lipoamide dehydrogenase (aLipDH)	76 kDa	0.761246	-0.118475	0.754325	-0.122441	0.878893	-0.0560641	0.989619	-0.00453181	1.33564	0.125689	1.29412	0.111974	0.629226	-0.201193	0.934101	-0.0296064	1.03645	0.0155481	1.02218	0.00952752	1.2672	0.102847	1.11084	0.0456511	0.826574	1.23833	1.17927	1.0329	0.948762	0.858376
PF3D7_1331800	PF13_0171	60S ribosomal protein L23, putative	15 kDa	0.695756	-0.157543	1.23105	0.0902765	1.88068	0.274316	1.3069	0.116241	0.273657	-0.562793	0.527379	-0.277877	0.84751	-0.0718553	0.824335	-0.0838965	1.16579	0.0666185	0.902064	-0.0447626	1.14974	0.0605979	1.11057	0.0455464	1.21811	0.669618	0.619873	0.690234	4.20137	2.10583
PF3D7_1243900	PFL2110c	double C2-like domain-containing protein (DOC2)	222 kDa	0.727623	-0.138094	0.600577	-0.221431	0.67565	-0.170278	0.866218	-0.062373	1.85948	0.269392	1.41771	0.151587	0.437291	-0.35923	1.16204	0.0652226	0.899169	-0.0461585	1.45062	0.161552	0.943873	-0.0250864	1.10701	0.0441505	0.600986	1.93488	1.33082	1.67465	0.507601	0.780842
PF3D7_0520000	PFE1005w	40S ribosomal protein S9, putative	22 kDa	1.96539	0.293448	1.9949	0.299921	1.21881	0.0859344	0.519122	-0.28473	0.194854	-0.71029	0.128911	-0.889709	0.924176	-0.0342451	0.937077	-0.0282245	0.862287	-0.0643481	1.18611	0.0741257	0.983666	-0.00715244	1.10668	0.0440227	0.470226	0.469736	0.707485	2.28484	5.04821	8.58482
PF3D7_1020900	PF10_0203	ADP-ribosylation factor (ARF1)	21 kDa	0.48562	-0.313703	0.521766	-0.282524	0.773561	-0.111505	1.85936	0.269365	1.21405	0.0842365	1.16274	0.0654831	0.885699	-0.052714	0.955871	-0.0196007	1.0316	0.0135126	1.0316	0.0135126	0.98958	-0.00454922	1.10564	0.0436156	1.82385	1.83199	1.33358	0.554815	0.815106	0.950895
PF3D7_1019400	PF10_0187	60S ribosomal protein L30e, putative	12 kDa	1.24577	0.0954371	1.9258	0.28461	1.54387	0.18861	0.897477	-0.0469766	0.212947	-0.671728	0.183846	-0.735546	0.617226	-0.209556	0.916287	-0.0379686	1.03805	0.0162168	1.00966	0.00417558	1.31391	0.118567	1.10487	0.0433095	0.495458	0.475797	0.672368	1.125	6.17014	6.00974
PF3D7_0318300	PFC0810c	conserved Plasmodium protein, unknown function	133 kDa	1.86136	0.26983	0.910089	-0.040916	1.0604	0.0254689	0.95024	-0.0221666	0.80302	-0.0952737	0.511925	-0.290794	0.319028	-0.496171	1.39644	0.145023	1.22413	0.0878271	1.16615	0.066755	0.791003	-0.101822	1.10325	0.0426726	0.171395	1.5344	1.1544	1.22722	0.985036	2.15509
PF3D7_0629200	PFF1415c	DnaJ protein, putative	45 kDa	0.794205	-0.100067	0.77266	-0.112012	1.8529	0.267851	1.19316	0.0767005	1.05349	0.0226312	0.513559	-0.28941	0.921065	-0.0357099	0.994039	-0.00259659	0.790794	-0.101936	1.11835	0.0485785	1.07279	0.0305167	1.10296	0.0425579	1.15973	1.28652	0.426788	0.937299	1.01832	2.14767
PF3D7_1318700	MAL13P1.102	conserved Plasmodium protein, unknown function	89 kDa	2.12732	0.327834	0.493494	-0.306718	0.359665	-0.444101	0.395911	-0.402403	1.44703	0.160476	1.24419	0.0948872	0.611373	-0.213694	1.4541	0.162594	1.31051	0.117439	0.939604	-0.0270551	0.582417	-0.234766	1.102	0.0421818	0.287391	2.94653	3.64368	2.37327	0.402493	0.885716
PF3D7_1212700	PFL0625c	eukaryotic translation initiation factor 3 subunit 10, putative	166 kDa	2.22273	0.346886	1.80035	0.255357	0.99372	-0.00273602	0.482839	-0.316197	0.259384	-0.586057	0.245582	-0.609803	0.882282	-0.0543924	1.15614	0.0630093	0.932588	-0.03031	1.02053	0.00882389	0.907087	-0.0423512	1.10138	0.0419372	0.396937	0.642173	0.938482	2.11359	3.49708	4.48477
PF3D7_0912000	PFI0585c	conserved Plasmodium protein, unknown function	189 kDa	1.47801	0.169678	0.889251	-0.0509757	1.34121	0.127495	1.03339	0.0142633	0.811075	-0.090939	0.53807	-0.269161	0.0881936	-1.05456	0.937452	-0.0280508	2.06597	0.315123	1.20315	0.08032	0.60576	-0.2177	1.09948	0.0411861	0.0596704	1.0542	1.54038	1.16428	0.74686	2.04337
PF3D7_0912400	PFI0605c	conserved Plasmodium protein, unknown function	53 kDa	0.733535	-0.134579	0.416644	-0.380235	1.43676	0.157384	1.93662	0.287045	1.05043	0.0213659	0.582116	-0.23499	1.18605	0.0741028	0.782501	-0.106515	0.930556	-0.0312577	1.0183	0.00787619	0.983614	-0.00717531	1.09898	0.0409895	1.61689	1.87811	0.647677	0.525813	0.936394	1.8879
PF3D7_0917900	PFI0875w	heat shock protein 70 (HSP70-2)	72 kDa	0.663653	-0.178059	0.919265	-0.0365591	1.01101	0.00475604	1.77077	0.248162	0.966596	-0.0147551	0.743178	-0.128907	0.968941	-0.0137027	1.01711	0.00736944	0.949001	-0.0227336	0.935935	-0.0287542	1.03131	0.01339	1.0977	0.0404827	1.46001	1.10644	0.938665	0.528547	1.06695	1.47703
PF3D7_1013300	PF10_0130	conserved Plasmodium protein, unknown function	75 kDa	0.980217	-0.00867778	0.388003	-0.411165	1.78302	0.251157	1.33248	0.124661	1.14997	0.0606858	0.562221	-0.250093	0.831204	-0.0802924	0.974865	-0.0110555	1.25117	0.0973153	0.670484	-0.173612	1.1755	0.0702226	1.09678	0.0401196	0.84798	2.51252	0.70171	0.503184	1.0222	1.9508
PF3D7_1326500	MAL13P1.145	conserved Plasmodium protein, unknown function	253 kDa	1.13879	0.0564437	0.903915	-0.0438726	0.882562	-0.0542546	1.01779	0.00765971	1.09609	0.0398444	0.994662	-0.00232451	0.511257	-0.291361	0.647127	-0.189011	1.49705	0.175236	1.18273	0.0728855	1.06594	0.027731	1.0959	0.0397722	0.448947	0.715916	1.69625	1.16205	0.972493	1.10178
PF3D7_0811600	PF08_0091	conserved Plasmodium protein, unknown function	144 kDa	0.502631	-0.298751	0.322998	-0.4908	0.454629	-0.342342	1.08612	0.0358773	2.52468	0.402206	1.46288	0.165208	0.888364	-0.0514091	0.90703	-0.0423782	1.19683	0.0780338	1.12445	0.0509411	0.789616	-0.102584	1.0937	0.0388999	1.76743	2.80816	2.63255	1.03529	0.312759	0.747638
PF3D7_0103500	PFA0175w	conserved Plasmodium protein, unknown function	219 kDa	0.726776	-0.138599	0.655738	-0.18327	1.00546	0.00236673	1.46995	0.167301	1.09836	0.040745	1.05738	0.0242299	1.0937	0.0388975	0.645825	-0.189885	1.35587	0.132217	0.852171	-0.0694733	0.958742	-0.0182982	1.0937	0.0388975	1.50486	0.984883	1.3485	0.57973	0.872885	1.03435
PF3D7_1218600	PFL0900c	arginine--tRNA ligase, putative	68 kDa	1.52184	0.182368	1.13717	0.0558267	1.81318	0.258442	0.805136	-0.0941307	0.421557	-0.375144	0.331223	-0.479879	0.62362	-0.20508	0.87584	-0.0575752	0.888066	-0.0515546	1.35542	0.132074	1.16372	0.0658471	1.09334	0.0387544	0.409781	0.77019	0.489783	1.68347	2.76052	3.30091
PF3D7_0704400	PF07_0017	phosphoinositide-binding protein, putative	119 kDa	0.529836	-0.275859	0.502125	-0.299189	1.01423	0.00613432	1.3257	0.122444	1.983	0.297324	0.979586	-0.00895735	0.958421	-0.0184435	1.692	0.228401	0.706486	-0.150897	0.691946	-0.159928	0.857811	-0.0666083	1.09333	0.0387522	1.8089	3.36969	0.696577	0.521949	0.432582	1.11612
PF3D7_1347500	MAL13P1.237	DNA/RNA-binding protein Alba 4 (ALBA4)	42 kDa	0.99545	-0.00198056	0.780063	-0.107871	1.66862	0.222357	1.54665	0.189393	0.348874	-0.457331	0.582477	-0.234722	1.02711	0.0116176	0.767689	-0.114815	1.04869	0.0206485	0.610724	-0.214155	1.45256	0.162133	1.09323	0.0387103	1.03181	0.984137	0.628481	0.394868	4.16355	1.87686
PF3D7_0410300	PFD0505c	protein phosphatase, putative	105 kDa	1.5587	0.192763	1.08461	0.0352723	1.34178	0.127682	0.791651	-0.101466	0.673127	-0.171903	0.58088	-0.235914	1.03417	0.0145902	1.00589	0.00254905	1.07064	0.0296417	0.857654	-0.0666879	0.938525	-0.027554	1.09313	0.0386726	0.663479	0.927421	0.797921	1.08337	1.39428	1.88186
PF3D7_0215000	PFB0685c	acyl-CoA synthetase (ACS9)	102 kDa	1.02896	0.0123982	0.971946	-0.012358	1.34932	0.130115	1.16742	0.0672274	0.942081	-0.0259115	0.640724	-0.193329	0.640232	-0.193663	1.18646	0.0742538	0.658231	-0.181622	1.18646	0.0742538	1.23685	0.0923156	1.09177	0.0381302	0.622213	1.22071	0.487824	1.01631	1.31289	1.70396
PF3D7_1142400	PF11_0436	coproporphyrinogen-III oxidase (CPO)	56 kDa	1.3271	0.122905	0.895796	-0.0477911	1.70808	0.232507	0.958719	-0.0183088	0.661836	-0.179249	0.501811	-0.299459	0.131814	-0.880037	0.868489	-0.0612355	1.53324	0.185609	1.33476	0.125403	1.04	0.0170323	1.0917	0.0381044	0.0993248	0.969517	0.89764	1.39223	1.57138	2.17552
PF3D7_0314700	PFC0610c	zinc finger protein, putative	136 kDa	1.44807	0.160789	1.36678	0.1357	1.06573	0.0276472	0.638234	-0.19502	0.653287	-0.184896	0.784245	-0.105548	0.399333	-0.398665	1.70015	0.230488	1.01092	0.00471543	1.01092	0.00471543	0.787671	-0.103655	1.09101	0.0378287	0.275769	1.24391	0.948567	1.58393	1.2057	1.39116
PF3D7_0310400	PFC0435w	parasite-infected erythrocyte surface protein (PIESP1)	154 kDa	0.442304	-0.354279	0.307835	-0.511682	0.333395	-0.477041	1.95147	0.290362	2.39711	0.379688	1.02519	0.0108043	0.718831	-0.143373	1.04516	0.0191833	0.843071	-0.074136	1.15968	0.0643378	1.14371	0.0583172	1.08954	0.0372451	1.6252	3.3952	2.52874	0.594258	0.477122	1.06277
PF3D7_0623500	PFF1130c	superoxide dismutase [Fe] (SOD2)	23 kDa	0.684904	-0.16437	0.577508	-0.238442	0.840932	-0.0752391	1.99595	0.300149	1.16109	0.0648675	0.844985	-0.0731511	0.890068	-0.0505767	0.579141	-0.237215	1.05116	0.0216705	0.915091	-0.0385355	1.4763	0.169175	1.08823	0.036722	1.29955	1.00283	1.25	0.458475	1.27147	1.28787
PF3D7_1009700	PF10_0094	tubulin--tyrosine ligase, putative	66 kDa	0.601948	-0.220441	0.175355	-0.756083	0.209195	-0.679449	0.269697	-0.569123	3.01897	0.479859	2.04837	0.311408	0.980727	-0.00845205	0.802138	-0.0957507	0.859711	-0.0656477	1.62667	0.2113	0.642569	-0.19208	1.08818	0.0367024	1.62925	4.57438	4.10961	6.03147	0.212844	0.531245
PF3D7_1368200	MAL13P1.344	RNAse L inhibitor protein, putative	70 kDa	0.677827	-0.168881	0.872527	-0.0592211	1.79688	0.25452	1.69483	0.229127	0.581685	-0.235312	0.427603	-0.36896	0.779343	-0.108271	1.00023	9.959e-05	1.07202	0.0302026	1.14103	0.0572953	0.920399	-0.036024	1.08698	0.0362232	1.14977	1.14636	0.596599	0.673237	1.5823	2.54204
PF3D7_1403900	PF14_0036	phosphatase, putative	35 kDa	0.345208	-0.46192	1.03239	0.0138445	2.8228	0.45068	0.953608	-0.0206302	0.512468	-0.290333	0.378262	-0.422207	0.610744	-0.214141	1.09326	0.0387245	1.25583	0.0989305	0.91297	-0.0395433	1.04148	0.0176524	1.08571	0.0357142	1.76921	1.05896	0.444888	0.957386	2.03229	2.87026
PF3D7_1441600	PF14_0395	acid cluster protein 33 homologue, putative	68 kDa	0.741999	-0.129597	0.801264	-0.0962242	1.01936	0.00832756	1.15211	0.0614954	1.43659	0.157332	0.995654	-0.0018916	0.948555	-0.0229375	1.05249	0.022217	1.14378	0.0583406	0.749398	-0.125288	1.02371	0.0101758	1.08208	0.0342582	1.27838	1.31353	1.12205	0.650455	0.712597	1.0868
PF3D7_0728500	MAL7P1.154a	conserved Plasmodium protein, unknown function	17 kDa	0.969697	-0.013364	1.04762	0.0202034	0.865801	-0.062582	1.09091	0.0377886	0.969697	-0.013364	1.03463	0.0147859	0.92231	-0.0351232	1.14339	0.0581961	0.808502	-0.0923189	1.08924	0.037124	0.954835	-0.0200717	1.08172	0.0341137	0.951132	1.09142	0.93382	0.998471	0.984674	1.04551
PF3D7_1014900	PF10_0146	conserved Plasmodium protein, unknown function	268 kDa	1.13514	0.0550476	0.541963	-0.26603	0.584637	-0.233114	0.682788	-0.165714	2.0569	0.313213	1.26316	0.101458	0.775483	-0.110428	1.43711	0.157489	0.968059	-0.0140982	1.00917	0.0039636	0.728584	-0.13752	1.0816	0.0340666	0.683163	2.65167	1.65583	1.47801	0.354215	0.856267
PF3D7_1026600	PF10_0262	conserved Plasmodium protein, unknown function	197 kDa	3.22022	0.507885	0.473278	-0.324884	0.272376	-0.564831	0.251127	-0.600107	0.681906	-0.166275	0.996297	-0.00161096	1.01523	0.00656236	1.03656	0.0155933	0.559341	-0.252323	1.52816	0.18417	0.780137	-0.107829	1.08058	0.0336551	0.315266	2.19017	2.05356	6.08523	1.14405	1.08459
PF3D7_1004200	PF10_0045	conserved Plasmodium membrane protein, unknown function	358 kDa	0.703548	-0.152706	0.598918	-0.222633	1.05352	0.0226419	1.19062	0.0757729	1.60192	0.204642	1.03909	0.0166515	0.986887	-0.00573255	1.73022	0.238102	0.742754	-0.129155	0.889432	-0.050887	0.57076	-0.243546	1.07994	0.0334014	1.40273	2.88891	0.705023	0.747033	0.356297	1.03932
PF3D7_0926700	PFI1310w	glutamine-dependent NAD(+) synthetase, putative (NADSYN)	98 kDa	0.445091	-0.351551	0.536037	-0.270805	2.20618	0.343642	1.62979	0.212133	0.717928	-0.143919	0.528207	-0.277196	0.266027	-0.575074	1.04221	0.0179553	0.926361	-0.0332198	1.3944	0.144388	1.29204	0.111275	1.07896	0.0330068	0.597692	1.94429	0.419893	0.85557	1.79967	2.04269
PF3D7_1226000	PFL1255c	conserved Plasmodium protein, unknown function	108 kDa	0.572555	-0.242183	0.577287	-0.238608	1.7082	0.232539	1.22082	0.0866517	1.16877	0.067729	0.856467	-0.0672894	1.19414	0.077055	1.53259	0.185426	1.06878	0.0288902	0.639923	-0.193872	0.488345	-0.311274	1.07622	0.0319005	2.08563	2.65481	0.625678	0.524175	0.417828	1.25658
PF3D7_0703500	MAL7P1.12	erythrocyte membrane-associated antigen	263 kDa	2.16447	0.335352	2.03415	0.308384	0.841375	-0.0750102	0.485501	-0.313809	0.277479	-0.556771	0.217135	-0.663271	0.609378	-0.215113	1.21876	0.0859168	0.917264	-0.0375055	1.16103	0.0648447	1.01777	0.007649	1.0758	0.0317314	0.281537	0.599146	1.0902	2.39141	3.66792	4.95453
PF3D7_0532300	PFE1600w	Plasmodium exported protein (PHISTb), unknown function	60 kDa	1.11414	0.0469381	3.24653	0.51142	1.29457	0.112125	0.20219	-0.694241	0.0539526	-1.26799	0.079956	-1.09715	1.0166	0.00715146	1.11246	0.0462854	1.22583	0.0884296	0.739057	-0.131322	0.831482	-0.0801472	1.07457	0.0312339	0.912459	0.342662	0.946902	3.65527	15.4113	13.4395
PF3D7_0219100	PFB0880w	conserved protein, unknown function	50 kDa	0.73916	-0.131261	0.60702	-0.216797	1.95733	0.291664	0.846524	-0.0723605	1.16036	0.064592	0.807295	-0.0929676	1.40777	0.148532	1.61711	0.208738	0.860599	-0.065199	0.556099	-0.254848	0.484112	-0.315054	1.07431	0.0311306	1.90456	2.66401	0.43968	0.65692	0.417209	1.33076
PF3D7_0103200	PFA0160c	nucleoside transporter 4 (NT4)	50 kDa	0.341151	-0.467053	0.51994	-0.284047	2.14878	0.332192	1.35797	0.132891	1.07044	0.0295629	0.688897	-0.161846	1.12448	0.0509525	0.706744	-0.150738	1.00644	0.00278766	1.04918	0.0208495	1.04193	0.0178392	1.07122	0.0298804	3.29614	1.35928	0.468377	0.772607	0.973366	1.55498
PF3D7_0717100	MAL7P1.83	conserved Plasmodium protein, unknown function	109 kDa	0.385542	-0.413928	0.454996	-0.341992	1.89086	0.276659	1.74344	0.241408	1.0404	0.017199	0.623671	-0.205044	0.887112	-0.0520218	1.56611	0.194823	1.06969	0.0292563	0.766941	-0.115238	0.640463	-0.193506	1.06969	0.0292563	2.30095	3.44203	0.565715	0.4399	0.615595	1.71514
PF3D7_1431100	PF14_0290	conserved Plasmodium protein, unknown function	41 kDa	1.5438	0.18859	1.33577	0.125731	1.23723	0.0924491	0.468066	-0.329693	0.714416	-0.146049	0.704151	-0.152334	0.725567	-0.139323	0.573228	-0.241673	1.64397	0.215893	1.13067	0.0533364	0.856889	-0.0670756	1.06968	0.029254	0.469989	0.429138	1.32875	2.41563	1.19943	1.51911
PF3D7_1105600	PF11_0067	translocon component PTEX88 (PTEX88)	91 kDa	1.81121	0.257969	1.50518	0.177588	1.14343	0.0582085	0.388392	-0.41073	0.325976	-0.486814	0.700856	-0.154371	0.396797	-0.401431	1.2892	0.11032	1.12231	0.0501138	1.4912	0.173536	0.631334	-0.199741	1.06916	0.0290417	0.219079	0.856508	0.981534	3.83942	1.93675	1.5255
PF3D7_1216900	PFL0815w	DNA-binding chaperone, putative	56 kDa	2.1047	0.323191	1.78725	0.252185	1.24713	0.0959133	0.479524	-0.319189	0.249427	-0.603057	0.161328	-0.792289	0.989859	-0.00442649	1.30613	0.115986	0.648553	-0.188055	0.969488	-0.0134574	1.01769	0.00761471	1.06828	0.0286868	0.470309	0.730803	0.520034	2.02177	4.08011	6.6218
PF3D7_1364100	PF13_0338	6-cysteine protein (P92)	93 kDa	0.265186	-0.576449	0.128921	-0.889678	0.279877	-0.553033	2.19469	0.341373	2.11465	0.325239	1.29117	0.110983	0.996704	-0.00143368	0.917155	-0.0375573	1.07567	0.0316796	1.09827	0.0407105	0.843955	-0.0736809	1.06824	0.0286693	3.7585	7.11411	3.84338	0.500423	0.399099	0.827344
PF3D7_1216700	PFL0805w	perforin-like protein 2 (PLP2)	125 kDa	1.02938	0.0125774	0.790521	-0.102086	1.09763	0.0404561	1.03507	0.0149702	0.892891	-0.0492016	1.0891	0.0370676	0.825166	-0.0834586	0.679599	-0.167747	1.47709	0.169407	1.32203	0.121242	0.629709	-0.20086	1.06641	0.0279225	0.801612	0.859685	1.34571	1.27724	0.705247	0.979163
PF3D7_1461900	PF14_0589	valine--tRNA ligase, putative	128 kDa	1.30661	0.116147	1.17433	0.0697892	2.00056	0.301152	0.928812	-0.0320723	0.320628	-0.493999	0.281951	-0.549827	1.21117	0.0832061	0.755972	-0.121494	0.924282	-0.0341956	0.810231	-0.0913913	1.23662	0.092237	1.06172	0.0260104	0.926955	0.643749	0.462011	0.87233	3.85688	3.76563
PF3D7_0423700	PFD1120c	early transcribed membrane protein 4 (ETRAMP4)	15 kDa	0.532251	-0.273883	0.306207	-0.513984	0.676537	-0.169708	1.24532	0.0952811	1.49428	0.174431	1.68262	0.225987	1.26183	0.101002	0.635306	-0.197017	0.815368	-0.0886464	0.911	-0.0404816	1.31542	0.119064	1.06107	0.025745	2.37075	2.07476	1.20521	0.731539	0.880305	0.630606
PF3D7_0830400	PF08_0004	conserved Plasmodium protein, unknown function	16 kDa	1.18671	0.0743456	0.706085	-0.151143	1.75957	0.245406	0.819468	-0.0864682	0.650464	-0.186777	0.820894	-0.0857131	0.688797	-0.161909	1.17458	0.0698844	1.12674	0.0518226	0.877914	-0.0565482	1.07337	0.0307505	1.0586	0.0247299	0.580424	1.66352	0.640349	1.07132	1.65017	1.28956
PF3D7_1204400	PFL0220c	conserved Plasmodium membrane protein, unknown function	40 kDa	0.900919	-0.0453141	0.94382	-0.0251107	1.26864	0.103339	0.808989	-0.0920575	1.00511	0.00221241	1.05567	0.0235278	2.55233	0.406937	0.299747	-0.523246	1.02941	0.0125876	0.61209	-0.213185	0.448076	-0.348648	1.05835	0.0246288	2.83303	0.317589	0.811426	0.756611	0.445799	1.00254
PF3D7_1110400	PF11_0111	asparagine-rich antigen	174 kDa	2.59153	0.413556	1.96453	0.293259	0.637549	-0.195486	0.370218	-0.431542	0.223362	-0.65099	0.215448	-0.666658	0.382038	-0.417893	1.85548	0.268455	0.698237	-0.155997	1.13429	0.0547239	0.871631	-0.0596675	1.05833	0.0246209	0.147418	0.944487	1.09519	3.06384	3.90232	4.91223
PF3D7_0713700	MAL7P1.67	conserved Plasmodium protein, unknown function	24 kDa	0.382086	-0.417839	0.330224	-0.481191	1.20511	0.0810281	1.62049	0.209646	1.7148	0.234214	0.989165	-0.00473109	1.33937	0.1269	0.63356	-0.198212	0.921179	-0.0356559	0.865469	-0.0627486	1.18227	0.0727149	1.05816	0.0245501	3.50542	1.91858	0.764392	0.534079	0.689447	1.06975
PF3D7_1117100	PF11_0177	deubiquinating/deneddylating enzyme (UCH54)	54 kDa	0.378132	-0.422357	0.255219	-0.593087	0.881524	-0.0547659	2.30793	0.363223	1.3489	0.129981	0.958442	-0.0184341	1.57057	0.196058	0.389931	-0.409012	1.28457	0.108759	1.12607	0.0515636	0.570892	-0.243446	1.05796	0.0244709	4.15351	1.52783	1.45722	0.487911	0.423227	1.10384
PF3D7_0501200	PFE0060w	parasite-infected erythrocyte surface protein (PIESP2)	49 kDa	0.457923	-0.339207	1.6852	0.226652	2.33776	0.3688	0.994751	-0.00228577	0.283465	-0.547501	0.251538	-0.599397	0.900507	-0.045513	1.06349	0.0267342	0.834399	-0.0786263	1.21319	0.0839299	0.932263	-0.0304615	1.05615	0.0237239	1.9665	0.631076	0.356922	1.2196	3.28882	4.19875
PF3D7_1441400	PF14_0393	FACT complex subunit SSRP1, putative (FACT-S)	59 kDa	0.652512	-0.185412	0.821854	-0.0852053	1.95365	0.290847	1.52796	0.184113	0.634645	-0.197469	0.465691	-0.331902	1.06294	0.0265088	0.971348	-0.0126251	1.13136	0.0536015	0.833966	-0.0788517	0.944786	-0.0246663	1.0556	0.0234985	1.629	1.1819	0.579101	0.545802	1.48868	2.26673
PF3D7_1116200.1	PF11_0169	pyridoxine biosynthesis protein PDX2 (PDX2)	25 kDa	1.12711	0.0519647	1.12823	0.0523973	2.3407	0.369345	0.411644	-0.385479	0.404343	-0.39325	0.542072	-0.265943	0.775643	-0.110338	1.4374	0.157578	0.621344	-0.206668	0.744046	-0.1284	1.36932	0.136506	1.05224	0.0221149	0.688172	1.27403	0.265453	1.8075	3.38654	1.94114
PF3D7_1233300	PFL1605w	pentatricopeptide repeat protein, putative	170 kDa	0.856157	-0.0674468	0.766398	-0.115546	1.18757	0.0746599	1.084	0.0350311	1.084	0.0350311	1.0374	0.015946	0.262701	-0.580538	1.4656	0.166017	1.30269	0.114842	1.11072	0.0456046	0.807478	-0.0928692	1.05081	0.0215222	0.306838	1.91233	1.09694	1.02465	0.744903	1.01292
PF3D7_0807300	PF08_0110	ras-related protein Rab-18 (RAB18)	23 kDa	0.860531	-0.0652335	0.62216	-0.206098	1.43334	0.156349	1.54666	0.189394	0.919225	-0.036578	0.693372	-0.159034	0.683402	-0.165324	1.6481	0.216984	0.979968	-0.00878829	1.1414	0.0574383	0.496824	-0.303798	1.0503	0.0213147	0.794163	2.649	0.683695	0.73798	0.540481	1.51478
PF3D7_1440500	PF14_0384	allantoicase, putative	65 kDa	0.716604	-0.144721	0.938826	-0.0274147	2.42697	0.385064	0.714107	-0.146236	0.741573	-0.129846	0.531835	-0.274223	0.267961	-0.571929	0.281283	-0.550856	1.37563	0.138502	1.22272	0.0873271	1.80262	0.255904	1.04979	0.0211005	0.373931	0.299611	0.566811	1.71224	2.4308	1.97389
PF3D7_1350100	PF13_0262	lysine--tRNA ligase (KRS1)	68 kDa	1.1308	0.0533858	1.18808	0.0748474	1.90071	0.278915	1.00248	0.00107673	0.48291	-0.316134	0.34199	-0.465987	0.741802	-0.129712	1.51478	0.180349	0.736678	-0.132722	0.985622	-0.00628958	0.972053	-0.0123102	1.04907	0.0208031	0.655998	1.27497	0.387581	0.983181	2.01291	3.06754
PF3D7_0935900	PFI1735c	ring-exported protein 1 (REX1)	83 kDa	2.9886	0.475467	2.54819	0.406232	0.222732	-0.652217	0.0319022	-1.49618	0.0477074	-1.32141	0.132581	-0.877517	1.01911	0.00822271	1.3635	0.134655	1.01911	0.00822271	0.794057	-0.100148	0.756449	-0.12122	1.04777	0.0202639	0.341001	0.535086	4.57552	24.8904	15.856	7.9028
PF3D7_1329900	MAL13P1.158	conserved Plasmodium protein, unknown function	85 kDa	0.641913	-0.192524	0.58905	-0.229848	2.41661	0.383207	0.800503	-0.0966368	0.879799	-0.0556167	0.72404	-0.140237	0.821746	-0.0852624	1.2542	0.0983659	1.50187	0.176634	0.597398	-0.223736	0.777419	-0.109345	1.04737	0.0200981	1.28015	2.12919	0.621479	0.746278	0.883633	1.44656
PF3D7_0527200	PFE1355c	ubiquitin carboxyl-terminal hydrolase, putative	71 kDa	0.585926	-0.232157	0.679466	-0.167832	1.30956	0.117127	1.70711	0.232261	1.2039	0.0805895	0.686503	-0.163358	0.605699	-0.217743	1.4811	0.170585	0.833164	-0.0792697	1.50178	0.176606	0.530959	-0.274939	1.0473	0.0200702	1.03375	2.1798	0.636215	0.87972	0.441033	1.52555
PF3D7_0602400	PFF0115c	elongation factor G (EF-G)	108 kDa	0.420976	-0.375742	0.507776	-0.294328	2.25244	0.352653	1.64485	0.216125	0.748644	-0.125725	0.506148	-0.295722	0.695279	-0.157841	1.22745	0.0890037	0.917426	-0.0374289	1.20219	0.0799728	0.911089	-0.0404392	1.04657	0.0197668	1.65159	2.41731	0.407303	0.730882	1.21699	2.06771
PF3D7_0821600	PF08_0040	clp1-related protein, putative	79 kDa	2.1785	0.338157	1.32775	0.123116	1.42461	0.153696	0.512641	-0.290187	0.250381	-0.601399	0.292187	-0.534339	0.806978	-0.0931385	1.13336	0.0543662	1.31094	0.117583	0.712322	-0.147324	0.993506	-0.00282948	1.0429	0.0182426	0.370429	0.853592	0.920208	1.38951	3.96798	3.56929
PF3D7_0822600	PF08_0036	protein transport protein SEC23 (SEC23)	86 kDa	1.49898	0.175796	1.17669	0.0706605	0.823053	-0.0845721	0.779809	-0.108012	1.00951	0.00410865	0.78635	-0.104384	1.35394	0.131601	0.434422	-0.362089	0.964042	-0.0159042	0.72556	-0.139326	1.48161	0.170734	1.04042	0.0172091	0.903242	0.369191	1.1713	0.930434	1.46766	1.3231
PF3D7_1311900	PF13_0065	vacuolar ATP synthase subunit a (vapA)	69 kDa	0.591717	-0.227886	0.970098	-0.0131843	1.51994	0.181827	1.2898	0.110521	1.02206	0.0094751	0.710305	-0.148555	0.61849	-0.208668	1.24558	0.0953727	0.793786	-0.100297	1.19484	0.0773109	1.10713	0.0441976	1.04017	0.0171049	1.04525	1.28398	0.522247	0.926381	1.08323	1.4644
PF3D7_1123400	PF11_0245	translation elongation factor EF-1, subunit alpha, putative	63 kDa	0.770749	-0.113087	1.01084	0.00468354	2.2997	0.361672	1.13833	0.0562676	0.40813	-0.389202	0.381217	-0.418827	0.600471	-0.221508	1.35113	0.130697	0.588114	-0.230539	0.92285	-0.034869	1.49917	0.175852	1.03826	0.0163061	0.779075	1.33664	0.255735	0.810706	3.67328	2.72354
PF3D7_1442300	PF14_0401	tRNA binding protein, putative	46 kDa	1.05976	0.025209	0.735698	-0.1333	2.15628	0.333705	1.3557	0.132165	0.333333	-0.477121	0.352748	-0.452535	0.421617	-0.375082	1.29595	0.112587	0.935628	-0.028897	0.910043	-0.0409382	1.39862	0.1457	1.03814	0.0162575	0.397841	1.76152	0.433908	0.671269	4.19587	2.94301
PF3D7_0929400	PFI1445w	high molecular weight rhoptry protein 2 (RhopH2)	163 kDa	0.403293	-0.394379	0.101902	-0.991819	0.179708	-0.745433	0.508875	-0.293389	3.40531	0.532156	1.90201	0.279214	1.22586	0.088442	0.88503	-0.0530421	1.1678	0.0673699	0.891186	-0.0500318	0.792124	-0.101207	1.03799	0.0161948	3.03963	8.68515	6.49835	1.75129	0.232615	0.545734
PF3D7_0721600	PF07_0088	40S ribosomal protein S5, putative	22 kDa	0.815514	-0.0885687	1.08943	0.0371989	2.46778	0.392307	1.11134	0.0458467	0.196592	-0.706435	0.288656	-0.539619	0.98837	-0.00508025	0.896965	-0.0472245	1.06668	0.028033	0.890769	-0.0502348	1.11971	0.0491051	1.03751	0.0159918	1.21196	0.823335	0.432241	0.801528	5.69561	3.59427
PF3D7_1118500	PF11_0191	box C/D snoRNP rRNA 2'-O-methylation factor, putative	69 kDa	1.18826	0.0749112	1.05061	0.0214404	2.11538	0.325389	0.478239	-0.320355	0.602733	-0.219875	0.574266	-0.240887	0.854194	-0.0684434	1.0088	0.00380381	1.31279	0.118195	0.713327	-0.146711	1.07373	0.0308965	1.03716	0.015845	0.718862	0.960204	0.620592	1.49157	1.78144	1.80606
PF3D7_1227200	PFL1315w	potassium channel (K1)	232 kDa	1.09478	0.0393255	1.12739	0.0520754	1.55424	0.191519	0.951548	-0.0215693	0.784212	-0.105567	0.561924	-0.250322	0.418091	-0.37873	1.4762	0.169145	1.00827	0.00357857	1.43583	0.157104	0.624983	-0.204132	1.03662	0.0156198	0.381896	1.30939	0.648724	1.50894	0.796956	1.84477
PF3D7_0604500	PFF0220w	conserved Plasmodium protein, unknown function	334 kDa	2.53211	0.403483	1.83486	0.263603	0.572477	-0.242242	0.44526	-0.351386	0.329052	-0.482735	0.296942	-0.527329	1.11065	0.0455787	0.8959	-0.0477406	0.980377	-0.00860668	1.32998	0.123847	0.646808	-0.189225	1.03628	0.0154757	0.438628	0.488265	1.71252	2.98698	1.96567	3.48983
PF3D7_0909600	PFI0465c	conserved Plasmodium protein, unknown function	72 kDa	0.266122	-0.57492	0.160763	-0.793814	0.615804	-0.210558	1.65668	0.219238	2.69482	0.43053	1.12807	0.0523343	0.811237	-0.0908521	1.37382	0.137931	0.726078	-0.139017	1.06304	0.0265496	0.991851	-0.00355341	1.03397	0.0145084	3.04837	8.54564	1.17907	0.64167	0.368058	0.916588
PF3D7_0305800	PFC0260w	P-loop containing nucleoside triphosphate hydrolase, putative	132 kDa	0.936986	-0.0282668	0.846575	-0.0723344	0.89589	-0.0477451	0.945205	-0.0244738	1.21644	0.0850901	1.17329	0.0694045	0.912195	-0.0399121	0.970914	-0.0128194	1.18708	0.0744793	1.03341	0.0142733	0.86299	-0.0639945	1.03341	0.0142733	0.973542	1.14687	1.32503	1.09332	0.70944	0.880783
PF3D7_1149400	PF11_0511	Plasmodium exported protein, unknown function	25 kDa	0.233713	-0.631317	1.12207	0.0500217	3.22423	0.508425	0.970588	-0.012965	0.248261	-0.605092	0.212919	-0.671786	0.929146	-0.0319163	0.961912	-0.0168648	1.29592	0.112578	0.961912	-0.0168648	0.82016	-0.0861017	1.03095	0.0132382	3.97559	0.857262	0.401932	0.991061	3.30362	4.84199
PF3D7_1410400	PF14_0102	rhoptry-associated protein 1 (RAP1)	90 kDa	0.355582	-0.44906	0.0612693	-1.21276	0.149553	-0.825205	0.363621	-0.439351	3.04399	0.483444	2.28048	0.358027	1.33885	0.126734	1.06511	0.0273936	0.940174	-0.0267918	0.847332	-0.0719463	0.779705	-0.10807	1.02883	0.0123421	3.76525	17.384	6.28656	2.33026	0.256145	0.451144
PF3D7_0827900	MAL8P1.17	protein disulfide isomerase (PDI8)	56 kDa	0.546997	-0.262015	0.868192	-0.0613842	1.37587	0.138579	1.69811	0.229965	1.04316	0.0183492	0.611545	-0.213572	0.702285	-0.153487	1.00705	0.00304892	1.08683	0.0361622	0.98632	-0.00598198	1.18931	0.0752961	1.02821	0.0120798	1.28389	1.15993	0.789921	0.580835	1.14011	1.68132
PF3D7_0600500	PFF0025w	rifin,PIR protein (RIF)	42 kDa	0.936585	-0.0284526	1.03902	0.0166257	0.746341	-0.127062	0.95122	-0.0217192	0.973171	-0.011811	1.25854	0.0998658	0.846708	-0.0722663	0.907479	-0.0421633	1.49478	0.174578	1.03522	0.0150324	0.687741	-0.162575	1.02807	0.0120221	0.904037	0.873396	2.00281	1.08831	0.706701	0.816876
PF3D7_1343700	PF13_0238	kelch protein K13 (K13)	84 kDa	1.75562	0.244431	0.906098	-0.0428249	0.734987	-0.13372	0.343149	-0.464518	1.14306	0.0580675	1.12358	0.050604	0.822547	-0.0848392	1.04839	0.0205213	1.1795	0.0716964	0.958048	-0.0186126	0.964712	-0.0156023	1.02681	0.0114904	0.468522	1.15703	1.60478	2.79193	0.843976	0.913874
PF3D7_1407600	PF14_0073	conserved Plasmodium protein, unknown function	241 kDa	0.961068	-0.0172459	0.874305	-0.0583371	1.1079	0.0444996	1.04783	0.0202912	1.00779	0.00336851	1.00278	0.00120604	0.290776	-0.536441	1.20412	0.08067	0.736103	-0.133061	1.61103	0.207103	1.1313	0.0535773	1.02668	0.0114331	0.302555	1.37723	0.664414	1.53749	1.12256	1.02383
PF3D7_1027300	PF10_0268	peroxiredoxin (nPrx)	44 kDa	1.65835	0.219675	0.492448	-0.307639	0.265898	-0.575285	0.769555	-0.11376	2.1186	0.326049	1.05101	0.0216083	1.21874	0.0859127	0.714693	-0.14588	1.03914	0.0166758	0.956208	-0.0194478	1.04637	0.0196861	1.02484	0.0106552	0.734916	1.45131	3.90805	1.24255	0.493898	0.975095
PF3D7_0504000	PFE0195w	cation transporting P-ATPase (ATPase3)	283 kDa	0.461091	-0.336213	0.71876	-0.143416	1.64288	0.215606	1.68163	0.22573	0.937682	-0.0279446	0.65289	-0.18516	0.843968	-0.0736741	1.12917	0.0527585	0.917169	-0.0375505	1.32433	0.121995	0.760626	-0.118829	1.02474	0.0106143	1.83037	1.57099	0.558269	0.787527	0.811178	1.56955
PF3D7_1201000	PFL0050c	Plasmodium exported protein (PHISTb), unknown function	77 kDa	0.152407	-0.816995	0.71967	-0.142867	4.22999	0.626339	0.47868	-0.319955	0.278404	-0.555324	0.175241	-0.756365	0.896523	-0.0474385	0.947641	-0.0233561	1.26788	0.103076	0.88418	-0.0534591	0.98106	-0.00830464	1.02272	0.00975716	5.88242	1.31677	0.299735	1.84712	3.52387	5.83609
PF3D7_1419700	PF14_0191	conserved Plasmodium protein, unknown function	60 kDa	1.84867	0.266859	1.05799	0.0244817	1.83995	0.264806	0.601453	-0.220798	0.435472	-0.36104	0.271217	-0.566684	1.00709	0.00306688	1.06451	0.0271493	0.841006	-0.0752009	1.16489	0.0662832	0.901368	-0.0450979	1.02115	0.00908748	0.544763	1.00616	0.45708	1.93679	2.06986	3.76505
PF3D7_1423000	PF14_0221	GTPase, putative	57 kDa	1.77439	0.249048	1.24242	0.0942679	1.42901	0.155036	0.679158	-0.168029	0.387097	-0.41218	0.46272	-0.334682	1.19599	0.0777269	0.654381	-0.184169	1.19599	0.0777269	1.07044	0.0295621	0.863461	-0.0637572	1.01974	0.00849004	0.674029	0.5267	0.836933	1.57613	2.23061	2.2038
PF3D7_1414200	PF14_0140	conserved Plasmodium protein, unknown function	48 kDa	2.91584	0.464763	1.24579	0.0954455	0.43095	-0.365574	0.28513	-0.544957	0.745094	-0.127789	0.469171	-0.328668	1.29901	0.113614	0.645021	-0.190426	1.03341	0.014274	0.998211	-0.000777478	1.00515	0.00223282	1.01919	0.00825342	0.445503	0.51776	2.39799	3.5009	1.34903	2.17231
PF3D7_1038000.2	PF10_0372	antigen UB05	14 kDa	0.623223	-0.205356	0.371091	-0.43052	0.87336	-0.0588065	1.47113	0.16765	1.31462	0.118799	1.33859	0.126648	1.08411	0.0350743	1.00453	0.001961	0.956949	-0.0191111	1.01151	0.0049713	0.924352	-0.0341626	1.01855	0.0079816	1.73952	2.70695	1.09571	0.687576	0.703135	0.760911
PF3D7_0416300	PFD0790c	DNA helicase MCM9, putative (MCM9)	171 kDa	0.77	-0.113509	0.64	-0.19382	0.925	-0.0338583	1.265	0.102091	1.27	0.103804	1.165	0.0663259	0.989687	-0.00450213	1.03889	0.01657	1.45907	0.164075	0.89816	-0.0466463	0.596686	-0.224254	1.01751	0.00753907	1.28531	1.62327	1.57737	0.710008	0.469832	0.8734
PF3D7_1457000	PF14_0543	signal peptide peptidase (SPP)	48 kDa	0.557574	-0.253697	0.881088	-0.0549807	1.4435	0.159417	1.29287	0.111555	0.995914	-0.00177798	0.870767	-0.0600982	0.994826	-0.00225298	0.98113	-0.00827358	1.19957	0.0790251	0.764462	-0.116644	1.04429	0.0188191	1.01573	0.00677792	1.7842	1.11354	0.831014	0.59129	1.04857	1.16648
PF3D7_0616800	PFF0815w	malate:quinone oxidoreductase, putative	60 kDa	0.377286	-0.423329	0.667828	-0.175335	1.81641	0.259213	1.5614	0.193514	0.851768	-0.0696787	0.756924	-0.120948	1.00754	0.00326119	0.807108	-0.0930684	1.18168	0.0724981	0.901771	-0.0449036	1.08736	0.0363745	1.01455	0.00627149	2.67049	1.20856	0.650556	0.57754	1.2766	1.34035
PF3D7_0801000	PF08_0137	Plasmodium exported protein (PHISTc), unknown function	147 kDa	2.02818	0.307107	1.55731	0.192375	1.56752	0.195212	0.291563	-0.535268	0.165826	-0.780346	0.333657	-0.476699	0.711959	-0.147545	1.35648	0.132413	0.999907	-4.03025e-05	1.03517	0.0150112	0.882621	-0.0542257	1.01387	0.0059803	0.351033	0.871039	0.637893	3.55041	5.32256	3.03864
PF3D7_0521300	PFE1070c	conserved Plasmodium protein, unknown function	162 kDa	2.61855	0.418061	1.34165	0.12764	0.716358	-0.14487	0.582799	-0.234481	0.400675	-0.397208	0.355143	-0.449596	0.731764	-0.135629	1.35609	0.132288	0.939165	-0.0272582	1.18054	0.0720817	0.778868	-0.108536	1.01357	0.00585512	0.279454	1.01076	1.31103	2.02564	1.94389	2.85398
PF3D7_0806300	MAL8P1.134	ferlin, putative	198 kDa	0.501006	-0.300157	0.356137	-0.448383	0.413481	-0.383545	0.938632	-0.0275047	2.44769	0.388756	1.61922	0.209305	0.934224	-0.0295489	0.960489	-0.0175077	0.889977	-0.050621	1.41602	0.151069	0.79105	-0.101796	1.00824	0.00356436	1.8647	2.69697	2.1524	1.5086	0.323183	0.622673
PF3D7_1234000	PFL1640c	conserved Plasmodium protein, unknown function	51 kDa	0.505165	-0.296567	0.446583	-0.350098	1.94085	0.287992	1.53672	0.186595	0.917787	-0.0372581	0.719117	-0.1432	0.435591	-0.360921	1.38612	0.141799	0.51443	-0.288674	1.76669	0.24716	0.889488	-0.0508598	1.00769	0.00332558	0.862276	3.10383	0.265054	1.14965	0.969166	1.40128
PF3D7_1473200	PF14_0700	DnaJ protein, putative	52 kDa	0.811335	-0.0907997	0.852542	-0.0692842	1.25061	0.0971214	1.60527	0.205547	0.947758	-0.0233026	0.636306	-0.196334	0.462983	-0.334435	1.4035	0.147213	0.992425	-0.00330214	1.05631	0.0237906	1.0785	0.0328215	1.00628	0.00271846	0.570643	1.64625	0.793554	0.658026	1.13795	1.58144
PF3D7_1466300	PF14_0632	26S proteasome regulatory subunit RPN2, putative (RPN2)	133 kDa	1.0047	0.00203755	1.07828	0.0327309	1.32722	0.122944	0.985416	-0.00638048	1.10721	0.0442295	0.649682	-0.187299	0.912895	-0.0395794	1.0414	0.0176163	0.985222	-0.00646608	1.04864	0.0206266	1.00592	0.00256482	1.00592	0.00256482	0.908622	0.965796	0.742319	1.06416	0.908522	1.54833
PF3D7_1104400	PF11_0055	conserved protein, unknown function	49 kDa	0.805616	-0.0938719	0.97583	-0.0106259	1.00195	0.000848194	1.65362	0.218435	1.15364	0.0620707	0.595415	-0.22518	1.05581	0.0235874	0.716161	-0.144989	1.12378	0.0506801	0.894006	-0.0486598	1.20443	0.0807831	1.00581	0.0025153	1.31057	0.733899	1.12158	0.540636	1.04403	1.68926
PF3D7_1212000	PFL0595c	glutathione peroxidase-like thioredoxin peroxidase (TPx(Gl))	24 kDa	0.271372	-0.566435	0.300745	-0.521801	1.44936	0.161178	2.3573	0.372415	1.10522	0.0434476	0.663306	-0.178286	0.997858	-0.000931169	0.610011	-0.214662	1.13046	0.0532542	0.931035	-0.0310342	1.32584	0.122491	1.0048	0.00207913	3.67708	2.02833	0.779968	0.394958	1.19962	1.51484
PF3D7_0710400	MAL7P1.32	DNA repair protein, putative	48 kDa	1.14971	0.0605882	0.739207	-0.131234	2.12219	0.326785	0.972482	-0.0121186	0.730119	-0.136607	0.397248	-0.400938	1.07204	0.0302102	0.858777	-0.0661193	0.784778	-0.105253	1.03552	0.0151587	1.24864	0.0964368	1.00025	0.00010725	0.932443	1.16175	0.369796	1.06482	1.71019	2.51794
PF3D7_1362900	MAL13P1.316	conserved Plasmodium protein, unknown function	196 kDa	0.95212	-0.0213081	0.911081	-0.0404431	0.943912	-0.0250683	0.968536	-0.0138841	1.16553	0.0665222	1.0855	0.0356296	0.970591	-0.0129639	1.13048	0.0532627	0.886956	-0.0520978	1.26307	0.101427	0.751026	-0.124345	0.997878	-0.000922726	1.0194	1.24081	0.939659	1.3041	0.644366	0.91928
PF3D7_1333200	PF13_0182	ubiquitin-activating enzyme (UBA1)	219 kDa	0.585662	-0.232353	0.622114	-0.20613	1.30984	0.117219	1.40705	0.148309	1.39247	0.143785	0.860267	-0.0653666	1.1379	0.0561032	1.11448	0.0470723	1.25386	0.0982474	0.750733	-0.124515	0.745547	-0.127525	0.997488	-0.00109248	1.94292	1.79144	0.957257	0.533552	0.535415	1.15951
PF3D7_1244500	PFL2135c	conserved Plasmodium protein, unknown function	95 kDa	1.46271	0.165158	0.803528	-0.0949987	0.851644	-0.0697419	0.587009	-0.231355	0.721732	-0.141624	1.36047	0.133687	0.832567	-0.0795806	0.580609	-0.236116	1.58627	0.200377	0.750352	-0.124735	1.25322	0.0980271	0.996982	-0.0013128	0.569195	0.722574	1.8626	1.27826	1.73641	0.732824
PF3D7_0220000	PFB0915w	liver stage antigen 3 (LSA3)	176 kDa	3.49414	0.54334	1.29098	0.110921	0.274233	-0.561881	0.257384	-0.589419	0.325942	-0.48686	0.349472	-0.456587	0.776197	-0.110028	1.28743	0.109724	0.781596	-0.107018	1.40883	0.148858	0.749757	-0.125079	0.996191	-0.00165717	0.222142	0.997247	2.85012	5.47365	2.30028	2.85056
PF3D7_0311200	PFC0470w	valine--tRNA ligase, putative	165 kDa	0.849188	-0.0709962	0.727378	-0.13824	1.83063	0.2626	1.12413	0.0508165	0.87355	-0.0587123	0.664733	-0.177353	0.0601143	-1.22102	0.961829	-0.0169019	1.74576	0.241984	0.684847	-0.164407	1.5517	0.190809	0.995748	-0.00185041	0.0707904	1.32232	0.953639	0.609224	1.77632	1.49797
PF3D7_0936000	PFI1740c	ring-exported protein 2 (REX2)	11 kDa	2.89876	0.462212	1.88494	0.275297	0.721665	-0.141664	0.0399327	-1.39867	0.121971	-0.913744	0.280042	-0.552776	0.955185	-0.0199123	1.17597	0.0703967	1.19239	0.0764173	0.825793	-0.0831286	0.854915	-0.0680771	0.995748	-0.00185052	0.329515	0.623878	1.65227	20.6796	7.00918	3.5557
PF3D7_0202100	PFB0105c	Plasmodium exported protein (PHISTc), unknown function,liver stage associated protein 2 (LSAP2)	35 kDa	1.79001	0.252856	0.352018	-0.453435	0.224851	-0.648104	0.169849	-0.769938	0.521867	-0.28244	2.33652	0.368569	0.302154	-0.519772	1.35037	0.130453	1.13552	0.0551952	1.4777	0.169587	0.73885	-0.131443	0.995404	-0.00200053	0.1688	3.83608	5.05009	8.7001	1.41578	0.42602
PF3D7_0102900	PFA0145c	aspartate--tRNA ligase	73 kDa	1.02857	0.0122345	0.915756	-0.0382201	2.42206	0.384185	0.784034	-0.105665	0.54895	-0.260468	0.36271	-0.44044	0.275952	-0.559167	1.29458	0.11213	0.836529	-0.0775188	1.19126	0.0760065	1.40687	0.148254	0.994807	-0.00226133	0.268286	1.41368	0.345379	1.5194	2.56284	2.7427
PF3D7_0316700	PFC0730w	HVA22/TB2/DP1 family protein, putative	26 kDa	0.483144	-0.315924	0.934553	-0.0293962	1.17449	0.0698506	1.25754	0.0995212	1.61671	0.208632	0.80435	-0.0945549	1.11616	0.0477279	0.834248	-0.0787047	1.13962	0.0567588	0.81708	-0.0877356	1.1008	0.0417073	0.992094	-0.00344716	2.31021	0.892671	0.970305	0.649745	0.680888	1.23341
PF3D7_0709000	MAL7P1.27	chloroquine resistance transporter (CRT)	49 kDa	1.52376	0.182918	0.807265	-0.092984	1.68774	0.227305	0.724432	-0.140003	0.347457	-0.459099	0.768872	-0.114146	1.02687	0.0115153	1.25549	0.098814	0.938386	-0.0276186	0.964767	-0.0155774	0.822594	-0.0848143	0.991891	-0.00353619	0.673903	1.55524	0.556001	1.33176	2.36747	1.29006
PF3D7_1351400	PF13_0268	60S ribosomal protein L17, putative	23 kDa	1.18632	0.0742031	1.91919	0.283118	1.65149	0.217876	0.631322	-0.199749	0.336038	-0.473611	0.290736	-0.536502	1.06305	0.0265553	0.682175	-0.166104	1.23817	0.0927819	1.15526	0.0626789	0.869474	-0.0607434	0.991864	-0.00354771	0.896091	0.35545	0.749731	1.8299	2.58742	3.41157
PF3D7_0424600	PFD1170c	Plasmodium exported protein (PHISTb), unknown function	36 kDa	1.7951	0.254088	0.882206	-0.0544298	0.919708	-0.03635	0.346038	-0.460876	0.382228	-0.417677	1.3516	0.130848	1.13885	0.0564658	0.951038	-0.021802	1.20378	0.0805482	0.833686	-0.0789977	0.881221	-0.0549153	0.991425	-0.00374024	0.634422	1.07802	1.30888	2.40923	2.30548	0.73352
PF3D7_1342400	PF13_0232	casein kinase II beta chain (CK2beta2)	45 kDa	1.01474	0.00635309	1.04906	0.0207995	1.84257	0.265423	1.43108	0.155663	0.385376	-0.414115	0.304234	-0.516792	0.793639	-0.100377	1.20293	0.0802411	1.01858	0.00799391	0.815951	-0.0883357	1.17818	0.0712102	0.990724	-0.00404729	0.782114	1.14668	0.552803	0.570166	3.05721	3.25645
PF3D7_1133800	PF11_0348	RNA (uracil-5-)methyltransferase, putative	102 kDa	1.29604	0.112617	0.737097	-0.132475	1.25169	0.0974963	0.961896	-0.0168718	1.21116	0.0832028	0.709379	-0.149121	0.340044	-0.468465	1.19234	0.076399	0.820055	-0.0861572	1.39841	0.145636	1.26032	0.100481	0.988828	-0.00487908	0.262372	1.61761	0.655159	1.45381	1.04059	1.39393
PF3D7_1220900	PFL1005c	heterochromatin protein 1 (HP1)	31 kDa	0.527086	-0.278118	0.519835	-0.284134	1.42341	0.153331	1.8197	0.260001	1.2024	0.0800484	0.681273	-0.166679	0.678816	-0.168248	0.712565	-0.147176	1.16562	0.0665557	1.40551	0.147834	1.05051	0.0214012	0.98698	-0.00569151	1.28787	1.37075	0.818889	0.772384	0.873681	1.44873
PF3D7_1003800	PF10_0041	U5 small nuclear ribonuclear protein, putative	143 kDa	1.41801	0.15168	1.05998	0.0252994	2.11433	0.325173	0.716993	-0.144485	0.389977	-0.408962	0.323023	-0.490767	0.562776	-0.249664	1.07224	0.0302936	1.17335	0.0694275	1.69423	0.228973	0.51073	-0.291808	0.986666	-0.00582998	0.396877	1.01157	0.554951	2.36297	1.30964	3.05448
PF3D7_1437700	PF14_0357	succinyl-CoA ligase, putative	111 kDa	0.445104	-0.351539	0.404409	-0.39318	0.539212	-0.268241	1.52353	0.18285	2.11615	0.325547	1.25774	0.0995896	0.913742	-0.0391762	1.1018	0.0421019	0.852552	-0.0692792	1.43382	0.156493	0.711956	-0.147547	0.986137	-0.00606291	2.05287	2.72447	1.58111	0.941116	0.336439	0.784057
PF3D7_1474400	PF14_0712	conserved Plasmodium protein, unknown function	358 kDa	0.930481	-0.0312924	0.858289	-0.0663666	0.938503	-0.0275645	1.02674	0.0114596	1.13904	0.056538	1.11497	0.0472645	1.34596	0.129032	1.19635	0.0778567	1.17988	0.0718361	0.53538	-0.271338	0.757141	-0.120823	0.9853	-0.00643173	1.44652	1.39387	1.25719	0.521437	0.66472	0.883698
PF3D7_0721100	PF07_0087	conserved Plasmodium protein, unknown function	29 kDa	0.142455	-0.846323	0.169932	-0.769725	2.13762	0.329931	1.85227	0.267704	1.12301	0.0503838	0.711785	-0.147651	1.07044	0.0295642	0.834052	-0.0788066	1.10054	0.0416054	0.805642	-0.0938581	1.20431	0.0807393	0.98501	-0.00655943	7.51427	4.90815	0.514842	0.434948	1.0724	1.38386
PF3D7_1103800	PF11_0049	CCR4-NOT transcription complex subunit 1, putative (NOT1)	392 kDa	0.996466	-0.00153733	0.879859	-0.0555871	1.27915	0.106922	1.09541	0.0395753	1.05654	0.0238848	0.783569	-0.105923	0.709434	-0.149088	0.989479	-0.00459333	1.03867	0.0164788	1.68733	0.2272	0.59244	-0.227356	0.982644	-0.00760363	0.71195	1.12459	0.812001	1.54037	0.560738	1.25406
PF3D7_0815200	PF08_0069	importin beta, putative	100 kDa	1.17507	0.0700622	1.14855	0.0601495	1.48575	0.171946	1.14261	0.0578988	0.562797	-0.249648	0.504617	-0.297038	0.445841	-0.35082	1.67551	0.224147	1.31458	0.118787	0.910418	-0.040759	0.671101	-0.173212	0.982549	-0.00764574	0.379418	1.45881	0.884791	0.796787	1.19244	1.94712
PF3D7_1117300	PF11_0179	conserved Plasmodium protein, unknown function	15 kDa	0.844436	-0.0734333	0.505179	-0.296555	0.637176	-0.195741	1.43087	0.155599	1.66321	0.220948	1.10515	0.0434215	1.24281	0.0944033	1.0025	0.00108404	0.803072	-0.0952456	1.09703	0.0402179	0.872726	-0.059122	0.981868	-0.00794686	1.47176	1.98444	1.26036	0.766689	0.524723	0.888447
PF3D7_0934100	PFI1650w	DNA repair helicase RAD3, putative (RAD3)	123 kDa	0.93432	-0.0295043	1.20629	0.0814519	1.44866	0.160966	1.05643	0.0238404	0.712303	-0.147335	0.659574	-0.180736	1.03003	0.0128488	1.05899	0.02489	0.884346	-0.0533778	1.25935	0.100148	0.786044	-0.104553	0.981243	-0.00822328	1.10244	0.877886	0.610459	1.19208	1.10352	1.48769
PF3D7_1145400	PF11_0465	dynamin-like protein (DYN1)	96 kDa	1.07551	0.0316145	0.810811	-0.0910805	0.681171	-0.166744	1.08951	0.0372324	1.52993	0.18467	0.992283	-0.00336429	1.02261	0.00971087	0.774995	-0.110701	1.10363	0.0428242	1.03689	0.0157315	1.08092	0.0337933	0.980955	-0.00835093	0.950816	0.955827	1.6202	0.951698	0.706518	0.988584
PF3D7_0414000	PFD0685c	chromosome associated protein, putative	141 kDa	0.806241	-0.0935354	0.585808	-0.232245	1.27428	0.105266	1.69099	0.228141	1.13236	0.0539847	0.665828	-0.176638	1.00058	0.000249948	0.566768	-0.246595	1.03586	0.0153014	1.32945	0.123672	1.08736	0.0363735	0.979984	-0.00878095	1.24104	0.967498	0.812897	0.786196	0.96026	1.47183
PF3D7_0411200	PFD0555c	conserved Plasmodium protein, unknown function	151 kDa	0.707424	-0.15032	0.660262	-0.180284	1.60349	0.205067	1.10044	0.0415651	1.03231	0.013812	0.930131	-0.0314559	0.784383	-0.105472	0.952393	-0.0211837	0.894795	-0.0482764	1.49447	0.174486	0.894795	-0.0482764	0.979169	-0.00914248	1.10879	1.44245	0.558029	1.35807	0.866785	1.05272
PF3D7_0808000	MAL8P1.124	conserved Plasmodium protein, unknown function	164 kDa	0.628492	-0.201701	0.523743	-0.280882	1.83101	0.26269	1.24022	0.0934999	1.01397	0.0060236	0.825419	-0.0833255	0.204384	-0.689553	1.07875	0.0329194	1.34663	0.129249	1.51504	0.180424	0.876214	-0.0573896	0.978983	-0.00922484	0.325198	2.05969	0.73546	1.22159	0.864145	1.18604
PF3D7_1116600	PF11_0173	oligosaccharyl transferase STT3 subunit, putative	102 kDa	0.495204	-0.305216	0.353335	-0.451814	2.28731	0.359325	1.09079	0.0377401	1.1296	0.052925	0.765224	-0.116211	0.695351	-0.157796	0.868028	-0.0614661	0.868028	-0.0614661	1.50089	0.176348	1.09112	0.0378738	0.976583	-0.010291	1.40417	2.45667	0.379498	1.37597	0.965937	1.2762
PF3D7_1134100	PF11_0352	protein disulfide isomerase (PDI-11)	49 kDa	0.299951	-0.52295	0.280774	-0.551644	1.17522	0.0701181	2.24422	0.351066	1.12703	0.0519348	0.936363	-0.0285558	1.25987	0.100326	0.981648	-0.00804436	1.06679	0.0280792	0.897061	-0.0471783	0.819762	-0.0863122	0.974867	-0.0110547	4.20026	3.49622	0.907739	0.39972	0.727366	1.04112
PF3D7_1412400	PF14_0123	conserved Plasmodium protein, unknown function	391 kDa	1.69175	0.228337	1.13196	0.0538306	0.980412	-0.00859122	0.859794	-0.0656057	0.785567	-0.104817	0.609278	-0.215184	0.795558	-0.0993283	0.846768	-0.0722356	1.32872	0.123434	1.14873	0.0602176	0.907543	-0.0421326	0.972681	-0.0120296	0.470257	0.748055	1.35527	1.33605	1.15527	1.59645
PF3D7_0501000	PFE0050w	Plasmodium exported protein, unknown function	31 kDa	0.609196	-0.215243	1.20487	0.0809407	2.96649	0.472243	0.791008	-0.101819	0.215323	-0.66691	0.213666	-0.670265	1.10833	0.0446675	0.816985	-0.0877857	1.09307	0.0386469	1.11603	0.0476778	0.894022	-0.0486518	0.971565	-0.0125282	1.81933	0.678068	0.368472	1.4109	4.15201	4.54713
PF3D7_0703900	MAL7P1.15	conserved Plasmodium membrane protein, unknown function	514 kDa	1.75353	0.243914	0.983607	-0.00717858	1.31939	0.120373	0.634257	-0.197735	0.681741	-0.166381	0.64104	-0.193115	1.06955	0.0292018	0.970639	-0.0129424	0.880873	-0.0550865	1.37269	0.137573	0.735607	-0.133354	0.970639	-0.0129424	0.609941	0.986816	0.667637	2.16425	1.07901	1.51416
PF3D7_0627300	PFF1325c	E3 ubiquitin-protein ligase RNF5, putative (RNF5)	53 kDa	1.16222	0.0652898	0.975223	-0.010896	1.06901	0.0289799	1.09513	0.0394654	1.05585	0.0236021	0.745889	-0.127326	0.895625	-0.0478738	1.15746	0.0635073	1.00763	0.00330134	1.16551	0.0665176	0.807183	-0.0930283	0.966584	-0.0147605	0.770613	1.18687	0.942587	1.06427	0.764486	1.29588
PF3D7_1010800	PF10_0105	50S ribosomal protein L22, mitochondrial, putative	37 kDa	1.01518	0.00654493	0.888286	-0.051447	1.39262	0.143834	1.39588	0.144848	0.670282	-0.173742	0.645879	-0.189849	0.594996	-0.225486	1.47524	0.168863	1.15745	0.0635027	1.2066	0.0815645	0.599134	-0.222476	0.966574	-0.0147651	0.586096	1.66077	0.831129	0.864404	0.893854	1.49653
PF3D7_0621100	PFF1020c	conserved Plasmodium protein, unknown function	159 kDa	0.731798	-0.135609	0.269025	-0.570207	0.28877	-0.539448	0.547923	-0.261281	2.67051	0.426594	1.78661	0.25203	0.570424	-0.243802	1.24842	0.0963617	1.02819	0.0120733	1.17292	0.069269	1.01403	0.00605267	0.966008	-0.0150194	0.779483	4.64054	3.56058	2.14067	0.379716	0.540693
PF3D7_1231100	PFL1500w	ras-related protein Rab-2 (RAB2)	24 kDa	0.550499	-0.259244	0.550012	-0.259628	1.33122	0.124251	0.874665	-0.0581581	1.95522	0.291196	1.04259	0.0181133	1.13111	0.0535056	0.938053	-0.0277725	1.22073	0.0866189	0.839581	-0.0759373	0.9061	-0.042824	0.964426	-0.0157313	2.0547	1.70551	0.916997	0.959889	0.463426	0.925029
PF3D7_1250100	PFL2405c	osmiophilic body protein (G377)	377 kDa	0.968675	-0.013822	0.824096	-0.084022	0.99759	-0.00104776	0.896386	-0.0475052	1.1494	0.0604703	1.16024	0.0645482	0.799717	-0.0970639	0.696194	-0.15727	1.58839	0.200956	1.02638	0.0113069	0.925023	-0.0338476	0.964305	-0.0157858	0.825578	0.844797	1.59222	1.14502	0.804789	0.831124
PF3D7_0803800	MAL8P1.142	proteasome subunit beta type-4	31 kDa	0.593101	-0.226872	0.635264	-0.197046	1.33671	0.126038	1.66227	0.2207	1.33058	0.124041	0.664204	-0.177699	0.74602	-0.127249	0.705778	-0.151332	1.38251	0.140667	1.05503	0.0232657	1.14654	0.0593893	0.964122	-0.0158682	1.25783	1.111	1.03426	0.634695	0.861685	1.45155
PF3D7_0518300	PFE0915c	proteasome subunit beta type-1, putative	27 kDa	0.271884	-0.565617	0.317657	-0.498041	1.26599	0.10243	1.74266	0.241214	1.78906	0.252626	0.906822	-0.0424779	1.0474	0.0201114	1.09188	0.0381732	1.09188	0.0381732	1.03298	0.0140908	0.772073	-0.112342	0.963802	-0.0160122	3.85237	3.43727	0.862468	0.592758	0.431551	1.06283
PF3D7_1417800	PF14_0177	DNA replication licensing factor MCM2 (MCM2)	112 kDa	0.232723	-0.633161	0.221352	-0.654917	0.819457	-0.086474	2.3295	0.367263	1.66999	0.222715	0.962729	-0.0164959	1.02571	0.0110259	0.911698	-0.0401492	0.880642	-0.0552007	1.04003	0.0170465	1.17823	0.0712319	0.963681	-0.0160668	4.40745	4.11877	1.07467	0.446461	0.705533	1.00099
PF3D7_1254400	PFL2625w	rifin,PIR protein (RIF)	42 kDa	0.85592	-0.0675668	0.85592	-0.0675668	0.950071	-0.0222438	0.85592	-0.0675668	1.19829	0.0785613	1.26248	0.101225	1.0902	0.0375081	0.989382	-0.00463605	0.719267	-0.14311	1.2698	0.103735	0.969021	-0.013667	0.962327	-0.0166773	1.27372	1.15593	0.757066	1.48355	0.808671	0.76225
PF3D7_1362200	PF13_0330	RuvB-like helicase 3 (RUVB3)	55 kDa	1.32377	0.121812	1.5995	0.203984	1.57205	0.196467	0.79975	-0.0970455	0.313163	-0.50423	0.372115	-0.429323	1.22587	0.0884433	0.728905	-0.137329	1.1125	0.0462991	0.995713	-0.0018657	0.975222	-0.0108966	0.961796	-0.0169172	0.926044	0.455708	0.707672	1.24503	3.1141	2.58467
PF3D7_1301700	MAL13P1.61	Plasmodium exported protein (hyp8), unknown function (GEXP07)	28 kDa	2.33228	0.367781	1.8527	0.267806	0.993581	-0.00279693	0.141101	-0.850471	0.167098	-0.777029	0.426703	-0.369874	0.888556	-0.0513153	1.03493	0.0149113	1.17246	0.0690967	0.992772	-0.00315049	0.952331	-0.0212123	0.958955	-0.018202	0.380982	0.558606	1.18003	7.03592	5.69924	2.24736
PF3D7_1134000	PF11_0351	heat shock protein 70 (HSP70-3)	73 kDa	0.41448	-0.382496	0.762895	-0.117535	3.26786	0.514264	1.08787	0.036578	0.275705	-0.559555	0.212315	-0.673019	1.18737	0.0745853	0.93159	-0.0307752	0.964442	-0.0157237	0.925155	-0.0337855	1.03366	0.0143793	0.957781	-0.018734	2.86471	1.22113	0.295129	0.850426	3.74916	4.51113
PF3D7_1241100	PFL1975c	conserved Plasmodium protein, unknown function	54 kDa	1.1041	0.0430082	0.998388	-0.000700717	1.34592	0.12902	0.901658	-0.0449581	0.777292	-0.109416	0.848802	-0.0711934	0.912309	-0.0398583	1.31731	0.119688	0.715783	-0.145219	1.30821	0.116677	0.788725	-0.103075	0.957665	-0.0187862	0.826292	1.31944	0.531815	1.45089	1.01471	1.12825
PF3D7_1019600	PF10_0189	conserved Plasmodium protein, unknown function	146 kDa	0.655582	-0.183373	0.477435	-0.321086	0.495249	-0.305176	0.894299	-0.0485171	2.44418	0.388133	1.38599	0.141759	1.11358	0.0467216	1.17707	0.070804	1.09825	0.040701	1.10589	0.0437113	0.549125	-0.260329	0.956082	-0.019505	1.69861	2.46542	2.21757	1.2366	0.224666	0.689821
PF3D7_0323700	PFC1060c	U4/U6.U5 tri-snRNP-associated protein 1, putative (SART1)	83 kDa	2.0949	0.321163	1.56799	0.195343	0.735127	-0.133637	0.56728	-0.246202	0.533286	-0.27304	0.509384	-0.292955	0.212407	-0.672831	1.87242	0.272403	0.541451	-0.266441	1.29675	0.112857	1.12109	0.0496407	0.955881	-0.0195962	0.101392	1.19415	0.73654	2.28591	2.10223	1.87654
PF3D7_1227600	PFL1335w	cyclin related protein, putative	132 kDa	0.876986	-0.0570074	0.623695	-0.205028	0.669995	-0.173928	1.55788	0.192533	1.47345	0.168334	0.966863	-0.0146349	0.505047	-0.296668	1.3421	0.127784	0.923055	-0.0347723	1.17649	0.0705882	1.0977	0.0404852	0.955607	-0.0197208	0.575889	2.15185	1.3777	0.755189	0.744991	0.988358
PF3D7_0930800	PFI1500w	conserved Plasmodium membrane protein, unknown function	544 kDa	0.683761	-0.165096	0.615385	-0.210853	1.17094	0.0685347	1.16667	0.0669468	1.48718	0.172363	1.02885	0.0123504	0.813644	-0.0895657	0.587422	-0.23105	1.21627	0.0850316	1.72007	0.235547	0.708318	-0.149772	0.95427	-0.0203288	1.18995	0.954561	1.03872	1.47435	0.476283	0.927515
PF3D7_0614500	PFF0700c	60S ribosomal protein L19 (RPL19)	22 kDa	1.25253	0.0977881	1.25166	0.0974864	2.16395	0.335246	0.832952	-0.0793803	0.257488	-0.589242	0.24544	-0.610054	0.847462	-0.0718798	0.785248	-0.104993	1.19021	0.0756249	1.16572	0.066594	1.05791	0.0244498	0.953444	-0.0207047	0.6766	0.627365	0.55002	1.3995	4.10858	3.88463
PF3D7_1361100	PF13_0324	protein transport protein Sec24A (SEC24A)	107 kDa	1.34559	0.128913	0.841842	-0.0747693	0.827562	-0.0821997	0.874866	-0.0580584	1.22956	0.08975	0.967824	-0.0142036	0.889374	-0.0509157	1.09495	0.0393933	0.796012	-0.0990805	1.22337	0.0875581	1.04309	0.0183212	0.953207	-0.0208127	0.660954	1.30066	0.961876	1.39835	0.848342	0.984897
PF3D7_0422000	PFD1035w	steroid dehydrogenase, putative	37 kDa	0.528169	-0.277227	0.799296	-0.0972925	1.8169	0.259331	1.13498	0.0549869	0.811033	-0.0909615	0.884977	-0.0530682	1.09484	0.039349	0.650993	-0.186424	1.46481	0.165782	0.88314	-0.0539703	0.95311	-0.020857	0.95311	-0.020857	2.07289	0.814459	0.806214	0.778113	1.17518	1.07699
PF3D7_1310400	PF13_0056	conserved Plasmodium protein, unknown function	133 kDa	1.75588	0.244496	1.35173	0.13089	1.3566	0.132451	0.720662	-0.142268	0.445058	-0.351584	0.388817	-0.410255	0.727216	-0.138336	1.01428	0.00615809	1.03559	0.015189	1.19786	0.0784053	1.07211	0.0302405	0.95294	-0.0209346	0.41416	0.750358	0.763375	1.66216	2.40893	2.45087
PF3D7_0724600	MAL7P1.132	protein kinase, putative	244 kDa	1.30353	0.115121	0.687059	-0.163006	0.781176	-0.107251	1.25647	0.0991523	1.26118	0.100776	0.848235	-0.0714837	1.0646	0.0271864	0.876795	-0.057102	0.818079	-0.087205	1.58042	0.198774	0.707259	-0.150421	0.952844	-0.0209784	0.816706	1.27616	1.04724	1.25783	0.560793	1.12332
PF3D7_1407900	PF14_0076	plasmepsin I (PMI)	51 kDa	2.39443	0.379203	1.00096	0.000417426	0.834234	-0.0787123	0.360014	-0.443681	0.180983	-0.742363	0.967277	-0.0144493	1.03435	0.0146659	0.888054	-0.0515607	1.1163	0.0477792	0.938689	-0.0274783	1.07082	0.0297174	0.951793	-0.0214577	0.431979	0.887201	1.33811	2.60737	5.91672	0.983992
PF3D7_0724400	PF07_0103	mitochondrial import inner membrane translocase subunit TIM14, putative (PAM18)	13 kDa	1.20021	0.0792585	0.388336	-0.410793	2.37909	0.376411	0.934566	-0.02939	0.796942	-0.0985735	0.424876	-0.371738	1.74772	0.242472	0.709795	-0.148867	0.95626	-0.0194242	0.996868	-0.00136239	0.639703	-0.194022	0.949654	-0.0224345	1.45617	1.82779	0.401944	1.06666	0.802697	2.23514
PF3D7_1239100	PFL1895w	mitochondrial ribosomal protein L23 precursor, putative	32 kDa	0.268388	-0.571236	0.380447	-0.419705	1.44155	0.15883	2.14711	0.331854	0.944893	-0.0246175	0.849435	-0.0708698	0.75533	-0.121863	1.09823	0.0406931	0.962714	-0.0165026	1.58577	0.200239	0.6485	-0.18809	0.94946	-0.0225232	2.81432	2.88668	0.667833	0.738559	0.686322	1.11775
PF3D7_1354800	PF13_0289	metacaspase 1 (MCA1)	72 kDa	1.51417	0.180176	1.33074	0.124093	0.987215	-0.0055882	0.670372	-0.173684	0.877154	-0.0569242	0.684547	-0.164597	1.31474	0.118841	0.916864	-0.037695	1.20145	0.0797067	0.661944	-0.179179	0.9558	-0.0196332	0.949197	-0.0226435	0.86829	0.688989	1.21701	0.987427	1.08966	1.38661
PF3D7_1108400	PF11_0096	casein kinase 2, alpha subunit (CK2alpha)	40 kDa	0.659657	-0.180682	0.512952	-0.289923	2.03357	0.308259	1.60194	0.204647	0.592212	-0.227523	0.597803	-0.223442	1.05311	0.0224754	0.955721	-0.0196688	0.989425	-0.0046173	0.962369	-0.0166585	1.09025	0.0375269	0.94912	-0.0226791	1.59646	1.86318	0.486546	0.600751	1.84098	1.58768
PF3D7_1354700	PF13_0288	conserved Plasmodium protein, unknown function	49 kDa	0.88498	-0.0530667	0.836265	-0.077656	1.07172	0.0300807	0.925575	-0.0335883	1.08796	0.0366116	1.16712	0.0671147	1.10467	0.0432331	0.981879	-0.00794205	1.08194	0.0342022	1.18396	0.0733361	0.699122	-0.155447	0.948433	-0.0229935	1.24824	1.17412	1.00954	1.27916	0.642601	0.812628
PF3D7_0905400	PFI0265c	high molecular weight rhoptry protein 3 (RhopH3)	105 kDa	0.393096	-0.405501	0.0828985	-1.08145	0.195761	-0.708274	0.542267	-0.265786	3.08387	0.489096	2.04755	0.311234	0.945744	-0.0242263	1.2393	0.0931754	1.03492	0.0149076	0.945744	-0.0242263	0.888548	-0.051319	0.945744	-0.0242263	2.40588	14.9496	5.28666	1.74406	0.288128	0.461891
PF3D7_1469500	PF14_0663	conserved Plasmodium protein, unknown function	82 kDa	1.51181	0.179498	0.980315	-0.00863437	1.13386	0.0545588	0.844488	-0.0734064	0.720472	-0.142383	0.786909	-0.104075	0.682654	-0.165799	2.02683	0.306818	1.12446	0.0509422	0.706728	-0.150748	0.513781	-0.289222	0.94555	-0.0243153	0.451547	2.06753	0.991707	0.836871	0.713117	1.2016
PF3D7_1108700	PF11_0099	heat shock protein DnaJ homologue Pfj2	62 kDa	0.624434	-0.204513	0.598643	-0.222832	1.4491	0.161097	1.44253	0.159126	1.20701	0.0817122	0.810464	-0.0912664	0.346032	-0.460883	0.999292	-0.000307545	1.09352	0.0388264	1.51464	0.18031	1.10113	0.0418367	0.945388	-0.0243899	0.554153	1.66926	0.754622	1.04999	0.912272	1.16648
PF3D7_0110100	PFA0495c	selenocysteine-specific elongation factor selB homologue, putative	109 kDa	1.1447	0.0586904	1.0105	0.00453843	1.27482	0.10545	1.11013	0.0453747	0.882413	-0.0543282	0.653677	-0.184637	1.12845	0.0524806	1.45835	0.163862	0.78151	-0.107065	1.10522	0.0434497	0.58412	-0.233498	0.942351	-0.0257871	0.985803	1.44319	0.613035	0.995577	0.661958	1.44162
PF3D7_0807100	PF08_0111	RNA helicase, putative	157 kDa	1.56985	0.195858	0.926164	-0.033312	1.42475	0.153738	0.856702	-0.0671703	0.680731	-0.167025	0.576537	-0.239173	0.591915	-0.227741	1.4676	0.166609	0.504687	-0.296978	1.24269	0.0943613	1.25133	0.0973716	0.94178	-0.0260506	0.377052	1.5846	0.354229	1.45055	1.83822	1.63351
PF3D7_1103700	PF11_0048	casein kinase II beta chain (CK2beta1)	28 kDa	0.798026	-0.0979832	0.572193	-0.242458	1.84986	0.267138	1.68285	0.226045	0.571987	-0.242614	0.536816	-0.270174	0.947051	-0.0236264	1.16596	0.0666826	1.36748	0.135919	0.743041	-0.128987	0.835965	-0.0778118	0.94051	-0.0266367	1.18674	2.0377	0.739233	0.441538	1.46151	1.75201
PF3D7_1327000	MAL13P1.155	conserved Plasmodium protein, unknown function	146 kDa	1.10369	0.0428462	0.872017	-0.0594749	1.67375	0.223691	1.1141	0.0469241	0.721041	-0.14204	0.566811	-0.246562	0.883513	-0.053787	1.33916	0.126831	1.10292	0.0425426	0.921032	-0.0357252	0.812998	-0.0899106	0.940385	-0.0266943	0.80051	1.5357	0.658948	0.826705	1.12753	1.65908
PF3D7_1116800	PF11_0175	heat shock protein 101,chaperone protein ClpB2 (HSP101)	103 kDa	2.31247	0.364075	2.10611	0.323482	0.640593	-0.193417	0.131626	-0.880658	0.214167	-0.669248	0.499817	-0.301189	1.129	0.0526933	1.10576	0.0436624	1.04612	0.01958	1.08301	0.0346315	0.699814	-0.155017	0.9363	-0.0285848	0.488223	0.525026	1.63304	8.2279	3.26761	1.87329
PF3D7_0501600	PFE0080c	rhoptry-associated protein 2 (RAP2)	47 kDa	0.270384	-0.568018	0.0342844	-1.4649	0.153662	-0.813434	0.240174	-0.619474	3.49312	0.543213	2.22956	0.34822	1.2183	0.0857549	0.996452	-0.0015438	0.9233	-0.0346571	0.989569	-0.0045541	0.936189	-0.0286365	0.936189	-0.0286365	4.50581	29.0643	6.00865	4.12022	0.268009	0.419898
PF3D7_1206200	PFL0310c	eukaryotic translation initiation factor 3 subunit 8, putative	116 kDa	1.70349	0.231341	1.24833	0.0963278	1.85845	0.26915	0.646437	-0.189474	0.367041	-0.435286	0.223953	-0.649843	1.16053	0.0646562	1.16053	0.0646562	1.01733	0.00746047	0.910533	-0.0407043	0.81495	-0.0888691	0.936132	-0.0286631	0.681264	0.929669	0.547407	1.40854	2.22033	4.18004
PF3D7_1030100	PF10_0294	pre-mRNA-splicing factor ATP-dependent RNA helicase PRP22, putative (PRP22)	149 kDa	1.46737	0.16654	1.35399	0.131615	1.40409	0.147394	0.858273	-0.0663746	0.460119	-0.33713	0.457152	-0.339939	0.295871	-0.528897	1.35008	0.130359	1.00211	0.000915725	1.22522	0.0882144	1.19172	0.0761732	0.935002	-0.0291873	0.201634	0.997112	0.71371	1.42754	2.59002	2.04528
PF3D7_0204200	PFB0194w	conserved Plasmodium protein, unknown function	33 kDa	1.72036	0.235619	1.5675	0.195207	0.883696	-0.0536969	0.654858	-0.183853	0.614155	-0.211722	0.573114	-0.241759	0.677951	-0.168802	1.01343	0.00579544	1.05647	0.0238572	0.673268	-0.171812	1.64633	0.216516	0.932549	-0.0303282	0.394075	0.64653	1.19551	1.02811	2.68064	1.62716
PF3D7_1238800	PFL1880w	acyl-CoA synthetase (ACS11)	92 kDa	1.70853	0.232622	0.734132	-0.134226	1.36121	0.133925	0.726777	-0.138599	0.832743	-0.0794889	0.685644	-0.163901	0.70121	-0.154152	1.08517	0.0354971	1.26393	0.101724	1.0125	0.00539408	1.0055	0.00238378	0.931688	-0.0307295	0.410418	1.47816	0.928536	1.39313	1.20746	1.35885
PF3D7_0935200	PFI1700c	vacuolar protein sorting-associated protein 33, putative (VPS33)	136 kDa	1.6759	0.224248	0.908587	-0.0416334	1.13296	0.0542161	0.836565	-0.0775003	0.875346	-0.0578201	0.646814	-0.18922	1.25482	0.0985811	0.740966	-0.130202	1.08484	0.0353648	0.857067	-0.0669854	1.13091	0.0534266	0.931404	-0.0308618	0.748743	0.815514	0.957522	1.02451	1.29195	1.43999
PF3D7_1132600	PF11_0336	pre-mRNA-splicing factor 38A, putative (PRP38A)	47 kDa	1.89551	0.277726	0.96114	-0.0172134	1.46718	0.166485	0.964594	-0.0156554	0.464594	-0.332926	0.301382	-0.520883	0.833117	-0.0792939	1.04001	0.0170357	1.32555	0.122396	1.05452	0.0230563	0.815972	-0.0883248	0.930831	-0.0311291	0.439522	1.08205	0.903465	1.09323	1.75631	3.08855
PF3D7_1229800	PFL1435c	myosin D (MyoD)	266 kDa	1.35294	0.131279	0.430147	-0.366383	0.477941	-0.320626	0.452206	-0.344664	1.66176	0.22057	1.63419	0.213303	0.776759	-0.109714	0.8383	-0.0766007	1.25313	0.0979967	1.3338	0.125089	0.867862	-0.0615492	0.930152	-0.0314462	0.574126	1.94887	2.62194	2.94953	0.522253	0.569182
PF3D7_1407100	PF14_0068	fibrillarin, putative (NOP1)	34 kDa	1.21117	0.0832059	1.69558	0.229319	2.03075	0.307657	0.467203	-0.330495	0.182254	-0.739322	0.355339	-0.449357	1.06086	0.0256588	0.765905	-0.115825	1.36154	0.13403	0.820876	-0.0857223	1.06086	0.0256588	0.929958	-0.0315369	0.875897	0.451705	0.67046	1.757	5.82078	2.6171
PF3D7_1015600	PF10_0153	heat shock protein 60 (HSP60)	63 kDa	0.258684	-0.587231	0.656659	-0.18266	3.21103	0.506645	1.02583	0.0110769	0.613196	-0.212401	0.329246	-0.48248	1.08962	0.037275	0.872862	-0.0590546	1.00265	0.0011514	1.02372	0.0101823	1.08209	0.0342647	0.929048	-0.0319619	4.21217	1.32925	0.312253	0.997942	1.76468	2.82174
PF3D7_1209600	PFL0480w	porphobilinogen deaminase (PBGD)	50 kDa	0.79403	-0.100163	0.692537	-0.159557	0.662687	-0.178692	0.889552	-0.0508285	1.21791	0.0856154	1.61194	0.207349	1.20574	0.0812533	1.41413	0.15049	1.07171	0.0300782	0.888792	-0.0511998	0.493088	-0.307075	0.926535	-0.033138	1.51851	2.04196	1.61722	0.999145	0.404864	0.574795
PF3D7_0413300	PFD0645w	rifin,PIR protein (RIF)	39 kDa	0.928389	-0.0322701	0.920716	-0.0358743	0.913043	-0.0395085	0.828645	-0.0816317	0.913043	-0.0395085	1.35038	0.130457	1.06383	0.0268727	1.04918	0.0208521	1.30973	0.117182	0.888392	-0.0513951	0.762743	-0.117622	0.926119	-0.0333333	1.14589	1.13953	1.43447	1.0721	0.835385	0.685819
PF3D7_1104200	PF11_0053	chromatin remodeling protein (SNF2L)	167 kDa	2.02061	0.305483	1.92519	0.284474	0.800763	-0.0964958	0.491603	-0.308385	0.436641	-0.359875	0.353053	-0.45216	1.12163	0.049849	1.00389	0.00168416	1.18558	0.0739314	0.949734	-0.0223982	0.815408	-0.0886248	0.923763	-0.0344394	0.555094	0.521447	1.48056	1.93191	1.86746	2.6165
PF3D7_0605600	PFF0275c	nucleoside diphosphate kinase, putative	220 kDa	0.839838	-0.0758042	0.823688	-0.0842374	0.904441	-0.0436195	1.03365	0.0143724	1.30013	0.113988	1.14872	0.0602147	1.1677	0.0673327	1.13577	0.0552915	0.922534	-0.0350175	1.00255	0.0011061	0.848905	-0.0711411	0.922534	-0.0350175	1.39039	1.37889	1.02	0.969915	0.652936	0.803097
PF3D7_1010200	PF10_0099	DNA2/NAM7 helicase, putative	217 kDa	1.77759	0.249831	1.21529	0.0846793	1.49255	0.173929	0.759231	-0.119626	0.34593	-0.461012	0.393544	-0.405007	0.79531	-0.0994637	0.926324	-0.0332371	0.999715	-0.000123846	1.55788	0.192535	0.800841	-0.0964534	0.919925	-0.0362474	0.44741	0.762226	0.669803	2.05192	2.31504	2.33754
PF3D7_0905900	PFI0290c	beta subunit of coatomer complex, putative (SEC27)	118 kDa	1.50133	0.176476	0.760638	-0.118822	1.52726	0.183913	0.838431	-0.0765327	0.912899	-0.0395773	0.572806	-0.241993	1.2051	0.0810231	1.18851	0.0750025	0.682619	-0.165821	1.14009	0.0569407	0.86403	-0.0634713	0.919648	-0.0363786	0.802688	1.56252	0.446957	1.3598	0.946468	1.60551
PF3D7_1353900	MAL13P1.270	proteasome subunit alpha type-7, putative	27 kDa	0.698071	-0.1561	1.05863	0.0247457	1.81711	0.25938	1.2426	0.0943326	0.863598	-0.0636884	0.45589	-0.34114	0.794776	-0.0997554	1.15558	0.0628007	1.19633	0.0778522	0.778419	-0.108786	1.15558	0.0628007	0.919308	-0.0365391	1.13853	1.09158	0.658373	0.626442	1.3381	2.01651
PF3D7_1037500	PF10_0368	dynamin-like protein (DYN2)	82 kDa	0.830023	-0.0809098	0.235566	-0.627888	0.390762	-0.408088	0.451732	-0.345119	2.27113	0.356242	1.93337	0.286315	0.811444	-0.0907412	1.43253	0.156103	0.811444	-0.0907412	1.09321	0.0387017	0.932105	-0.0305352	0.919272	-0.0365558	0.977617	6.08123	2.07657	2.42003	0.410414	0.475476
PF3D7_1149000	PF11_0506	antigen 332, DBL-like protein (Pf332)	689 kDa	0.565978	-0.247201	0.99841	-0.000691002	1.17647	0.0705811	0.896661	-0.0473715	1.08426	0.0351337	1.22973	0.0898097	0.725297	-0.139484	1.62073	0.209711	0.880652	-0.0551956	1.00462	0.00200014	0.850654	-0.0702471	0.91805	-0.0371338	1.28149	1.62331	0.748554	1.1204	0.784547	0.746546
PF3D7_1457400	PF14_0547	conserved Plasmodium protein, unknown function	371 kDa	1.38302	0.140827	0.722704	-0.14104	0.805893	-0.0937229	1.05026	0.0212968	1.28423	0.108642	0.886482	-0.0523302	1.04692	0.0199151	1.17785	0.0710902	0.892644	-0.0493218	1.13773	0.0560387	0.827113	-0.0824351	0.91774	-0.0372806	0.756986	1.62978	1.10765	1.08328	0.644054	1.03526
PF3D7_0515700	PFE0785c	glideosome-associated protein 40, putative (GAP40)	52 kDa	0.303168	-0.518317	0.105107	-0.978368	0.204138	-0.690077	0.804171	-0.0946514	2.52055	0.401495	2.17729	0.337916	1.18479	0.0736412	1.10545	0.0435382	0.982569	-0.00763694	0.949099	-0.0226884	0.861326	-0.0648326	0.916769	-0.0377399	3.90803	10.5173	4.81327	1.18022	0.341722	0.42106
PF3D7_1019500.2	PF10_0188	conserved Plasmodium membrane protein, unknown function	142 kDa	0.35038	-0.455461	0.190739	-0.719559	0.562889	-0.249577	1.77885	0.25014	2.08258	0.318603	1.29656	0.112793	0.952687	-0.0210496	1.62459	0.210744	1.18105	0.0722697	0.795578	-0.0993173	0.532213	-0.273915	0.913879	-0.0391114	2.71901	8.51732	2.0982	0.447242	0.255554	0.704848
PF3D7_0202200	PFB0106c	EMP1-trafficking protein (PTP1)	34 kDa	3.14709	0.497909	0.634588	-0.197508	0.432116	-0.364399	0.0949146	-1.02267	0.212284	-0.673082	1.16233	0.0653282	1.41269	0.150048	0.94504	-0.0245498	1.19619	0.0778004	0.716206	-0.144962	0.817022	-0.0877661	0.912848	-0.0396013	0.448889	1.48922	2.76821	7.5458	3.84872	0.785363
PF3D7_0205900	PFB0260w	26S proteasome regulatory subunit RPN1, putative (RPN1)	108 kDa	0.628023	-0.202024	0.689152	-0.161685	1.33069	0.124076	1.45584	0.163114	1.36704	0.135782	0.738699	-0.131532	0.725077	-0.139616	1.25371	0.0981977	0.917771	-0.0372658	1.05424	0.0229402	1.13777	0.0560535	0.911431	-0.0402761	1.15454	1.81921	0.689696	0.724146	0.832283	1.23383
PF3D7_0719900	PF07_0082	conserved Plasmodium membrane protein, unknown function	403 kDa	1.61368	0.207817	0.946396	-0.0239273	0.988909	-0.00484348	0.935305	-0.0290467	1.03882	0.0165391	0.617375	-0.209451	0.65801	-0.181768	0.983625	-0.00717033	1.05422	0.0229327	1.38145	0.140334	1.01128	0.00487087	0.911415	-0.0402836	0.40777	1.03934	1.06605	1.477	0.973491	1.47627
PF3D7_1352500	PF13_0272	thioredoxin-related protein, putative	24 kDa	0.250572	-0.601067	0.331498	-0.47952	0.906613	-0.042578	1.87471	0.272933	1.71485	0.234226	1.12003	0.049231	1.18523	0.0738021	0.776558	-0.109826	1.0462	0.0196167	0.936379	-0.0285481	1.14486	0.0587506	0.910774	-0.0405893	4.73009	2.34257	1.15397	0.499481	0.667613	0.813167
PF3D7_1328300	PF13_0154	conserved Plasmodium protein, unknown function	39 kDa	0.504202	-0.297396	0.367276	-0.435007	0.796836	-0.0986308	0.911023	-0.0404705	2.46515	0.391843	1.33292	0.124805	0.802739	-0.0954257	0.831047	-0.0803742	1.27722	0.106264	1.29505	0.112285	0.884542	-0.0532815	0.90941	-0.0412403	1.5921	2.26273	1.60286	1.42153	0.358819	0.682268
PF3D7_1320600	PF13_0119	ras-related protein Rab-11A (RAB11a)	25 kDa	1.52957	0.184569	0.850644	-0.0702519	0.943897	-0.0250754	0.796058	-0.0990555	1.02805	0.0120149	0.895849	-0.0477651	0.94524	-0.0244578	1.00609	0.00263487	1.13978	0.0568203	0.938711	-0.0274681	1.06345	0.0267173	0.906735	-0.0425196	0.617979	1.18273	1.20752	1.1792	1.03443	1.01215
PF3D7_1311500	PF13_0063	26S protease regulatory subunit 7, putative (RPT1)	47 kDa	0.974486	-0.0112243	0.977762	-0.0097667	1.35362	0.131496	1.32801	0.1232	0.988186	-0.0051612	0.530502	-0.275313	1.24561	0.095381	0.730446	-0.136412	0.957171	-0.0190104	1.08436	0.035175	1.07687	0.0321647	0.905539	-0.0430928	1.27822	0.747058	0.70712	0.816536	1.08975	1.70695
PF3D7_1442400	PF14_0402	conserved Plasmodium protein, unknown function	250 kDa	1.1622	0.065281	1.37377	0.137913	0.947814	-0.023277	0.868829	-0.0610655	1.06347	0.0267251	0.703808	-0.152546	1.0534	0.0225936	0.83223	-0.0797566	1.449	0.161067	0.962631	-0.0165403	0.798328	-0.0978184	0.904413	-0.043633	0.906385	0.605802	1.52878	1.10796	0.750683	1.28503
PF3D7_0933000	PFI1600w	mRNA processing protein, putative	89 kDa	2.25604	0.353346	1.20518	0.0810532	0.785784	-0.104697	0.730414	-0.136431	0.611427	-0.213655	0.461221	-0.336091	0.490627	-0.309248	1.60514	0.205513	0.967745	-0.014239	1.24203	0.0941318	0.791521	-0.101538	0.902938	-0.044342	0.217473	1.33186	1.23157	1.70044	1.29455	1.95771
PF3D7_1459000	PF14_0563	ATP-dependent RNA helicase DBP5 (DBP5)	84 kDa	2.43976	0.387347	1.3557	0.132162	0.880337	-0.0553508	0.535858	-0.270951	0.438317	-0.358212	0.372106	-0.429333	0.364009	-0.438888	0.674573	-0.170971	1.00838	0.00362608	1.23289	0.0909248	1.81761	0.259502	0.902529	-0.0445387	0.149199	0.497584	1.14545	2.30078	4.1468	2.42546
PF3D7_1445100	PF14_0428	histidine--tRNA ligase, putative	134 kDa	1.49914	0.175844	1.3349	0.125449	1.5911	0.201698	0.709153	-0.14926	0.520103	-0.283911	0.389222	-0.409803	0.678856	-0.168222	1.53813	0.186993	0.570847	-0.24348	1.00778	0.00336461	1.3024	0.114746	0.901986	-0.0448002	0.452829	1.15224	0.358775	1.4211	2.50413	2.31741
PF3D7_0801900	MAL8P1.154	conserved Plasmodium protein, unknown function	552 kDa	1.36971	0.136629	1.3029	0.11491	0.868597	-0.0611817	0.761693	-0.11822	0.875278	-0.0578538	0.835189	-0.0782151	0.778536	-0.108721	0.906788	-0.0424945	1.14777	0.0598557	1.32761	0.123072	0.938765	-0.027443	0.900524	-0.0455048	0.568395	0.695979	1.32141	1.74298	1.07253	1.07823
PF3D7_0608700	PFF0430w	chaperone, putative	62 kDa	0.996569	-0.00149266	1.25717	0.0993954	2.2886	0.35957	0.906503	-0.0426305	0.326107	-0.486639	0.250312	-0.601518	0.840213	-0.0756108	1.0934	0.0387806	0.992285	-0.00336358	1.13196	0.0538321	1.04162	0.0177085	0.900518	-0.0455078	0.843105	0.869732	0.433577	1.24871	3.1941	3.59758
PF3D7_0727100	MAL7P1.149	conserved Plasmodium protein, unknown function	127 kDa	0.785655	-0.104768	0.715596	-0.145332	0.960801	-0.0173667	1.37114	0.137083	1.33111	0.124214	0.95955	-0.0179326	1.14687	0.059514	0.977861	-0.00972292	1.27253	0.104668	0.833758	-0.0789598	0.869165	-0.060898	0.899816	-0.0458465	1.45976	1.3665	1.32445	0.608076	0.652963	0.937748
PF3D7_0213600	PFB0615c	conserved Plasmodium protein, unknown function	293 kDa	0.932039	-0.030566	0.857143	-0.0669468	0.981969	-0.00790201	1.05687	0.0240197	1.09015	0.0374873	1.08391	0.0349937	0.46238	-0.335001	1.56607	0.194812	0.63163	-0.199537	1.36335	0.134606	1.0771	0.0322557	0.899473	-0.0460121	0.496095	1.82708	0.643228	1.28999	0.988026	0.82984
PF3D7_0716000	PF07_0066	RNA-binding protein, putative	133 kDa	2.03712	0.309018	1.54708	0.189513	0.901114	-0.0452204	0.585218	-0.232683	0.516369	-0.28704	0.438913	-0.357621	1.29615	0.112655	0.749621	-0.125159	1.35119	0.130717	1.0528	0.0223462	0.652583	-0.185365	0.897655	-0.0468907	0.636264	0.484539	1.49947	1.79899	1.26379	2.04518
PF3D7_1008700	PF10_0084	tubulin beta chain	50 kDa	0.34409	-0.463328	0.304341	-0.516639	1.04642	0.0197077	1.55222	0.190954	1.63814	0.214352	1.24562	0.0953859	1.00922	0.00398651	1.08166	0.0340895	0.922258	-0.0351474	1.03043	0.0130174	1.0594	0.0250586	0.897039	-0.0471886	2.93301	3.55409	0.881343	0.663841	0.646706	0.720154
PF3D7_1234100	PFL1645w	conserved Plasmodium protein, unknown function	466 kDa	1.73779	0.239998	1.17191	0.0688929	0.967224	-0.0144729	0.638127	-0.195093	0.814716	-0.0889939	0.706355	-0.150977	1.08906	0.037051	0.819651	-0.0863713	1.15916	0.0641437	1.28617	0.109298	0.749022	-0.125505	0.896938	-0.0472374	0.62669	0.699416	1.19844	2.01554	0.919367	1.26981
PF3D7_1229500	PFL1425w	T-complex protein 1, gamma subunit, putative	61 kDa	0.940257	-0.0267534	1.43425	0.156626	2.20487	0.343384	0.907438	-0.0421832	0.296654	-0.52775	0.236556	-0.626066	1.24103	0.0937818	1.00107	0.000462477	1.11848	0.0486273	0.947066	-0.0236199	0.796384	-0.0988774	0.895979	-0.0477023	1.31988	0.697969	0.507275	1.04367	2.68455	3.7876
PF3D7_1132800	PF11_0338	aquaglyceroporin (AQP)	28 kDa	0.179498	-0.74594	0.14116	-0.850289	0.513667	-0.289318	1.36139	0.133984	2.25251	0.352667	1.72695	0.237281	0.986862	-0.00574371	1.14943	0.0604829	0.959876	-0.0177849	1.00064	0.000276893	1.0076	0.00328719	0.895596	-0.0478879	5.4979	8.14277	1.86867	0.735009	0.447322	0.518599
PF3D7_1332900	PF13_0179	isoleucine--tRNA ligase, putative	151 kDa	1.14575	0.059091	1.05211	0.0220603	2.06094	0.314065	0.96779	-0.0142188	0.5365	-0.27043	0.311808	-0.506112	0.864925	-0.0630216	1.41485	0.15071	1.09478	0.0393286	0.876999	-0.057001	0.853017	-0.0690422	0.895426	-0.0479701	0.754897	1.34477	0.531207	0.906187	1.58997	2.87172
PF3D7_0103100	PFA0155c	vacuolar protein sorting-associated protein 51, putative (VPS51)	197 kDa	0.830769	-0.0805196	0.670769	-0.173427	0.947692	-0.0233326	1.20615	0.0814027	1.52615	0.183598	0.995385	-0.00200908	0.524197	-0.280506	1.62246	0.210173	0.919028	-0.0366715	1.27295	0.104813	0.767469	-0.114939	0.893897	-0.0487127	0.630977	2.4188	0.969753	1.05538	0.502878	0.898041
PF3D7_1410200	PF14_0100	cytidine triphosphate synthetase	99 kDa	1.49748	0.175362	1.63136	0.212549	2.00869	0.302912	0.496989	-0.303653	0.172969	-0.762032	0.18763	-0.726699	1.07782	0.0325482	0.716045	-0.145059	1.09287	0.0385688	1.37375	0.137909	0.845644	-0.0728123	0.893861	-0.0487299	0.719758	0.438927	0.544072	2.76415	4.889	4.76397
PF3D7_0318200	PFC0805w	DNA-directed RNA polymerase II subunit RPB1, putative (RPB1)	279 kDa	1.90158	0.279115	1.93085	0.285748	1.00022	9.41356e-05	0.511164	-0.29144	0.353132	-0.452062	0.315576	-0.500897	1.00499	0.00216059	1.00499	0.00216059	1.17868	0.0713975	1.1074	0.0443048	0.810665	-0.0911587	0.893276	-0.0490145	0.528501	0.52049	1.17843	2.16643	2.29564	2.83062
PF3D7_1111700	PF11_0123	conserved Plasmodium protein, unknown function	96 kDa	1.53626	0.186466	0.613187	-0.212407	1.58022	0.198717	0.982418	-0.00770387	0.81978	-0.0863026	0.556044	-0.254891	1.27861	0.106737	0.897866	-0.0467885	0.949061	-0.0227061	1.18474	0.0736235	0.798062	-0.0979636	0.891664	-0.0497988	0.832283	1.46426	0.600588	1.20594	0.973507	1.60359
PF3D7_0102600	PFA0130c	serine/threonine protein kinase, FIKK family (FIKK1)	74 kDa	0.405714	-0.39178	2.54429	0.405566	2.38857	0.378138	0.202857	-0.69281	0.211429	-0.674836	0.238214	-0.623032	0.748756	-0.12566	1.19961	0.0790409	1.15875	0.0639894	1.1831	0.0730203	0.819359	-0.0865256	0.890426	-0.050402	1.84553	0.471493	0.485122	5.83217	3.87535	3.73792
PF3D7_1217000	PFL0820c	conserved Plasmodium protein, unknown function	18 kDa	0.832328	-0.0797054	0.774427	-0.11102	1.74427	0.241614	0.998794	-0.000524194	0.926417	-0.0331933	0.774427	-0.11102	1.00759	0.00328531	0.871102	-0.059931	1.00063	0.000275011	1.05769	0.0243574	1.17358	0.0695119	0.889406	-0.0509001	1.21057	1.12483	0.573669	1.05896	1.26679	1.14847
PF3D7_1126000	PF11_0270	threonine--tRNA ligase (ThrRS)	120 kDa	1.40613	0.148025	1.02474	0.0106122	2.02168	0.305713	0.691239	-0.160372	0.551099	-0.25877	0.366611	-0.435795	0.817834	-0.0873348	0.932955	-0.0301391	1.1486	0.0601699	0.59869	-0.222798	1.61315	0.207675	0.888769	-0.0512112	0.581621	0.910435	0.568142	0.866111	2.92715	2.42428
PF3D7_0517300	PFE0865c	pre-mRNA-splicing factor (SR1)	35 kDa	2.0125	0.303736	2.06707	0.315356	1.09638	0.0399593	0.446049	-0.350617	0.148868	-0.827198	0.209068	-0.679712	0.844536	-0.0733816	1.59796	0.203566	0.970118	-0.0131756	0.844536	-0.0733816	0.856326	-0.067361	0.886524	-0.0523095	0.419646	0.773054	0.884841	1.89337	5.75224	4.24036
PF3D7_1224700	PFL1190c	conserved Plasmodium protein, unknown function	172 kDa	2.5607	0.408359	0.761816	-0.11815	0.497683	-0.303047	0.625579	-0.203718	0.853568	-0.0687618	0.738879	-0.131427	1.03926	0.0167249	0.89848	-0.0464914	1.16115	0.0648897	0.99004	-0.00434723	1.02495	0.0107043	0.886111	-0.052512	0.40585	1.17939	2.33312	1.5826	1.20079	1.19926
PF3D7_1343400	MAL13P1.216	DNA repair protein RAD5, putative (RAD5)	169 kDa	1.86954	0.271736	0.763022	-0.117463	0.760206	-0.119068	0.946035	-0.0240929	0.974191	-0.0113561	0.758799	-0.119873	0.872358	-0.0593051	1.09657	0.0400348	1.08147	0.0340142	1.29504	0.112282	0.770033	-0.11349	0.884536	-0.0532845	0.466615	1.43714	1.4226	1.36891	0.790434	1.16571
PF3D7_0817300	PF08_0060	asparagine-rich antigen	255 kDa	0.614064	-0.211787	2.73426	0.43684	1.31643	0.119399	0.694195	-0.158519	0.383483	-0.416254	0.289043	-0.539037	1.05681	0.0239983	0.870382	-0.0602901	1.13266	0.0541013	0.986042	-0.00610467	1.07157	0.0300189	0.882532	-0.0542695	1.72102	0.318325	0.860403	1.42041	2.7943	3.05329
PF3D7_0811400	MAL8P1.103	conserved protein, unknown function	71 kDa	1.06717	0.0282326	1.25896	0.100012	1.82497	0.261256	0.932948	-0.0301426	0.564624	-0.24824	0.404653	-0.392917	0.686553	-0.163326	1.75011	0.243065	0.767077	-0.115161	1.06988	0.0293334	0.845246	-0.0730168	0.88114	-0.054955	0.643342	1.39012	0.420323	1.14677	1.49701	2.17752
PF3D7_1239700	PFL1925w	ATP-dependent zinc metalloprotease FTSH 1 (FTSH1)	101 kDa	0.426723	-0.369854	0.681357	-0.166625	1.34942	0.130148	1.9958	0.300118	1.03183	0.0136079	0.644106	-0.191042	1.08421	0.035115	1.28045	0.107362	0.943863	-0.025091	0.799212	-0.0973382	1.01161	0.00501198	0.880655	-0.055194	2.54079	1.87926	0.699457	0.400446	0.980402	1.36725
PF3D7_1306200	PF13_0032	conserved Plasmodium protein, unknown function	57 kDa	0.167861	-0.775049	0.0860116	-1.06544	0.515376	-0.287876	2.16347	0.335151	2.3022	0.362142	1.14936	0.0604577	1.62056	0.209666	0.905318	-0.043199	0.735347	-0.133508	0.720213	-0.142539	1.138	0.0561409	0.880562	-0.0552402	9.65419	10.5255	1.42682	0.332898	0.494309	0.766129
PF3D7_1370300	MAL13P1.413	membrane associated histidine-rich protein (MAHRP1)	29 kDa	2.51829	0.401106	2.30251	0.362202	0.660672	-0.180014	0.0586547	-1.2317	0.0463414	-1.33403	0.321732	-0.492505	1.03258	0.0139252	1.01837	0.00790463	1.03977	0.0169355	0.898916	-0.0462808	1.12995	0.0530591	0.880417	-0.0553117	0.410033	0.442286	1.5738	15.3256	24.3832	2.73649
PF3D7_1364500	PF13_0340	exosome complex component RRP45, putative (RRP45)	55 kDa	1.57176	0.196387	1.13911	0.0565675	1.59906	0.203865	0.718875	-0.143347	0.593134	-0.226847	0.431821	-0.364696	0.625264	-0.203937	1.36844	0.136227	1.0443	0.0188255	1.19959	0.0790315	0.884257	-0.0534217	0.878149	-0.056432	0.39781	1.20132	0.65307	1.6687	1.49082	2.03359
PF3D7_0821700	PF08_0039	60S ribosomal protein L22, putative	16 kDa	1.28543	0.10905	1.04092	0.0174159	1.83493	0.26362	1.33538	0.125603	0.296423	-0.528089	0.229296	-0.639603	0.994586	-0.00235787	0.830566	-0.0806257	1.05129	0.0217245	0.896371	-0.0475124	1.34926	0.130095	0.877924	-0.0565433	0.773735	0.797918	0.572934	0.67125	4.55181	3.82877
PF3D7_0905100	PFI0250c	nucleoporin NUP100/NSP100, putative (NUP100)	236 kDa	1.21452	0.0844038	0.819711	-0.0863393	1.42785	0.154684	1.05518	0.0233259	0.827678	-0.0821387	0.698215	-0.156011	1.34742	0.129502	0.966068	-0.0149922	1.19764	0.0783271	1.09444	0.0391932	0.517703	-0.285919	0.876725	-0.0571364	1.10943	1.17855	0.83877	1.03721	0.625489	1.25567
PF3D7_1354300	PF13_0286	large subunit rRNA methyltransferase, putative	120 kDa	2.16697	0.335853	1.54103	0.18781	1.56447	0.194367	0.374316	-0.426761	0.175827	-0.754914	0.176999	-0.752029	0.459788	-0.337442	1.08601	0.0358349	0.636857	-0.195958	2.04067	0.309772	0.900652	-0.0454432	0.876023	-0.0574844	0.21218	0.704733	0.407075	5.45172	5.12237	4.94931
PF3D7_1232100	PFL1545c	60 kDa chaperonin (CPN60)	81 kDa	0.499566	-0.301407	0.80052	-0.0966276	2.21162	0.344711	1.28014	0.107257	0.816132	-0.0882397	0.498049	-0.302728	0.985522	-0.00633378	1.16389	0.0659134	0.900601	-0.0454677	0.96524	-0.0153647	1.10877	0.0448413	0.875974	-0.0575089	1.97275	1.45392	0.407213	0.754012	1.35857	1.75881
PF3D7_0316900	PFC0740c	E3 ubiquitin-protein ligase, putative	71 kDa	1.63621	0.21384	0.763621	-0.117122	0.940699	-0.0265493	0.659604	-0.180717	0.875069	-0.0579578	1.06236	0.0262727	0.803999	-0.0947445	0.709692	-0.14893	1.33354	0.125007	1.46944	0.167152	0.809591	-0.0917342	0.873734	-0.0586209	0.491378	0.929377	1.41761	2.22776	0.925174	0.822444
PF3D7_0807900	MAL8P1.125	tyrosine--tRNA ligase (TyrRS)	43 kDa	0.897103	-0.0471578	1.24741	0.0960106	1.55125	0.190682	0.972401	-0.0121548	0.877396	-0.0568044	0.560175	-0.251677	0.484322	-0.314865	1.4784	0.169793	0.729025	-0.137258	1.22607	0.0885148	1.20919	0.0824942	0.872992	-0.0589899	0.539874	1.18517	0.469959	1.26087	1.37816	1.55843
PF3D7_1414700	PF14_0145	ubiquitin carboxyl-terminal hydrolase, putative	164 kDa	2.7304	0.436227	1.52417	0.183034	0.729309	-0.137088	0.29664	-0.52777	0.362196	-0.441056	0.358509	-0.4455	1.02345	0.010068	0.744036	-0.128406	1.01638	0.00705767	1.15144	0.0612431	1.19205	0.0762946	0.872632	-0.0591689	0.374836	0.488157	1.39363	3.88162	3.29117	2.43406
PF3D7_0106800	PFA0335w	ras-related protein Rab-5C (RAB5c)	24 kDa	0.382015	-0.41792	0.310966	-0.507287	0.602368	-0.220138	2.31886	0.365275	1.71237	0.233598	0.933156	-0.0300457	1.40715	0.14834	0.571479	-0.242999	1.00192	0.000834921	0.825176	-0.0834535	1.32205	0.121247	0.872226	-0.0593711	3.68349	1.83775	1.66331	0.355854	0.772055	0.934705
PF3D7_0724700	MAL7P1.134	conserved Plasmodium protein, unknown function	421 kDa	1.76195	0.245994	1.2878	0.10985	1.08	0.0334238	0.705366	-0.151586	0.65561	-0.183355	0.545854	-0.262924	0.985781	-0.00621975	0.692237	-0.159745	1.23914	0.0931202	1.05653	0.0238833	1.15616	0.0630172	0.870151	-0.0604051	0.559482	0.537533	1.14735	1.49785	1.76348	1.59411
PF3D7_1246200	PFL2215w	actin I (ACT1)	42 kDa	0.419792	-0.376966	0.149628	-0.824987	0.319577	-0.495425	0.94171	-0.0260828	1.76902	0.247733	2.24246	0.350725	1.19575	0.0776388	1.10031	0.0415152	0.964538	-0.0156805	0.918856	-0.0367526	0.951259	-0.0217011	0.869291	-0.060835	2.84842	7.35364	3.01817	0.975731	0.537732	0.387651
PF3D7_1004600	PF10_0049	conserved Plasmodium membrane protein, unknown function	130 kDa	0.714563	-0.145959	0.462136	-0.33523	0.586408	-0.2318	0.928155	-0.0323793	2.17864	0.338186	1.39223	0.143712	0.746279	-0.127099	0.938083	-0.0277589	0.977919	-0.00969705	1.34517	0.128777	1.12333	0.0505089	0.869216	-0.0608722	1.04439	2.02988	1.66764	1.44929	0.515612	0.624332
PF3D7_1003600	PF10_0039	inner membrane complex protein 1c, putative (IMC1c)	33 kDa	1.25496	0.0986299	0.177025	-0.751965	0.164768	-0.783126	0.0735413	-1.13347	1.60845	0.206408	2.44305	0.387933	0.982285	-0.00776249	1.03112	0.0133096	0.87917	-0.0559273	1.27829	0.106629	0.96207	-0.0167934	0.867066	-0.0619479	0.782722	5.82471	5.33579	17.3819	0.598134	0.354911
PF3D7_1355900	PF13_0297	conserved protein, unknown function	47 kDa	1.5	0.176091	1.07056	0.02961	1.58798	0.200845	1.10279	0.0424918	0.479094	-0.319579	0.31446	-0.502435	0.265026	-0.576712	1.06748	0.0283584	1.49921	0.175863	1.85858	0.269182	0.44264	-0.35395	0.867061	-0.0619506	0.176684	0.997122	0.944101	1.68535	0.92391	2.7573
PF3D7_0420700	PFD0995c	erythrocyte membrane protein 1, PfEMP1 (VAR)	248 kDa	1.4025	0.146901	2.12344	0.32704	0.68155	-0.166503	0.508207	-0.293959	0.642154	-0.192361	0.642154	-0.192361	1.27799	0.106528	1.27799	0.106528	0.878965	-0.0560286	1.30484	0.115558	0.393348	-0.405223	0.866864	-0.0620492	0.911226	0.601849	1.28966	2.56754	0.612544	1.34993
PF3D7_1235700	PFL1725w	ATP synthase subunit beta, mitochondrial	58 kDa	0.28742	-0.541484	0.329826	-0.481716	1.3994	0.145943	2.52741	0.402675	0.863201	-0.0638881	0.660358	-0.18022	0.630167	-0.200544	1.3322	0.124568	1.038	0.0161974	1.27793	0.106506	0.854887	-0.068091	0.866821	-0.0620704	2.1925	4.03909	0.741745	0.505628	0.990369	1.31265
PF3D7_0312300	PFC0520w	26S proteasome regulatory subunit RPN12, putative (RPN12)	35 kDa	0.807452	-0.0928831	0.52357	-0.281025	1.23484	0.0916091	1.37314	0.137714	1.47348	0.168345	0.809012	-0.092045	0.655797	-0.18323	0.818652	-0.0869007	1.05068	0.0214701	1.50663	0.178006	1.10292	0.0425422	0.86533	-0.0628183	0.812181	1.5636	0.850866	1.09722	0.748509	1.06961
PF3D7_0903700	PFI0180w	alpha tubulin 1	50 kDa	0.251247	-0.5999	0.286363	-0.543083	0.71562	-0.145318	2.25856	0.353832	1.56478	0.194452	1.08377	0.0349364	1.01483	0.00639261	1.04336	0.0184338	0.871297	-0.059834	0.847471	-0.0718752	1.35777	0.132825	0.865278	-0.0628443	4.03917	3.64348	1.21754	0.375226	0.867707	0.798398
PF3D7_0911300	PFI0550w	cysteine repeat modular protein 1 (CRMP1)	390 kDa	0.865465	-0.0627507	0.832178	-0.079784	0.965326	-0.015326	0.990291	-0.00423705	1.19834	0.0785785	1.16089	0.0647902	0.888047	-0.0515643	1.10092	0.041755	1.13974	0.0568065	1.2912	0.110992	0.716335	-0.144884	0.863763	-0.0636055	1.02609	1.32294	1.18068	1.30385	0.597775	0.744054
PF3D7_1304600	MAL13P1.25	conserved Plasmodium protein, unknown function	155 kDa	0.877341	-0.0568314	0.855589	-0.0677347	1.7003	0.230526	1.19275	0.0765492	0.76858	-0.114311	0.646224	-0.189617	1.22086	0.0866644	1.01952	0.00839657	1.12342	0.0505408	1.1003	0.0415099	0.672634	-0.172221	0.863275	-0.0638506	1.39154	1.1916	0.660716	0.922488	0.875164	1.33588
PF3D7_1347200	PF13_0252	nucleoside transporter 1 (NT1)	48 kDa	0.503758	-0.297778	0.624396	-0.20454	2.41376	0.382694	1.35235	0.13109	0.589531	-0.229493	0.534532	-0.272026	1.02505	0.0107455	1.0612	0.025797	1.02505	0.0107455	0.943239	-0.0253781	1.0835	0.0348279	0.861962	-0.064512	2.03481	1.69956	0.424669	0.69748	1.8379	1.61255
PF3D7_1136500.2	PF11_0377	casein kinase 1 (CK1)	38 kDa	0.785526	-0.104839	0.4451	-0.351543	1.15358	0.0620494	1.06266	0.0263938	1.56125	0.193473	1.13422	0.054698	1.0606	0.0255536	0.87958	-0.0557245	1.17681	0.0707081	1.03878	0.0165227	0.982744	-0.00755973	0.861479	-0.0647554	1.35018	1.97614	1.02014	0.977527	0.629459	0.759533
PF3D7_0618800	PFF0910c	conserved Plasmodium protein, unknown function	123 kDa	0.556553	-0.254494	0.402154	-0.395607	1.71634	0.234603	1.24596	0.0955043	1.23519	0.0917332	0.941652	-0.0261097	1.09031	0.0375491	0.739558	-0.131028	1.08278	0.0345388	1.37053	0.136889	0.855438	-0.0678114	0.861388	-0.0648011	1.95904	1.83899	0.630865	1.09998	0.692557	0.914763
PF3D7_0920600	PFI1010w	conserved Plasmodium protein, unknown function	166 kDa	0.756683	-0.121086	0.464702	-0.332826	0.616861	-0.209813	1.11857	0.0486649	2.09321	0.320814	1.23578	0.0919404	0.79208	-0.101231	0.941948	-0.0259732	1.14371	0.0583152	1.38868	0.142604	0.872798	-0.0590865	0.860781	-0.0651071	1.04678	2.02699	1.85408	1.24148	0.416965	0.69655
PF3D7_0606200	PFF0305c	ubiquitin-conjugating enzyme E2, putative	18 kDa	0.778648	-0.108659	0.521528	-0.282722	0.833716	-0.078982	0.775408	-0.11047	1.7634	0.24635	1.43633	0.157253	1.51928	0.181639	0.754395	-0.122401	0.935229	-0.0290821	0.848738	-0.0712263	1.08177	0.0341342	0.860586	-0.0652057	1.95118	1.44651	1.12176	1.09457	0.613457	0.599157
PF3D7_1317600	MAL13P1.90	conserved Plasmodium protein, unknown function	74 kDa	0.585691	-0.232332	0.585691	-0.232332	1.63062	0.212352	1.61065	0.207001	1.06489	0.0273055	0.65807	-0.181728	0.595541	-0.225088	1.08845	0.036808	0.599684	-0.222078	2.28513	0.35891	0.571281	-0.24315	0.859919	-0.0655422	1.01682	1.8584	0.367765	1.41876	0.536469	1.30673
PF3D7_0927200	PFI1335w	zinc finger protein, putative	190 kDa	1.86192	0.26996	1.28285	0.108176	0.663697	-0.17803	0.570156	-0.244006	0.726058	-0.139029	0.853007	-0.0690476	0.406688	-0.390738	1.36793	0.136064	1.08072	0.033714	1.12662	0.0517758	1.15829	0.063817	0.859754	-0.0656259	0.218425	1.06632	1.62834	1.97598	1.59531	1.00791
PF3D7_1432200	PF14_0303	conserved Plasmodium protein, unknown function	202 kDa	0.731092	-0.136028	0.559664	-0.252073	0.594958	-0.225514	0.872269	-0.0593496	2.09244	0.320652	1.38529	0.141542	0.570738	-0.243563	1.02165	0.00930222	1.48545	0.171858	0.742726	-0.129172	1.32033	0.120683	0.859102	-0.0659553	0.780665	1.82547	2.49673	0.851487	0.631002	0.620159
PF3D7_1344300	MAL13P1.405	conserved protein, unknown function	167 kDa	1.20622	0.0814278	0.549929	-0.259693	0.248373	-0.604895	0.294201	-0.531356	2.15672	0.333793	1.6976	0.229834	1.58985	0.201357	0.466159	-0.331466	0.971909	-0.0123744	0.925877	-0.0334465	1.1883	0.0749243	0.857907	-0.0665598	1.31804	0.84767	3.9131	3.14709	0.550974	0.505366
PF3D7_0614700	PFF0710w	conserved Plasmodium protein, unknown function	72 kDa	0.716814	-0.144593	0.315634	-0.500816	0.477876	-0.320685	0.383481	-0.416256	3.14454	0.497558	1.50737	0.178221	0.98546	-0.00636095	0.992315	-0.00335065	0.778554	-0.108711	1.55711	0.192319	0.82867	-0.0816184	0.857893	-0.0665669	1.37478	3.14388	1.6292	4.06046	0.263526	0.56913
PF3D7_1310200	MAL13P1.49	conserved Plasmodium protein, unknown function	17 kDa	0.541657	-0.266275	0.100382	-0.998345	0.126656	-0.897374	0.205479	-0.687232	3.06804	0.486862	2.23535	0.349345	0.736286	-0.132953	0.606399	-0.217242	0.772892	-0.111881	1.90308	0.279458	1.12376	0.0506749	0.857577	-0.0667268	1.35932	6.04092	6.10228	9.26167	0.36628	0.383644
PF3D7_1308200	PF13_0044	carbamoyl phosphate synthetase (cpsSII)	273 kDa	1.78946	0.252721	1.4048	0.147614	1.7028	0.231164	0.592153	-0.227566	0.270561	-0.567735	0.247814	-0.605875	0.581126	-0.23573	1.55501	0.191733	0.899329	-0.0460812	1.13047	0.0532587	0.977333	-0.00995757	0.856735	-0.0671533	0.32475	1.10693	0.528147	1.90908	3.61225	3.45718
PF3D7_0521100	PFE1060c	conserved Plasmodium protein, unknown function	185 kDa	0.810606	-0.0911902	0.780303	-0.107737	0.878788	-0.0561159	1.07576	0.0317144	1.25	0.09691	1.21591	0.0849011	1.07331	0.0307232	0.896304	-0.0475446	1.79261	0.253485	0.587256	-0.231173	0.796673	-0.0987197	0.853853	-0.0686167	1.32408	1.14866	2.03986	0.5459	0.637339	0.702235
PF3D7_0725100	MAL7P1.138	conserved Plasmodium membrane protein, unknown function	191 kDa	1.67526	0.224082	0.731959	-0.135513	1.21306	0.0838817	0.683849	-0.16504	1.24914	0.0966114	0.647337	-0.18887	1.07303	0.0306116	1.27605	0.105869	0.908583	-0.0416356	1.1032	0.0426528	0.785503	-0.104852	0.853634	-0.0687283	0.640516	1.74334	0.749002	1.61322	0.628835	1.31869
PF3D7_1408000	PF14_0077	plasmepsin II	51 kDa	0.593852	-0.226322	0.977096	-0.0100629	2.359	0.372728	1.20826	0.0821598	0.501498	-0.299731	0.395594	-0.40275	1.00779	0.00336813	1.36717	0.135821	0.908267	-0.0417864	1.02185	0.00938873	0.84159	-0.0748997	0.853338	-0.0688791	1.69703	1.39921	0.385022	0.845724	1.67815	2.1571
PF3D7_1008400	PF10_0081	26S protease regulatory subunit 4, putative (RPT2)	50 kDa	0.992386	-0.00331946	1.1764	0.0705535	1.22377	0.087701	1.05626	0.0237711	1.14425	0.0585198	0.591265	-0.228218	1.12462	0.0510075	1.01357	0.00585304	1.07136	0.0299354	1.10914	0.0449869	0.829	-0.0814457	0.852306	-0.0694045	1.13325	0.861588	0.875456	1.05006	0.724494	1.4415
PF3D7_0531200	PFE1560c	mitochondrial ribosomal protein S16 precursor, putative	26 kDa	1.02929	0.0125372	0.746862	-0.12676	0.947699	-0.0233297	1.43096	0.155628	1.15481	0.0625112	0.806485	-0.0934035	1.22124	0.086801	0.288841	-0.539341	1.43231	0.156038	1.3364	0.125935	0.869553	-0.0607037	0.851658	-0.0697346	1.18649	0.386739	1.51136	0.933913	0.752983	1.05601
PF3D7_1023600	PF10_0228	conserved Plasmodium protein, unknown function	62 kDa	0.335673	-0.474084	0.133774	-0.873629	0.427333	-0.369234	2.74855	0.439104	0.971098	-0.0127368	1.28045	0.107363	0.568937	-0.244936	1.29804	0.11329	0.862347	-0.0643182	1.64301	0.21564	0.77719	-0.109473	0.850474	-0.0703388	1.69491	9.70328	2.01797	0.597772	0.800321	0.6642
PF3D7_1328200	PF13_0155	conserved Plasmodium protein, unknown function	320 kDa	0.893744	-0.048787	0.750745	-0.124508	0.738828	-0.131457	1.35849	0.133057	1.31082	0.117544	1.03823	0.0162946	1.0184	0.00791863	0.686012	-0.163668	1.34379	0.128331	1.05431	0.0229701	1.04703	0.0199598	0.850454	-0.0703492	1.13948	0.913775	1.81881	0.776093	0.798758	0.819136
PF3D7_1463900	PF14_0607	conserved Plasmodium membrane protein, unknown function	127 kDa	0.611996	-0.213251	0.14433	-0.840644	0.302718	-0.518962	0.27179	-0.565766	3.42737	0.534961	1.78819	0.252414	0.94315	-0.0254191	1.46974	0.16724	0.838312	-0.0765942	1.0834	0.0347869	0.815389	-0.0886354	0.850015	-0.0705736	1.5411	10.1832	2.76929	3.98615	0.237905	0.475349
PF3D7_1464600	PF14_0614	phosphatase, putative	170 kDa	1.63816	0.214357	1.19878	0.0787402	1.16559	0.0665467	0.491144	-0.308791	0.672926	-0.172033	0.793276	-0.100576	0.969353	-0.0135178	0.809495	-0.0917856	1.21007	0.0828118	1.21849	0.0858221	0.942846	-0.025559	0.849741	-0.0707135	0.591732	0.675265	1.03816	2.48092	1.40112	1.07118
PF3D7_0221400	PFB0955w	stevor,PIR protein	35 kDa	0.814111	-0.0893162	0.814111	-0.0893162	0.903664	-0.0439933	0.993216	-0.00295641	1.0502	0.0212735	1.33107	0.124202	0.0488388	-1.31123	1.07488	0.0313588	1.06745	0.0283485	1.54133	0.187894	1.41831	0.151771	0.849197	-0.0709914	0.0599903	1.32031	1.18125	1.55185	1.35051	0.63798
PF3D7_1471600	PF14_0683	conserved Plasmodium protein, unknown function	136 kDa	0.898752	-0.0463603	0.873786	-0.0585947	0.981969	-0.00790201	0.873786	-0.0585947	1.1068	0.0440676	1.22538	0.0882713	0.83733	-0.0771032	1.03087	0.0132058	1.07465	0.0312676	1.32305	0.121577	0.885073	-0.0530208	0.849019	-0.0710826	0.931659	1.17978	1.09438	1.51416	0.799671	0.692861
PF3D7_1431400	PF14_0293	conserved Plasmodium protein, unknown function	116 kDa	0.770251	-0.113368	0.4036	-0.394049	0.534344	-0.272179	0.528659	-0.276824	2.19422	0.34128	1.72525	0.236852	0.1665	-0.778586	1.67434	0.223843	0.364399	-0.438422	1.74544	0.241905	1.20046	0.0793491	0.848856	-0.0711659	0.216163	4.14851	0.681956	3.30164	0.547103	0.49202
PF3D7_0606000	PFF0295c	conserved Plasmodium protein, unknown function	123 kDa	2.32419	0.366271	1.20144	0.0797035	0.699639	-0.155126	0.395668	-0.402669	0.696029	-0.157373	0.686282	-0.163498	0.946295	-0.0239734	1.67059	0.222871	0.841107	-0.0751485	0.972899	-0.0119322	0.722146	-0.141375	0.846958	-0.0721382	0.407151	1.39049	1.2022	2.45888	1.03752	1.23413
PF3D7_0716800	MAL7P1.81	eukaryotic translation initiation factor 3 37.28 kDa subunit, putative	37 kDa	1.01475	0.00635896	1.15619	0.0630299	2.31887	0.365277	0.834379	-0.0786368	0.365933	-0.436599	0.323889	-0.489603	1.35688	0.13254	0.655328	-0.183541	1.42434	0.153612	0.543476	-0.264819	1.17307	0.0693238	0.846915	-0.0721603	1.33715	0.566799	0.614236	0.651354	3.2057	2.61483
PF3D7_1305900	PF13_0031	conserved Plasmodium protein, unknown function	58 kDa	0.431606	-0.364912	0.646291	-0.189572	2.35483	0.371959	1.12151	0.0498015	0.956019	-0.0195333	0.606318	-0.2173	0.823465	-0.084355	1.27437	0.105294	1.39453	0.144428	1.16455	0.06616	0.49647	-0.304107	0.846615	-0.0723138	1.90791	1.97181	0.592201	1.03839	0.51931	1.39632
PF3D7_0317700	PFC0780w	CPSF (cleavage and polyadenylation specific factor), subunit A, putative	339 kDa	1.42213	0.152939	1.05957	0.0251315	1.06468	0.0272194	0.990638	-0.00408489	0.824681	-0.0837141	0.684894	-0.164377	0.516834	-0.286649	1.07012	0.0294329	1.21232	0.0836183	1.25508	0.0986698	1.10021	0.0414741	0.84544	-0.0729173	0.363423	1.00995	1.13867	1.26694	1.3341	1.23441
PF3D7_0935800	PFI1730w	cytoadherence linked asexual protein 9 (CLAG9)	160 kDa	0.267764	-0.572248	0.0909163	-1.04136	0.183494	-0.736378	0.783114	-0.106175	3.30551	0.519238	1.85328	0.267941	1.15913	0.0641319	1.03745	0.0159671	1.04467	0.0189774	1.13527	0.055101	0.780809	-0.107455	0.842671	-0.0743419	4.32892	11.411	5.69318	1.44969	0.236215	0.454692
PF3D7_1236800	PFL1780w	protein-S-isoprenylcysteine O-methyltransferase, putative	62 kDa	0.212667	-0.672299	0.0960628	-1.01744	0.242876	-0.614616	1.00957	0.00413472	3.20934	0.506416	1.72445	0.23665	0.959925	-0.0177629	1.04318	0.0183607	1.49588	0.174896	1.14155	0.0574946	0.517989	-0.28568	0.841475	-0.0749586	4.51374	10.8594	6.15903	1.13073	0.1614	0.487968
PF3D7_1008900	PF10_0086	adenylate kinase (AK1)	28 kDa	0.822607	-0.0848074	0.759865	-0.119264	2.53344	0.40371	0.795394	-0.0994178	0.709973	-0.148758	0.461536	-0.335795	1.31039	0.117402	0.737135	-0.132453	1.1487	0.0602061	0.790041	-0.10235	1.17284	0.069237	0.840897	-0.0752574	1.59298	0.970087	0.453415	0.993271	1.65194	1.82195
PF3D7_0620100	PFF0980w	conserved Plasmodium protein, unknown function	16 kDa	1.33221	0.124573	0.656013	-0.183087	0.630782	-0.200121	1.46846	0.166862	0.787216	-0.103906	1.04079	0.0173634	1.24777	0.0961351	0.768094	-0.114586	1.05654	0.0238879	0.721641	-0.141679	1.36543	0.135269	0.84052	-0.075452	0.936616	1.17085	1.67498	0.491427	1.7345	0.807578
PF3D7_1228500	PFL1380w	RNA pseudouridylate synthase, putative	48 kDa	0.361604	-0.441767	0.211422	-0.674851	1.76574	0.246926	1.35601	0.132264	1.82843	0.262079	0.814702	-0.0890011	0.475977	-0.322414	1.04896	0.0207598	1.60099	0.204388	1.23882	0.093007	0.794965	-0.0996522	0.840292	-0.0755698	1.31629	4.96147	0.906698	0.913572	0.434779	1.03141
PF3D7_0322400	PFC1000w	regulator of initiation factor 2 (eIF2)	108 kDa	0.918737	-0.0368086	0.672935	-0.172027	2.13163	0.328712	0.89456	-0.0483905	0.737408	-0.132292	0.667898	-0.17529	1.0935	0.0388175	1.57893	0.198363	1.0636	0.0267763	0.888195	-0.0514915	0.535497	-0.271243	0.840284	-0.0755739	1.19022	2.34634	0.498958	0.992885	0.726188	1.2581
PF3D7_0416800	PFD0810w	small GTP-binding protein sar1 (SAR1)	22 kDa	0.935335	-0.0290326	1.08908	0.037058	1.22959	0.0897606	1.60187	0.204628	0.641245	-0.192976	0.537471	-0.269645	1.21315	0.0839129	0.951815	-0.0214476	0.906735	-0.0425197	0.971814	-0.0124167	1.11632	0.0477893	0.84017	-0.075633	1.29702	0.873966	0.737428	0.606674	1.74086	1.56319
PF3D7_0618400	PFF0890c	conserved Plasmodium membrane protein, unknown function	71 kDa	0.892224	-0.0495262	0.818554	-0.0869527	0.900409	-0.04556	0.957708	-0.0187669	1.07231	0.0303186	1.28718	0.109638	0.682311	-0.166017	0.881787	-0.0546363	1.7035	0.231342	0.900315	-0.0456054	0.992062	-0.00346117	0.840024	-0.0757084	0.764731	1.07725	1.89192	0.940073	0.925167	0.65261
PF3D7_1007300	PF10_0072	RING zinc finger protein, putative	77 kDa	0.945466	-0.024354	0.235891	-0.627289	0.235891	-0.627289	0.353836	-0.451197	2.45022	0.389205	1.94658	0.289271	1.06264	0.0263872	0.720793	-0.14219	1.14683	0.0595005	1.27249	0.104655	0.957707	-0.0187673	0.839532	-0.075963	1.12394	3.05562	4.86171	3.59627	0.390865	0.431286
PF3D7_0708000	MAL7P1.25	cytoskeleton associated protein, putative	104 kDa	0.457873	-0.339255	0.435083	-0.361428	2.25414	0.352982	1.44406	0.159585	0.868094	-0.0614333	0.622583	-0.205803	1.01901	0.00817885	0.422543	-0.374129	1.76195	0.245993	0.658461	-0.18147	1.29879	0.113539	0.839248	-0.0761095	2.22553	0.971178	0.781648	0.455979	1.49614	1.34801
PF3D7_1471100	PF14_0678	exported protein 2 (EXP2)	33 kDa	0.833869	-0.078902	1.0222	0.0095344	2.2476	0.35172	1.13132	0.053584	0.304271	-0.51674	0.421626	-0.375073	1.13812	0.0561894	0.8274	-0.0822844	1.18645	0.0742512	0.83895	-0.0762638	1.17012	0.0682306	0.83895	-0.0762638	1.36487	0.809434	0.527876	0.74157	3.84566	1.9898
PF3D7_1431700	PF14_0296	60S ribosomal protein L14, putative	19 kDa	1.75654	0.244658	1.72477	0.236731	1.37691	0.138907	0.790771	-0.101949	0.19038	-0.720378	0.168064	-0.774525	0.937104	-0.0282122	0.983694	-0.00714007	1.09907	0.0410247	0.96345	-0.016171	1.17795	0.0711277	0.838732	-0.076377	0.533494	0.570334	0.798211	1.21837	6.18737	4.99055
PF3D7_0936800	PFI1780w	Plasmodium exported protein (PHISTc), unknown function	46 kDa	1.93612	0.286931	2.84503	0.454087	0.890403	-0.0504136	0.133152	-0.875653	0.0583031	-1.23431	0.11732	-0.930627	0.990412	-0.00418413	0.90507	-0.043318	1.4104	0.149341	0.771694	-0.112555	1.0838	0.0349498	0.838627	-0.0764313	0.511546	0.318123	1.584	5.7956	18.5891	7.14819
PF3D7_0702500	PF07_0008	Plasmodium exported protein, unknown function	28 kDa	0.970111	-0.0131784	2.93418	0.467487	1.75897	0.24526	0.183361	-0.736692	0.0760263	-1.11904	0.0770171	-1.11341	0.695431	-0.157746	1.41028	0.149305	1.05408	0.0228721	1.01817	0.00782057	0.983488	-0.00723093	0.838556	-0.0764678	0.716857	0.480638	0.599256	5.55281	12.9362	10.8879
PF3D7_1222300	PFL1070c	endoplasmin, putative (GRP94)	95 kDa	0.515468	-0.287799	0.848627	-0.0712831	1.6903	0.227964	1.74227	0.241115	0.822037	-0.0851087	0.491484	-0.30849	1.02368	0.0101641	0.995687	-0.0018771	1.0308	0.0131744	0.903605	-0.0440213	1.20896	0.0824113	0.83727	-0.0771346	1.98592	1.17329	0.609832	0.518638	1.47069	1.70355
PF3D7_0316800	PFC0735w	40S ribosomal protein S15A, putative	15 kDa	1.393	0.143952	1.79963	0.255184	1.55801	0.192571	0.78895	-0.10295	0.351971	-0.453494	0.169319	-0.771295	1.11136	0.0458555	0.890278	-0.0504741	1.09606	0.0398349	0.915308	-0.0384329	1.15055	0.060907	0.836437	-0.0775668	0.797818	0.4947	0.7035	1.16016	3.26889	4.94002
PF3D7_1479000	PF14_0761	acyl-CoA synthetase (ACS1a)	95 kDa	2.27878	0.357703	0.629797	-0.2008	0.501129	-0.300051	0.416479	-0.380407	0.843115	-0.0741131	1.2088	0.0823557	0.852356	-0.069379	1.93124	0.285836	0.654982	-0.18377	1.09394	0.0389918	0.632671	-0.198822	0.834815	-0.0784099	0.37404	3.06645	1.30701	2.62663	0.750397	0.690612
PF3D7_0916700	PFI0820c	RNA-binding protein musashi, putative (HoMu)	45 kDa	2.18024	0.338505	1.1212	0.0496831	1.04138	0.0176098	0.27563	-0.559674	0.475686	-0.322679	0.798316	-0.0978252	0.793924	-0.100221	1.1786	0.0713659	1.00491	0.00212901	1.21173	0.0834071	0.977435	-0.00991219	0.833395	-0.0791491	0.364145	1.05119	0.964982	4.39624	2.05479	1.04394
PF3D7_1368100	MAL13P1.343	26S proteasome regulatory subunit RPN11, putative (RPN11)	35 kDa	0.458171	-0.338972	0.588759	-0.230062	1.24986	0.0968617	1.81562	0.259025	1.09479	0.0393299	0.868299	-0.0613307	0.676186	-0.169934	1.56427	0.194312	0.898438	-0.0465117	1.01783	0.00767366	1.0108	0.00466336	0.832482	-0.079625	1.47584	2.6569	0.718831	0.560595	0.92328	0.958751
PF3D7_1019300	PF10_0186	zinc finger protein, putative	208 kDa	1.18004	0.0718964	0.956947	-0.019112	0.739726	-0.130929	1.06262	0.0263789	1.09198	0.0382133	0.999511	-0.000212525	0.910844	-0.0405562	0.962778	-0.0164738	1.40959	0.149093	1.04628	0.0196498	0.838147	-0.0766798	0.832357	-0.0796901	0.771876	1.00609	1.90556	0.984625	0.76755	0.832765
PF3D7_1325100	PF13_0143	phosphoribosylpyrophosphate synthetase	49 kDa	0.706122	-0.151121	0.580464	-0.236225	2.33289	0.367895	1.3042	0.115346	0.576785	-0.238986	0.518845	-0.284962	1.0826	0.0344698	1.16838	0.0675831	1.15229	0.0615625	0.885464	-0.0528289	0.879348	-0.0558392	0.831914	-0.0799216	1.53317	2.01283	0.493933	0.678931	1.52457	1.60339
PF3D7_1426600	PF14_0245	conserved Plasmodium protein, unknown function	175 kDa	0.601307	-0.220904	0.448802	-0.347945	0.671024	-0.173262	1.49455	0.174511	1.90414	0.279699	1.13617	0.0554416	0.87849	-0.0562633	0.848565	-0.0713148	1.42711	0.154458	1.28618	0.109303	0.728549	-0.137541	0.831102	-0.0803457	1.46097	1.89073	2.12677	0.860581	0.382613	0.731497
PF3D7_1107300	PF11_0086	polyadenylate-binding protein-interacting protein 1, putative (PAIP1)	382 kDa	2.24	0.350248	2.06298	0.314495	0.502128	-0.299186	0.42383	-0.372809	0.384681	-0.414899	0.385957	-0.413461	0.802307	-0.0956594	1.15047	0.0608762	1.25026	0.0969998	1.15847	0.0638865	0.807887	-0.0926491	0.8306	-0.0806079	0.358173	0.557675	2.48992	2.73335	2.10015	2.15205
PF3D7_0622900	PFF1100c	transcription factor with AP2 domain(s), putative (ApiAP2)	237 kDa	3.43257	0.53562	1.22931	0.0896597	0.407254	-0.390134	0.255342	-0.592878	0.274735	-0.561086	0.369276	-0.432649	0.603797	-0.219109	1.11121	0.0457971	0.947458	-0.0234398	1.42616	0.154168	1.08083	0.0337559	0.830548	-0.0806355	0.175902	0.903935	2.32645	5.58529	3.93407	2.24912
PF3D7_1345700	PF13_0242	isocitrate dehydrogenase (NADP), mitochondrial precursor (IDH)	54 kDa	0.316348	-0.499835	0.308917	-0.510158	1.47028	0.167399	2.03875	0.309363	1.04352	0.0185026	0.877521	-0.0567424	1.64923	0.217281	0.698239	-0.155996	1.23268	0.0908489	0.717869	-0.143955	0.871633	-0.0596661	0.830351	-0.0807382	5.21334	2.26028	0.838398	0.352113	0.835278	0.946246
PF3D7_1350500	PF13_0265	conserved Plasmodium protein, unknown function	134 kDa	1.97688	0.29598	1.31609	0.119287	0.939154	-0.0272631	0.585945	-0.232143	0.79495	-0.0996603	0.488972	-0.310716	1.02904	0.0124313	0.496992	-0.30365	1.53826	0.187029	1.25814	0.09973	0.847506	-0.0718571	0.830065	-0.080888	0.520537	0.377627	1.63792	2.1472	1.06611	1.69757
PF3D7_1136900	PF11_0381	subtilisin-like protease 2 (SUB2)	155 kDa	0.969205	-0.0135845	0.273191	-0.563534	0.354808	-0.450006	0.261855	-0.581939	1.54619	0.189264	2.33261	0.367842	0.610773	-0.21412	0.558143	-0.253254	1.45267	0.162167	1.33673	0.126043	1.21311	0.0838993	0.828577	-0.0816672	0.630179	2.04305	4.09424	5.10484	0.784577	0.355215
PF3D7_0925700	PFI1260c	histone deacetylase (HDAC1)	51 kDa	0.657684	-0.181983	1.06779	0.0284866	1.09717	0.040272	1.50867	0.178595	0.737971	-0.131961	0.88253	-0.0542706	0.0291042	-1.53604	1.71401	0.234012	1.30801	0.116611	1.24606	0.0955386	0.875011	-0.0579867	0.827811	-0.0820691	0.0442526	1.60519	1.19217	0.825931	1.1857	0.937997
PF3D7_0812100	PF08_0089	conserved Plasmodium protein, unknown function	315 kDa	1.27319	0.104895	0.831503	-0.0801363	1.19748	0.0782668	1.06847	0.0287639	1.14279	0.0579666	0.650619	-0.186673	0.702405	-0.153413	1.06465	0.0272053	1.03553	0.0151641	1.36639	0.135576	1.00722	0.00312291	0.823805	-0.0841758	0.551687	1.28039	0.864763	1.27883	0.881366	1.26619
PF3D7_1021400	PF10_0208	endomembrane protein 70, putative	74 kDa	0.840881	-0.0752656	0.904329	-0.0436733	1.18985	0.0754916	1.52426	0.183059	1.04205	0.0178887	0.634486	-0.197578	1.14676	0.0594723	0.810881	-0.0910427	1.01225	0.00528689	0.899729	-0.0458882	1.30818	0.116668	0.822201	-0.0850221	1.36376	0.896666	0.850737	0.590273	1.25539	1.29585
PF3D7_0820500	MAL8P1.57	C-13 antigen	99 kDa	1.76762	0.247389	0.974951	-0.0110173	1.18133	0.0723725	0.611699	-0.213462	0.869787	-0.0605868	0.663405	-0.178221	1.01875	0.00806925	0.68625	-0.163518	1.3536	0.131492	1.26296	0.101389	0.856666	-0.0671882	0.821769	-0.08525	0.576343	0.703881	1.14583	2.06467	0.984915	1.23872
PF3D7_0807800	PF08_0109	26S proteasome regulatory subunit RPN10, putative (RPN10)	55 kDa	1.06786	0.0285154	0.837368	-0.0770838	1.52334	0.182797	0.934623	-0.0293636	1.16933	0.0679379	0.642938	-0.191831	0.390811	-0.408033	1.4687	0.166934	0.671074	-0.17323	1.27858	0.106728	1.37035	0.136831	0.820482	-0.085931	0.365975	1.75395	0.440528	1.36802	1.17191	1.27614
PF3D7_0628900	PFF1400w	RAP protein, putative	169 kDa	0.834688	-0.0784756	0.677507	-0.169086	1.43631	0.15725	1.21409	0.0842516	0.98103	-0.0083178	0.887534	-0.0518151	1.00763	0.00330263	0.737631	-0.132161	1.35752	0.132746	1.3204	0.120704	0.758369	-0.12012	0.818453	-0.0870064	1.2072	1.08874	0.94514	1.08756	0.773033	0.922165
PF3D7_0707800	MAL7P1.23	RAP protein, putative	142 kDa	0.658849	-0.181214	0.514925	-0.288256	1.19296	0.0766272	1.65352	0.218409	1.26013	0.100415	0.854744	-0.0681639	1.07823	0.0327116	0.736453	-0.132855	1.18811	0.0748558	1.27338	0.104959	0.90668	-0.0425459	0.817146	-0.0877004	1.63654	1.43021	0.995929	0.770105	0.719514	0.956012
PF3D7_0616600	PFF0805c	conserved Plasmodium protein, unknown function	74 kDa	0.730464	-0.136401	0.587769	-0.230793	0.96829	-0.0139946	1.7701	0.247998	1.12118	0.0496745	0.896942	-0.0472355	0.734331	-0.134108	1.0101	0.0043657	1.30541	0.115747	1.5632	0.194015	0.572165	-0.242479	0.814791	-0.0889536	1.00529	1.71854	1.34816	0.883113	0.510325	0.90841
PF3D7_1303800	MAL13P1.19	conserved Plasmodium protein, unknown function	1112 kDa	0.802548	-0.0955291	0.745223	-0.127714	1.10191	0.0421465	1.13376	0.0545203	1.2293	0.0896577	1.04777	0.0202662	0.929137	-0.0319203	1.03094	0.0132342	1.11262	0.0463475	1.28696	0.109564	0.825857	-0.0830954	0.814487	-0.089116	1.15773	1.3834	1.00972	1.13512	0.671811	0.777352
PF3D7_1449600	PF14_0472	conserved Plasmodium protein, unknown function	61 kDa	1.10393	0.0429409	0.435604	-0.360908	0.375932	-0.42489	0.510194	-0.292265	2.80457	0.447867	1.27847	0.10669	0.814322	-0.0892036	1.50908	0.178713	0.689524	-0.161451	0.988746	-0.0049152	1.184	0.0733526	0.814322	-0.0892036	0.737659	3.46434	1.83417	1.93798	0.422168	0.636952
PF3D7_0730200	MAL7P1.164	AP-4 complex subunit beta, putative	100 kDa	2.03699	0.308988	1.03151	0.0134721	0.90137	-0.045097	0.838356	-0.0765714	0.683562	-0.165222	0.552055	-0.258018	1.26169	0.100953	1.05362	0.0226852	0.936505	-0.0284899	1.25298	0.0979427	0.685562	-0.163953	0.809643	-0.0917062	0.619391	1.02144	1.03898	1.49456	1.00293	1.4666
PF3D7_0208300	PFB0375w	conserved Plasmodium protein, unknown function	217 kDa	2.42618	0.384923	0.981818	-0.00796893	1.21309	0.0838933	0.48	-0.318759	0.512727	-0.290114	0.417818	-0.379013	1.25161	0.0974689	1.24296	0.0944586	0.941991	-0.0259534	1.03081	0.0131805	0.723861	-0.140345	0.808761	-0.09218	0.515876	1.26598	0.776521	2.14753	1.41179	1.93568
PF3D7_1310500	MAL13P1.50	conserved protein, unknown function	24 kDa	0.445983	-0.350682	0.321006	-0.493487	1.08836	0.036772	1.7464	0.242144	1.26143	0.100864	1.16797	0.0674325	1.04467	0.0189772	0.813966	-0.0893936	1.12743	0.0520905	1.17531	0.0701523	1.03028	0.0129566	0.808344	-0.0924039	2.34239	2.53568	1.0359	0.672989	0.816757	0.692091
PF3D7_0717400	PF07_0071	queuine tRNA-ribosyltransferase, putative	88 kDa	1.17307	0.0693233	1.41075	0.149451	1.99096	0.299063	0.539539	-0.267977	0.473565	-0.32462	0.427474	-0.36909	1.1997	0.0790738	0.638464	-0.194863	1.27693	0.106166	1.3781	0.13928	0.698667	-0.15573	0.80814	-0.0925133	1.02271	0.452569	0.641362	2.55421	1.47533	1.8905
PF3D7_1474600	PF14_0714	conserved Plasmodium membrane protein, unknown function	46 kDa	0.84476	-0.0732665	0.462932	-0.334483	1.13991	0.0568709	1.40162	0.146629	1.06466	0.0272109	1.08076	0.0337274	1.11913	0.0488796	1.19945	0.0789826	1.28554	0.109086	0.579297	-0.237099	1.00861	0.00372507	0.80797	-0.0926045	1.32479	2.59099	1.12775	0.413306	0.947358	0.747598
PF3D7_1358700	MAL13P1.288	HVA22-like protein, putative	18 kDa	0.57026	-0.243927	0.188743	-0.724129	0.597048	-0.223991	1.47605	0.169101	2.21886	0.346129	1.2665	0.102604	0.853694	-0.0686978	1.08057	0.0336524	1.41597	0.151054	0.847797	-0.0717081	0.994326	-0.00247117	0.807644	-0.0927802	1.49702	5.72508	2.37162	0.574369	0.448126	0.637699
PF3D7_1225900	PFL1250c	conserved Plasmodium protein, unknown function	84 kDa	0.562845	-0.249611	0.496628	-0.303969	1.44574	0.16009	1.6591	0.219874	1.12937	0.0528357	0.812078	-0.090402	0.486895	-0.312565	2.14605	0.331639	0.61629	-0.210215	1.52804	0.184135	0.415144	-0.381802	0.807583	-0.0928129	0.865061	4.32124	0.426281	0.921003	0.367589	0.994464
PF3D7_1126900	PF11_0280	small nuclear ribonucleoprotein F, putative (SNRPF)	10 kDa	0.433088	-0.363424	0.427719	-0.368841	2.31756	0.365031	1.0869	0.036188	0.75164	-0.12399	0.925234	-0.0337486	0.900143	-0.0456885	1.34558	0.128909	0.85751	-0.0667606	1.0854	0.0355896	1.00572	0.00247633	0.805651	-0.0938533	2.07843	3.14594	0.370006	0.998623	1.33803	0.870754
PF3D7_1024800	PF10_0242	conserved Plasmodium protein, unknown function	171 kDa	2.69986	0.431342	1.7132	0.233809	0.788033	-0.103456	0.263686	-0.578912	0.222696	-0.652288	0.290062	-0.537509	1.06152	0.0259292	1.03968	0.0168983	1.30689	0.116238	1.20258	0.0801146	0.584848	-0.232957	0.804484	-0.0944828	0.393176	0.606861	1.65842	4.56065	2.62622	2.77349
PF3D7_0207400	PFB0330c	serine repeat antigen 7 (SERA7)	110 kDa	0.242966	-0.614455	0.15632	-0.805986	0.244752	-0.611274	2.22063	0.346477	2.31711	0.364946	1.19294	0.0766198	1.47922	0.170034	0.643869	-0.191202	1.1932	0.0767144	0.8555	-0.06778	1.02444	0.0104878	0.803762	-0.0948727	6.0882	4.11892	4.87515	0.38525	0.442122	0.673764
PF3D7_0935400	PFI1710w	gametocyte development protein 1 (GDV1)	72 kDa	0.16778	-0.77526	0.111981	-0.950855	0.311208	-0.50695	2.11326	0.324953	2.44633	0.388514	1.24867	0.0964462	1.43818	0.157814	0.442652	-0.353937	0.975522	-0.010763	1.59576	0.202968	0.74445	-0.128165	0.803431	-0.0950514	8.57184	3.95292	3.13463	0.755119	0.304313	0.643432
PF3D7_1008000	PF10_0078	histone deacetylase 2 (HDA2)	282 kDa	2.05799	0.313443	1.50328	0.177041	0.817287	-0.0876256	0.601751	-0.220584	0.754923	-0.122097	0.387309	-0.411943	0.379959	-0.420263	1.23449	0.0914877	1.13596	0.0553641	1.40826	0.148683	1.03808	0.0162302	0.803247	-0.0951509	0.184627	0.821197	1.38992	2.34028	1.37508	2.07392
PF3D7_1019600	PF10_0189	conserved Plasmodium protein, unknown function	258 kDa	0.655582	-0.183373	0.477435	-0.321086	0.495249	-0.305176	0.894299	-0.0485171	2.44418	0.388133	1.38599	0.141759	0.961544	-0.0170307	1.4984	0.175628	0.791919	-0.101319	0.928791	-0.0320822	1.01637	0.00705167	0.802974	-0.0952985	1.4667	3.13844	1.59903	1.03857	0.415832	0.579352
PF3D7_1470900	PF14_0676	proteasome subunit beta type-2, putative	23 kDa	0.616577	-0.210012	1.05173	0.0219059	1.53425	0.185897	1.61968	0.209429	0.770933	-0.112983	0.49785	-0.302901	0.890301	-0.0504631	0.859974	-0.0655146	1.08852	0.0368356	1.21619	0.0850004	1.14264	0.0579077	0.802384	-0.0956176	1.44394	0.817673	0.709477	0.750882	1.48215	1.6117
PF3D7_1321300	MAL13P1.116	conserved Plasmodium membrane protein, unknown function	405 kDa	1.54596	0.1892	0.675874	-0.170134	1.29219	0.111326	0.732844	-0.134988	0.976262	-0.0104334	0.826716	-0.0826439	0.624591	-0.204404	0.986906	-0.00572421	1.34815	0.129739	1.17364	0.0695333	1.0651	0.0273891	0.801617	-0.0960332	0.404014	1.46019	1.04331	1.60148	1.09099	0.96964
PF3D7_0614300	PFF0690c	organic anion transporter	97 kDa	0.813101	-0.0898555	1.37767	0.139146	1.14396	0.0584094	1.06559	0.0275906	1.06507	0.02738	0.667222	-0.17573	0.633229	-0.198439	1.42484	0.153766	0.920698	-0.035883	1.19814	0.0785084	1.02158	0.0092715	0.801514	-0.096089	0.778783	1.03424	0.804836	1.12439	0.959161	1.20127
PF3D7_0404100	PFD0200c	transcription factor with AP2 domain(s), putative (ApiAP2)	271 kDa	1.03293	0.0140726	0.907186	-0.0423038	0.916168	-0.038025	0.961078	-0.0172414	1.08683	0.0361602	1.09356	0.0388438	1.38354	0.140992	0.668206	-0.175089	1.55656	0.192167	0.60641	-0.217234	0.985116	-0.0065127	0.800163	-0.0968217	1.33943	0.736571	1.699	0.630969	0.906415	0.731703
PF3D7_1439800	PF14_0377	vesicle-associated membrane protein, putative	28 kDa	1.0362	0.0154419	1.39825	0.145586	1.38219	0.140568	1.2501	0.0969445	0.581317	-0.235587	0.409287	-0.387972	1.48232	0.170942	0.893696	-0.0488103	0.906171	-0.0427897	0.912474	-0.0397794	1.00546	0.00236479	0.79988	-0.0969751	1.43054	0.639151	0.655606	0.729921	1.72962	1.95433
PF3D7_0409200	PFD0455w	40S ribosomal processing protein, putative	57 kDa	1.45023	0.161438	0.992355	-0.0033331	1.86182	0.269938	0.792874	-0.100796	0.560146	-0.251699	0.396963	-0.40125	0.782427	-0.106556	0.804424	-0.0945148	1.63131	0.212536	1.32503	0.122227	0.65794	-0.181814	0.798868	-0.0975251	0.539518	0.810622	0.876188	1.67118	1.17459	2.01245
PF3D7_0201900	PFB0095c	erythrocyte membrane protein 3 (EMP3)	274 kDa	0.70595	-0.151226	3.70075	0.56829	0.829578	-0.0811426	0.31658	-0.499517	0.23108	-0.636237	0.219815	-0.657942	1.21842	0.0857986	1.50006	0.176108	0.929816	-0.0316031	0.843826	-0.0737473	0.70957	-0.149005	0.798308	-0.0978297	1.72594	0.405338	1.12083	2.66544	3.07066	3.63172
PF3D7_1242800	PFL2060c	rab specific GDP dissociation inhibitor (rabGDI)	52 kDa	0.910341	-0.040796	0.974506	-0.0112155	1.14848	0.0601223	1.18113	0.0722986	0.998759	-0.000539419	0.839778	-0.0758353	0.80377	-0.0948684	0.989557	-0.00455938	1.1367	0.0556466	1.36118	0.133914	0.910578	-0.040683	0.798218	-0.0978787	0.882933	1.01544	0.989747	1.15243	0.911709	0.95051
PF3D7_0518100	PFE0905w	RAP protein, putative	163 kDa	0.66494	-0.177217	0.686691	-0.163239	2.10357	0.322958	1.21802	0.085655	0.767478	-0.114934	0.611341	-0.213716	0.119436	-0.922866	1.69855	0.230079	1.03119	0.0133376	1.19276	0.0765539	1.16015	0.0645127	0.797915	-0.0980435	0.179619	2.47353	0.490208	0.979262	1.51163	1.30519
PF3D7_1402000	PF14_0021	conserved Plasmodium protein, unknown function	59 kDa	0.950061	-0.0222486	0.738124	-0.131871	0.811206	-0.0908689	0.79659	-0.0987654	1.31547	0.119081	1.37028	0.136809	1.34758	0.129553	1.20611	0.0813886	1.04273	0.0181723	0.586567	-0.231683	1.02127	0.00914142	0.795739	-0.0992294	1.41841	1.63403	1.28541	0.736348	0.776356	0.580713
PF3D7_1200700	PFL0035c	acyl-CoA synthetase (ACS7)	105 kDa	3.78416	0.57797	0.892672	-0.0493082	0.252596	-0.597573	0.07346	-1.13395	0.164444	-0.783981	0.66561	-0.17678	0.730178	-0.136571	0.963476	-0.0161591	0.997453	-0.00110762	1.56517	0.194562	0.950211	-0.0221797	0.79351	-0.100448	0.192956	1.07932	3.9488	21.3064	5.77832	1.19216
PF3D7_1465500	PF14_0622	potassium channel (K2)	174 kDa	0.975	-0.0109954	0.85	-0.0705811	0.925	-0.0338583	0.9	-0.0457575	1.075	0.0314085	1.225	0.0881361	0.710172	-0.148637	1.3815	0.140352	1.19436	0.077136	0.622541	-0.205832	1.29795	0.11326	0.793466	-0.100472	0.728381	1.6253	1.2912	0.691712	1.2074	0.647727
PF3D7_0624600	PFF1185w	SNF2 helicase, putative (ISWI)	316 kDa	2.32198	0.365859	1.68554	0.22674	0.673396	-0.171729	0.41574	-0.381178	0.532763	-0.273466	0.411121	-0.386031	1.07623	0.0319041	0.724965	-0.139683	1.28876	0.110172	1.15347	0.0620071	0.963251	-0.0162607	0.793325	-0.100549	0.463495	0.430108	1.91382	2.7745	1.80803	1.92966
PF3D7_1427300	PF14_0252	conserved Plasmodium protein, unknown function	176 kDa	0.672582	-0.172255	0.308784	-0.510345	1.21029	0.0828905	1.69476	0.229109	1.52795	0.184109	0.821207	-0.0855475	0.962062	-0.0167969	1.26068	0.100605	0.897636	-0.0468999	1.22621	0.0885636	0.86107	-0.0649617	0.792346	-0.101085	1.4304	4.08272	0.741668	0.723526	0.563546	0.964855
PF3D7_1211600	PFL0575w	lysine-specific histone demethylase 1, putative (LSD1)	351 kDa	1.29032	0.110698	1.1129	0.0464574	1.07527	0.0315171	0.946237	-0.0240003	0.88172	-0.0546691	0.740591	-0.130421	1.1519	0.0614161	0.948697	-0.0228723	0.903765	-0.0439444	1.28701	0.109581	0.916381	-0.0379238	0.792246	-0.10114	0.892725	0.852453	0.840502	1.36013	1.03931	1.06975
PF3D7_0715200	PF07_0061	conserved Plasmodium protein, unknown function	258 kDa	1.35233	0.131083	0.829016	-0.0814373	0.683938	-0.164983	1.03627	0.0154727	1.2487	0.0964597	0.949482	-0.0225133	1.20899	0.0824232	0.708974	-0.14937	1.25163	0.0974747	0.786655	-0.104215	1.25163	0.0974747	0.792127	-0.101205	0.894005	0.855199	1.83003	0.759123	1.00234	0.834273
PF3D7_1438000	PF14_0360	eukaryotic translation initiation factor eIF2A, putative	77 kDa	1.79273	0.253515	1.04062	0.0172924	1.33611	0.125843	0.866117	-0.0624233	0.647407	-0.188823	0.399612	-0.398361	0.44778	-0.348935	1.1817	0.0725065	1.54849	0.189908	0.966513	-0.0147921	1.06501	0.027352	0.790513	-0.102091	0.249776	1.13557	1.15895	1.11592	1.64503	1.9782
PF3D7_1467600	PF14_0644	conserved Plasmodium protein, unknown function	237 kDa	1.13014	0.0531311	1.76199	0.246003	0.827055	-0.0824657	0.69863	-0.155753	0.760274	-0.11903	0.806507	-0.0933919	1.00696	0.00301217	0.67362	-0.171585	1.2142	0.0842903	0.8409	-0.0752556	1.47428	0.168579	0.790045	-0.102348	0.891007	0.382307	1.4681	1.20364	1.93914	0.979588
PF3D7_0315300	PFC0645w	conserved Plasmodium protein, unknown function	45 kDa	0.802057	-0.095795	0.786632	-0.104228	0.987147	-0.00561838	1.1491	0.0603579	1.23393	0.0912916	1.08933	0.0371601	0.580004	-0.236569	1.11275	0.0463994	1.5628	0.193904	0.781401	-0.107126	1.1762	0.0704818	0.786836	-0.104116	0.723146	1.41458	1.58315	0.680011	0.953213	0.722311
PF3D7_1367400	PF13_0352	conserved Plasmodium protein, unknown function	125 kDa	2.25117	0.352408	0.697457	-0.156482	1.47172	0.167825	0.566684	-0.246659	0.404774	-0.392787	0.557343	-0.253877	0.842527	-0.0744161	1.36869	0.136305	0.909279	-0.0413028	0.825188	-0.083447	1.26821	0.103192	0.786106	-0.104519	0.374262	1.9624	0.617835	1.45617	3.13313	1.41045
PF3D7_1416800	PF14_0166	lysine--tRNA ligase, putative	79 kDa	0.393715	-0.404818	0.393715	-0.404818	1.76895	0.247715	1.87708	0.273483	0.895564	-0.0479035	0.727126	-0.138391	0.764549	-0.116595	2.4161	0.383115	0.454603	-0.342367	1.08124	0.0339201	0.49747	-0.303233	0.786043	-0.104554	1.94188	6.13667	0.256991	0.57602	0.555482	1.08103
PF3D7_1420700	PF14_0201	surface protein P113 (P113)	113 kDa	2.39963	0.380144	1.95268	0.290632	0.828709	-0.0815981	0.410384	-0.38681	0.166557	-0.778436	0.223168	-0.651369	0.85855	-0.0662344	1.24831	0.0963218	1.20579	0.0812703	1.07921	0.0331055	0.823576	-0.0842962	0.78457	-0.105368	0.357785	0.639278	1.45502	2.62976	4.9447	3.51561
PF3D7_1123500	PF11_0246	conserved Plasmodium protein, unknown function	154 kDa	2.03677	0.308941	1.44621	0.160232	0.938752	-0.0274491	0.470365	-0.327565	0.663259	-0.178317	0.499299	-0.301639	1.04239	0.0180319	0.945992	-0.0241123	1.45387	0.162526	0.926524	-0.0331432	0.846687	-0.0722771	0.78453	-0.10539	0.511789	0.654117	1.54873	1.9698	1.27655	1.57126
PF3D7_0604600	PFF0225w	DNA helicase, putative	206 kDa	0.754967	-0.122072	0.701987	-0.153671	1.17881	0.0714431	1.17219	0.0689963	1.15894	0.0640611	1.06457	0.027174	0.78266	-0.106427	1.59821	0.203634	1.21964	0.0862322	0.930745	-0.0311695	0.686084	-0.163623	0.78266	-0.106427	1.03668	2.2767	1.03464	0.794025	0.591993	0.735189
PF3D7_0321900	PFC0970w	cyclic amine resistance locus protein (CARL)	153 kDa	2.06586	0.315101	0.87157	-0.0596979	0.995609	-0.00191109	0.70472	-0.151983	0.87596	-0.0575155	0.583699	-0.233811	0.572804	-0.241994	0.983579	-0.00719058	0.911373	-0.0403039	1.72442	0.236644	1.02535	0.0108712	0.782473	-0.10653	0.277271	1.12851	0.915392	2.44696	1.17054	1.34054
PF3D7_0206700	PFB0295w	adenylosuccinate lyase (ASL)	55 kDa	0.942756	-0.0256007	0.483625	-0.315491	0.746802	-0.126794	0.434909	-0.361602	1.08945	0.037207	1.99921	0.300858	0.832778	-0.0794706	1.09127	0.0379311	1.14552	0.0590032	1.27988	0.107168	0.868143	-0.0614088	0.782414	-0.106563	0.883344	2.25643	1.5339	2.94286	0.796864	0.391362
PF3D7_1429900	PF14_0278	ATP-dependent DNA helicase, putative	170 kDa	0.835364	-0.0781244	0.622346	-0.205968	1.50992	0.178954	1.18204	0.0726321	1.19248	0.0764517	0.791507	-0.101545	1.47933	0.170064	0.648393	-0.188162	1.13677	0.0556728	1.01744	0.00750796	0.936234	-0.0286156	0.781838	-0.106883	1.77088	1.04185	0.752868	0.860748	0.785114	0.987783
PF3D7_1423700	PF14_0228	conserved Plasmodium protein, unknown function	184 kDa	2.34251	0.369681	2.00585	0.302299	0.77459	-0.110928	0.491803	-0.308209	0.227752	-0.642538	0.175059	-0.756817	1.26866	0.103346	0.878617	-0.0562003	1.66244	0.220747	0.670499	-0.173602	0.738826	-0.131458	0.780952	-0.107375	0.541583	0.438026	2.14623	1.36335	3.244	4.46109
PF3D7_0817600	PF08_0058	conserved Plasmodium protein, unknown function	112 kDa	0.880208	-0.0554145	0.25	-0.60206	0.314236	-0.502744	0.397569	-0.400587	2.59201	0.413637	1.82248	0.260663	0.844613	-0.0733423	1.02552	0.0109461	0.512762	-0.290084	1.78554	0.25177	1.05436	0.0229873	0.777202	-0.109466	0.95956	4.1021	1.63177	4.49114	0.406771	0.426453
PF3D7_0904100	PFI0200c	AP-4 complex subunit epsilon, putative	161 kDa	1.15284	0.0617684	0.925764	-0.0334996	1.41485	0.15071	1.01601	0.00689869	0.992722	-0.00317236	0.621543	-0.206529	1.03947	0.0168116	1.32487	0.122172	1.02516	0.010791	0.983398	-0.00727084	0.850184	-0.0704871	0.776925	-0.109621	0.901661	1.43111	0.724572	0.9679	0.856417	1.24999
PF3D7_1468400	PF14_0652	zinc finger protein, putative (D13)	100 kDa	0.818968	-0.0867329	0.271067	-0.566923	0.322973	-0.490833	0.276834	-0.55778	2.39539	0.379376	2.03492	0.308548	0.704808	-0.151929	1.57495	0.197266	1.18534	0.0738436	0.976237	-0.0104448	0.782034	-0.106774	0.776632	-0.109785	0.860605	5.81018	3.67009	3.52643	0.326475	0.381651
PF3D7_0516600	PFE0830c	translation initiation factor IF-2,sporozoite surface antigen MB2 (MB2)	187 kDa	1.05065	0.0214586	0.981187	-0.00824835	1.10709	0.0441834	1.33285	0.124782	0.768452	-0.114384	0.761939	-0.11808	1.20921	0.0825013	1.10501	0.0433674	1.27816	0.106584	0.89755	-0.0469416	0.734108	-0.13424	0.775965	-0.110158	1.15091	1.1262	1.15452	0.673406	0.955308	1.01841
PF3D7_1218200	PFL0880c	conserved Plasmodium protein, unknown function	256 kDa	1.43942	0.158187	0.728595	-0.137514	1.09208	0.038256	0.852989	-0.0690567	1.26817	0.103179	0.781099	-0.107294	1.26641	0.102574	1.02154	0.0092543	1.28409	0.108594	0.558931	-0.252642	1.09486	0.0393573	0.774181	-0.111158	0.879805	1.40207	1.17581	0.655262	0.863333	0.991143
PF3D7_0819400	PF08_0050	perforin-like protein 4 (PLP4)	76 kDa	0.932203	-0.0304893	0.872881	-0.0590448	1.01695	0.00729924	1.0339	0.0144778	1.18644	0.074246	1.01483	0.00639351	0.58136	-0.235555	1.71416	0.234052	1.24617	0.0955784	1.20372	0.0805269	0.482134	-0.316833	0.772445	-0.112132	0.623641	1.9638	1.2254	1.16426	0.40637	0.761157
PF3D7_1247700	PFL2285c	conserved Plasmodium protein, unknown function	105 kDa	0.99	-0.00436481	0.545	-0.263603	0.575	-0.240332	0.695	-0.158015	1.875	0.273001	1.45875	0.163981	0.777093	-0.109527	1.04693	0.0199159	0.771725	-0.112537	1.68899	0.227627	0.943542	-0.0252386	0.771725	-0.112537	0.784942	1.92096	1.34213	2.4302	0.503223	0.529032
PF3D7_0613700	PFF0665c	syntaxin binding protein, putative	83 kDa	0.327218	-0.485163	0.598889	-0.222654	1.67043	0.222827	1.31998	0.120567	1.3018	0.114545	0.911715	-0.0401408	1.10638	0.0439057	0.911208	-0.0403827	1.50092	0.176359	1.24475	0.0950808	0.465177	-0.332382	0.771561	-0.11263	3.38119	1.5215	0.898528	0.943004	0.357333	0.846274
PF3D7_0212500	PFB0560w	conserved Plasmodium protein, unknown function	478 kDa	1.96734	0.293879	1.10804	0.0445555	0.856784	-0.0671287	0.748744	-0.125667	0.796482	-0.0988238	0.59108	-0.228353	0.850071	-0.0705446	0.898541	-0.0464622	1.86046	0.269619	0.676263	-0.169884	0.943213	-0.0253901	0.771456	-0.112689	0.432092	0.810928	2.17144	0.903197	1.18422	1.30516
PF3D7_0202500	PFB0120w	early transcribed membrane protein 2 (ETRAMP2)	12 kDa	1.76056	0.245651	1.09139	0.0379819	0.725043	-0.139636	0.100766	-0.996688	0.485558	-0.313759	1.4989	0.175772	1.33372	0.125065	1.22727	0.0889417	0.826713	-0.0826454	0.996857	-0.00136727	0.844084	-0.0736145	0.77135	-0.112748	0.757556	1.1245	1.14023	9.89284	1.73838	0.514611
PF3D7_0407800	PFD0385w	conserved Plasmodium protein, unknown function	230 kDa	1.13801	0.0561478	0.27724	-0.557145	0.232446	-0.633679	0.562954	-0.249527	2.39346	0.379027	1.64528	0.216239	0.115058	-0.939082	1.4953	0.174729	0.870815	-0.0600739	1.98679	0.298152	0.763362	-0.11727	0.768671	-0.114259	0.101105	5.39354	3.74632	3.52922	0.318936	0.467198
PF3D7_1116000	PF11_0168	rhoptry neck protein 4 (RON4)	136 kDa	0.996908	-0.00134477	0.240551	-0.618794	0.172933	-0.762122	0.310561	-0.507852	3.13494	0.496229	1.64182	0.215325	0.900498	-0.0455174	0.96513	-0.0154144	1.13194	0.0538225	1.16376	0.0658637	1.07088	0.0297401	0.767796	-0.114754	0.90329	4.01217	6.54552	3.74728	0.341595	0.46765
PF3D7_0610900	PFF0535c	transcription elongation factor SPT5, putative (SPT5)	149 kDa	1.71678	0.234715	1.40868	0.148813	1.25463	0.0985164	0.641609	-0.192729	0.557438	-0.253804	0.455003	-0.341986	0.79921	-0.0973389	0.905413	-0.0431535	1.05456	0.0230731	1.58738	0.200681	0.886779	-0.0521844	0.766654	-0.115401	0.465528	0.642737	0.840537	2.47406	1.59081	1.68494
PF3D7_1445200	PF14_0429	RNA helicase, putative	94 kDa	2.13546	0.329491	1.29969	0.113841	1.44474	0.159791	0.467383	-0.330327	0.321182	-0.493249	0.328952	-0.482867	0.946393	-0.0239283	1.25746	0.099494	0.959605	-0.0179077	1.13329	0.0543395	0.939856	-0.0269386	0.7634	-0.117248	0.443181	0.967505	0.664204	2.42475	2.92624	2.3207
PF3D7_1105000	PF11_0061	histone H4 (H4)	11 kDa	0.168741	-0.772778	0.0711965	-1.14754	0.455392	-0.341615	1.55682	0.192239	2.45159	0.389448	1.58509	0.200054	1.26483	0.102034	1.13993	0.0568792	0.741721	-0.129759	1.27363	0.105044	0.817306	-0.0876152	0.762574	-0.117718	7.49569	16.0111	1.62875	0.818098	0.333378	0.481091
PF3D7_1012900	PF10_0126	autophagy-related protein 18, putative (ATG18)	44 kDa	1.43814	0.157802	1.12412	0.0508134	1.56135	0.1935	0.714795	-0.145819	0.52907	-0.276487	0.606659	-0.217055	1.35474	0.131856	1.0703	0.0295059	1.06291	0.0264956	1.22945	0.0897119	0.520517	-0.283565	0.762081	-0.117999	0.942007	0.952122	0.680763	1.72001	0.983833	1.25619
PF3D7_1426100	PF14_0241	basic transcription factor 3b, putative	19 kDa	1.30247	0.114768	1.1231	0.0504203	2.73081	0.436291	0.569848	-0.244241	0.159912	-0.796118	0.12537	-0.901808	0.422572	-0.374099	0.881033	-0.0550076	1.37294	0.137652	1.06975	0.0292808	1.49202	0.173775	0.761686	-0.118224	0.324439	0.784462	0.502759	1.87725	9.33025	6.07553
PF3D7_0513200	PFE0655w	conserved Plasmodium protein, unknown function	332 kDa	2.07934	0.317925	0.894507	-0.0484161	0.949433	-0.0225355	0.666957	-0.175902	0.876199	-0.0573974	0.619224	-0.208152	0.904065	-0.0438002	1.0385	0.0164058	0.982479	-0.00767661	1.62958	0.212075	0.685153	-0.164212	0.760225	-0.119058	0.434785	1.16097	1.03481	2.4433	0.781961	1.22771
PF3D7_1462300	PF14_0593	conserved Plasmodium protein, unknown function	161 kDa	1.99082	0.299033	0.871201	-0.0598817	1.37286	0.137627	0.775548	-0.110392	0.620025	-0.207591	0.43216	-0.364356	1.2684	0.103255	1.03026	0.0129461	1.01607	0.00692553	1.089	0.0370285	0.83683	-0.0773629	0.759439	-0.119507	0.637121	1.18257	0.740113	1.40417	1.34967	1.75731
PF3D7_1111300	PF11_0119	SNARE protein, putative (GS27)	34 kDa	1.43037	0.15545	0.916629	-0.0378064	0.970708	-0.0129116	0.962596	-0.0165561	0.949076	-0.0226989	0.815232	-0.0887187	0.92167	-0.0354248	0.954172	-0.0203733	1.48691	0.172286	1.11909	0.0488636	0.759079	-0.119713	0.759079	-0.119713	0.644356	1.04096	1.53178	1.16257	0.799808	0.93112
PF3D7_1341300	MAL13P1.209	60S ribosomal protein L18-2, putative	21 kDa	0.925126	-0.0337992	1.24656	0.0957127	1.48993	0.173165	1.29791	0.113244	0.417362	-0.379487	0.57168	-0.242847	0.790508	-0.102094	1.33872	0.126689	0.865048	-0.0629598	1.37635	0.13873	0.871065	-0.0599495	0.758306	-0.120155	0.854487	1.07393	0.580598	1.06044	2.08707	1.32645
PF3D7_0628300	PFF1375c	choline/ethanolaminephosphotransferase, putative (CEPT)	45 kDa	0.808632	-0.0922492	0.140442	-0.852503	0.401597	-0.39621	0.417641	-0.379197	1.46293	0.165225	2.4423	0.387799	1.59006	0.201413	0.746948	-0.126709	1.26495	0.102073	0.641304	-0.192936	0.999363	-0.000276805	0.757375	-0.120689	1.96636	5.31855	3.1498	1.53554	0.683122	0.310108
PF3D7_1438800	PF14_0367	conserved Plasmodium protein, unknown function	84 kDa	1.15686	0.0632818	0.980392	-0.00860017	1.17255	0.069131	0.701961	-0.153687	1.07843	0.0327925	0.951961	-0.0213809	0.887964	-0.0516046	1.42264	0.153096	1.17983	0.0718177	1.2733	0.104931	0.479158	-0.319521	0.757109	-0.120841	0.767562	1.4511	1.00621	1.81392	0.44431	0.795316
PF3D7_1444400	PF14_0422	conserved Plasmodium protein, unknown function	61 kDa	1.40306	0.147075	0.347826	-0.458638	1.89659	0.277974	0.521739	-0.282547	1.05288	0.0223784	0.846651	-0.0722956	1.34559	0.128913	0.658949	-0.181148	1.62252	0.210191	0.746513	-0.126963	0.869489	-0.0607359	0.756934	-0.120942	0.959043	1.89448	0.855494	1.43082	0.82582	0.894033
PF3D7_1344200	MAL13P1.540	heat shock protein 110, putative (HSP110)	108 kDa	1.78988	0.252824	1.36782	0.136028	0.858823	-0.0660965	0.904599	-0.0435441	0.805907	-0.0937148	0.406208	-0.391251	0.976342	-0.0103982	1.04642	0.0197048	1.02488	0.0106739	1.09844	0.0407769	1.09844	0.0407769	0.755476	-0.121779	0.545479	0.765027	1.19336	1.21429	1.36299	1.85982
PF3D7_1122800	PF11_0239	calcium-dependent protein kinase 6 (CDPK6)	192 kDa	2.23077	0.348455	0.974359	-0.011281	0.730769	-0.13622	0.611111	-0.21388	0.65812	-0.181695	0.760684	-0.118796	1.14295	0.0580279	0.665617	-0.176775	1.76879	0.247677	0.759312	-0.11958	0.90926	-0.041312	0.754067	-0.12259	0.512358	0.683133	2.42045	1.24251	1.3816	0.991302
PF3D7_0917000	PFI0830c	conserved Plasmodium protein, unknown function	215 kDa	0.650018	-0.187074	0.478149	-0.320437	1.07528	0.0315234	1.39919	0.145877	1.71649	0.234641	0.939772	-0.0269774	0.692897	-0.159331	1.87997	0.274152	0.877039	-0.056981	1.07976	0.033328	0.717332	-0.14428	0.752995	-0.123208	1.06597	3.93177	0.815634	0.771704	0.417907	0.801253
PF3D7_0316500	PFC0720w	conserved Plasmodium protein, unknown function	55 kDa	1.07388	0.0309575	0.340892	-0.467383	0.934894	-0.0292377	1.79225	0.253398	1.3226	0.12143	0.73226	-0.135334	1.43441	0.156672	0.521397	-0.282832	1.3291	0.123559	1.21458	0.0844247	0.747659	-0.126296	0.75286	-0.123286	1.33572	1.5295	1.42166	0.677684	0.565293	1.02813
PF3D7_1206600	PFL0330c	DNA-directed RNA polymerase III subunit, putative	167 kDa	1.92201	0.283757	1.62985	0.212148	1.34776	0.129613	0.407463	-0.389912	0.322388	-0.491621	0.358489	-0.445524	1.0619	0.0260856	0.810371	-0.0913161	1.23684	0.0923122	1.22829	0.0893019	0.911715	-0.040141	0.75088	-0.124429	0.552496	0.497206	0.917697	3.01449	2.828	2.09457
PF3D7_1312900	MAL13P1.63	eukaryotic translation initation factor 4 gamma, putative (EIF4G)	147 kDa	2.43519	0.386532	1.70839	0.232588	0.700101	-0.154839	0.393124	-0.40547	0.453792	-0.343143	0.345501	-0.461551	1.22818	0.0892612	1.25398	0.0982921	1.27149	0.104313	1.1069	0.0441067	0.388643	-0.410449	0.75081	-0.12447	0.504346	0.734014	1.81615	2.81564	0.856436	2.17311
PF3D7_0617100	PFF0830w	AP-2 complex subunit alpha, putative	145 kDa	2.05309	0.312407	0.875938	-0.0575268	1.23947	0.0932357	0.565493	-0.247572	0.758223	-0.120203	0.570398	-0.243822	1.11431	0.047006	1.13772	0.0560369	1.07635	0.0319545	1.12206	0.0500163	0.798935	-0.0974884	0.750618	-0.124581	0.542748	1.29886	0.868398	1.98422	1.05369	1.31595
PF3D7_0703300	MAL7P1.11	conserved Plasmodium protein, unknown function	17 kDa	0.570558	-0.2437	0.580711	-0.23604	2.36345	0.373547	1.41523	0.150827	0.613198	-0.212399	0.495939	-0.304572	0.89618	-0.0476045	0.973911	-0.0114809	1.15818	0.0637766	1.07316	0.0306633	1.15018	0.0607663	0.748389	-0.125872	1.57071	1.6771	0.490038	0.758292	1.87571	1.50904
PF3D7_0206300	PFB0279w	pentafunctional AROM polypeptide, putative, pseudogene (AROM)	303 kDa	1.89682	0.278027	1.06882	0.0289058	1.56109	0.193428	0.723173	-0.140758	0.352733	-0.452554	0.3862	-0.413188	0.611698	-0.213463	1.18172	0.0725156	0.993706	-0.00274191	1.53783	0.186907	0.927161	-0.0328449	0.747887	-0.126164	0.322485	1.10563	0.636546	2.1265	2.62851	1.93653
PF3D7_1244100	PFL2120w	N-alpha-acetyltransferase 15, NatA auxiliary subunit, putative	155 kDa	0.907901	-0.0419615	0.574621	-0.240619	1.86943	0.27171	0.640702	-0.193344	1.26608	0.102462	0.872466	-0.0592514	1.14143	0.0574486	0.986807	-0.00576772	0.946609	-0.0238295	1.14143	0.0574486	1.03587	0.0153044	0.74786	-0.12618	1.25722	1.71732	0.506361	1.78153	0.818168	0.857179
PF3D7_0903200	PFI0155c	ras-related protein RAB7 (RAB7)	24 kDa	0.134906	-0.869968	0.272947	-0.563922	1.38707	0.142097	2.29315	0.360432	1.19901	0.0788219	0.834447	-0.0786012	1.34493	0.128701	0.805264	-0.0940615	0.970994	-0.0127834	0.869064	-0.0609482	1.2636	0.101608	0.746148	-0.127175	9.96939	2.95026	0.700034	0.378983	1.05387	0.894183
PF3D7_1453400	PF14_0507	conserved Plasmodium protein, unknown function	233 kDa	1.47234	0.168008	0.86383	-0.0635718	1.14468	0.0586844	0.891489	-0.0498838	1.04468	0.0189836	0.698404	-0.155893	1.35374	0.131535	0.821851	-0.0852069	1.31672	0.119493	0.868711	-0.0611245	0.893134	-0.0490833	0.745845	-0.127351	0.919446	0.951404	1.15029	0.974449	0.854935	1.06793
PF3D7_1222900	PFL1100w	conserved Plasmodium protein, unknown function	60 kDa	0.702602	-0.15329	0.41487	-0.382088	1.99405	0.299736	1.47435	0.1686	0.773978	-0.111272	0.673606	-0.171594	1.55262	0.191064	0.891744	-0.0497596	0.96909	-0.013636	0.962396	-0.0166463	0.879468	-0.0557802	0.744685	-0.128027	2.20981	2.14946	0.48599	0.65276	1.1363	1.10552
PF3D7_1418100	PF14_0179	liver specific protein 1, putative (LISP1)	424 kDa	0.906977	-0.0424038	0.889535	-0.050837	0.959302	-0.0180445	0.959302	-0.0180445	1.13372	0.0545062	1.1468	0.0594886	0.954066	-0.0204216	0.81347	-0.0896585	1.53918	0.187289	0.934432	-0.0294525	1.01548	0.00667109	0.743374	-0.128792	1.05192	0.914489	1.60448	0.974074	0.895705	0.648215
PF3D7_1319300	PF13_0109	N2,N2-dimethylguanosine tRNA methyltransferase, putative	95 kDa	2.32902	0.367173	1.1825	0.072801	1.56767	0.195255	0.370451	-0.431269	0.242879	-0.614611	0.291332	-0.535612	0.562884	-0.249581	0.841427	-0.0749834	0.7376	-0.132179	2.10076	0.322376	1.0146	0.00629466	0.74273	-0.129169	0.241683	0.711567	0.470507	5.67081	4.17739	2.54943
PF3D7_1001600	PF10_0020	alpha/beta hydrolase, putative	89 kDa	0.292666	-0.533627	0.185219	-0.732315	0.268448	-0.57114	2.40614	0.381321	1.81944	0.259938	1.22592	0.0884635	0.598945	-0.222613	1.03562	0.0152006	1.55886	0.192808	1.11767	0.0483139	0.946383	-0.0239333	0.742517	-0.129294	2.04651	5.59133	5.80695	0.464508	0.52015	0.605679
PF3D7_1322000	MAL13P1.121	adenosine-diphosphatase, putative	66 kDa	0.376454	-0.424288	0.187543	-0.7269	0.568104	-0.245572	2.27789	0.357533	1.72211	0.23606	1.08145	0.0340069	0.752476	-0.123507	1.80215	0.25579	0.716837	-0.144579	0.582253	-0.234888	1.40417	0.14742	0.742116	-0.129528	1.99885	9.60926	1.26181	0.25561	0.815378	0.686223
PF3D7_0820800	MAL8P1.55	conserved Plasmodium protein, unknown function	98 kDa	0.873355	-0.0588091	0.592105	-0.227601	1.16941	0.067966	1.21382	0.0841528	1.37664	0.138822	0.925164	-0.0337811	0.945524	-0.0243275	1.14012	0.0569506	1.10128	0.0418991	1.26504	0.102105	0.806187	-0.0935644	0.741843	-0.129688	1.08263	1.92554	0.941745	1.0422	0.585617	0.80185
PF3D7_0405100	PFD0250c	protein transport protein Sec24B (SEC24B)	156 kDa	1.3502	0.130399	0.987799	-0.00533126	0.834162	-0.0787497	1.09263	0.0384749	1.09715	0.0402673	0.752824	-0.123306	0.585343	-0.23259	1.56629	0.194873	1.00511	0.00221367	1.51294	0.179821	0.589414	-0.229579	0.740902	-0.13024	0.433522	1.58564	1.20493	1.38467	0.537221	0.984163
PF3D7_1356000	PF13_0298	conserved Plasmodium protein, unknown function	166 kDa	1.08367	0.0348952	0.964143	-0.0158584	0.876494	-0.057251	0.85259	-0.0692599	1.19522	0.0774475	1.06972	0.0292706	0.930651	-0.0312132	0.868328	-0.0613162	1.01137	0.00491036	1.17798	0.071137	1.27131	0.10425	0.740367	-0.130553	0.858799	0.900621	1.15388	1.38165	1.06366	0.692112
PF3D7_0303200	PFC0150w	HAD superfamily protein, putative	136 kDa	0.952338	-0.0212088	0.505845	-0.295982	0.404676	-0.392892	1.13174	0.0537484	2.0571	0.313256	1.22549	0.0883114	0.464945	-0.332598	1.25278	0.0978745	1.08307	0.0346582	1.54235	0.188184	0.917088	-0.037589	0.739761	-0.130908	0.488214	2.47661	2.6764	1.36281	0.445815	0.603643
PF3D7_0405700	PFD0285c	lysine decarboxylase, putative	281 kDa	0.764706	-0.116506	1.00905	0.00391259	1.42081	0.152537	1.04072	0.0173356	0.900452	-0.0455392	0.873303	-0.058835	1.09779	0.04052	1.21808	0.0856745	1.4286	0.154911	0.734383	-0.134077	0.781655	-0.106985	0.739491	-0.131067	1.43557	1.20715	1.00548	0.705646	0.86807	0.846775
PF3D7_1238300	PFL1855w	cell cycle control protein, putative	113 kDa	1.46248	0.165091	1.79809	0.254811	1.20873	0.0823297	0.600273	-0.221651	0.518417	-0.28532	0.438608	-0.357923	0.774322	-0.111078	0.758387	-0.120109	1.58118	0.198983	1.5063	0.177911	0.642161	-0.192356	0.737649	-0.13215	0.529457	0.421774	1.30814	2.50935	1.23869	1.68179
PF3D7_0217200	PFB0800c	conserved Plasmodium protein, unknown function	220 kDa	1.17134	0.0686828	0.797508	-0.0982651	1.04673	0.0198342	1.14019	0.0569761	1.00935	0.00403998	0.878505	-0.0562559	1.43481	0.156795	1.30212	0.114651	1.06501	0.0273519	0.953207	-0.0208129	0.507282	-0.29475	0.737575	-0.132194	1.22493	1.63273	1.01746	0.836009	0.502585	0.83958
PF3D7_1144400	PF11_0456	conserved Plasmodium protein, unknown function	175 kDa	1.09871	0.040884	0.95279	-0.0210029	0.866953	-0.0620046	0.909871	-0.0410201	0.995708	-0.00186794	1.1309	0.0534247	0.701912	-0.153717	1.18868	0.0750654	1.17232	0.0690448	1.47362	0.168385	0.726665	-0.138666	0.736809	-0.132645	0.638849	1.24758	1.35223	1.61959	0.729797	0.651523
PF3D7_0914900	PFI0730w	BSD-domain protein, putative	84 kDa	1.50723	0.178179	0.724703	-0.13984	0.913588	-0.0392495	0.718921	-0.143319	1.38387	0.141097	0.909733	-0.0410859	1.49962	0.175982	0.755027	-0.122038	1.25232	0.0977142	1.02427	0.0104155	0.734381	-0.134079	0.734381	-0.134079	0.994954	1.04184	1.37077	1.42474	0.53067	0.807248
PF3D7_0519800	PFE0995c	conserved protein, unknown function	78 kDa	2.17021	0.336502	2.27234	0.356473	0.687398	-0.162792	0.45892	-0.338263	0.206219	-0.685671	0.205237	-0.687744	0.458135	-0.339006	1.33223	0.12458	0.975251	-0.0108834	1.66307	0.22091	0.837317	-0.07711	0.733997	-0.134306	0.211102	0.586282	1.41876	3.62387	4.06032	3.57633
PF3D7_0709300	PF07_0037	Cg2 protein (CG2)	326 kDa	1.31465	0.11881	0.991083	-0.00389006	1.53631	0.186478	0.894268	-0.0485325	0.761783	-0.118168	0.566879	-0.24651	1.0513	0.0217267	1.26767	0.103005	1.47649	0.169231	0.733147	-0.134809	0.738247	-0.131799	0.733147	-0.134809	0.799681	1.27907	0.961067	0.81983	0.969103	1.2933
PF3D7_0530700	PFE1535w	conserved Plasmodium protein, unknown function	128 kDa	1.51024	0.179046	0.887574	-0.0517954	1.48839	0.172718	0.928539	-0.0321999	0.63086	-0.200067	0.573509	-0.24146	1.12659	0.0517647	1.14231	0.0577853	1.38699	0.142074	1.1034	0.0427338	0.507669	-0.29442	0.733037	-0.134874	0.745965	1.28701	0.931872	1.18832	0.804724	1.27816
PF3D7_1218900	PFL0920c	conserved Plasmodium protein, unknown function	85 kDa	0.825969	-0.0830364	0.805574	-0.0938943	2.03535	0.308639	1.18491	0.0736847	0.675051	-0.170663	0.523623	-0.280981	1.02838	0.0121532	0.732232	-0.135352	1.27489	0.105472	1.26608	0.102462	0.966185	-0.0149395	0.732232	-0.135352	1.24506	0.908956	0.626373	1.06851	1.43128	1.39839
PF3D7_1313600	PF13_0079	conserved Plasmodium protein, unknown function	241 kDa	0.728661	-0.137475	0.470507	-0.327434	0.545455	-0.263241	0.524636	-0.280142	2.75642	0.440345	1.41985	0.152242	1.07167	0.0300615	1.27444	0.105319	0.926499	-0.0331548	1.12495	0.0511336	0.870467	-0.0602475	0.731973	-0.135505	1.47074	2.70865	1.69858	2.14425	0.315796	0.515529
PF3D7_0403800	PFD0185c	alpha/beta hydrolase, putative	83 kDa	1.75038	0.243133	0.661791	-0.179279	0.355314	-0.449387	0.295859	-0.528915	1.28607	0.109264	1.55945	0.192973	1.22928	0.089651	1.31751	0.119754	1.10024	0.0414862	0.906145	-0.0428022	0.715892	-0.145152	0.730935	-0.136121	0.702292	1.99083	3.09652	3.06276	0.556652	0.468712
PF3D7_0904900	PFI0240c	copper-transporting ATPase (CuTP)	299 kDa	0.629185	-0.201222	0.538219	-0.269041	0.917246	-0.0375143	1.54643	0.18933	1.62224	0.210114	0.965572	-0.0152155	0.997853	-0.000933306	1.21159	0.0833551	1.00479	0.00207699	1.57669	0.197746	0.478602	-0.320025	0.730471	-0.136397	1.58595	2.25111	1.09545	1.01957	0.295026	0.756517
PF3D7_0919900	PFI0975c	regulator of chromosome condensation, putative	396 kDa	1.0745	0.0312082	0.684894	-0.164377	0.594668	-0.225725	1.00478	0.00207301	1.69788	0.229907	1.13192	0.053816	0.788272	-0.103324	1.4812	0.170614	0.868601	-0.0611796	1.26292	0.101377	0.868601	-0.0611796	0.730404	-0.136437	0.733615	2.16267	1.46065	1.25691	0.51158	0.645278
PF3D7_0632500	PFF1580c	erythrocyte membrane protein 1, PfEMP1 (VAR)	457 kDa	1.57174	0.19638	1.80439	0.256332	0.480827	-0.318011	0.423955	-0.37268	0.646273	-0.189584	0.966178	-0.0149427	0.662372	-0.178898	1.27962	0.10708	1.11397	0.0468742	1.31559	0.119121	0.898576	-0.0464451	0.729871	-0.136754	0.421427	0.709167	2.31678	3.10314	1.3904	0.75542
PF3D7_1212500	PFL0620c	glycerol-3-phosphate 1-O-acyltransferase (GAT)	67 kDa	1.04479	0.019027	0.700471	-0.15461	0.96736	-0.0144119	1.49932	0.175893	1.09488	0.0393681	0.793609	-0.100394	1.0888	0.0369492	1.84388	0.265732	0.738537	-0.131628	0.825158	-0.0834628	0.775255	-0.110555	0.72837	-0.137648	1.04213	2.63234	0.763457	0.550356	0.70807	0.917794
PF3D7_1147200	PF11_0481	tubulin--tyrosine ligase, putative	325 kDa	1.12344	0.0505498	0.932039	-0.030566	0.89043	-0.0504002	0.873786	-0.0585947	1.13176	0.0537549	1.06935	0.0291191	1.18055	0.072083	1.02773	0.011877	1.20535	0.0811139	1.04207	0.0178976	0.817593	-0.0874629	0.726712	-0.138638	1.05083	1.10266	1.35367	1.19259	0.722408	0.679584
PF3D7_0826100	MAL8P1.23	E3 ubiquitin-protein ligase, putative	1005 kDa	1.77283	0.248666	1.77283	0.248666	0.936017	-0.0287161	0.567218	-0.24625	0.521927	-0.282391	0.452372	-0.344504	0.706615	-0.150817	1.73989	0.240522	0.869945	-0.0605082	1.20497	0.0809759	0.7521	-0.123724	0.726481	-0.138776	0.398581	0.981422	0.929411	2.12435	1.44101	1.60593
PF3D7_1230400	PFL1465c	ATP-dependent protease subunit ClpQ (ClpQ)	23 kDa	0.239427	-0.620828	0.263799	-0.578726	1.78925	0.25267	1.97419	0.29539	0.828674	-0.0816164	0.885663	-0.0527315	1.21325	0.0839503	0.82295	-0.0846265	1.30033	0.114053	0.888151	-0.0515132	1.0489	0.020734	0.72642	-0.138812	5.06732	3.11961	0.726746	0.44988	1.26576	0.8202
PF3D7_1312700	PF13_0071	probable protein, unknown function	67 kDa	0.583804	-0.233733	0.636535	-0.196178	2.71751	0.434172	1.13183	0.05378	0.670433	-0.173645	0.362524	-0.440664	0.767796	-0.114754	1.10864	0.0447916	1.23012	0.0899461	1.02726	0.0116783	1.13981	0.0568328	0.726379	-0.138837	1.31516	1.74168	0.452662	0.907608	1.70011	2.00367
PF3D7_1460800	PF14_0580	snRNA-activating protein complex subunit 3, putative	76 kDa	0.608844	-0.215494	0.503401	-0.298086	1.39116	0.143376	1.23469	0.0915593	1.45918	0.16411	0.966837	-0.0146469	0.606212	-0.217376	1.42197	0.152891	1.32675	0.122788	1.24651	0.0956955	0.672634	-0.172221	0.725926	-0.139108	0.995677	2.82473	0.953701	1.00957	0.460966	0.750825
PF3D7_1026800	PF10_0264	40S ribosomal protein S2 (RPS2)	30 kDa	1.07308	0.0306309	1.58935	0.20122	2.05459	0.312726	0.775656	-0.110331	0.307563	-0.512066	0.226711	-0.644527	1.03306	0.0141248	0.730482	-0.13639	1.16225	0.0652999	1.07693	0.0321866	1.27184	0.104434	0.725437	-0.1394	0.962706	0.459611	0.565684	1.38841	4.13523	3.19983
PF3D7_1337700	MAL13P1.188	conserved Plasmodium protein, unknown function	74 kDa	1.18317	0.0730465	0.574257	-0.240893	0.534653	-0.271928	0.623762	-0.204981	1.68317	0.226128	1.47153	0.16777	0.530978	-0.274923	1.30742	0.116416	1.36294	0.134478	1.0187	0.00804507	1.05462	0.0230966	0.725338	-0.13946	0.448777	2.27672	2.54921	1.63315	0.626569	0.492913
PF3D7_1318200	PF13_0100	glycerol-3-phosphate 1-O-acyltransferase, putative (G3PAT)	47 kDa	0.743534	-0.128699	0.653017	-0.185075	0.846983	-0.0721254	1.18966	0.0754211	1.26078	0.100638	1.29472	0.112176	0.256441	-0.591012	1.40124	0.146512	0.970434	-0.0130341	1.6208	0.209728	1.02577	0.0110483	0.725326	-0.139467	0.344895	2.14579	1.14575	1.36241	0.813599	0.560219
PF3D7_1403300	PF14_0031	conserved Plasmodium protein, unknown function	143 kDa	0.838535	-0.076479	0.814111	-0.0893162	0.985075	-0.00653087	0.968792	-0.0137693	1.22117	0.086775	1.18453	0.0735468	0.995418	-0.00199459	0.625627	-0.203685	1.74518	0.24184	1.2255	0.0883144	0.684619	-0.164551	0.723655	-0.140468	1.18709	0.768478	1.77162	1.26498	0.560627	0.610921
PF3D7_0708200	PF07_0028	conserved Plasmodium protein, unknown function	115 kDa	1.08387	0.0349776	0.867097	-0.0619324	0.967742	-0.0142404	0.990968	-0.00394048	1.02968	0.0127012	1.0529	0.0223885	0.866534	-0.0622143	1.217	0.0852904	1.23399	0.091311	1.35035	0.130445	0.6085	-0.21574	0.723632	-0.140482	0.799481	1.40353	1.27512	1.36265	0.590962	0.687273
PF3D7_0203000	PFB0145c	conserved Plasmodium protein, unknown function	238 kDa	1.18288	0.0729405	0.817121	-0.0877138	0.840467	-0.0754794	1.0428	0.0182017	1.09728	0.040316	1.03891	0.0165781	1.08884	0.0369649	0.915603	-0.0382926	1.17511	0.0700782	1.17511	0.0700782	0.921972	-0.0352823	0.723364	-0.140643	0.920501	1.12052	1.39816	1.12688	0.840237	0.696272
PF3D7_1468900	PF14_0657	conserved Plasmodium protein, unknown function	97 kDa	1.32455	0.122067	0.838786	-0.076349	2.23535	0.349345	0.931984	-0.0305915	0.379854	-0.420383	0.312073	-0.505743	0.599553	-0.222173	1.27629	0.10595	1.08069	0.0337029	1.30311	0.114981	1.0224	0.00962051	0.717952	-0.143905	0.452647	1.5216	0.483457	1.39821	2.69156	2.30059
PF3D7_0903400	PFI0165c	DEAD/DEAH box helicase, putative	301 kDa	2.12652	0.32767	1.29644	0.112753	1.28437	0.108689	0.515407	-0.28785	0.47013	-0.327782	0.347881	-0.45857	0.88325	-0.0539162	1.19822	0.078537	0.908082	-0.041875	1.73015	0.238083	0.562878	-0.249586	0.717422	-0.144225	0.415349	0.924239	0.707027	3.35686	1.19728	2.06226
PF3D7_1462400	PF14_0594	conserved Plasmodium protein, unknown function	396 kDa	2.99563	0.476488	1.30257	0.114802	0.518698	-0.285085	0.375911	-0.424915	0.399223	-0.398785	0.40578	-0.39171	1.09402	0.0390261	0.840688	-0.0753653	1.1326	0.0540776	1.3752	0.138366	0.840688	-0.0753653	0.7168	-0.144602	0.365206	0.645405	2.18355	3.65832	2.10581	1.76648
PF3D7_0905800	PFI0285w	conserved Plasmodium protein, unknown function	140 kDa	2.49687	0.397397	1.45474	0.162786	0.895352	-0.0480062	0.459908	-0.337329	0.432183	-0.364333	0.303751	-0.517482	0.957738	-0.0187533	0.906075	-0.0428357	1.13895	0.0565042	1.20389	0.0805866	1.07751	0.0324218	0.715837	-0.145186	0.383575	0.622842	1.27207	2.61768	2.49318	2.35666
PF3D7_1412000	PF14_0119	p1/s1 nuclease, putative	38 kDa	0.347094	-0.459554	0.0994103	-1.00257	0.216231	-0.665081	0.220725	-0.656149	3.49115	0.542969	2.09183	0.320526	0.492121	-0.307928	1.00492	0.00213303	1.87525	0.27306	0.893219	-0.0490421	1.01895	0.00815363	0.715531	-0.145372	1.41783	10.1088	8.67244	4.04676	0.291867	0.34206
PF3D7_1412500	PF14_0124	actin II (ACT2)	43 kDa	1.02795	0.0119731	2.01854	0.305038	2.15696	0.333842	0.402095	-0.395672	0.180879	-0.742612	0.205399	-0.687401	0.944011	-0.0250227	0.82181	-0.0852287	0.937491	-0.028033	1.45083	0.161616	1.13043	0.0532451	0.715427	-0.145435	0.918341	0.407131	0.434635	3.60817	6.24967	3.4831
PF3D7_1002100	PF10_0025	EMP1-trafficking protein (PTP5)	70 kDa	3.92006	0.593292	0.931765	-0.0306937	0.322215	-0.491855	0.104471	-0.981006	0.174561	-0.758054	0.453841	-0.343096	1.17826	0.0712413	0.715319	-0.1455	1.57643	0.197674	0.715319	-0.1455	1.09936	0.0411383	0.715319	-0.1455	0.300572	0.767703	4.89248	6.84708	6.29785	1.57614
PF3D7_1359000	MAL13P1.293	conserved Plasmodium protein, unknown function	395 kDa	2.43169	0.385909	0.934426	-0.029455	1.14572	0.0590783	0.497268	-0.30341	0.539162	-0.268281	0.473588	-0.324599	1.05424	0.0229412	1.13777	0.0560545	1.37193	0.137333	1.02542	0.0109	0.695542	-0.157677	0.715096	-0.145636	0.433543	1.21761	1.19744	2.0621	1.29004	1.50995
PF3D7_1465600	PF14_0624	conserved Plasmodium protein, unknown function	57 kDa	0.920103	-0.0361635	0.804124	-0.0946771	1.02062	0.00886346	0.943299	-0.0253506	1.07474	0.0313043	1.19652	0.0779202	1.02956	0.0126508	0.980796	-0.00842127	1.33981	0.127042	1.28523	0.10898	0.651585	-0.186029	0.713025	-0.146895	1.11896	1.21971	1.31274	1.36248	0.606271	0.595916
PF3D7_1466200	PF14_0631	conserved Plasmodium protein, unknown function	356 kDa	1.69173	0.228331	1.51128	0.179344	0.744361	-0.128216	0.644468	-0.190798	0.737916	-0.131993	0.687164	-0.162939	0.816538	-0.0880238	1.07743	0.0323882	0.875143	-0.0579208	1.55573	0.191934	0.964325	-0.0157766	0.710837	-0.14823	0.482664	0.712925	1.1757	2.41397	1.30682	1.03445
PF3D7_0724000	MAL7P1.127	Rab GTPase activator and protein kinase, putative	235 kDa	0.831025	-0.0803859	0.698061	-0.156107	0.869806	-0.0605776	1.11911	0.0488742	1.54017	0.187568	1.09141	0.037989	0.658288	-0.181584	0.957133	-0.0190278	1.14615	0.05924	1.42089	0.152559	1.1071	0.0441885	0.710443	-0.148471	0.79214	1.37113	1.3177	1.26965	0.718821	0.650939
PF3D7_0611400	PFF0560c	SWI/SNF-related matrix-associated actin-dependent regulator of chromatin	98 kDa	1.18078	0.0721672	0.813163	-0.0898224	1.32756	0.123054	1.21715	0.0853429	0.888504	-0.0513406	0.651764	-0.185909	0.95698	-0.019097	1.63191	0.212696	1.2113	0.0832532	0.565093	-0.24788	0.924382	-0.0341485	0.71033	-0.14854	0.810468	2.00687	0.912429	0.464277	1.04038	1.08986
PF3D7_1249000	PFL2350c	conserved Plasmodium membrane protein, unknown function	82 kDa	0.909179	-0.0413505	0.556581	-0.254472	1.92909	0.285353	0.751821	-0.123885	1.21807	0.0856712	0.780962	-0.10737	0.820428	-0.0859596	0.820428	-0.0859596	1.93784	0.287318	0.891588	-0.049836	0.820428	-0.0859596	0.70929	-0.149176	0.902383	1.47405	1.00453	1.1859	0.673549	0.908227
PF3D7_0621700	PFF1045w	conserved Plasmodium protein, unknown function	192 kDa	0.810535	-0.0912281	0.836024	-0.0777814	1.63127	0.212525	1.07562	0.0316572	0.876805	-0.0570968	0.796517	-0.0988052	0.519093	-0.284755	1.25185	0.0975534	0.825915	-0.0830646	1.5736	0.196893	1.12044	0.0493886	0.709102	-0.149291	0.640433	1.49739	0.506303	1.46297	1.27787	0.890254
PF3D7_1205800	PFL0290w	high mobility group protein B3, putative (HMGB3)	267 kDa	2.28306	0.358517	1.37512	0.138341	0.753673	-0.122817	0.570029	-0.244103	0.5524	-0.257747	0.48739	-0.312124	0.934878	-0.0292451	1.17515	0.0700948	0.922007	-0.0352657	1.61647	0.208569	0.642982	-0.191801	0.708505	-0.149657	0.409485	0.854581	1.22335	2.83577	1.16398	1.45367
PF3D7_0315100	PFC0635c	translation initiation factor 4E (eIF4E)	27 kDa	1.69087	0.22811	1.4725	0.168054	1.5407	0.187719	0.451595	-0.345251	0.569307	-0.244654	0.348597	-0.457676	1.0662	0.0278369	0.872044	-0.0594618	1.36838	0.136208	1.14272	0.0579399	0.842339	-0.0745133	0.708319	-0.149771	0.630561	0.592221	0.888154	2.53041	1.47959	2.03191
PF3D7_0406500	PFD0320c	conserved Plasmodium protein, unknown function	402 kDa	1.79204	0.253347	1.09735	0.0403432	0.849558	-0.0708072	0.699115	-0.155451	0.787611	-0.103688	0.777655	-0.109213	0.807131	-0.093056	1.58104	0.198943	0.82409	-0.0840251	1.13357	0.0544487	0.946631	-0.0238191	0.707536	-0.150252	0.450399	1.44079	0.970023	1.62144	1.2019	0.909832
PF3D7_1359700	MAL13P1.296	conserved Plasmodium protein, unknown function	440 kDa	0.897638	-0.0468989	0.63189	-0.199359	0.690945	-0.160557	0.850394	-0.07038	1.76575	0.246929	1.31398	0.118588	0.662445	-0.17885	1.38115	0.140241	0.963176	-0.0162941	1.5219	0.182386	0.766242	-0.115634	0.705086	-0.151758	0.737987	2.18575	1.394	1.78964	0.433948	0.536605
PF3D7_1439100	PF14_0370	DEAD/DEAH box helicase, putative	292 kDa	1.60532	0.205561	0.871277	-0.059844	1.3883	0.142483	0.906383	-0.0426883	0.711702	-0.147702	0.565691	-0.24742	1.0586	0.0247322	0.836338	-0.077618	1.46628	0.166216	0.99458	-0.0023605	0.94093	-0.0264429	0.703274	-0.152875	0.659433	0.9599	1.05617	1.09731	1.32208	1.24321
PF3D7_1469600	PF14_0664	biotin carboxylase subunit of acetyl CoA carboxylase, putative (ACC)	395 kDa	0.95941	-0.0179959	0.863469	-0.0637534	0.915129	-0.0385176	1.05535	0.0233967	1.12915	0.0527521	1.09041	0.0375882	0.979897	-0.00881937	1.18157	0.0724587	0.742623	-0.129231	1.60292	0.204912	0.790426	-0.102139	0.702565	-0.153314	1.02135	1.3684	0.811496	1.51885	0.700018	0.644315
PF3D7_0904400	PFI0215c	signal peptidase complex subunit 3, putative (SPC3)	22 kDa	0.215286	-0.666984	0.0701589	-1.15392	0.763827	-0.117005	2.05158	0.312089	1.93927	0.287639	1.20472	0.0808877	1.40443	0.1475	0.768429	-0.114397	1.69347	0.228778	0.757849	-0.120417	0.673609	-0.171592	0.702214	-0.15353	6.52355	10.9527	2.21709	0.369398	0.347352	0.582884
PF3D7_0110800	PFA0525w	transcription initiation factor TFIIB, putative	42 kDa	1.26346	0.101561	1.38476	0.141375	1.77531	0.249274	0.599382	-0.222297	0.417189	-0.379668	0.524221	-0.280486	1.01335	0.00575813	1.63482	0.213469	1.3096	0.117139	0.926028	-0.0333758	0.414409	-0.382571	0.701798	-0.153788	0.802042	1.18058	0.737674	1.54497	0.993338	1.33874
PF3D7_1004400	PF10_0047	RNA-binding protein, putative	106 kDa	0.411765	-0.385351	1.32638	0.122667	2.63567	0.420892	0.764706	-0.116506	0.45351	-0.343413	0.419355	-0.377418	1.14791	0.0599088	0.863946	-0.0635135	1.13998	0.0568985	1.47326	0.16828	0.673156	-0.171884	0.701742	-0.153823	2.78779	0.651358	0.432521	1.92657	1.48432	1.67338
PF3D7_0616000	PFF0775w	pyridoxal kinase (PDXK)	57 kDa	0.700885	-0.154353	0.969912	-0.0132679	2.29558	0.360892	0.812389	-0.0902358	0.869027	-0.060967	0.481416	-0.31748	0.62764	-0.202289	1.43198	0.155936	1.238	0.09272	1.0629	0.0264934	0.938227	-0.027692	0.701254	-0.154125	0.895496	1.4764	0.539298	1.30837	1.07963	1.45665
PF3D7_0304800	PFC0220w	conserved Plasmodium membrane protein, unknown function	179 kDa	0.615385	-0.210853	0.485577	-0.313742	0.706731	-0.150746	1.56731	0.195154	1.62981	0.212136	1.15385	0.0621479	0.720929	-0.142108	1.02664	0.0114175	1.25521	0.0987162	1.2905	0.110757	1.00551	0.00238662	0.701215	-0.154149	1.17151	2.11427	1.77608	0.823385	0.61695	0.607719
PF3D7_1106000	PF11_0071	RuvB-like helicase 2 (RUVB2)	53 kDa	1.29778	0.1132	1.23394	0.0912938	1.92202	0.283758	0.943434	-0.0252883	0.351919	-0.453557	0.276162	-0.558837	1.31738	0.119712	0.772537	-0.112081	1.7383	0.240124	0.788769	-0.10305	0.68192	-0.166266	0.701092	-0.154225	1.01511	0.626073	0.904412	0.836062	1.93772	2.5387
PF3D7_0310500	PFC0440c	DEAD box helicase, putative	267 kDa	1.43417	0.1566	1.34953	0.130182	1.11677	0.0479642	0.895768	-0.0478044	0.705329	-0.151608	0.550157	-0.259514	0.917055	-0.0376045	1.36139	0.133983	1.06813	0.0286221	1.16077	0.0647457	0.792828	-0.100821	0.699832	-0.155006	0.639433	1.00879	0.95644	1.29584	1.12405	1.27206
PF3D7_1133200	PF11_0342	conserved Plasmodium protein, unknown function	245 kDa	0.821803	-0.0852323	0.624738	-0.204302	0.691824	-0.160004	1.53878	0.187178	1.37107	0.137059	1.0566	0.0239122	0.709007	-0.14935	1.27799	0.106526	1.18417	0.0734125	1.22593	0.088464	0.903672	-0.0439892	0.699246	-0.15537	0.862745	2.04563	1.71166	0.796684	0.6591	0.661786
PF3D7_1405000	PF14_0047	conserved Plasmodium protein, unknown function	83 kDa	0.949367	-0.0225658	0.516009	-0.287343	1.32241	0.121367	1.49442	0.174471	0.998511	-0.000647235	0.789092	-0.102873	0.922502	-0.0350326	1.45763	0.163647	0.848875	-0.0711562	0.552338	-0.257795	1.51953	0.181709	0.699126	-0.155445	0.971702	2.82481	0.641914	0.369602	1.5218	0.885988
PF3D7_1231600	PFL1525c	pre-mRNA-splicing factor ATP-dependent RNA helicase PRP2, putative (PRP2)	137 kDa	1.62236	0.210146	1.65181	0.217961	0.972054	-0.0123094	0.716012	-0.14508	0.652568	-0.185374	0.452039	-0.344824	0.775272	-0.110546	0.583488	-0.233968	1.86966	0.271762	0.921959	-0.0352885	1.15091	0.0610411	0.698714	-0.1557	0.477868	0.353241	1.92341	1.28763	1.76366	1.54569
PF3D7_0530200	PFE1510c	phosphoenolpyruvate/phosphate translocator (PPT)	60 kDa	0.284417	-0.546045	0.217964	-0.661615	1.14365	0.0582925	2.03013	0.307523	1.654	0.218536	0.915882	-0.0381604	0.717803	-0.143995	0.642452	-0.19216	1.08799	0.0366233	1.81713	0.259385	1.03646	0.0155512	0.698175	-0.156036	2.52377	2.94751	0.951329	0.895082	0.626635	0.762297
PF3D7_0919100	PFI0935w	DnaJ protein, putative	43 kDa	0.891987	-0.0496413	0.70101	-0.154276	1.44686	0.160426	1.41634	0.151169	0.966302	-0.014887	0.674699	-0.17089	1.23646	0.0921814	0.930592	-0.0312409	1.09902	0.0410063	0.892683	-0.0493027	1.14569	0.0590681	0.695547	-0.157673	1.38619	1.3275	0.759592	0.630273	1.18565	1.0309
PF3D7_0218400	PFB0860c	DEAD/DEAH box ATP-dependent RNA helicase, putative	65 kDa	1.37371	0.137894	0.836411	-0.0775805	2.05945	0.313752	0.858567	-0.0662257	0.367799	-0.434389	0.469996	-0.327906	0.930505	-0.0312815	1.04687	0.0198936	1.4805	0.170409	0.990401	-0.00418875	0.856239	-0.0674051	0.695482	-0.157714	0.677367	1.25162	0.71888	1.15355	2.32801	1.47976
PF3D7_1323700	MAL13P1.130	glideosome associated protein with multiple membrane spans 1 (GAPM1)	34 kDa	0.246607	-0.607994	0.0794977	-1.09965	0.190099	-0.72102	0.476696	-0.321758	2.06443	0.3148	2.72311	0.435065	1.04595	0.019512	1.49985	0.176048	0.861437	-0.0647764	1.02443	0.0104811	0.873462	-0.0587558	0.694871	-0.158096	4.24137	18.8666	4.53152	2.14901	0.423101	0.255176
PF3D7_1105700	PF11_0068	conserved protein, unknown function	56 kDa	0.970326	-0.0130825	0.804185	-0.094644	1.83079	0.262639	0.693244	-0.159114	0.837197	-0.0771725	0.857491	-0.0667706	1.13545	0.055169	1.03044	0.0130248	1.11982	0.0491484	1.13545	0.055169	0.884704	-0.0532018	0.694125	-0.158562	1.17018	1.28135	0.611659	1.63788	1.05675	0.809484
PF3D7_1455300	PF14_0527	conserved Plasmodium protein, unknown function	70 kDa	1.3017	0.114511	0.293168	-0.532884	0.149334	-0.825842	0.0898964	-1.04626	1.41529	0.150844	2.41678	0.383238	0.859557	-0.0657253	1.6721	0.223263	0.871556	-0.0597047	1.19058	0.0757588	0.712847	-0.147003	0.693355	-0.159045	0.660335	5.70357	5.8363	13.2439	0.503677	0.286891
PF3D7_1122400	PF11_0232	conserved Plasmodium protein, unknown function	102 kDa	1.76753	0.247367	1.09166	0.0380882	1.10988	0.0452776	0.843181	-0.0740794	0.831585	-0.0800935	0.475014	-0.323294	0.71051	-0.14843	1.81118	0.257961	0.58517	-0.232718	1.76165	0.24592	0.440412	-0.35614	0.691081	-0.160471	0.401979	1.6591	0.527235	2.08929	0.529606	1.45487
PF3D7_0726500	MAL7P1.147	ubiquitin carboxyl-terminal hydrolase, putative	373 kDa	2.10264	0.322764	1.79233	0.253419	0.663738	-0.178003	0.599042	-0.222543	0.505591	-0.296201	0.378894	-0.421483	0.850139	-0.0705099	1.16132	0.0649536	1.06864	0.02883	1.1533	0.0619433	1.07607	0.0318403	0.690528	-0.160819	0.404321	0.64794	1.61003	1.92525	2.12834	1.82248
PF3D7_1450400	PF14_0479	zinc finger protein, putative	220 kDa	2.03399	0.308349	1.03875	0.0165107	1.11761	0.0482891	0.562882	-0.249582	0.859279	-0.0658656	0.505438	-0.296332	1.07499	0.0314036	0.929367	-0.0318127	0.814689	-0.0890084	1.40866	0.148805	1.08247	0.0344139	0.689834	-0.161256	0.528512	0.894698	0.728958	2.50258	1.25974	1.36482
PF3D7_0517400	PFE0870w	FACT complex subunit SPT16, putative (FACT-L)	133 kDa	0.67335	-0.171759	0.690954	-0.160551	1.68264	0.225991	1.4846	0.171608	1.02249	0.00966072	0.590098	-0.229076	1.00976	0.00421604	1.50943	0.178813	0.759965	-0.119206	1.41815	0.151721	0.61302	-0.212526	0.689683	-0.16135	1.4996	2.18456	0.45165	0.95524	0.599534	1.16876
PF3D7_1414400	PF14_0142	serine/threonine protein phosphatase PP1 (PP1)	35 kDa	0.286732	-0.542523	0.154057	-0.812319	0.979715	-0.00890028	1.64583	0.216386	1.74534	0.24188	1.32758	0.12306	1.08971	0.0373092	0.73915	-0.131268	1.28693	0.109556	0.968577	-0.0138659	1.22598	0.0884843	0.689651	-0.161371	3.80043	4.7979	1.31358	0.588502	0.702432	0.519481
PF3D7_0220800	PFB0935w	cytoadherence linked asexual protein 2 (CLAG2)	171 kDa	0.388721	-0.410362	0.0980195	-1.00869	0.228936	-0.640286	0.346425	-0.460391	3.2803	0.515913	2.06328	0.314557	1.42709	0.154452	0.903176	-0.0442275	1.2597	0.100267	0.759478	-0.119485	0.961314	-0.0171348	0.68924	-0.161629	3.67125	9.21425	5.50241	2.19233	0.293057	0.334051
PF3D7_0519200	PFE0965c	V-type proton ATPase 16 kDa proteolipid subunit	17 kDa	0.386337	-0.413034	0.622432	-0.205908	1.10991	0.0452884	1.17202	0.0689357	1.61743	0.208826	1.22326	0.0875181	1.10379	0.042887	1.19124	0.0760003	1.05151	0.0218149	1.02987	0.012784	0.93463	-0.0293602	0.688948	-0.161813	2.85707	1.91385	0.947385	0.878715	0.577849	0.563208
PF3D7_0823400	MAL8P1.38	alpha/beta hydrolase, putative	59 kDa	0.895522	-0.0479236	0.895522	-0.0479236	0.976119	-0.0104971	0.967164	-0.0144998	1.08358	0.0348618	1.15746	0.063507	0.429938	-0.366594	1.00153	0.000662365	1.26769	0.103013	1.56071	0.193322	1.05132	0.0217345	0.688821	-0.161894	0.480097	1.11837	1.2987	1.61369	0.970225	0.595113
PF3D7_0609500	PFF0470w	conserved Plasmodium protein, unknown function	123 kDa	0.997361	-0.00114741	0.934037	-0.0296359	0.846966	-0.0721342	0.831135	-0.0803287	1.07652	0.032021	1.25462	0.0985113	0.853672	-0.0687092	0.896113	-0.0476371	0.908623	-0.0416165	1.63779	0.214259	1.01519	0.00654833	0.688607	-0.162028	0.85593	0.959398	1.0728	1.97055	0.943034	0.548858
PF3D7_1352400	MAL13P1.266	conserved Plasmodium protein, unknown function	190 kDa	1.43185	0.155899	0.809727	-0.0916612	1.22982	0.0898428	0.973276	-0.0117638	1.09834	0.040738	0.617317	-0.209492	1.35698	0.132575	0.952905	-0.0209504	1.40484	0.147626	0.517778	-0.285857	1.07953	0.033235	0.687964	-0.162434	0.947711	1.17682	1.14231	0.531994	0.982872	1.11444
PF3D7_0207100	PFB0315w	conserved Plasmodium protein, unknown function	208 kDa	1.22796	0.0891855	0.342452	-0.4654	0.569402	-0.244581	0.757852	-0.120416	1.74671	0.24222	1.45339	0.162383	1.14067	0.0571588	0.901174	-0.0451914	1.15659	0.0631794	1.05693	0.0240455	1.05693	0.0240455	0.687713	-0.162593	0.928909	2.63153	2.03124	1.39464	0.605098	0.473177
PF3D7_0805700	MAL8P1.203	serine/threonine protein kinase, FIKK family (FIKK8)	172 kDa	0.725436	-0.139401	0.426079	-0.37051	0.383838	-0.415852	1.45271	0.162179	2.11019	0.324322	1.20386	0.0805748	0.876231	-0.0573814	0.846383	-0.0724329	1.40384	0.147319	1.30983	0.117216	0.876231	-0.0573814	0.687477	-0.162742	1.20787	1.98645	3.65738	0.901649	0.415237	0.571062
PF3D7_1352000	MAL13P1.262	conserved Plasmodium protein, unknown function	240 kDa	0.781222	-0.107225	0.844996	-0.0731456	1.28078	0.107474	1.16918	0.06788	1.18512	0.0737622	0.85031	-0.0704227	0.84529	-0.0729941	1.1547	0.0624694	1.06254	0.0263458	1.34492	0.128696	0.90596	-0.0428911	0.686589	-0.163303	1.08201	1.36652	0.829605	1.15031	0.764446	0.807457
PF3D7_1360700	MAL13P1.302	E3 SUMO-protein ligase PIAS, putative (PIAS)	64 kDa	1.52936	0.18451	1.04282	0.0182082	1.20168	0.079788	1.26145	0.100869	0.622335	-0.205976	0.412356	-0.384728	0.761541	-0.118307	1.35378	0.131548	1.28075	0.107466	1.34443	0.128538	0.573154	-0.241729	0.686339	-0.163461	0.497948	1.2982	1.06581	1.06578	0.920973	1.66444
PF3D7_1473700	PF14_0706	nucleoporin NUP116/NSP116, putative (NUP116)	142 kDa	1.48094	0.170536	2.10301	0.322841	0.93311	-0.030067	0.467559	-0.330164	0.577926	-0.238127	0.472575	-0.325529	0.77702	-0.109568	0.580764	-0.236	2.10822	0.323915	0.917655	-0.0373205	0.930465	-0.0312999	0.685878	-0.163753	0.524682	0.276158	2.25934	1.96265	1.61001	1.45136
PF3D7_0404600	PFD0225w	conserved Plasmodium membrane protein, unknown function	490 kDa	0.953197	-0.0208173	2.09229	0.320621	0.715887	-0.145156	0.814766	-0.0889671	0.783125	-0.106169	0.676335	-0.169838	1.13525	0.0550921	0.733573	-0.134557	0.995168	-0.00210358	1.52945	0.184535	0.922111	-0.0352169	0.684448	-0.16466	1.19099	0.350608	1.39012	1.87716	1.17748	1.012
PF3D7_1118200	PF11_0188	heat shock protein 90, putative	108 kDa	0.461171	-0.336138	0.689631	-0.161383	3.6272	0.559572	0.699725	-0.155072	0.34269	-0.465098	0.220358	-0.656872	0.978935	-0.00924626	0.817497	-0.0875141	1.24771	0.0961142	1.16416	0.0660112	1.10902	0.0449391	0.682682	-0.165782	2.12272	1.18541	0.343987	1.66373	3.23622	3.09806
PF3D7_1003400	PF10_0037	conserved Plasmodium protein, unknown function	243 kDa	1.18755	0.0746519	0.560255	-0.251614	0.617717	-0.20921	0.617717	-0.20921	1.76696	0.247227	1.37909	0.139593	1.05617	0.0237347	0.971877	-0.0123889	1.04163	0.0177141	1.384	0.141136	0.863845	-0.063564	0.682474	-0.165914	0.889371	1.7347	1.68626	2.24051	0.488888	0.494872
PF3D7_0815100	PF08_0070	RAP protein, putative	116 kDa	0.622055	-0.206171	0.67295	-0.172017	1.73044	0.238157	1.18756	0.0746552	0.921772	-0.0353765	0.879359	-0.0558337	0.978105	-0.00961463	1.24665	0.0957459	0.706157	-0.151099	1.82521	0.261312	0.561774	-0.250439	0.682103	-0.16615	1.57238	1.85252	0.408079	1.53694	0.60945	0.775682
PF3D7_1364300	MAL13P1.322	pre-mRNA-splicing factor ATP-dependent RNA helicase PRP16 (PRP16)	135 kDa	2.06081	0.314039	1.02389	0.0102536	1.27521	0.105582	0.493329	-0.306863	0.552901	-0.257353	0.583618	-0.233872	0.68117	-0.166745	1.01121	0.00484238	1.5758	0.197502	1.14559	0.0590278	0.90506	-0.0433224	0.68117	-0.166745	0.330534	0.987617	1.23572	2.32215	1.63693	1.16715
PF3D7_1140600	PF11_0417	conserved Plasmodium protein, unknown function	220 kDa	1.38895	0.142688	0.768508	-0.114352	0.726204	-0.138941	0.80376	-0.0948735	1.396	0.144887	1.03643	0.015539	0.504764	-0.296912	1.23429	0.0914172	0.843045	-0.0741493	2.01906	0.305148	0.718809	-0.143386	0.680035	-0.167469	0.363413	1.60609	1.16089	2.51201	0.514905	0.656134
PF3D7_1470800	PF14_0675	conserved Plasmodium protein, unknown function	131 kDa	0.356322	-0.448158	0.275862	-0.559308	1.04789	0.0203168	1.93103	0.28579	1.80077	0.255457	0.891284	-0.0499841	0.74338	-0.128789	1.68433	0.226426	1.191	0.0759115	1.12675	0.0518291	0.575215	-0.24017	0.679324	-0.167923	2.08626	6.10569	1.13657	0.583498	0.319428	0.762187
PF3D7_1406800	PF14_0065	glideosome associated protein with multiple membrane spans 3 (GAPM3)	33 kDa	0.341756	-0.466284	0.100686	-0.997033	0.309057	-0.509962	0.470537	-0.327406	3.46426	0.53961	1.85134	0.267487	1.27613	0.105894	1.13428	0.0547193	1.08056	0.0336472	0.807634	-0.0927854	1.02227	0.00956477	0.679137	-0.168043	3.73404	11.2655	3.4963	1.71641	0.29509	0.366834
PF3D7_0111800	PFA0570w	conserved Plasmodium protein, unknown function	78 kDa	0.755863	-0.121557	0.880337	-0.0553512	2.11245	0.324786	1.3187	0.120146	0.528563	-0.276903	0.435207	-0.361304	1.40506	0.147694	0.376476	-0.424263	1.52693	0.183818	1.32008	0.120602	0.692857	-0.159356	0.678598	-0.168387	1.85888	0.42765	0.722823	1.00105	1.31083	1.55925
PF3D7_1428200	PF14_0260	metabolite/drug transporter, putative	96 kDa	1.59392	0.202466	0.695754	-0.157544	1.15401	0.0622104	0.443145	-0.353454	1.07143	0.0299632	1.04916	0.0208431	0.61998	-0.207622	1.71748	0.234892	0.486426	-0.312983	1.60247	0.204789	0.895207	-0.0480764	0.67844	-0.168488	0.388966	2.46852	0.421509	3.61612	0.835527	0.646649
PF3D7_1102900	PF11_0041	Plasmodium exported protein (hyp11), unknown function	26 kDa	2.97564	0.47358	0.933167	-0.0300407	0.547158	-0.261887	0.374766	-0.42624	0.442224	-0.354358	0.65584	-0.183202	1.48328	0.171225	1.16376	0.065864	0.72638	-0.138836	1.10864	0.0447919	0.840195	-0.0756201	0.677736	-0.168939	0.498476	1.24711	1.32755	2.95823	1.89993	1.03339
PF3D7_0703000	PF07_0010	conserved Plasmodium protein, unknown function	220 kDa	1.39602	0.144892	0.878843	-0.0560889	0.900542	-0.0454958	1.17179	0.0688499	1.04882	0.0207029	0.71519	-0.145579	0.789069	-0.102885	1.32705	0.122887	0.99187	-0.00354514	1.50339	0.177073	0.711149	-0.14804	0.677467	-0.169112	0.565227	1.51	1.10141	1.28299	0.678044	0.947255
PF3D7_0527900	PFE1390w	RNA helicase 1	76 kDa	2.22438	0.34721	1.28449	0.10873	1.23984	0.0933655	0.560962	-0.251067	0.301088	-0.521307	0.367201	-0.435096	0.0985796	-1.00621	1.1153	0.0473918	1.7993	0.255103	1.48188	0.170814	0.827845	-0.0820511	0.677096	-0.16935	0.0443177	0.868284	1.45123	2.64168	2.74951	1.84394
PF3D7_0907400	PFI0355c	ATP-dependent protease ATPase subunit ClpY (ClpY)	106 kDa	1.15157	0.0612905	1.16253	0.0654032	0.951059	-0.0217925	1.0157	0.00676755	1.26443	0.101894	0.65714	-0.182342	1.28103	0.107561	0.631699	-0.19949	1.47152	0.167767	1.06978	0.0292931	0.868929	-0.0610159	0.677038	-0.169387	1.11242	0.543384	1.54725	1.05324	0.687212	1.03028
PF3D7_1029700	PF10_0290	conserved Plasmodium protein, unknown function	91 kDa	0.875354	-0.0578162	0.883853	-0.0536201	0.883853	-0.0536201	0.934844	-0.0292608	1.1728	0.0692256	1.23017	0.0899651	1.00482	0.00208909	0.970594	-0.0129624	1.13048	0.0532642	1.46098	0.164645	0.756252	-0.121333	0.676865	-0.169498	1.1479	1.09814	1.27904	1.56281	0.644824	0.550221
PF3D7_0528200	PFE1405c	eukaryotic translation initiation factor 3, subunit 6, putative	61 kDa	1.93173	0.285946	1.23019	0.0899736	1.38011	0.139913	0.799191	-0.0973496	0.353935	-0.451077	0.317116	-0.498782	1.08417	0.0350981	1.12241	0.0501496	0.924403	-0.0341388	0.838913	-0.076283	1.3534	0.131428	0.676702	-0.169602	0.561244	0.912381	0.669805	1.0497	3.82388	2.13393
PF3D7_1227100	PFL1310c	DNA helicase 60 (DH60)	87 kDa	0.871508	-0.0597284	0.805927	-0.0937045	2.06947	0.315859	1.12218	0.0500611	0.610639	-0.214216	0.542871	-0.265303	0.90382	-0.0439181	1.35107	0.130679	1.12827	0.0524115	1.33247	0.124659	0.608828	-0.215505	0.675537	-0.170351	1.03708	1.67642	0.545196	1.1874	0.997035	1.24438
PF3D7_0617400	PFF0845c	erythrocyte membrane protein 1, PfEMP1 (VAR)	275 kDa	1.13821	0.0562229	1.36585	0.135404	0.609756	-0.214844	0.630081	-0.200603	1.00407	0.00176185	1.19004	0.0755618	1.04415	0.0187622	0.638309	-0.194969	1.40671	0.148205	1.46645	0.166267	0.769678	-0.113691	0.674704	-0.170887	0.917359	0.467333	2.30701	2.3274	0.766562	0.566959
PF3D7_0719300	PF07_0077	actin-related protein, putative (ARP6)	121 kDa	1.0989	0.0409586	1.0293	0.0125437	1.77656	0.249579	1.00183	0.000794684	0.593407	-0.226648	0.523352	-0.281206	1.10217	0.0422482	0.933256	-0.029999	1.41455	0.150619	0.882914	-0.0540814	0.99333	-0.00290634	0.673778	-0.171483	1.00297	0.906687	0.796232	0.8813	1.67395	1.28743
PF3D7_0905200	PFI0255c	mitochondrial carrier protein, putative	142 kDa	2.18137	0.338729	0.860676	-0.0651603	1.49382	0.174297	0.511129	-0.291469	0.446826	-0.349862	0.491344	-0.308615	0.870734	-0.0601144	1.94572	0.28908	1.15693	0.0633079	0.655335	-0.183537	0.697519	-0.156444	0.673759	-0.171495	0.399169	2.26069	0.774481	1.28213	1.56105	1.37126
PF3D7_1403100	PF14_0031a	conserved Plasmodium protein, unknown function	230 kDa	0.594663	-0.225729	0.537484	-0.269634	0.949174	-0.0226541	1.26557	0.102285	1.75731	0.244847	1.11118	0.0457851	0.864567	-0.0632012	1.14874	0.0602211	1.02815	0.0120563	1.44398	0.159561	0.840926	-0.0752424	0.67364	-0.171572	1.45388	2.13725	1.0832	1.14098	0.478531	0.606238
PF3D7_0907500	PFI0360c	conserved Plasmodium protein, unknown function	20 kDa	0.585106	-0.232765	0.300532	-0.522109	0.492021	-0.308016	0.534574	-0.271992	2.67287	0.426978	1.72939	0.237893	0.668717	-0.174758	1.05663	0.023922	1.33743	0.126272	1.59049	0.20153	0.673368	-0.171747	0.673368	-0.171747	1.1429	3.51586	2.71824	2.97524	0.251927	0.389368
PF3D7_0311300	PFC0475c	phosphatidylinositol 3- and 4-kinase, putative	111 kDa	0.724758	-0.139807	0.449516	-0.347255	0.697095	-0.156708	1.31397	0.118585	1.99723	0.300429	1.11238	0.0462528	0.531927	-0.274148	0.789658	-0.102561	1.11674	0.0479539	1.65783	0.219541	1.23055	0.0900981	0.67329	-0.171798	0.733937	1.75668	1.602	1.2617	0.616126	0.60527
PF3D7_1007900	PF10_0077	eukaryotic translation initiation factor 3 subunit 7, putative	63 kDa	1.91128	0.281324	1.79037	0.252943	1.21578	0.0848559	0.639857	-0.193917	0.221757	-0.654123	0.221155	-0.655304	0.882001	-0.0545307	1.93034	0.285633	0.811607	-0.0906543	1.00616	0.00266501	0.696818	-0.156881	0.673081	-0.171932	0.461472	1.07818	0.667559	1.57247	3.14226	3.04349
PF3D7_1425600	PF14_0236	zinc finger protein, putative	212 kDa	1.0483	0.0204837	0.963068	-0.016343	0.971591	-0.0125166	0.920455	-0.0359977	1.07386	0.0309491	1.03551	0.0151549	0.140464	-0.852436	2.09691	0.321581	1.30882	0.11688	0.789093	-0.102872	0.991901	-0.00353184	0.672808	-0.172109	0.133992	2.17733	1.34709	0.857286	0.923675	0.649735
PF3D7_1345400	MAL13P1.226	conserved Plasmodium protein, unknown function	174 kDa	0.875515	-0.0577363	0.727123	-0.138392	0.890354	-0.050437	1.40973	0.149135	1.108	0.0445385	1.01896	0.00815767	0.998445	-0.000675824	1.15489	0.0625405	1.21231	0.0836126	1.09259	0.0384581	0.869197	-0.0608818	0.672569	-0.172263	1.14041	1.5883	1.3616	0.775038	0.784476	0.660054
PF3D7_1419000	PF14_0184	conserved Plasmodium protein, unknown function	137 kDa	1.01485	0.00640025	0.613998	-0.211833	0.664899	-0.177244	1.55249	0.191029	1.4825	0.170995	0.874072	-0.0584527	0.944016	-0.0250208	0.911859	-0.0400723	1.52297	0.18269	1.06207	0.0261543	0.886924	-0.0521135	0.672163	-0.172525	0.930206	1.48512	2.29052	0.684108	0.598262	0.769002
PF3D7_0505100	PFE0250w	trafficking protein particle complex subunit 8, putative (TRS85)	329 kDa	1.06626	0.0278624	1.06166	0.0259864	1.02489	0.0106792	1.1329	0.0541913	0.999617	-0.000166364	0.785906	-0.10463	0.821432	-0.0854283	0.892679	-0.0493047	0.815758	-0.0884386	1.87412	0.272797	0.924159	-0.0342532	0.671851	-0.172727	0.770388	0.840832	0.795943	1.65427	0.924513	0.854875
PF3D7_1471400	PF14_0681	diacylglycerol kinase, putative	58 kDa	0.48636	-0.313042	0.266563	-0.574201	0.476072	-0.322328	1.21122	0.0832244	2.38129	0.376813	1.47919	0.170024	0.814489	-0.089115	0.803275	-0.0951356	1.35094	0.130637	1.39858	0.145688	0.961905	-0.0168678	0.670805	-0.173403	1.67466	3.01346	2.83769	1.15469	0.403942	0.453495
PF3D7_0513800	PFE0690c	ras-related protein Rab-1A (RAB1a)	24 kDa	0.377939	-0.422578	0.272766	-0.56421	1.57674	0.197761	2.64985	0.423221	0.766139	-0.115692	0.458957	-0.338228	1.22247	0.0872398	0.852519	-0.0692958	1.07163	0.0300441	1.15653	0.0631574	1.02797	0.0119823	0.668873	-0.174656	3.23458	3.12546	0.679647	0.436452	1.34176	1.45738
PF3D7_0805300	PF08_0118	conserved Plasmodium protein, unknown function	149 kDa	1.9402	0.287846	0.461794	-0.335552	0.425249	-0.371357	0.445183	-0.351462	1.19269	0.076528	1.44934	0.161169	1.32835	0.123311	1.08646	0.0360127	0.829108	-0.081389	1.53648	0.186528	0.550812	-0.258997	0.668793	-0.174708	0.684644	2.35269	1.9497	3.45135	0.461823	0.461448
PF3D7_1333100	PF13_0181	conserved Plasmodium protein, unknown function	104 kDa	0.895028	-0.0481636	0.845304	-0.0729871	0.953039	-0.0208895	0.936464	-0.0285089	1.3011	0.114312	1.12707	0.0519516	0.57733	-0.238576	2.21525	0.345422	1.09997	0.0413822	0.833624	-0.0790298	0.606033	-0.217504	0.667791	-0.175359	0.645042	2.62065	1.15417	0.890182	0.465783	0.592501
PF3D7_1001800	PF10_0022	Plasmodium exported protein (PHISTc), unknown function	30 kDa	3.98627	0.600566	0.96616	-0.014951	0.25895	-0.586783	0.253065	-0.596768	0.329573	-0.482048	0.236881	-0.62547	0.440377	-0.356175	1.42091	0.152565	0.631481	-0.19964	1.7015	0.230833	1.13824	0.0562357	0.667487	-0.175557	0.110474	1.47067	2.43862	6.72358	3.45369	2.81782
PF3D7_1455000	PF14_0523	protein phosphatase, putative	47 kDa	0.987437	-0.00549052	0.904523	-0.0435806	0.934673	-0.0293401	1.01759	0.00757195	1.0402	0.0171173	1.09673	0.0401012	0.355099	-0.44965	1.06902	0.0289877	2.25996	0.3541	0.821479	-0.0854037	0.827193	-0.0823934	0.667248	-0.175713	0.359617	1.18187	2.41791	0.80728	0.795224	0.608396
PF3D7_1314200	PF13_0080	telomerase reverse transcriptase, putative (TERT)	304 kDa	0.654135	-0.184332	0.597744	-0.223485	0.992481	-0.00327771	1.46053	0.164509	1.36466	0.135025	1.039	0.0166171	0.79321	-0.100612	1.43971	0.158274	0.856055	-0.0674985	1.14534	0.0589341	1.09868	0.0408723	0.667007	-0.175869	1.21261	2.40857	0.86254	0.784196	0.805095	0.641968
PF3D7_0904300	PFI0210c	conserved protein, unknown function	297 kDa	0.867978	-0.0614915	0.851124	-0.0700074	0.960674	-0.0174239	0.977528	-0.00987075	1.15449	0.0623918	1.17978	0.0717993	0.47158	-0.326445	1.21048	0.0829559	0.826779	-0.0826106	1.9801	0.296687	0.844151	-0.0735797	0.666914	-0.17593	0.543309	1.42221	0.860624	2.02562	0.731187	0.565289
PF3D7_0924500	PFI1205c	conserved Plasmodium membrane protein, unknown function	155 kDa	0.516735	-0.286732	0.308571	-0.510644	0.470204	-0.327714	0.813061	-0.0898768	2.98531	0.474989	1.42592	0.154095	0.433334	-0.363178	1.48818	0.172656	1.03782	0.0161201	1.2777	0.106429	1.09699	0.0402025	0.66598	-0.176539	0.8386	4.82281	2.20716	1.57147	0.367463	0.467053
PF3D7_0105700	PFA0280w	asparagine-rich antigen Pfa35-2	364 kDa	1.15232	0.0615723	0.982025	-0.00787763	0.834437	-0.0786064	1.08988	0.0373775	0.953642	-0.0206145	0.979186	-0.00913464	1.02727	0.0116849	0.857861	-0.0665829	1.2132	0.0839321	0.99918	-0.000356319	1.23869	0.092963	0.663798	-0.177964	0.891482	0.873564	1.45391	0.916782	1.29891	0.677908
PF3D7_0722400	MAL7P1.122	GTP-binding protein, putative	45 kDa	0.781059	-0.107316	0.826259	-0.0828837	2.12389	0.327132	1.33896	0.126767	0.494102	-0.306183	0.450323	-0.346476	0.524197	-0.280506	1.17136	0.0686892	1.21266	0.0837407	1.63374	0.213184	0.794534	-0.0998876	0.663506	-0.178155	0.671136	1.41766	0.570964	1.22016	1.60803	1.4734
PF3D7_0107600	PFA0380w	serine/threonine protein kinase, putative	187 kDa	0.982143	-0.00782534	0.919643	-0.0363808	0.946429	-0.0239122	0.928571	-0.0321847	1.01786	0.00768683	1.15848	0.0638893	1.0926	0.0384594	0.627531	-0.202365	1.27258	0.104686	1.02652	0.0113667	1.31746	0.119738	0.663312	-0.178282	1.11246	0.682364	1.34462	1.10548	1.29435	0.57257
PF3D7_0704100	MAL7P1.17	conserved Plasmodium membrane protein, unknown function	425 kDa	0.881094	-0.0549778	0.50654	-0.295386	0.595719	-0.224958	1.00951	0.00411169	2.00832	0.302834	1.25119	0.0973229	0.425142	-0.371466	1.13762	0.0559964	0.862153	-0.0644156	2.18255	0.338965	0.730024	-0.136663	0.662511	-0.178807	0.482516	2.24586	1.44725	2.16199	0.363499	0.529505
PF3D7_0504200	PFE0205w	ATP-dependent helicase, putative	59 kDa	0.352482	-0.452862	0.313491	-0.503775	1.26488	0.10205	1.14635	0.0593164	1.63296	0.212976	1.37562	0.138498	0.461414	-0.335909	1.50957	0.178852	1.06005	0.025327	1.45815	0.163801	0.849175	-0.0710026	0.661647	-0.179373	1.30904	4.81534	0.838064	1.27199	0.520022	0.480982
PF3D7_0401800	PFD0080c	Plasmodium exported protein (PHISTb), unknown function (PfD80)	60 kDa	0.447801	-0.348914	2.17423	0.337306	2.59032	0.413354	0.219515	-0.658536	0.300484	-0.522179	0.275856	-0.559318	1.19093	0.0758873	0.934387	-0.0294732	1.58238	0.19931	0.877878	-0.0565659	0.753716	-0.122793	0.660711	-0.179988	2.65951	0.429755	0.61088	3.99917	2.50834	2.39513
PF3D7_0410800	PFD0535w	conserved Plasmodium protein, unknown function	150 kDa	0.744473	-0.128151	0.568811	-0.245032	0.812587	-0.0901301	0.832902	-0.0794062	2.096	0.321391	1.23292	0.0909355	0.819007	-0.0867125	1.6267	0.211307	1.0882	0.0367098	0.980743	-0.00844471	0.824703	-0.0837022	0.660645	-0.180032	1.10012	2.85982	1.33918	1.1775	0.393466	0.535837
PF3D7_1017900	PF10_0174	26S proteasome regulatory subunit p55, putative (RPN5)	55 kDa	1.01772	0.00762865	0.953753	-0.0205641	1.34649	0.129204	1.54877	0.189986	0.768189	-0.114532	0.465855	-0.331749	1.01453	0.00626601	1.30208	0.114637	1.05762	0.0243278	0.908032	-0.0418988	1.05762	0.0243278	0.660127	-0.180373	0.996867	1.36521	0.78546	0.586293	1.37676	1.41702
PF3D7_1458300	PF14_0556	conserved Plasmodium protein, unknown function	184 kDa	0.444251	-0.352372	0.228223	-0.641641	0.428571	-0.367977	1.28746	0.109733	2.54355	0.405441	1.43685	0.15741	0.933534	-0.02987	1.61415	0.207944	0.73753	-0.13222	1.16536	0.0664596	0.88932	-0.0509421	0.660108	-0.180385	2.10137	7.07269	1.7209	0.905164	0.349637	0.459414
PF3D7_0812200	MAL8P1.99	trypsin-like serine protease, putative	76 kDa	0.410451	-0.386738	0.356295	-0.448191	1.09739	0.0403599	1.62755	0.211535	1.90974	0.280974	0.926366	-0.0332175	1.18008	0.0719096	0.971899	-0.0123788	1.30033	0.114054	1.26477	0.102013	0.62368	-0.205038	0.659241	-0.180956	2.87507	2.7278	1.18493	0.777101	0.326579	0.711643
PF3D7_1453600	PF14_0509	RAP protein, putative	208 kDa	0.991093	-0.00388554	0.869636	-0.0606627	1.59838	0.20368	0.947368	-0.0234811	0.806478	-0.0934076	0.791903	-0.101328	0.663486	-0.178168	1.3087	0.116841	0.811205	-0.0908694	1.47237	0.168016	1.08533	0.0355632	0.658903	-0.181178	0.669449	1.50489	0.507517	1.55417	1.34577	0.832051
PF3D7_1149200	PF11_0509	ring-infected erythrocyte surface antigen	127 kDa	3.49171	0.543038	0.671246	-0.173118	0.282804	-0.548514	0.127901	-0.893124	0.417338	-0.379512	0.861085	-0.0649541	0.857426	-0.0668032	1.18763	0.0746809	1.30865	0.116825	0.931795	-0.0306796	1.05562	0.0235058	0.658879	-0.181195	0.245561	1.76929	4.62742	7.28526	2.5294	0.765173
PF3D7_1417200	PF14_0170	NOT family protein, putative	520 kDa	2.52108	0.401586	1.46579	0.166072	0.607464	-0.21648	0.435384	-0.361128	0.514167	-0.288896	0.470629	-0.327321	0.681925	-0.166263	1.29028	0.110684	1.20388	0.0805814	1.22068	0.086602	0.944541	-0.0247791	0.658696	-0.181315	0.27049	0.880263	1.98181	2.80369	1.83703	1.39961
PF3D7_1445700	PF14_0434	conserved Plasmodium protein, unknown function	42 kDa	1.3727	0.137575	1.31106	0.117622	1.6087	0.206475	1.01064	0.00459787	0.398704	-0.399349	0.323323	-0.490364	1.51252	0.179702	1.08445	0.035208	1.09958	0.0412286	0.924637	-0.0340289	0.720444	-0.1424	0.658364	-0.181534	1.10186	0.827152	0.683524	0.914899	1.80696	2.03625
PF3D7_0303500	PFC0165w	spindle pole body protein, putative	268 kDa	0.947786	-0.0232898	0.618638	-0.208563	0.951751	-0.0214764	1.46332	0.165339	1.34435	0.128512	0.841705	-0.07484	0.962828	-0.0164511	1.12144	0.0497755	0.917227	-0.0375232	1.22718	0.0889094	1.11369	0.0467652	0.657631	-0.182018	1.01587	1.81275	0.963725	0.838631	0.828425	0.781308
PF3D7_0903000	PFI0145w	conserved protein, unknown function	19 kDa	0.403733	-0.393905	0.323348	-0.49033	2.35466	0.371928	1.577	0.197831	0.94656	-0.0238517	0.532666	-0.273545	0.515884	-0.287448	1.05345	0.0226132	1.35202	0.130984	1.177	0.070778	1.24411	0.0948604	0.657526	-0.182087	1.27779	3.25794	0.57419	0.746357	1.31435	1.23441
PF3D7_1208400	PFL0420w	amino acid transporter, putative	186 kDa	0.702128	-0.153584	0.632979	-0.198611	0.755319	-0.12187	1.28723	0.109658	1.60638	0.205849	1.16356	0.0657902	1.22653	0.0886765	1.22653	0.0886765	0.533876	-0.272559	1.57415	0.197047	0.78164	-0.106993	0.657279	-0.18225	1.74687	1.9377	0.706822	1.2229	0.486584	0.564884
PF3D7_1433500	PF14_0316	DNA topoisomerase II, putative	169 kDa	3.02367	0.480534	1.28046	0.107367	0.413394	-0.383636	0.253776	-0.595549	0.385196	-0.414318	0.578927	-0.237376	0.749226	-0.125387	1.11224	0.0461999	1.32269	0.121457	1.35048	0.130488	0.808586	-0.0922739	0.656776	-0.182583	0.247787	0.868626	3.19958	5.32154	2.09915	1.13447
PF3D7_0418500	PFD0895c	trafficking protein particle complex subunit 3, putative (BET3)	21 kDa	0.568501	-0.245269	0.351423	-0.45417	1.07097	0.0297764	2.48956	0.396123	0.685389	-0.164063	0.796964	-0.0985613	1.06431	0.0270689	0.562498	-0.249879	1.44385	0.159522	1.16467	0.0662028	1.10951	0.0451307	0.655161	-0.183652	1.87214	1.60063	1.34817	0.467821	1.6188	0.822071
PF3D7_0318500	PFC0820w	conserved Plasmodium protein, unknown function	593 kDa	0.877119	-0.0569417	0.661017	-0.179787	0.75	-0.124939	0.743644	-0.128635	1.5572	0.192345	1.44756	0.160638	0.958616	-0.0183554	0.852059	-0.0695305	1.17204	0.0689433	1.29148	0.111088	1.07105	0.0298094	0.654754	-0.183922	1.09291	1.28901	1.56272	1.73669	0.687803	0.452314
PF3D7_0404700	PFD0230c	dipeptidyl aminopeptidase 3 (DPAP3)	110 kDa	1.05182	0.0219395	0.166793	-0.777823	0.232602	-0.633386	0.200832	-0.697167	3.15658	0.499217	1.68268	0.226001	0.789177	-0.102826	1.05586	0.0236069	1.11606	0.0476893	1.21287	0.0838129	1.17155	0.0687614	0.65448	-0.184104	0.7503	6.33038	4.79817	6.03921	0.371146	0.388951
PF3D7_1215200	PFL0735w	peptidyl-prolyl cis-trans isomerase (CYP32)	32 kDa	0.355407	-0.449274	0.236938	-0.625365	0.386391	-0.412973	2.51883	0.401199	1.32868	0.123419	1.21248	0.0836763	1.50152	0.176531	1.3254	0.122346	0.85644	-0.067303	1.15382	0.0621399	0.509242	-0.293075	0.653575	-0.184705	4.22479	5.59385	2.21651	0.458079	0.383271	0.539038
PF3D7_0605100	PFF0250w	RNA-binding protein, putative	86 kDa	1.56225	0.19375	1.5751	0.197308	1.08112	0.0338757	0.526104	-0.278928	0.764659	-0.116532	0.559237	-0.252404	1.16916	0.0678735	1.37123	0.13711	0.89222	-0.0495282	1.04643	0.0197087	0.867822	-0.0615694	0.653143	-0.184992	0.748382	0.870567	0.82527	1.98901	1.13491	1.16792
PF3D7_0812500	PF08_0086	RNA-binding protein, putative	117 kDa	3.00136	0.477319	1.40896	0.148898	0.716754	-0.14463	0.432371	-0.364143	0.227097	-0.643788	0.216867	-0.663806	1.16852	0.0676369	0.962384	-0.0166515	1.699	0.230193	0.6619	-0.179208	0.855408	-0.0678266	0.652787	-0.185228	0.38933	0.683047	2.37041	1.53086	3.76671	3.01007
PF3D7_1407300	PF14_0070	pre-mRNA-splicing factor 38B, putative (PRP38B)	82 kDa	1.48806	0.172622	1.20391	0.0805945	1.26316	0.101458	0.788036	-0.103454	0.664941	-0.177217	0.610152	-0.214562	1.0451	0.0191596	0.575803	-0.239726	1.45765	0.163654	1.53012	0.184726	0.739	-0.131355	0.652318	-0.185541	0.702325	0.478277	1.15397	1.94169	1.11138	1.06911
PF3D7_0114500	PFA0700c	Plasmodium exported protein (hyp10), unknown function	13 kDa	0.501253	-0.299943	3.20301	0.505558	0.79198	-0.101286	0.501253	-0.299943	0.501253	-0.299943	0.501253	-0.299943	0.786526	-0.104287	1.14359	0.0582691	1.37895	0.139547	1.18392	0.0733206	0.854745	-0.0681635	0.652281	-0.185565	1.56912	0.357035	1.74114	2.36191	1.70522	1.3013
PF3D7_0820700	PF08_0045	2-oxoglutarate dehydrogenase E1 component	121 kDa	0.446873	-0.349815	0.512456	-0.290344	0.928826	-0.0320658	1.63498	0.213512	1.79207	0.253355	0.961617	-0.016998	0.665413	-0.176909	1.42634	0.154224	1.15855	0.0639152	1.44625	0.160245	0.651719	-0.18594	0.651719	-0.18594	1.48904	2.78335	1.24733	0.884572	0.363668	0.677732
PF3D7_1405400	PF14_0051	DNA mismatch repair protein, putative	180 kDa	0.548736	-0.260636	0.476534	-0.321906	1.75812	0.245049	1.33213	0.124547	1.10108	0.0418201	0.862816	-0.0640819	1.56974	0.195827	1.48506	0.171744	0.812546	-0.090152	0.812546	-0.090152	0.669206	-0.17444	0.650906	-0.186482	2.86064	3.11638	0.462167	0.60996	0.60777	0.754398
PF3D7_0504700	PFE0230w	conserved Plasmodium protein, unknown function	291 kDa	1.03862	0.0164547	0.926764	-0.0330307	1.07856	0.0328451	0.958722	-0.0183074	1.11052	0.0455261	0.942743	-0.0256067	1.07536	0.0315534	1.39941	0.145945	0.989532	-0.00457024	1.10559	0.0435946	0.781771	-0.10692	0.648338	-0.188199	1.03538	1.50999	0.917455	1.15319	0.703969	0.687714
PF3D7_0511300	PFE0560c	MORN repeat protein, putative	31 kDa	0.827586	-0.0821868	0.733897	-0.134365	1.57319	0.196782	1.18673	0.074351	1.00716	0.00309709	0.755368	-0.121842	1.08138	0.0339802	0.830977	-0.0804112	1.31301	0.118269	1.10411	0.0430111	1.02305	0.00989783	0.647468	-0.188782	1.30667	1.13228	0.834615	0.93038	1.01578	0.857156
PF3D7_1406900	PF14_0066	radical SAM protein, putative	42 kDa	0.460839	-0.336451	0.348661	-0.457597	1.85245	0.267747	1.12784	0.0522484	1.12178	0.0499072	1.09677	0.040114	0.423385	-0.373265	2.44535	0.388341	0.692575	-0.159533	1.434	0.156548	0.358499	-0.445512	0.646195	-0.189636	0.918726	7.01355	0.373869	1.27145	0.319581	0.589182
PF3D7_0311900	PFC0505c	conserved Plasmodium protein, unknown function	92 kDa	0.564948	-0.247991	0.449485	-0.347285	1.72371	0.236465	1.21237	0.0836356	1.26598	0.102427	0.904124	-0.0437721	0.858294	-0.0663641	0.965631	-0.015189	1.21381	0.0841509	1.27416	0.105223	1.04214	0.0179243	0.645972	-0.189786	1.51924	2.14831	0.704184	1.05096	0.823185	0.714473
PF3D7_1021800	PF10_0212a	schizont egress antigen-1 (SEA1)	245 kDa	0.916064	-0.0380743	0.616498	-0.210068	0.759768	-0.119319	0.93343	-0.0299183	1.84949	0.267053	1.15593	0.0629328	0.726682	-0.138655	1.22213	0.0871172	1.13241	0.0540039	1.34667	0.129261	0.926201	-0.0332948	0.645906	-0.18983	0.793266	1.98237	1.49047	1.44271	0.500786	0.558775
PF3D7_1442600	PF14_0404	TRAP-like protein,sporozoite-specific transmembrane protein S6 (TREP)	413 kDa	0.864596	-0.0631866	0.804969	-0.0942209	0.93913	-0.0272741	0.968944	-0.0137013	1.34907	0.130034	1.14224	0.0577559	1.35326	0.13138	1.16994	0.0681641	0.937205	-0.0281655	1.19452	0.077195	0.70049	-0.154598	0.644582	-0.190722	1.56519	1.4534	0.99795	1.23281	0.51924	0.564316
PF3D7_1210000	PFL0500w	50S ribosomal protein L1, apicoplast, putative (RPL1)	40 kDa	0.589489	-0.229525	0.353693	-0.451373	0.995739	-0.00185464	1.97017	0.294504	1.5625	0.19382	0.786932	-0.104063	0.404146	-0.393462	1.73261	0.238701	0.364237	-0.438616	2.23915	0.350083	0.616832	-0.209833	0.643026	-0.191771	0.685588	4.89863	0.365796	1.13652	0.394772	0.817131
PF3D7_0802600	MAL8P1.150	adenylyl cyclase beta (ACbeta)	270 kDa	0.914337	-0.0388936	0.370604	-0.43109	0.443643	-0.352966	0.486925	-0.312538	2.40757	0.38158	1.63458	0.213406	1.21482	0.0845105	0.979921	-0.00880877	1.41494	0.150737	1.06491	0.0273148	0.68337	-0.165344	0.642041	-0.192437	1.32863	2.64412	3.18936	2.18702	0.283842	0.392787
PF3D7_1123600	PF11_0247	RAP protein, putative	84 kDa	1.09748	0.0403975	1.12718	0.0519928	1.75985	0.245474	1.01485	0.00640112	0.630084	-0.200602	0.435442	-0.361069	0.952823	-0.0209877	0.926768	-0.0330289	1.38538	0.141568	1.02121	0.0091153	1.07198	0.0301874	0.641838	-0.192575	0.86819	0.822202	0.787216	1.00627	1.70133	1.47399
PF3D7_0516700	PFE0835w	ubiquitin carboxyl-terminal hydrolase 2, putative	156 kDa	1.85966	0.269435	1.13991	0.0568688	0.830822	-0.0804919	0.456307	-0.340743	1.14163	0.0575243	0.714163	-0.146203	1.0184	0.00791902	1.01137	0.00490872	0.970168	-0.0131531	1.33451	0.125321	1.02549	0.0109293	0.640072	-0.193771	0.547627	0.887238	1.16772	2.92458	0.898266	0.896255
PF3D7_1037100	PF10_0363	pyruvate kinase 2 (PyKII)	87 kDa	0.480634	-0.318186	0.837148	-0.0771978	2.23151	0.3486	1.17518	0.0701029	0.691901	-0.159956	0.610695	-0.214175	1.10486	0.0433057	1.54099	0.1878	0.837324	-0.0771063	0.955189	-0.0199106	0.922652	-0.0349621	0.638987	-0.194508	2.29875	1.84076	0.375227	0.812805	1.3335	1.04633
PF3D7_1455600	PF14_0530	ferlin, putative	225 kDa	0.588048	-0.230587	0.501992	-0.299303	0.626295	-0.203221	0.803187	-0.0951832	1.98406	0.297556	1.61833	0.209066	0.96736	-0.0144118	1.52851	0.184268	0.819108	-0.086659	0.980864	-0.00839118	1.06594	0.0277324	0.63822	-0.19503	1.64504	3.04489	1.30786	1.22121	0.53725	0.39437
PF3D7_1304100	MAL13P1.22	DNA ligase I (LigI)	105 kDa	0.578201	-0.237921	0.375676	-0.425186	1.12858	0.0525305	1.54136	0.187903	1.54136	0.187903	1.01147	0.00495134	0.824573	-0.0837709	1.57104	0.196187	0.836084	-0.0777503	1.49663	0.175115	0.633633	-0.198162	0.63804	-0.195152	1.4261	4.18189	0.740831	0.970984	0.411088	0.630807
PF3D7_1315400	MAL13P1.79	zinc finger (CCCH type) protein, putative	48 kDa	0.997171	-0.00123053	0.866761	-0.0621006	1.45901	0.164057	0.975564	-0.0107441	0.993119	-0.00299853	0.779564	-0.108148	0.747774	-0.12623	1.32931	0.123625	1.22321	0.0875014	1.10242	0.0423469	0.959712	-0.0178591	0.637578	-0.195467	0.749895	1.53365	0.838387	1.13003	0.966361	0.817865
PF3D7_0523100	PFE1155c	mitochondrial processing peptidase alpha subunit, putative	62 kDa	0.619767	-0.207772	0.85369	-0.0686997	1.91627	0.282457	1.42167	0.152798	0.609409	-0.215091	0.58675	-0.231547	0.965004	-0.015471	0.919299	-0.0365431	0.912949	-0.0395534	1.47285	0.168157	1.09324	0.0387144	0.636665	-0.196089	1.55704	1.07685	0.47642	1.036	1.79393	1.08507
PF3D7_1239800	PFL1930w	conserved Plasmodium protein, unknown function	691 kDa	1.05639	0.0238229	0.93901	-0.0273296	1.03567	0.0152227	1.01496	0.00644881	1.11162	0.0459573	0.909666	-0.0411179	0.822659	-0.0847802	1.04129	0.01757	1.1474	0.0597142	1.60033	0.204209	0.751772	-0.123914	0.636559	-0.196161	0.778748	1.10892	1.10788	1.57674	0.676283	0.699772
PF3D7_0626100	PFF1265w	oxidoreductase, short-chain dehydrogenase family, putative	45 kDa	0.218814	-0.659926	0.225387	-0.64707	1.3373	0.126228	1.98717	0.298234	1.48098	0.17055	0.93301	-0.0301138	0.618867	-0.208403	2.42452	0.384627	0.513239	-0.289681	1.2903	0.110689	0.516808	-0.28667	0.636266	-0.196361	2.82828	10.7571	0.383788	0.649315	0.348963	0.68195
PF3D7_1434400	PF14_0325	conserved Plasmodium membrane protein, unknown function	34 kDa	0.680879	-0.16693	0.148579	-0.828043	0.19509	-0.709764	0.205426	-0.687344	3.28165	0.516093	1.93669	0.287061	0.970442	-0.0130304	1.47092	0.167588	1.08426	0.0351344	1.32566	0.122433	0.512887	-0.289978	0.63583	-0.196659	1.42528	9.8999	5.55774	6.45323	0.156289	0.328307
PF3D7_1366900	MAL13P1.336	conserved Plasmodium protein, unknown function	79 kDa	2.36698	0.374194	1.89939	0.278615	0.554761	-0.255894	0.471547	-0.326475	0.503577	-0.297934	0.278701	-0.554861	0.714484	-0.146008	2.33751	0.368754	0.662032	-0.179121	1.30584	0.115889	0.345073	-0.462089	0.635064	-0.197183	0.301855	1.23066	1.19337	2.76926	0.685243	2.27865
PF3D7_0416400	PFD0795w	histone acetyltransferase, putative (HAT1)	147 kDa	0.513011	-0.289873	0.544238	-0.264211	0.988104	-0.0051973	1.2223	0.0871795	1.83123	0.262742	1.13364	0.0544764	1.06612	0.0278081	0.884158	-0.05347	0.854041	-0.0685215	1.62718	0.211436	0.934571	-0.0293876	0.633922	-0.197964	2.07817	1.62458	0.864323	1.33124	0.510353	0.55919
PF3D7_1474000	PF14_0708	probable protein, unknown function	249 kDa	1.4372	0.157517	1.14894	0.0602959	0.712423	-0.147262	0.720659	-0.14227	0.897735	-0.0468518	1.03672	0.0156612	0.514562	-0.288562	1.14983	0.0606327	0.853473	-0.0688102	1.58164	0.199107	1.267	0.102777	0.6335	-0.198253	0.358031	1.00078	1.19799	2.19471	1.41133	0.611063
PF3D7_1127000	PF11_0281	protein phosphatase, putative	34 kDa	1.1328	0.0541551	0.594648	-0.22574	2.11695	0.32571	1.17047	0.0683587	0.652131	-0.185665	0.412785	-0.384276	1.21493	0.0845527	1.00757	0.00327461	1.22338	0.087563	0.927152	-0.032849	0.993697	-0.00274599	0.633264	-0.198415	1.0725	1.69439	0.5779	0.792122	1.52377	1.53412
PF3D7_1426700	PF14_0246	phosphoenolpyruvate carboxylase (PEPC)	134 kDa	1.05652	0.0238778	0.631125	-0.199885	0.642407	-0.19219	0.726026	-0.139048	2.02942	0.307372	1.19323	0.0767245	0.492859	-0.307277	0.913355	-0.0393606	1.4735	0.16835	1.39402	0.144268	1.09372	0.0389072	0.632548	-0.198906	0.466493	1.44719	2.29372	1.92006	0.538933	0.530114
PF3D7_1212800	PFL0630w	iron-sulfur subunit of succinate dehydrogenase	38 kDa	0.777392	-0.10936	0.569272	-0.24468	0.605999	-0.217528	1.8584	0.269138	1.30382	0.115216	0.989798	-0.00445343	0.673114	-0.171911	0.752062	-0.123747	1.93043	0.285654	1.23878	0.0929951	0.773205	-0.111705	0.632406	-0.199004	0.865861	1.32109	3.18554	0.666587	0.593033	0.638924
PF3D7_0418200	PFD0880w	golgi organization and biogenesis factor, putative	51 kDa	1.44748	0.160613	0.634925	-0.197278	2.15147	0.332736	0.871419	-0.0597729	0.452845	-0.34405	0.444604	-0.352026	1.59961	0.204013	0.925123	-0.0338006	1.29031	0.110694	0.640698	-0.193347	0.912386	-0.0398212	0.631877	-0.199367	1.1051	1.45706	0.599733	0.735235	2.01479	1.42121
PF3D7_1451400	PF14_0489	transcriptional regulatory protein sir2b (Sir2B)	155 kDa	1.45043	0.161498	1.07478	0.0313206	1.41913	0.152022	0.837391	-0.0770716	0.63913	-0.194411	0.59413	-0.226118	0.705467	-0.151523	1.50176	0.176599	1.14603	0.0591976	1.40119	0.146496	0.614145	-0.211729	0.631411	-0.199688	0.486383	1.39726	0.807561	1.67328	0.960907	1.06275
PF3D7_1460200	PF14_0575	conserved Plasmodium protein, unknown function	37 kDa	0.451546	-0.345298	0.340206	-0.468258	2.61031	0.416692	1.16598	0.0666909	0.82268	-0.0847688	0.662629	-0.17873	1.06533	0.0274836	1.63728	0.214122	0.812984	-0.0899181	1.4654	0.165957	0.389933	-0.40901	0.629073	-0.201299	2.35929	4.8126	0.311451	1.2568	0.473979	0.949359
PF3D7_0802500	MAL8P1.151	inositol 5-phosphatase, putative	173 kDa	1.38393	0.141115	0.590572	-0.228727	0.942781	-0.0255892	0.878743	-0.0561381	1.45686	0.163419	0.924548	-0.0340706	1.149	0.0603218	1.20613	0.0813939	1.21452	0.0844042	1.07952	0.0332291	0.722157	-0.141368	0.628674	-0.201574	0.830247	2.04231	1.28823	1.22848	0.495693	0.67998
PF3D7_1409400	PF14_0092	conserved Plasmodium membrane protein, unknown function	31 kDa	0.324255	-0.489113	0.0877806	-1.0566	0.201038	-0.696721	0.640057	-0.193781	2.39057	0.378502	2.36486	0.373806	1.29237	0.111386	1.16475	0.0662314	0.87056	-0.0602012	1.06438	0.0270975	0.979431	-0.00902613	0.628514	-0.201685	3.98564	13.2688	4.33032	1.66295	0.409705	0.265771
PF3D7_1215900	PFL0765w	serpentine receptor, putative (SR10)	77 kDa	0.771235	-0.112813	0.572173	-0.242473	1.111	0.0457122	1.74049	0.240671	1.26524	0.102174	0.721209	-0.141939	0.840643	-0.0753882	1.18885	0.0751268	1.16438	0.0660959	1.20544	0.0811474	0.972362	-0.0121719	0.628318	-0.201821	1.09	2.07778	1.04805	0.692589	0.768519	0.8712
PF3D7_1464700	PF14_0615	ATP synthase (C/AC39) subunit, putative	45 kDa	1.06874	0.0288723	1.11175	0.0460065	1.44033	0.158461	0.78317	-0.106144	0.835639	-0.0779813	0.779191	-0.108356	0.919878	-0.0362696	1.18881	0.0751115	1.59054	0.201544	0.706869	-0.150661	0.965612	-0.0151975	0.628295	-0.201836	0.860712	1.06931	1.10429	0.902575	1.15554	0.806343
PF3D7_1128900	PF11_0300	conserved Plasmodium protein, unknown function	76 kDa	0.748914	-0.125568	0.185418	-0.731849	0.305649	-0.514776	0.582327	-0.234833	2.90005	0.462405	1.68324	0.226147	0.716273	-0.144921	1.07817	0.0326863	1.42265	0.153098	1.30911	0.116975	0.845913	-0.0726742	0.627889	-0.202117	0.956416	5.81481	4.65452	2.24806	0.291689	0.373023
PF3D7_1325800	PF13_0146	conserved Plasmodium protein, unknown function	186 kDa	0.836855	-0.0773496	1.01437	0.0061965	1.83601	0.263875	0.862215	-0.0643846	0.791209	-0.101709	0.692308	-0.159701	1.29107	0.11095	0.623547	-0.205131	1.69181	0.228352	0.594014	-0.226203	1.17167	0.0688062	0.627884	-0.202121	1.54277	0.614713	0.921461	0.68894	1.48086	0.906943
PF3D7_0926800	PFI1315c	conserved Plasmodium protein, unknown function	145 kDa	1.53936	0.18734	0.752187	-0.123674	0.791545	-0.101524	1.14577	0.0590984	1.13265	0.0540969	0.762026	-0.11803	0.951183	-0.0217359	1.29935	0.113728	1.22077	0.0866349	1.23781	0.0926555	0.663328	-0.178271	0.627547	-0.202354	0.617909	1.72744	1.54227	1.08033	0.585641	0.823524
PF3D7_1029900	PF10_0292	conserved Plasmodium protein, unknown function	201 kDa	0.508058	-0.294086	0.245587	-0.609794	0.29317	-0.532881	0.884114	-0.0534919	3.04528	0.483627	1.52916	0.184454	1.04068	0.0173188	0.672465	-0.17233	1.91525	0.282225	0.869062	-0.060949	0.875107	-0.0579387	0.627432	-0.202433	2.04835	2.73819	6.5329	0.982976	0.287365	0.410311
PF3D7_1459500	PF14_0568	conserved Plasmodium protein, unknown function	119 kDa	0.817891	-0.0873044	0.690096	-0.161091	1.65495	0.218785	1.09265	0.0384818	0.952077	-0.0213281	0.832268	-0.0797366	1.43092	0.155614	1.09957	0.041223	1.07694	0.0321921	1.0695	0.0291818	0.695894	-0.157457	0.627175	-0.202611	1.74952	1.59336	0.650739	0.978814	0.730922	0.753573
PF3D7_1309700	PF13_0053	vacuolar protein sorting-associated protein 18, putative (VPS18)	198 kDa	1.88538	0.275398	1.06522	0.0274382	1.19763	0.0783221	0.72332	-0.140669	0.602767	-0.219851	0.54496	-0.263635	1.02532	0.0108588	1.49078	0.173415	0.65796	-0.1818	1.06148	0.0259103	1.13766	0.0560133	0.626798	-0.202872	0.543827	1.39951	0.549386	1.46751	1.8874	1.15017
PF3D7_0904700	PFI0230c	bacterial histone-like protein (HU)	23 kDa	0.244214	-0.612229	0.146772	-0.833356	0.239951	-0.619877	2.51279	0.400156	1.93301	0.286234	1.1757	0.0702967	0.983115	-0.00739547	1.03199	0.0136766	1.16105	0.0648517	1.1215	0.0498002	1.07582	0.0317384	0.62652	-0.203065	4.02562	7.03125	4.8387	0.446318	0.556551	0.532891
PF3D7_1121300	PF11_0220	tyrosine kinase-like protein (TKL2)	200 kDa	0.59963	-0.222117	0.466379	-0.331261	0.562616	-0.249788	1.33251	0.124671	2.0765	0.317331	1.2409	0.093737	0.843966	-0.073675	0.92997	-0.0315308	1.71149	0.233376	0.989833	-0.00443814	0.898292	-0.0465823	0.626444	-0.203118	1.40748	1.99402	3.04203	0.742833	0.4326	0.50483
PF3D7_1325400	MAL13P1.137	conserved Plasmodium protein, unknown function	419 kDa	0.97619	-0.0104654	0.732143	-0.135404	0.72619	-0.138949	1.05357	0.022664	1.58929	0.201202	1.08929	0.0371418	1.24405	0.0948371	0.942812	-0.0255749	1.24405	0.0948371	1.17694	0.0707547	0.765801	-0.115884	0.62635	-0.203183	1.27439	1.28774	1.71311	1.1171	0.481852	0.57501
PF3D7_1453900	PF14_0512	conserved Plasmodium protein, unknown function	111 kDa	2.9019	0.462682	1.55485	0.191689	0.703586	-0.152683	0.264768	-0.577135	0.273207	-0.563509	0.294568	-0.530815	0.803415	-0.0950599	1.16007	0.064486	1.07491	0.0313727	1.26069	0.10061	1.07491	0.0313727	0.625993	-0.203431	0.276859	0.7461	1.52776	4.76151	3.93443	2.12513
PF3D7_0418600	PFD0900w	regulator of chromosome condensation, putative	236 kDa	1.34785	0.129643	0.455507	-0.341505	0.451773	-0.345079	0.451773	-0.345079	1.54574	0.189136	1.69695	0.229669	1.03822	0.0162898	0.879109	-0.0559574	0.734133	-0.134225	1.40845	0.148743	1.31413	0.11864	0.625947	-0.203462	0.770277	1.92996	1.625	3.11761	0.850167	0.368866
PF3D7_1339700	MAL13P1.202	conserved Plasmodium protein, unknown function	232 kDa	1.08071	0.0337106	0.774851	-0.110782	0.881903	-0.0545791	1.21835	0.0857727	1.29992	0.113915	0.883178	-0.053952	0.753921	-0.122674	1.31265	0.11815	0.860045	-0.0654787	1.44642	0.160294	1.00172	0.00074787	0.625241	-0.203953	0.697614	1.69407	0.975215	1.18719	0.770607	0.707945
PF3D7_0609300	PFF0460w	conserved Plasmodium protein, unknown function	119 kDa	1.05319	0.0225073	0.760638	-0.118822	1.05851	0.0246952	1.23936	0.0931981	0.957447	-0.0188853	0.9375	-0.0280287	0.0442229	-1.35435	2.36352	0.373559	0.59499	-0.22549	1.54857	0.189931	0.824126	-0.0840063	0.624571	-0.204418	0.0419894	3.10728	0.562101	1.24949	0.860754	0.666209
PF3D7_0926500	PFI1300c	conserved Plasmodium protein, unknown function	230 kDa	1.03588	0.0153109	0.666215	-0.176385	0.58497	-0.232867	1.19431	0.0771181	1.54773	0.189696	1.1151	0.0473131	0.953107	-0.0208583	1.32934	0.123636	1.04298	0.0182756	1.11012	0.0453683	0.939985	-0.0268789	0.624473	-0.204487	0.920091	1.99536	1.78296	0.929502	0.607331	0.560016
PF3D7_0612100	PFF0590c	eukaryotic translation initiation factor 3 subunit L, putative	78 kDa	1.09574	0.0397076	0.828106	-0.0819142	1.95809	0.291832	1.08752	0.0364382	0.619915	-0.207668	0.46295	-0.334466	0.993337	-0.00290358	1.25732	0.0994466	0.979661	-0.00892418	1.03552	0.0151582	1.10984	0.0452612	0.624319	-0.204594	0.906544	1.51831	0.500315	0.952182	1.79031	1.34857
PF3D7_0320400	PFC0905c	oocyst capsule protein (Cap380)	361 kDa	0.827586	-0.0821868	0.783251	-0.106099	0.842365	-0.0744999	0.938424	-0.0276011	1.27094	0.104124	1.32081	0.120841	1.19741	0.0782446	0.972603	-0.0120644	1.52618	0.183605	0.972603	-0.0120644	0.707069	-0.150538	0.624132	-0.204724	1.44688	1.24175	1.81178	1.03642	0.556337	0.472536
PF3D7_1248900	PFL2345c	26S protease regulatory subunit 8, putative (RPT6)	50 kDa	0.811558	-0.0906804	0.903798	-0.0439286	1.21282	0.0837947	1.38541	0.141578	1.14073	0.0571823	0.694449	-0.158359	1.14852	0.06014	0.901114	-0.0452205	1.43374	0.15647	0.972507	-0.0121072	0.920048	-0.0361896	0.62407	-0.204766	1.41521	0.99703	1.18216	0.701963	0.806544	0.898655
PF3D7_0510100	PFE0500c	conserved Plasmodium protein, unknown function	298 kDa	1.02066	0.00888243	0.746756	-0.126821	0.931283	-0.0309183	1.28304	0.108239	1.39548	0.144725	0.815954	-0.0883344	0.977225	-0.0100056	1.0047	0.00203556	1.382	0.140509	1.06937	0.0291283	0.943937	-0.0250571	0.622766	-0.205675	0.957441	1.34542	1.48398	0.833468	0.676423	0.763237
PF3D7_0709700	PF07_0040	lysophospholipase, putative	42 kDa	0.967484	-0.014356	0.485072	-0.314193	0.983447	-0.0072492	0.994975	-0.00218789	1.73899	0.240297	1.05727	0.0241866	0.172605	-0.762948	1.84746	0.266575	1.47994	0.170245	1.00385	0.0016686	0.873902	-0.0585374	0.62224	-0.206042	0.178406	3.80863	1.50485	1.00892	0.502534	0.588534
PF3D7_0823300	PF08_0034	histone acetyltransferase GCN5 (GCN5)	171 kDa	1.79139	0.25319	1.38258	0.140691	1.0622	0.0262067	0.790048	-0.102347	0.606316	-0.217301	0.427177	-0.369392	0.75427	-0.122473	1.15121	0.0611552	1.15121	0.0611552	1.27735	0.10631	1.04475	0.019011	0.62121	-0.206761	0.421054	0.832652	1.0838	1.6168	1.72311	1.45422
PF3D7_1025500	PF10_0250	conserved Plasmodium protein, unknown function	696 kDa	0.871099	-0.0599325	0.838535	-0.076479	0.944369	-0.0248582	1.03392	0.0144875	1.1479	0.0599029	1.16011	0.0644986	1.19978	0.0791003	1.06641	0.0279252	1.31291	0.118234	1.06641	0.0279252	0.733448	-0.134631	0.621043	-0.206878	1.37731	1.27176	1.39025	1.03143	0.638949	0.535332
PF3D7_0518500	PFE0925c	ATP-dependent RNA helicase DDX23, putative (DDX23)	131 kDa	1.98891	0.298614	1.62547	0.210979	0.834702	-0.0784688	0.718882	-0.143343	0.459286	-0.337917	0.394387	-0.404078	0.697786	-0.156278	1.4854	0.171845	1.07241	0.0303608	1.10256	0.042402	1.02162	0.00928866	0.620222	-0.207453	0.350839	0.91383	1.28478	1.53371	2.22436	1.57262
PF3D7_0417900	PFD0870w	conserved Plasmodium protein, unknown function	91 kDa	0.877193	-0.0569049	0.947368	-0.0234811	0.95614	-0.0194784	0.921053	-0.0357156	1.34211	0.127787	1.05263	0.0222764	0.910092	-0.0409147	1.62911	0.211951	1.0382	0.016281	1.02391	0.0102604	0.781374	-0.107141	0.617317	-0.209491	1.0375	1.71962	1.08582	1.11167	0.5822	0.586452
PF3D7_0806800	PF08_0113	vacuolar proton translocating ATPase subunit A, putative	123 kDa	1.2763	0.105952	0.752189	-0.123673	1.08305	0.0346496	0.629968	-0.200681	0.885767	-0.0526807	1.25099	0.0972526	1.15919	0.0641546	1.41727	0.151453	0.825372	-0.0833501	1.16725	0.0671649	0.814009	-0.0893707	0.616904	-0.209783	0.908245	1.8842	0.76208	1.85288	0.918988	0.493134
PF3D7_1034900	PF10_0340	methionine--tRNA ligase, putative	104 kDa	0.951701	-0.0214996	0.529031	-0.276519	0.890042	-0.0505894	2.0113	0.303478	0.939986	-0.0268788	0.743449	-0.128749	0.896428	-0.0474848	0.994649	-0.00233032	1.27656	0.10604	1.24165	0.0939993	0.974179	-0.0113612	0.616537	-0.210041	0.941922	1.88013	1.43427	0.617336	1.03638	0.829293
PF3D7_0930100	PFI1468c	conserved Plasmodium protein, unknown function	76 kDa	0.596067	-0.224705	0.381241	-0.418801	1.20726	0.0818014	1.16188	0.0651598	1.98185	0.29707	0.999244	-0.000328638	0.353914	-0.451102	0.871439	-0.0597633	1.17403	0.0696796	2.13091	0.328565	0.853505	-0.0687942	0.6162	-0.210278	0.593749	2.2858	0.972474	1.83403	0.430661	0.616667
PF3D7_1103400	PF11_0044	FeS cluster assembly protein SufD, putative (SufD)	172 kDa	0.763521	-0.117179	0.849417	-0.0708792	1.27253	0.10467	1.76882	0.247684	0.827147	-0.0824171	0.595705	-0.224969	0.806911	-0.0931743	1.22305	0.0874437	1.09466	0.0392789	1.26618	0.102495	0.993424	-0.0028653	0.615778	-0.210576	1.05683	1.43987	0.86022	0.715832	1.20102	1.0337
PF3D7_0106900	PFA0340w	2-C-methyl-D-erythritol 4-phosphate cytidylyltransferase, putative (IspD)	88 kDa	0.781395	-0.107129	0.471318	-0.326686	0.781395	-0.107129	1.50388	0.177212	1.73643	0.239658	0.978295	-0.00953036	0.966028	-0.0150105	0.763202	-0.117361	0.742332	-0.129402	1.60229	0.204741	1.31052	0.117443	0.61563	-0.21068	1.23629	1.61929	0.950008	1.06544	0.754718	0.629289
PF3D7_0914700	PFI0720w	transporter, putative	58 kDa	1.4157	0.150972	1.01258	0.00542909	1.18545	0.0738842	0.97837	-0.00949684	0.650309	-0.18688	0.730768	-0.136221	1.16417	0.0660176	1.14815	0.059997	1.20523	0.0810691	1.09377	0.0389249	0.77341	-0.11159	0.615276	-0.21093	0.82233	1.13388	1.01668	1.11795	1.1893	0.841959
PF3D7_1246100	PFL2210w	delta-aminolevulinic acid synthetase (ALAS)	74 kDa	1.01084	0.00468132	0.780296	-0.107741	0.975369	-0.0108308	0.922167	-0.0351902	1.21182	0.0834391	1.12759	0.0521498	1.03464	0.0147872	1.69246	0.228518	0.926024	-0.0333776	1.04908	0.0208078	0.682605	-0.165831	0.615198	-0.210985	1.02354	2.169	0.949409	1.13762	0.563288	0.545588
PF3D7_0825000	MAL8P1.29	conserved Plasmodium protein, unknown function	198 kDa	1.55344	0.191296	0.988124	-0.00518877	0.888361	-0.0514105	0.921615	-0.0354504	1.02138	0.00918636	0.725653	-0.139271	0.845086	-0.0730991	1.16245	0.0653747	1.32608	0.12257	1.19513	0.0774159	0.856883	-0.0670785	0.614366	-0.211573	0.544008	1.17642	1.49273	1.29678	0.838948	0.846638
PF3D7_0213800	PFB0625w	conserved Plasmodium protein, unknown function	80 kDa	0.837758	-0.0768814	0.725664	-0.139265	1.30973	0.117183	1.01475	0.00635874	0.973451	-0.0116858	1.09735	0.0403432	1.1149	0.0472378	0.924612	-0.0340403	1.09956	0.0412172	1.16225	0.0652996	1.08442	0.0351966	0.61426	-0.211648	1.33082	1.27416	0.839526	1.14536	1.11399	0.559769
PF3D7_1014100	PF10_0138	conserved Plasmodium protein, unknown function	173 kDa	0.943691	-0.0251701	0.154092	-0.812221	0.16462	-0.783519	0.15792	-0.801563	2.92391	0.465964	1.9728	0.295084	1.15355	0.0620371	0.924076	-0.0342925	1.17779	0.071068	1.21933	0.0861195	0.911354	-0.0403131	0.613903	-0.2119	1.22238	5.99693	7.15462	7.72116	0.31169	0.311183
PF3D7_1133100	PF11_0341	conserved membrane protein, unknown function	127 kDa	2.70828	0.432693	0.915875	-0.0381637	1.29444	0.112081	0.408412	-0.388901	0.382632	-0.417218	0.313433	-0.503856	0.501378	-0.299835	1.95067	0.290184	1.14391	0.0583906	1.00973	0.00420525	0.781311	-0.107176	0.613004	-0.212536	0.185128	2.12984	0.88371	2.47233	2.04194	1.95578
PF3D7_0933600	PFI1625c	mitochondrial-processing peptidase subunit beta, putative (MAS1)	56 kDa	0.853835	-0.068626	1.00434	0.00188142	1.60492	0.205453	1.44139	0.158781	0.799566	-0.0971458	0.421852	-0.374839	1.34999	0.13033	0.487321	-0.312184	1.3314	0.124309	1.21668	0.0851751	1.00204	0.000886729	0.61257	-0.212845	1.58109	0.485215	0.829575	0.8441	1.25323	1.45209
PF3D7_0718300	MAL7P1.92	cysteine repeat modular protein 2 (CRMP2)	297 kDa	0.857143	-0.0669468	0.787645	-0.10367	0.903475	-0.0440839	0.911197	-0.0403878	1.31274	0.118179	1.24903	0.0965745	0.896519	-0.0474406	1.31258	0.118126	1.18296	0.0729714	1.11142	0.0458787	0.884176	-0.0534612	0.61234	-0.213007	1.04594	1.66646	1.30935	1.21974	0.673534	0.490251
PF3D7_1021700	PF10_0211	conserved Plasmodium membrane protein, unknown function	830 kDa	1.18345	0.0731493	1.03034	0.0129826	0.922759	-0.0349119	0.641379	-0.192885	1.22069	0.0866053	1.05621	0.023749	0.908703	-0.0415781	1.0584	0.0246485	1.53888	0.187205	0.960515	-0.0174957	0.921388	-0.0355575	0.612117	-0.213165	0.767843	1.02723	1.66769	1.49758	0.754809	0.579543
PF3D7_1019000	PF10_0183	eukaryotic translation initiation factor subunit eIF2A, putative	281 kDa	2.06267	0.31443	1.62145	0.209902	0.786814	-0.104128	0.527078	-0.278125	0.555334	-0.255446	0.473827	-0.32438	1.35819	0.13296	1.07303	0.0306103	1.40609	0.148012	0.871568	-0.0596987	0.679095	-0.16807	0.612035	-0.213224	0.658462	0.661771	1.78706	1.65358	1.22286	1.29168
PF3D7_1137700	PF11_0389	conserved Plasmodium protein, unknown function	88 kDa	1.06627	0.0278652	0.930723	-0.0311796	0.975904	-0.0105931	0.966867	-0.0146331	1.10241	0.042343	0.993976	-0.00262414	1.09524	0.0395109	0.987089	-0.00564363	1.11053	0.0455315	1.41544	0.150892	0.779841	-0.107994	0.611851	-0.213354	1.02718	1.06056	1.13795	1.46395	0.707397	0.615559
PF3D7_1022200	PF10_0215	conserved Plasmodium membrane protein, unknown function	75 kDa	0.357924	-0.446209	0.258713	-0.587182	1.68736	0.227207	1.73238	0.238644	1.52709	0.183865	0.709171	-0.149249	1.17216	0.068987	0.840413	-0.0755074	1.32792	0.123172	0.999425	-0.000249937	1.04911	0.0208222	0.610968	-0.213981	3.27488	3.24844	0.786983	0.576907	0.687	0.861525
PF3D7_1450500	PF14_0480	conserved Plasmodium protein, unknown function	200 kDa	0.8875	-0.0518316	0.7125	-0.147215	0.68125	-0.166693	0.93125	-0.0309337	1.53125	0.185046	1.325	0.122216	0.751266	-0.124206	1.01917	0.00824716	1.8627	0.270143	0.899626	-0.0459382	0.857017	-0.0670103	0.610218	-0.214515	0.846497	1.43042	2.73424	0.966041	0.559685	0.460542
PF3D7_0402000	PFD0090c	Plasmodium exported protein (PHISTa), unknown function	50 kDa	0.233519	-0.631677	0.782018	-0.106783	3.49917	0.543965	0.992005	-0.00348621	0.334892	-0.475095	0.202519	-0.693534	0.943596	-0.025214	1.48066	0.170455	1.19436	0.0771362	0.983666	-0.0071522	0.787985	-0.103482	0.609729	-0.214863	4.04076	1.89338	0.341327	0.991594	2.35295	3.01072
PF3D7_1412200	PF14_0121	conserved Plasmodium protein, unknown function	89 kDa	1.58011	0.198687	0.872928	-0.0590215	1.06077	0.0256227	0.812155	-0.0903612	0.834254	-0.0787016	0.838398	-0.0765499	1.04678	0.0198546	0.969932	-0.0132587	1.27099	0.104143	1.57566	0.197462	0.527029	-0.278165	0.609609	-0.214949	0.662471	1.11112	1.19818	1.9401	0.631737	0.727112
PF3D7_1138400	PF11_0395	guanylyl cyclase (GCalpha)	496 kDa	0.758516	-0.120035	0.522332	-0.282054	0.58592	-0.232162	0.953823	-0.0205323	1.99849	0.300701	1.38531	0.141548	0.898504	-0.0464797	1.13729	0.0558705	1.21892	0.0859735	1.2619	0.101025	0.873935	-0.0585209	0.609458	-0.215057	1.18456	2.17733	2.08034	1.32299	0.437298	0.439942
PF3D7_1017300.2	PF10_0168	golgi re-assembly stacking protein 2 (GRASP)	67 kDa	1.34115	0.127477	0.780922	-0.107393	1.44543	0.159998	0.693614	-0.158882	0.943411	-0.0252988	0.832458	-0.0796379	1.1442	0.0585011	0.634784	-0.197374	1.23485	0.0916144	1.42834	0.154831	0.948906	-0.022777	0.608925	-0.215436	0.853148	0.812865	0.854312	2.05927	1.00582	0.731479
PF3D7_1338500	MAL13P1.192	conserved Plasmodium protein, unknown function	87 kDa	0.700531	-0.154573	0.514026	-0.289015	1.56482	0.194465	1.35102	0.130663	1.04625	0.0196343	0.879075	-0.055974	0.808552	-0.0922919	1.60593	0.205728	1.03055	0.0130686	1.19202	0.0762849	0.754406	-0.122395	0.608535	-0.215714	1.1542	3.12423	0.658573	0.882312	0.721059	0.692245
PF3D7_0706500	MAL7P1.204	conserved Plasmodium protein, unknown function	197 kDa	2.32015	0.365517	1.54677	0.189426	0.72324	-0.140717	0.536162	-0.270704	0.489875	-0.309915	0.410318	-0.386879	0.865824	-0.0625704	1.12673	0.051821	1.35862	0.133099	1.23298	0.0909549	0.807842	-0.0926734	0.608001	-0.216096	0.373175	0.728443	1.87852	2.29963	1.64908	1.48178
PF3D7_0616500	PFF0800w	TRAP-like protein (TLP)	160 kDa	0.859438	-0.0657856	0.843373	-0.0739801	0.987952	-0.00526424	0.907631	-0.0420909	1.28514	0.108951	1.15863	0.0639465	0.669897	-0.173992	1.78017	0.250461	1.13447	0.0547911	1.22435	0.0879044	0.58318	-0.234198	0.607945	-0.216136	0.77946	2.11077	1.1483	1.34895	0.453787	0.524708
PF3D7_0412400	PFD0615c	erythrocyte membrane protein 1, PfEMP1 (VAR)	251 kDa	1.37228	0.137443	1.89807	0.278313	0.641392	-0.192876	0.481044	-0.317815	0.652579	-0.185367	0.879117	-0.0559531	0.707729	-0.150133	0.920997	-0.0357417	1.5597	0.193041	1.18203	0.0726291	1.02191	0.00941283	0.607632	-0.21636	0.515732	0.485227	2.43174	2.45722	1.56596	0.691184
PF3D7_0829200	PF08_0006	prohibitin, putative	31 kDa	0.316292	-0.499911	1.08792	0.0365961	2.68105	0.428306	1.12931	0.0528139	0.439413	-0.357127	0.369361	-0.432548	1.2149	0.0845404	1.06499	0.0273447	1.01455	0.00627257	1.2149	0.0845404	0.883215	-0.0539334	0.60745	-0.21649	3.84107	0.978923	0.378414	1.07579	2.00999	1.64459
PF3D7_0824300	MAL8P1.33	GTP-binding protein, putative	91 kDa	0.704747	-0.151967	0.540628	-0.267102	0.87852	-0.0562485	1.41432	0.150548	1.51086	0.179224	1.09091	0.0377886	1.06449	0.0271403	1.64736	0.216789	0.846838	-0.0721996	1.10203	0.0421918	0.732123	-0.135416	0.607164	-0.216694	1.51045	3.04713	0.963937	0.779191	0.484573	0.556567
PF3D7_1224200	PFL1165w	conserved Plasmodium protein, unknown function	99 kDa	1.01582	0.00681503	0.314881	-0.501853	0.470165	-0.327749	0.491733	-0.308271	2.30554	0.362772	1.62779	0.211597	0.784503	-0.105406	0.521179	-0.283013	2.0137	0.303995	1.14065	0.0571507	0.932936	-0.030148	0.607034	-0.216787	0.772288	1.65516	4.28297	2.31965	0.404651	0.37292
PF3D7_0512600	PFE0625w	ras-related protein Rab-1B (RAB1b)	23 kDa	0.66855	-0.174866	0.711702	-0.147702	1.41909	0.15201	1.30073	0.114187	1.29426	0.11202	0.777818	-0.109122	1.41984	0.152239	0.821156	-0.0855745	1.1775	0.0709611	0.798701	-0.0976157	1.1775	0.0709611	0.605302	-0.218028	2.12376	1.15379	0.829758	0.614041	0.909789	0.778206
PF3D7_0406200	PFD0310w	sexual stage-specific protein precursor (Pfs16)	17 kDa	0.994006	-0.00261088	0.836967	-0.0772917	1.85967	0.269437	0.716631	-0.144704	0.621093	-0.206843	0.883995	-0.0535503	1.34992	0.130307	0.872285	-0.0593417	0.922021	-0.0352593	1.05181	0.0219364	1.19986	0.0791321	0.604105	-0.218888	1.35806	1.0422	0.495797	1.46771	1.93186	0.683381
PF3D7_1477000	PF14_0740	Plasmodium exported protein (hyp17), unknown function, pseudogene	55 kDa	0.972569	-0.0120798	2.57357	0.410535	0.74813	-0.126023	0.538653	-0.268691	0.568579	-0.24521	0.591022	-0.228396	1.25792	0.0996529	1.39575	0.144807	0.889483	-0.0508621	1.26667	0.102663	0.58684	-0.23148	0.603339	-0.219439	1.2934	0.542341	1.18894	2.35155	1.03212	1.02084
PF3D7_1015200.1	PF10_0149	cysteine--tRNA ligase, putative (CysRS)	80 kDa	1.03284	0.0140324	0.950067	-0.0222455	2.53171	0.403415	0.724247	-0.140114	0.397661	-0.400487	0.37202	-0.429434	0.972228	-0.012232	0.93911	-0.0272835	1.20528	0.0810873	1.15618	0.0630255	1.12456	0.0509843	0.602639	-0.219943	0.941316	0.988467	0.476072	1.59639	2.82795	1.61991
PF3D7_0200100	PFB0010w	erythrocyte membrane protein 1, PfEMP1 (VAR)	197 kDa	1.2498	0.0968393	1.0057	0.00246659	0.590724	-0.228615	0.615134	-0.21103	0.893409	-0.0489495	1.45728	0.163544	1.3618	0.134113	0.72977	-0.136814	1.46969	0.167226	1.25311	0.0979894	0.584597	-0.233144	0.601032	-0.221102	1.08962	0.725637	2.48795	2.03713	0.654344	0.412433
PF3D7_1021900	PF10_0213	conserved Plasmodium protein (10b antigen), unknown function	267 kDa	0.928612	-0.0321656	0.921759	-0.0353826	0.932039	-0.030566	1.30554	0.11579	1.24729	0.0959665	0.810394	-0.0913038	0.885244	-0.052937	0.792316	-0.101102	1.34178	0.127681	1.4888	0.172835	0.891401	-0.0499267	0.600463	-0.221514	0.953298	0.859569	1.43962	1.14037	0.714672	0.740952
PF3D7_1149300	PF11_0510	serine/threonine protein kinase, FIKK family (FIKK11)	66 kDa	1.81741	0.259453	0.53688	-0.270123	1.01572	0.00677378	0.584039	-0.233558	1.01209	0.00521995	1.02842	0.0121688	0.896946	-0.0472337	1.13532	0.0551165	1.58347	0.199611	0.941539	-0.0261616	0.842701	-0.0743264	0.600024	-0.221831	0.493529	2.11465	1.55897	1.61212	0.832633	0.583445
PF3D7_1346400	MAL13P1.234	conserved Plasmodium protein, unknown function	697 kDa	1.45927	0.164136	1.2305	0.0900825	0.87695	-0.0570253	0.755633	-0.121689	1.02253	0.0096762	0.746967	-0.126699	1.07317	0.0306684	1.27622	0.105926	1.06576	0.0276581	1.05108	0.0216375	0.934249	-0.0295376	0.599519	-0.222197	0.735414	1.03715	1.2153	1.391	0.913663	0.802605
PF3D7_0923300	PFI1145w	perforin-like protein 3 (PLP3)	93 kDa	1.04114	0.0175078	1.18923	0.0752657	1.23411	0.0913525	0.731488	-0.135793	0.740464	-0.130496	0.982797	-0.00753604	1.14196	0.0576518	1.01502	0.00647671	0.966951	-0.0145954	1.16596	0.0666827	1.11074	0.0456106	0.599368	-0.222306	1.09684	0.853515	0.783524	1.59395	1.50005	0.60986
PF3D7_1122500	PF11_0233	conserved Plasmodium protein, unknown function	231 kDa	0.944882	-0.0246225	0.682415	-0.165952	0.929134	-0.0319217	1.10761	0.0443875	1.6063	0.205826	0.948819	-0.0228167	1.29341	0.111735	1.46528	0.165921	0.865243	-0.0628621	1.00778	0.00336452	0.769065	-0.114037	0.599228	-0.222408	1.36886	2.1472	0.931236	0.909865	0.47878	0.631551
PF3D7_1029100.1	PF10_0284	conserved Plasmodium protein, unknown function	169 kDa	0.627027	-0.202714	0.627027	-0.202714	1.79459	0.253966	1.21622	0.0850108	0.918919	-0.0367228	0.841892	-0.0747437	1.44355	0.159433	0.768238	-0.114504	1.53648	0.186526	0.926348	-0.0332259	0.726798	-0.138586	0.598584	-0.222875	2.30222	1.22521	0.856169	0.761664	0.790927	0.710999
PF3D7_0406900	PFD0340c	conserved Plasmodium protein, unknown function	208 kDa	0.985714	-0.00624895	0.865714	-0.0626254	0.908571	-0.0416409	1.01143	0.00493522	1.12286	0.0503245	1.11	0.045323	1.04489	0.0190694	0.728675	-0.137466	0.708749	-0.149507	1.56195	0.193667	1.35976	0.133461	0.595985	-0.224765	1.06003	0.841704	0.78007	1.5443	1.21098	0.536923
PF3D7_0816600	PF08_0063	chaperone protein ClpB1 (ClpB1)	123 kDa	0.370845	-0.430808	0.546663	-0.26228	2.17483	0.337426	1.78183	0.250866	0.672248	-0.17247	0.508249	-0.293923	0.995137	-0.00211725	1.33142	0.124315	0.836807	-0.0773748	1.33142	0.124315	0.909387	-0.0412512	0.595828	-0.224879	2.68343	2.43554	0.384768	0.747222	1.35276	1.17231
PF3D7_0828200	PF08_0011	leucine--tRNA ligase, putative	178 kDa	0.355357	-0.449335	0.414286	-0.3827	2.48571	0.395451	1.08214	0.0342846	1.12857	0.0525291	0.682589	-0.165841	0.96121	-0.0171816	0.854365	-0.0683567	1.19162	0.0761377	1.5943	0.20257	0.802695	-0.0954494	0.59581	-0.224892	2.70491	2.06226	0.479387	1.47328	0.711249	0.872867
PF3D7_0414100	PFD0690c	conserved Plasmodium membrane protein, unknown function	179 kDa	0.450239	-0.346556	0.411921	-0.385186	2.09473	0.321128	1.2645	0.10192	1.04737	0.0200983	0.810271	-0.0913695	0.917905	-0.0372025	0.862392	-0.0642952	0.782637	-0.106439	2.1531	0.333064	0.690836	-0.160625	0.593128	-0.226851	2.0387	2.09359	0.373622	1.70273	0.659594	0.732012
PF3D7_1022600	PF10_0219	kelch protein, putative	106 kDa	2.23718	0.349702	0.906733	-0.0425208	1.65781	0.219536	0.392835	-0.40579	0.378011	-0.422495	0.415071	-0.381878	1.71085	0.233212	0.781715	-0.106951	1.42871	0.154945	0.588337	-0.230374	0.897955	-0.0467455	0.592429	-0.227363	0.764735	0.862123	0.861805	1.49767	2.37547	1.4273
PF3D7_1414500	PF14_0143	atypical protein kinase, ABC-1 family, putative (ABCk2)	326 kDa	1.66882	0.22241	1.11514	0.0473278	0.659767	-0.180609	0.61837	-0.208752	1.26003	0.100379	0.823415	-0.0843811	0.760187	-0.11908	1.6295	0.212053	1.01005	0.00434274	1.2264	0.0886311	0.781559	-0.107038	0.592311	-0.22745	0.455523	1.46125	1.53092	1.98327	0.620272	0.719334
PF3D7_1134200	PF11_0353	conserved Plasmodium protein, unknown function	215 kDa	1.95315	0.290736	0.944144	-0.0249617	1.65526	0.218865	0.605405	-0.217954	0.40961	-0.38763	0.426727	-0.36985	1.19284	0.0765824	0.982413	-0.007706	1.40874	0.14883	1.03126	0.0133661	0.792455	-0.101025	0.592301	-0.227458	0.610726	1.04053	0.851069	1.70341	1.93466	1.38801
PF3D7_0712000	PF07_0049	erythrocyte membrane protein 1, PfEMP1 (VAR)	261 kDa	0.929336	-0.0318272	1.50321	0.17702	0.766595	-0.115434	0.569593	-0.244435	0.925054	-0.0338331	1.21092	0.0831157	0.732542	-0.135167	0.829885	-0.0809821	1.47527	0.168873	1.50627	0.177904	0.865127	-0.0629203	0.590899	-0.228487	0.788242	0.552074	1.92445	2.64447	0.935218	0.487975
PF3D7_0530400	PFE1520c	conserved Plasmodium protein, unknown function	215 kDa	0.869215	-0.0608726	0.71831	-0.143688	1.50302	0.176964	1.06841	0.0287381	1.00201	0.000872954	0.879779	-0.0556266	0.450863	-0.345956	1.02155	0.00925983	1.29303	0.11161	0.901726	-0.0449256	1.74202	0.241053	0.590808	-0.228554	0.518701	1.42216	0.860292	0.843988	1.73852	0.671541
PF3D7_0912800	PFI0625c	tRNA (adenine(58)-N(1))-methyltransferase non-catalytic subunit TRM6, putative (GCD10)	73 kDa	2.32082	0.365641	1.14164	0.0575285	1.22526	0.0882268	0.552048	-0.258023	0.416382	-0.380508	0.361988	-0.441306	0.241549	-0.616995	1.84087	0.265023	1.00723	0.00312726	1.68225	0.225889	0.637452	-0.195553	0.590655	-0.228666	0.104079	1.61248	0.822054	3.04728	1.53093	1.6317
PF3D7_1226900	PFL1300c	conserved Plasmodium protein, unknown function	57 kDa	0.316515	-0.499605	0.42271	-0.373957	1.28882	0.110191	2.22802	0.347919	0.987817	-0.00532329	0.814044	-0.0893519	0.762879	-0.117545	1.11692	0.0480219	1.14832	0.0600631	1.62397	0.210578	0.757609	-0.120555	0.590302	-0.228926	2.41024	2.64228	0.890988	0.728885	0.766952	0.725147
PF3D7_1461800	PF14_0588	conserved Plasmodium protein, unknown function	326 kDa	1.57487	0.197245	1.24957	0.0967605	0.841652	-0.0748673	0.759036	-0.119738	0.769363	-0.113869	0.796472	-0.0988297	1.53448	0.18596	1.05537	0.0234042	1.13112	0.0535072	0.78336	-0.106039	0.906103	-0.0428224	0.589575	-0.229461	0.974351	0.844586	1.34392	1.03205	1.17773	0.740233
PF3D7_1013500	PF10_0132	phosphoinositide-specific phospholipase C (PI-PLC)	164 kDa	0.975765	-0.0106546	0.684949	-0.164342	1.35842	0.133034	1.17666	0.0706503	1.23788	0.0926795	0.734216	-0.134176	0.658689	-0.181319	1.07749	0.0324119	0.881279	-0.0548868	2.06719	0.31538	0.725813	-0.139175	0.589543	-0.229484	0.675049	1.57309	0.648753	1.75683	0.586334	0.802957
PF3D7_1361000	PF13_0323	protein arginine N-methyltransferase 5, putative (PRMT5)	86 kDa	1.33514	0.125526	1.07136	0.0299338	2.00676	0.302496	0.700034	-0.154881	0.450457	-0.346347	0.439804	-0.356741	1.00453	0.00196225	0.8867	-0.0522231	1.36275	0.134415	0.911629	-0.0401819	1.24532	0.0952815	0.589073	-0.229831	0.752379	0.827643	0.679077	1.30226	2.76458	1.3394
PF3D7_1143100	PF11_0442	transcription factor with AP2 domain(s) (AP2-O)	186 kDa	2.79276	0.446034	0.631659	-0.199517	0.204945	-0.688362	0.244711	-0.611347	0.90543	-0.0431454	1.14173	0.0575628	1.1943	0.0771148	1.21098	0.0831354	1.16165	0.0650736	1.01127	0.00486757	0.832874	-0.0794208	0.588931	-0.229936	0.427643	1.91713	5.66808	4.13252	0.919866	0.515824
PF3D7_1366800	MAL13P1.335	phosphatidylserine synthase, putative	42 kDa	0.667042	-0.175847	0.943258	-0.0253695	2.05184	0.312143	0.965234	-0.0153676	0.780977	-0.107362	0.638981	-0.194512	1.31531	0.119027	0.923638	-0.0344984	1.34294	0.128058	0.949605	-0.0224572	0.879892	-0.0555705	0.588616	-0.230168	1.97185	0.979199	0.654507	0.983808	1.12666	0.921179
PF3D7_1311400	PF13_0062	AP-1 complex subunit mu, putative	51 kDa	1.47065	0.167509	1.27975	0.107126	1.30902	0.116946	1.00471	0.00204137	0.676127	-0.169972	0.363838	-0.439092	0.641939	-0.192507	1.18141	0.0723998	1.48505	0.17174	0.864841	-0.0630637	1.24014	0.0934719	0.586624	-0.23164	0.4365	0.923154	1.13447	0.860786	1.83419	1.61232
PF3D7_1233600	PFL1620w	asparagine and aspartate rich protein 1 (AARP1)	646 kDa	1.55884	0.192802	0.955088	-0.0199566	1.04719	0.0200238	0.955088	-0.0199566	0.845935	-0.0726629	0.689881	-0.161226	0.895148	-0.0481052	1.60236	0.20476	0.835203	-0.0782082	1.30152	0.114451	0.779272	-0.108311	0.586498	-0.231733	0.57424	1.67771	0.797569	1.36272	0.921195	0.850144
PF3D7_0609000	PFF0445w	conserved Plasmodium protein, unknown function	721 kDa	1.64687	0.216658	1.26587	0.102391	1.03728	0.0158959	0.722655	-0.141069	0.761983	-0.118055	0.614502	-0.211477	1.17201	0.0689307	1.33698	0.126126	1.08597	0.0358174	0.97873	-0.00933708	0.840304	-0.0755637	0.586004	-0.232099	0.71166	1.05617	1.04694	1.35435	1.10279	0.953624
PF3D7_1219100	PFL0930w	clathrin heavy chain, putative	233 kDa	1.42406	0.153529	0.946331	-0.0239568	1.16645	0.0668673	1.09148	0.0380146	0.980936	-0.0083595	0.538289	-0.268984	1.00556	0.00240708	1.29056	0.110778	1.07773	0.0325101	1.17121	0.0686337	0.869342	-0.0608092	0.585604	-0.232396	0.706119	1.36375	0.923938	1.07305	0.886238	1.0879
PF3D7_0618100	PFF0875w	conserved Plasmodium protein, unknown function	90 kDa	0.433184	-0.363328	0.379372	-0.420935	1.79193	0.253321	1.28341	0.108365	1.26996	0.103788	0.949103	-0.0226866	1.05505	0.0232748	0.649462	-0.187446	1.26341	0.101543	1.50245	0.1768	0.9443	-0.02489	0.585328	-0.232601	2.43558	1.71194	0.705053	1.17067	0.74357	0.616717
PF3D7_0727900	PF07_0116	conserved Plasmodium protein, unknown function	230 kDa	2.38539	0.377559	1.06119	0.025792	0.743379	-0.12879	0.520548	-0.283539	0.756164	-0.121384	0.589041	-0.229854	1.07456	0.0312306	1.17588	0.0703645	1.05245	0.0221997	1.23435	0.0914366	0.878885	-0.0560681	0.583881	-0.233676	0.450476	1.10808	1.41576	2.37124	1.16229	0.991239
PF3D7_1406300	PF14_0060	glycerophosphodiester phosphodiesterase (GDPD)	56 kDa	0.351813	-0.453688	0.256669	-0.590627	1.30178	0.114538	2.2842	0.358735	1.304	0.115276	0.702151	-0.153569	1.07394	0.0309802	0.80269	-0.0954524	1.7206	0.235681	0.988227	-0.0051434	0.830996	-0.0804009	0.583544	-0.233926	3.05259	3.12734	1.32173	0.432635	0.63727	0.831081
PF3D7_1327800	PF13_0157	ribose-phosphate pyrophosphokinase, putative	64 kDa	1.24977	0.0968312	0.828281	-0.0818223	2.05083	0.311929	1.06898	0.0289688	0.461245	-0.336068	0.370984	-0.430645	0.737904	-0.132	1.01502	0.00647356	1.10305	0.0425972	1.46561	0.166019	1.09544	0.0395869	0.582975	-0.23435	0.59043	1.22545	0.537859	1.37104	2.37495	1.57143
PF3D7_1127600	PF11_0287	CRAL/TRIO domain-containing protein, putative	35 kDa	0.477733	-0.320815	0.179487	-0.745967	0.657557	-0.182066	0.800945	-0.0963975	1.97335	0.295203	1.92654	0.284777	0.397856	-0.400274	0.420541	-0.376191	1.72946	0.23791	1.4746	0.168673	1.39505	0.144591	0.582496	-0.234707	0.832801	2.34302	2.63012	1.84107	0.706948	0.302354
PF3D7_0412700	PFD0625c	erythrocyte membrane protein 1, PfEMP1 (VAR)	256 kDa	1.7538	0.243981	2.8276	0.451418	0.674244	-0.171183	0.160397	-0.794804	0.191132	-0.718667	0.342404	-0.465461	0.926245	-0.033274	1.32819	0.123262	1.33743	0.126272	1.07883	0.0329526	0.747148	-0.126593	0.582151	-0.234964	0.528136	0.469725	1.9836	6.72599	3.90907	1.70019
PF3D7_0204700	PFB0210c	hexose transporter (HT)	56 kDa	0.746914	-0.126729	0.918163	-0.03708	1.60522	0.205534	1.09999	0.0413901	0.777284	-0.10942	0.833641	-0.079021	1.13129	0.0535722	1.16309	0.0656134	1.12347	0.0505619	1.13129	0.0535722	0.869322	-0.0608192	0.581545	-0.235417	1.51461	1.26676	0.699887	1.02845	1.11841	0.697597
PF3D7_0212300	PFB0550w	peptide chain release factor subunit 1, putative	48 kDa	0.978037	-0.00964473	1.09006	0.0374514	2.27409	0.356808	0.963928	-0.0159554	0.379815	-0.420428	0.330504	-0.480824	1.41875	0.151907	1.06041	0.0254743	1.00321	0.00139194	0.831982	-0.0798862	1.10544	0.0435361	0.580201	-0.236422	1.45061	0.972799	0.441148	0.863116	2.91048	1.7555
PF3D7_1119600	PF11_0203	ATP-dependent zinc metalloprotease FTSH, putative	121 kDa	0.774008	-0.111255	0.572343	-0.242344	1.78041	0.25052	1.35019	0.130396	0.96991	-0.0132684	0.65733	-0.182216	1.4992	0.175859	0.680275	-0.167315	0.995981	-0.00174892	1.18443	0.0735086	1.06009	0.0253438	0.580026	-0.236552	1.93693	1.18858	0.559411	0.877229	1.09298	0.882397
PF3D7_0604800	PFF0235c	RAP protein, putative	172 kDa	0.751606	-0.12401	0.719486	-0.142978	1.7409	0.240774	0.937901	-0.0278428	1.04069	0.0173194	0.867238	-0.0618619	0.962044	-0.0168052	1.09746	0.0403905	1.30511	0.115648	1.04549	0.0193184	1.00987	0.00426686	0.58002	-0.236557	1.27998	1.52534	0.749677	1.11471	0.970393	0.668813
PF3D7_0525900	PFE1290w	NIMA related kinase 2 (NEK2)	33 kDa	1.07143	0.0299632	0.906593	-0.0425874	0.964286	-0.0157943	0.857143	-0.0669468	1.03846	0.0163904	1.13118	0.0535322	1.10331	0.0426981	1.53884	0.187193	0.877725	-0.0566418	1.14222	0.0577496	0.758826	-0.119858	0.579082	-0.23726	1.02976	1.69738	0.910233	1.33259	0.730721	0.511927
PF3D7_1321400	MAL13P1.117	palmitoyltransferase, putative (DHHC8)	36 kDa	0.558301	-0.253132	0.377878	-0.422648	0.695195	-0.157893	0.687625	-0.162648	1.99979	0.300984	1.76086	0.245724	1.09445	0.0391941	1.07938	0.0331735	1.3853	0.141544	1.12521	0.0512353	0.737237	-0.132393	0.578424	-0.237754	1.96031	2.85642	1.99268	1.63638	0.368657	0.32849
PF3D7_1361800	MAL13P1.308	conserved Plasmodium protein, unknown function	289 kDa	0.641374	-0.192889	0.186851	-0.728504	0.157934	-0.801525	0.378522	-0.421909	2.68043	0.428204	2.13628	0.329657	1.18865	0.0750541	1.12453	0.0509717	1.14023	0.0569923	1.08623	0.0359202	0.88229	-0.0543888	0.578073	-0.238017	1.85329	6.01833	7.21967	2.86965	0.32916	0.270599
PF3D7_1037300	PF10_0366	ADP/ATP transporter on adenylate translocase (ADT)	34 kDa	0.591176	-0.228283	1.08389	0.0349842	2.31419	0.3644	0.928822	-0.0320676	0.678633	-0.168365	0.472125	-0.325943	1.32761	0.123069	0.945289	-0.0244353	1.10867	0.0448016	1.03442	0.0146986	1.00614	0.0026574	0.577874	-0.238167	2.24571	0.872129	0.479073	1.11369	1.48259	1.22399
PF3D7_1215800	PFL0760w	conserved Plasmodium protein, unknown function	44 kDa	0.839216	-0.0761264	0.831373	-0.0802043	1.00392	0.00169978	1.02745	0.0117611	1.05098	0.0215946	1.19804	0.078471	0.0687991	-1.16242	2.42592	0.384877	0.828477	-0.0817196	1.17979	0.0718057	0.919253	-0.0365651	0.577756	-0.238255	0.0819802	2.91797	0.825241	1.14827	0.874662	0.482252
PF3D7_0316100	PFC0701w	mitochondrial ribosomal protein L27 precursor, putative	35 kDa	0.834348	-0.0786528	0.338353	-0.47063	0.897789	-0.0468256	1.12848	0.0524956	1.58795	0.200838	1.30679	0.116207	1.27839	0.106665	1.15215	0.0615105	0.989199	-0.00471613	1.31434	0.118706	0.68984	-0.161252	0.576077	-0.23952	1.53221	3.40518	1.10182	1.16469	0.434421	0.440833
PF3D7_0726400	MAL7P1.146	conserved Plasmodium membrane protein, unknown function	599 kDa	1.59387	0.202452	1.07485	0.0313465	0.89816	-0.0466465	0.776687	-0.109754	1.03804	0.0162128	0.723313	-0.140674	1.05954	0.0251176	0.890964	-0.0501399	1.28649	0.109406	1.2776	0.106396	0.909685	-0.041109	0.57572	-0.239789	0.664762	0.828922	1.43236	1.64494	0.876351	0.795949
PF3D7_0322700	PFC1011c	conserved Plasmodium protein, unknown function	281 kDa	2.04059	0.309755	1.08747	0.0364188	0.759972	-0.119202	0.688593	-0.162037	0.869139	-0.0609106	0.63296	-0.198624	0.587129	-0.231267	0.877669	-0.0566692	1.15009	0.0607325	1.56022	0.193186	1.24984	0.0968561	0.575046	-0.240297	0.287725	0.807072	1.51333	2.26581	1.43803	0.908503
PF3D7_0524800	PFE1235c	ubiquitin fusion degradation protein UFD1, putative	82 kDa	0.82467	-0.08372	0.463877	-0.333597	1.71145	0.233365	0.769163	-0.113982	1.09956	0.0412187	1.12335	0.0505143	1.48536	0.171832	0.742681	-0.129198	1.63673	0.213976	0.812711	-0.090064	0.747846	-0.126188	0.574673	-0.240579	1.80116	1.60103	0.956337	1.05662	0.680133	0.511572
PF3D7_0901300	PFI0065w	rifin,PIR protein (RIF)	42 kDa	0.918999	-0.0366852	0.883652	-0.0537185	0.883652	-0.0537185	0.945508	-0.0243347	1.15758	0.0635528	1.19735	0.0782208	0.722229	-0.141325	1.4954	0.174756	1.39525	0.144653	0.959615	-0.0179029	0.852947	-0.069078	0.574559	-0.240665	0.785887	1.69229	1.57896	1.01492	0.736833	0.479859
PF3D7_1131400	PF11_0324	conserved Plasmodium protein, unknown function	207 kDa	0.796339	-0.0989022	0.755149	-0.121967	1.20137	0.0796779	1.22197	0.0870598	1.05721	0.0241605	0.990275	-0.00424436	0.590355	-0.228887	1.11702	0.048061	1.23085	0.0902052	1.23085	0.0902052	1.25671	0.0992361	0.574212	-0.240928	0.741337	1.47921	1.02454	1.00727	1.18871	0.579851
PF3D7_1453200	PF14_0506	conserved Plasmodium protein, unknown function	178 kDa	0.805128	-0.094135	0.569231	-0.244712	0.748718	-0.125682	1.28205	0.107905	1.66154	0.22051	1.11538	0.0474246	0.613207	-0.212393	1.69872	0.230121	0.765485	-0.116063	1.58496	0.200018	0.765485	-0.116063	0.572143	-0.242496	0.761627	2.98424	1.02239	1.23627	0.460709	0.512956
PF3D7_1247500	PFL2280w	serine/threonine protein kinase, putative	106 kDa	0.548158	-0.261094	0.29735	-0.526732	0.584357	-0.233322	0.630899	-0.20004	2.89722	0.461982	1.50582	0.177772	0.719134	-0.14319	1.5415	0.187943	1.09759	0.0404383	1.0456	0.0193662	1.02408	0.0103353	0.572098	-0.24253	1.31191	5.18413	1.87828	1.65732	0.353471	0.379925
PF3D7_1434500	PF14_0326	dynein-related AAA-type ATPase, putative	971 kDa	1.86596	0.270903	1.34039	0.127231	1.05467	0.0231181	0.585538	-0.232445	0.585538	-0.232445	0.57231	-0.242368	1.12773	0.0522063	0.884801	-0.0531542	1.33184	0.124453	1.13558	0.0552166	0.948307	-0.0230512	0.571738	-0.242803	0.604371	0.660108	1.2628	1.93937	1.61955	0.998999
PF3D7_1023100	PF10_0224	dynein heavy chain, putative	672 kDa	0.880215	-0.0554111	0.823688	-0.0842374	0.985195	-0.00647773	0.920592	-0.0359327	1.21938	0.0861394	1.18304	0.0730001	0.87209	-0.0594385	1.59389	0.202458	1.05157	0.0218396	1.25924	0.100107	0.651822	-0.185871	0.571391	-0.243067	0.990769	1.93506	1.06738	1.36786	0.534551	0.482984
PF3D7_1474200	PF14_0710	conserved Plasmodium membrane protein, unknown function	578 kDa	0.941176	-0.0263289	0.890756	-0.0502411	0.941176	-0.0263289	1.0084	0.00363428	1.15126	0.0611736	1.08824	0.0367228	0.824929	-0.0835834	0.836445	-0.0775628	1.19942	0.0789728	1.59366	0.202395	0.974235	-0.0113362	0.571309	-0.243129	0.876487	0.939028	1.27439	1.58038	0.846234	0.524986
PF3D7_0311400	PFC0485w	protein kinase, putative	296 kDa	0.917847	-0.0372297	0.866856	-0.0620533	0.917847	-0.0372297	0.96034	-0.017575	1.11331	0.0466178	1.19618	0.077795	0.594475	-0.225866	1.49453	0.174503	0.78987	-0.102444	1.55799	0.192565	0.992878	-0.00310422	0.570259	-0.243928	0.647684	1.72408	0.860569	1.62233	0.891822	0.476735
PF3D7_1322100	MAL13P1.122	variant-silencing SET protein (SETvs)	301 kDa	2.65626	0.424271	1.24922	0.0966389	0.706197	-0.151074	0.486848	-0.312607	0.395898	-0.402416	0.478154	-0.320432	1.36548	0.135285	0.999589	-0.00017852	1.23064	0.0901305	0.945669	-0.0242609	0.888477	-0.0513536	0.570147	-0.244013	0.51406	0.800171	1.74263	1.94243	2.24421	1.19239
PF3D7_1039000	PF10_0380	serine/threonine protein kinase, FIKK family (FIKK10.2)	108 kDa	1.64363	0.215804	2.16507	0.335472	1.70171	0.230885	0.20358	-0.691264	0.128643	-0.890615	0.150187	-0.823367	0.857835	-0.0665965	1.32755	0.123052	0.828614	-0.081648	1.82611	0.261526	0.589994	-0.229153	0.569896	-0.244204	0.521915	0.613169	0.486931	8.96996	4.58629	3.79457
PF3D7_0916400	PFI0805w	conserved Plasmodium protein, unknown function	305 kDa	1.93617	0.286944	0.835866	-0.0778632	0.978723	-0.00934003	0.729483	-0.136985	0.848024	-0.0715917	0.715805	-0.145205	1.15541	0.062736	1.20447	0.0807978	1.13163	0.0537051	1.11605	0.0476845	0.822681	-0.0847687	0.569751	-0.244315	0.59675	1.44099	1.15623	1.52992	0.970114	0.795958
PF3D7_1248700	PFL2335w	conserved Plasmodium protein, unknown function	231 kDa	1.66337	0.220988	1.72547	0.236908	0.769577	-0.113748	0.556256	-0.254726	0.764176	-0.116806	0.581908	-0.235146	0.256192	-0.591434	3.12813	0.495284	0.949539	-0.0224871	0.714645	-0.145909	0.382969	-0.416836	0.568526	-0.245249	0.15402	1.81291	1.23385	1.28474	0.501153	0.977004
PF3D7_1106600	PF11_0077	DEAD/DEAH box helicase, putative	156 kDa	0.80779	-0.0927015	1.01609	0.00693135	1.53937	0.187344	1.03133	0.0133974	0.746825	-0.126781	0.830652	-0.0805809	0.897861	-0.0467909	1.17655	0.0706108	1.16035	0.0645902	1.32369	0.121786	0.873309	-0.0588321	0.568237	-0.245471	1.1115	1.15792	0.753783	1.28348	1.16936	0.684085
PF3D7_1369500	MAL13P1.352	conserved Plasmodium protein, unknown function	131 kDa	1.46271	0.165158	0.864907	-0.0630308	2.16227	0.334909	0.618616	-0.208579	0.5238	-0.280834	0.406726	-0.390698	1.49727	0.1753	1.05873	0.0247851	1.46646	0.166269	0.865937	-0.0625136	0.544247	-0.264204	0.567359	-0.246142	1.02363	1.2241	0.678203	1.3998	1.03904	1.39494
PF3D7_0408600	PFD0425w	sporozoite invasion-associated protein 1 (SIAP1)	113 kDa	0.833204	-0.0792486	0.60512	-0.218158	0.600465	-0.221512	1.11249	0.0462962	1.25679	0.0992621	1.50815	0.178443	1.21558	0.0847852	0.940598	-0.0265959	1.26721	0.102847	1.22404	0.0877955	0.785482	-0.104864	0.56709	-0.246348	1.45893	1.5544	2.11037	1.10027	0.624992	0.376018
PF3D7_1337500	PF13_0210	conserved Plasmodium protein, unknown function	393 kDa	2.31093	0.363787	2.00739	0.302631	0.545052	-0.263562	0.434269	-0.362241	0.381093	-0.418969	0.336226	-0.473369	1.80322	0.256049	0.90161	-0.0449814	0.847083	-0.0720741	0.90161	-0.0449814	0.979811	-0.00885783	0.566668	-0.246672	0.7803	0.449146	1.55413	2.07616	2.57105	1.68538
PF3D7_0926100	PFI1280c	protein kinase, putative	367 kDa	3.14527	0.497657	1.81964	0.259986	0.31288	-0.504622	0.244658	-0.611441	0.243482	-0.613534	0.236424	-0.626308	1.05555	0.0234806	1.43197	0.155934	1.29954	0.11379	1.04102	0.01746	0.606257	-0.217343	0.565658	-0.247446	0.335601	0.786951	4.15348	4.25501	2.48995	2.39255
PF3D7_1369600	PF13_0361	conserved Plasmodium protein, unknown function	108 kDa	0.885661	-0.0527326	0.961575	-0.0170171	1.04311	0.0183307	1.42549	0.153965	1.13308	0.0542619	0.696579	-0.15703	1.17118	0.0686219	0.918885	-0.0367386	1.34533	0.128828	1.22091	0.0866837	0.778062	-0.108986	0.56564	-0.24746	1.32237	0.955605	1.28973	0.856483	0.686677	0.812026
PF3D7_0715000	PF07_0059	4-nitrophenylphosphatase (PNPase)	37 kDa	1.54836	0.189872	1.17537	0.0701728	1.62209	0.210075	1.00969	0.00418646	0.279312	-0.553911	0.343718	-0.463797	0.677003	-0.16941	1.04771	0.0202392	0.899524	-0.0459874	2.03811	0.309228	0.7723	-0.112214	0.565357	-0.247677	0.437239	0.891387	0.554546	2.01856	2.76501	1.64483
PF3D7_1415400	PF14_0152	conserved Plasmodium protein, unknown function	179 kDa	1.03462	0.0147789	1.83462	0.263545	0.965385	-0.0152996	0.869231	-0.0608649	0.642308	-0.192257	0.650962	-0.186445	0.814062	-0.0893424	0.583664	-0.233837	1.5086	0.178574	1.5618	0.193626	0.968089	-0.0140849	0.563783	-0.248888	0.786826	0.31814	1.56269	1.79676	1.5072	0.866077
PF3D7_0509800	PFE0485w	phosphatidylinositol 4-kinase (PI4K)	183 kDa	1.53213	0.185296	1.07784	0.032553	1.27762	0.106403	0.577731	-0.238275	0.832238	-0.0797527	0.734889	-0.133778	1.01558	0.00671525	1.43625	0.15723	0.915294	-0.0384393	1.29442	0.112076	0.775021	-0.110686	0.56343	-0.24916	0.662856	1.33253	0.716403	2.24053	0.93125	0.766687
PF3D7_0518200	PFE0910w	SWIB/MDM2 domain-containing protein, putative	15 kDa	0.14603	-0.835557	0.0549512	-1.26002	0.134494	-0.871298	1.74326	0.241362	2.52016	0.401429	1.68087	0.225534	1.28524	0.108984	0.633773	-0.198066	1.23288	0.0909223	0.467176	-0.33052	1.8176	0.259499	0.563324	-0.249242	8.80118	11.5334	9.16685	0.26799	0.721224	0.335139
PF3D7_1446300	PF14_0440	conserved Plasmodium membrane protein, unknown function	143 kDa	1.51323	0.179905	0.830989	-0.0804046	1.24148	0.093939	0.659356	-0.18088	0.999762	-0.000103539	0.816329	-0.0881348	0.46392	-0.333557	1.33973	0.127019	1.33048	0.124009	1.40634	0.148091	0.896234	-0.0475786	0.563289	-0.249269	0.306576	1.61222	1.07169	2.1329	0.896448	0.690027
PF3D7_0513700	PFE0680w	secreted ookinete protein, putative,6-cysteine protein (PSOP12)	87 kDa	1.15525	0.0626764	0.853881	-0.0686025	1.3105	0.117438	0.853881	-0.0686025	0.885845	-0.0526424	0.926941	-0.0329481	1.02199	0.00944565	1.05072	0.0214869	1.31165	0.117816	1.40579	0.147919	0.646794	-0.189234	0.563067	-0.24944	0.884645	1.23052	1.00087	1.64635	0.730144	0.607446
PF3D7_0914500	PFI0710c	conserved Plasmodium protein, unknown function	205 kDa	1.35011	0.130368	0.810927	-0.091018	0.716032	-0.145068	1.13012	0.0531254	1.22502	0.0881425	0.882099	-0.0544826	0.853033	-0.0690343	0.870957	-0.0600034	1.52697	0.183831	1.20637	0.0814807	0.979877	-0.00882833	0.562792	-0.249652	0.631826	1.07403	2.13255	1.06747	0.799888	0.638014
PF3D7_0722600	PF07_0092	nucleolar rRNA processing protein, putative	70 kDa	1.91814	0.282879	1.25724	0.0994175	1.32246	0.121383	0.565058	-0.247907	0.593012	-0.226937	0.406323	-0.391129	1.18877	0.0750975	1.01359	0.00586056	1.15626	0.0630563	1.08633	0.0359636	0.992727	-0.00317034	0.562322	-0.250015	0.619752	0.806201	0.874325	1.92252	1.67404	1.38393
PF3D7_1112800	PF11_0134	conserved Plasmodium protein, unknown function	53 kDa	1.28838	0.110045	1.09544	0.0395869	1.21369	0.0841088	0.778008	-0.109016	0.852697	-0.0692052	0.792012	-0.101268	0.450226	-0.34657	1.04154	0.0176768	0.951794	-0.0214571	1.83874	0.264521	1.15566	0.0628313	0.562031	-0.25024	0.349451	0.950802	0.784213	2.3634	1.3553	0.709624
PF3D7_1227500	PFL1330c	cyclin (CYC2)	276 kDa	0.922322	-0.0351174	0.647588	-0.188701	0.696648	-0.156987	1.3982	0.14557	1.43745	0.157592	1.03271	0.0139769	1.30828	0.1167	0.550064	-0.259587	1.43164	0.155834	1.20386	0.0805769	0.944531	-0.0247836	0.561622	-0.250556	1.41846	0.849404	2.05504	0.861008	0.657089	0.543835
PF3D7_1121500	PF11_0223	conserved Plasmodium protein, unknown function	62 kDa	0.687307	-0.16285	0.496904	-0.303727	0.905573	-0.0430767	1.55573	0.191934	1.36997	0.136711	1.08088	0.0337784	1.5666	0.194959	0.59776	-0.223473	1.54503	0.188938	0.516786	-0.286689	1.21221	0.0835775	0.561609	-0.250566	2.27934	1.20297	1.70614	0.332183	0.884844	0.519584
PF3D7_0407900	PFD0390c	AAA family ATPase, putative	78 kDa	0.89276	-0.0492652	0.314528	-0.502341	0.564807	-0.2481	0.377817	-0.422719	1.77977	0.250363	1.99768	0.300526	0.957501	-0.0188609	1.09228	0.0383348	1.53405	0.185839	1.05507	0.0232833	0.799597	-0.0971287	0.561495	-0.250654	1.07252	3.47277	2.71606	2.79256	0.449271	0.281073
PF3D7_1225800	PFL1245w	ubiquitin-activating enzyme E1 (UBA1)	132 kDa	1.06609	0.0277929	0.706557	-0.150853	1.3089	0.116907	1.05827	0.0245972	1.28858	0.110111	0.750847	-0.124449	0.560949	-0.251077	1.32495	0.1222	1.17767	0.0710254	1.30671	0.11618	1.06876	0.0288812	0.560949	-0.251077	0.526175	1.87523	0.899743	1.23476	0.829411	0.747088
PF3D7_1335400	PF13_0198	reticulocyte binding protein 2 homologue a (RH2a)	370 kDa	0.979112	-0.00916751	0.78329	-0.106078	1.1436	0.0582753	0.791123	-0.101756	1.20627	0.0814432	1.12402	0.0507744	0.892495	-0.0493942	0.892495	-0.0493942	0.904954	-0.0433736	1.66545	0.221533	1.08366	0.0348942	0.560939	-0.251084	0.911535	1.13942	0.791318	2.10518	0.898361	0.499047
PF3D7_1308900	PF13_0048	mRNA-decapping enzyme 2, putative (DCP2)	138 kDa	1.77448	0.249071	2.03341	0.308225	1.02923	0.0125143	0.610673	-0.214191	0.322042	-0.492088	0.253132	-0.596653	0.671151	-0.17318	1.38964	0.142901	1.21816	0.0857057	1.24376	0.0947366	0.916819	-0.0377166	0.56047	-0.251448	0.378224	0.683402	1.18356	2.0367	2.84689	2.21414
PF3D7_1470100	PF14_0668	conserved Plasmodium protein, unknown function	295 kDa	0.734278	-0.13414	0.591501	-0.228044	1.96487	0.293334	1.03683	0.0157064	1.10142	0.0419516	0.703683	-0.152623	0.897848	-0.0467973	1.49956	0.175965	0.910381	-0.0407767	1.50999	0.178975	0.621809	-0.206343	0.560405	-0.251498	1.22276	2.53518	0.463328	1.45636	0.564554	0.796389
PF3D7_1035300	PF10_0344	glutamate-rich protein (GLURP)	141 kDa	1.51119	0.179319	0.320555	-0.494097	0.210234	-0.677297	0.21856	-0.660429	2.11899	0.32613	1.7451	0.24182	0.98114	-0.00826889	1.48713	0.172349	0.928215	-0.0323513	1.38754	0.142246	0.656347	-0.182866	0.559625	-0.252103	0.649251	4.63924	4.41515	6.34855	0.309745	0.320683
PF3D7_1449300	PF14_0469	transcription factor IIIb subunit, putative	85 kDa	2.3078	0.363198	1.41238	0.149952	0.648478	-0.188104	0.564533	-0.248311	0.574327	-0.240841	0.512942	-0.289932	0.660093	-0.180395	1.71801	0.235027	0.72736	-0.138251	1.41494	0.150738	0.920661	-0.0359003	0.558931	-0.252642	0.286027	1.21639	1.12164	2.50639	1.60303	1.08966
PF3D7_1209900	PFL0495c	ABC transporter, (TAP family), putative	99 kDa	0.327526	-0.484754	0.285714	-0.544068	1.51684	0.18094	1.62137	0.209882	1.51452	0.180274	0.929152	-0.0319132	0.870477	-0.0602427	0.840825	-0.0752942	1.24822	0.0962929	1.45385	0.162519	1.02803	0.0120045	0.558596	-0.252902	2.65773	2.94289	0.822911	0.896679	0.678782	0.601189
PF3D7_1411000.1	PF14_0108	conserved Plasmodium protein, unknown function	245 kDa	1.21696	0.0852749	0.236679	-0.625839	0.312629	-0.504971	0.266706	-0.573967	1.63909	0.214604	2.15573	0.333593	0.828961	-0.0814659	1.23917	0.0931315	0.716668	-0.144682	1.30078	0.114204	1.35602	0.132265	0.558402	-0.253053	0.681176	5.23566	2.29239	4.8772	0.827298	0.259032
PF3D7_1208500	PFL0425c	conserved Plasmodium protein, unknown function	209 kDa	1.03619	0.0154412	0.905895	-0.0429224	1.28438	0.108695	0.918304	-0.0370135	0.998966	-0.000449348	0.891934	-0.0496674	1.02723	0.0116661	1.37435	0.138099	1.16373	0.0658515	1.31837	0.120037	0.558161	-0.25324	0.558161	-0.25324	0.991345	1.51712	0.906059	1.43566	0.558739	0.625788
PF3D7_0730400	PF07_0127	conserved Plasmodium protein, unknown function	18 kDa	0.395783	-0.402543	0.162206	-0.789933	0.280616	-0.551887	0.202758	-0.693023	2.36172	0.373228	2.53812	0.404512	0.832618	-0.0795544	1.30652	0.116115	1.34325	0.128156	1.09865	0.0408576	0.86198	-0.0645029	0.556991	-0.254152	2.10372	8.05468	4.78678	5.41852	0.36498	0.21945
PF3D7_1468100	PF14_0649	conserved Plasmodium protein, unknown function	296 kDa	1.72708	0.237313	1.97381	0.295305	0.788371	-0.103269	0.497119	-0.30354	0.704034	-0.152407	0.408198	-0.389129	1.03156	0.013494	1.72288	0.236256	0.814974	-0.0888562	0.975914	-0.0105884	0.898024	-0.046712	0.556644	-0.254423	0.597284	0.872873	1.03374	1.96314	1.27554	1.36366
PF3D7_1230500	PFL1470c	WD-repeat protein, putative	59 kDa	1.41765	0.151569	1.17482	0.0699703	2.02136	0.305644	0.670039	-0.1739	0.300169	-0.522635	0.387015	-0.412272	0.836507	-0.0775302	1.60486	0.205438	1.15065	0.0609436	1.04424	0.0187994	0.808013	-0.0925817	0.555728	-0.255138	0.590066	1.36605	0.569246	1.55847	2.69186	1.43593
PF3D7_0627800	PFF1350c	acetyl-CoA synthetase, putative (ACS)	114 kDa	0.919046	-0.0366628	0.74232	-0.129409	1.41742	0.151498	1.13408	0.0546438	1.03433	0.0146605	0.823184	-0.0845031	0.660023	-0.180441	1.39531	0.144671	0.768751	-0.114215	1.64785	0.216918	0.973051	-0.0118643	0.555011	-0.255699	0.718161	1.87966	0.542359	1.45303	0.940752	0.674224
PF3D7_1428500	PF14_0264	protein kinase, putative	282 kDa	2.42291	0.384337	0.84141	-0.0749925	0.625551	-0.203738	0.634361	-0.197663	0.678414	-0.168505	0.767621	-0.114853	0.907727	-0.0420448	0.946274	-0.023983	1.36635	0.135563	1.31069	0.117501	0.914041	-0.0390345	0.554912	-0.255776	0.374644	1.12463	2.18424	2.06616	1.34732	0.722898
PF3D7_0809100	PF08_0103	erythrocyte membrane protein 1, PfEMP1 (VAR)	241 kDa	1.85881	0.269236	2.03625	0.308831	0.612449	-0.21293	0.353446	-0.451677	0.384927	-0.414621	0.661817	-0.179262	1.1234	0.0505359	1.03374	0.0144123	0.938141	-0.0277319	0.805455	-0.0939585	1.54529	0.18901	0.553969	-0.256515	0.604366	0.507669	1.53179	2.27886	4.0145	0.837042
PF3D7_1363400	PF13_0335	polyubiquitin binding protein, putative (DOA1)	108 kDa	1.10882	0.0448595	0.618591	-0.208596	1.46072	0.164566	1.26595	0.102418	1.10771	0.0444258	0.605588	-0.217822	0.805366	-0.0940065	1.2814	0.107684	0.75666	-0.121099	1.43169	0.155848	1.17098	0.0685497	0.553908	-0.256563	0.72633	2.07148	0.518006	1.13092	1.05712	0.91466
PF3D7_1018700	PF10_0180	conserved Plasmodium protein, unknown function	73 kDa	2.04371	0.310419	0.960706	-0.0174095	1.54602	0.189215	0.649926	-0.187136	0.506514	-0.295409	0.346475	-0.460328	1.1047	0.0432429	1.28668	0.109469	1.07449	0.0312017	0.704001	-0.152427	1.27779	0.106459	0.552348	-0.257787	0.540536	1.3393	0.695004	1.0832	2.52271	1.59419
PF3D7_1347100	PF13_0251	DNA topoisomerase 3, putative (TOP3)	84 kDa	0.546455	-0.262446	0.42176	-0.374934	0.97555	-0.0107504	1.80073	0.255449	1.51467	0.180318	0.934291	-0.0295179	0.83645	-0.0775599	1.38737	0.142192	0.802377	-0.0956217	1.37779	0.139182	1.04417	0.0187697	0.551851	-0.258178	1.53069	3.28947	0.822486	0.765125	0.689369	0.590663
PF3D7_0508100	PFE0400w	SET domain protein, putative (SET9)	196 kDa	0.630793	-0.200113	0.345257	-0.461858	0.376983	-0.423678	0.936858	-0.028326	2.52691	0.402589	1.51913	0.181595	1.29303	0.11161	1.34794	0.129671	0.959769	-0.0178334	0.940017	-0.0268643	0.907997	-0.0419158	0.551242	-0.258657	2.04985	3.90418	2.54592	1.00337	0.359332	0.362867
PF3D7_1413000	PF14_0129	conserved Plasmodium protein, unknown function	55 kDa	0.99375	-0.00272286	0.9375	-0.0280287	0.9375	-0.0280287	1.0125	0.00539503	0.984375	-0.00683942	1.09688	0.0401571	0.862524	-0.0642287	1.51219	0.179606	1.21979	0.0862863	0.905406	-0.0431566	0.95042	-0.0220845	0.54967	-0.259898	0.867949	1.613	1.30111	0.894228	0.965506	0.501123
PF3D7_1403700	PF14_0034	translocation associated membrane protein, putative (TRAM)	44 kDa	0.638298	-0.194977	0.653317	-0.184876	1.20901	0.0824303	1.33667	0.126024	1.22778	0.0891222	1.00814	0.00351877	1.5503	0.190415	0.616659	-0.209955	1.69648	0.229549	0.785969	-0.104595	0.802484	-0.0955637	0.548113	-0.26113	2.4288	0.943889	1.4032	0.588005	0.653603	0.54369
PF3D7_1117800	PF11_0184	DNA mismatch repair protein MLH (MLH)	118 kDa	0.91737	-0.0374553	0.834138	-0.0787623	1.31182	0.117875	1.19602	0.0777382	1.07841	0.032783	0.766285	-0.11561	0.507789	-0.294317	1.75601	0.244527	1.06607	0.0277856	1.33081	0.124115	0.791303	-0.101657	0.54802	-0.261203	0.553527	2.10518	0.812664	1.1127	0.73377	0.715166
PF3D7_1145100	PF11_0463	coatomer subunit gamma, putative	124 kDa	1.76726	0.2473	1.22589	0.0884511	0.97561	-0.0107239	0.611828	-0.21337	1.09421	0.039102	0.517456	-0.286127	0.883429	-0.0538284	0.92735	-0.0327563	0.859272	-0.0658696	1.64854	0.217099	1.13382	0.0545424	0.547597	-0.261539	0.499887	0.756472	0.880753	2.69444	1.03619	1.05825
PF3D7_1365900	PF13_0346	ubiquitin-60S ribosomal protein L40	15 kDa	1.00493	0.00213573	1.2318	0.0905406	1.46603	0.166143	1.19817	0.0785178	0.571607	-0.242902	0.5385	-0.268814	0.895621	-0.0478758	0.953272	-0.0207831	1.24053	0.0936083	1.45494	0.162845	0.908123	-0.0418552	0.547511	-0.261607	0.891227	0.773885	0.846185	1.2143	1.58872	1.01673
PF3D7_0308100	PFC0345w	conserved Plasmodium protein, unknown function	202 kDa	0.888889	-0.0511525	0.418803	-0.37799	0.37037	-0.431364	0.717949	-0.143907	2.50142	0.398187	1.45228	0.16205	1.44471	0.159779	0.578655	-0.23758	0.853094	-0.0690033	1.43473	0.156769	1.14138	0.0574293	0.547441	-0.261663	1.62529	1.38169	2.30335	1.99837	0.456291	0.376953
PF3D7_0416600	PFD0805w	prohibitin-like protein, putative	35 kDa	0.268597	-0.570899	0.221826	-0.653987	0.978174	-0.00958401	2.33586	0.368446	1.27216	0.104542	1.01058	0.0045703	1.28358	0.108422	0.717063	-0.144443	1.52644	0.18368	0.979537	-0.00897933	0.94617	-0.0240308	0.547212	-0.261845	4.77883	3.23254	1.5605	0.419348	0.743751	0.541483
PF3D7_1001000	PF10_0013	Plasmodium exported protein (hyp12), unknown function (PfJ13)	28 kDa	0.268185	-0.571565	1.03968	0.0168983	3.23659	0.510088	0.939015	-0.0273273	0.240265	-0.61931	0.267267	-0.573055	1.00684	0.00295929	0.858465	-0.0662776	1.01384	0.00596959	1.49467	0.174546	1.0791	0.0330623	0.547083	-0.261947	3.75426	0.825703	0.313243	1.59175	4.49131	2.04695
PF3D7_0710200	PF07_0042	conserved Plasmodium protein, unknown function	351 kDa	0.876966	-0.0570174	0.754857	-0.122136	1.04903	0.0207874	1.17669	0.0706614	1.3099	0.117238	0.951896	-0.0214103	0.566351	-0.246914	2.1137	0.325043	0.624065	-0.20477	1.61303	0.207641	0.535801	-0.270997	0.547059	-0.261966	0.645808	2.80013	0.594898	1.37082	0.40904	0.574705
PF3D7_1008100	PF10_0079	conserved Plasmodium protein, unknown function	453 kDa	2.02036	0.305428	1.59288	0.202182	0.77693	-0.109618	0.544529	-0.263979	0.639525	-0.194142	0.47922	-0.319465	0.664166	-0.177723	1.248	0.0962142	1.32833	0.123307	1.51531	0.180503	0.697187	-0.156651	0.547001	-0.262011	0.328737	0.783488	1.70972	2.7828	1.09016	1.14144
PF3D7_1415700	PF14_0155	serine C-palmitoyltransferase, putative	66 kDa	0.805411	-0.0939824	1.73881	0.240253	1.11759	0.0482809	0.540062	-0.267556	1.04579	0.0194427	0.825702	-0.0831765	0.811519	-0.0907012	1.99819	0.300638	0.845981	-0.0726394	1.10091	0.041752	0.696742	-0.156928	0.546653	-0.262288	1.00758	1.14917	0.756972	2.03849	0.666238	0.662046
PF3D7_1344000	MAL13P1.390	aminomethyltransferase, putative	99 kDa	0.518409	-0.285327	0.379971	-0.42025	1.59352	0.202357	1.69072	0.228072	0.818851	-0.086795	0.953608	-0.02063	1.09205	0.0382414	1.56595	0.194777	0.924686	-0.0340058	1.13056	0.0532929	0.740738	-0.130335	0.546024	-0.262789	2.10653	4.12123	0.580279	0.668684	0.904606	0.572587
PF3D7_0623800	PFF1145c	tyrosine kinase-like protein, putative (TKL4)	280 kDa	3.45584	0.538553	1.75631	0.244601	0.265773	-0.575489	0.128549	-0.890932	0.171924	-0.764663	0.209188	-0.679464	1.83623	0.263927	0.644721	-0.190628	1.01871	0.00805183	1.09183	0.0381548	0.86259	-0.0641954	0.545915	-0.262875	0.531342	0.367089	3.83302	8.4935	5.01727	2.60969
PF3D7_1468600	PF14_0654	aminophospholipid transporter, putative	240 kDa	0.842837	-0.0742563	0.851182	-0.0699775	0.934631	-0.0293596	1.10153	0.0419963	1.08484	0.0353657	1.15994	0.0644372	1.44881	0.161012	0.709497	-0.149049	1.73492	0.239279	0.832123	-0.0798123	0.729444	-0.137008	0.545204	-0.263441	1.71897	0.833543	1.85626	0.755425	0.672398	0.470026
[truncated: 936 more rows]
