# Supplementary material for: tRNA epitranscriptomics and biased codon are linked to proteome expression in Plasmodium falciparum
Source: Mol Syst Biol. 2018 Oct 4;14(10):e8009. doi: 10.15252/msb.20178009 (PMC6171970; doi:10.15252/msb.20178009)
Supplement: Supplementary file 5 — Appendix Table S9 [file MSB-14-e8009-s005.xlsx]

## Sheet: Legend
Table S9a	Genome Wide Codon Count - Plasmodium falciparum
Table S9b	Genome Wide Codon Usage - Plasmodium falciparum

## Sheet: Table S9
Table S9a	Genome Wide Codon Count - Plasmodium falciparum
Genes	Ala_GCA	Ala_GCC	Ala_GCG	Ala_GCT	Arg_AGA	Arg_AGG	Arg_CGA	Arg_CGC	Arg_CGG	Arg_CGT	Asn_AAC	Asn_AAT	Asp_GAC	Asp_GAT	Cys_TGC	Cys_TGT	Gln_CAA	Gln_CAG	Glu_GAA	Glu_GAG	Gly_GGA	Gly_GGC	Gly_GGG	Gly_GGT	His_CAC	His_CAT	Ile_ATA	Ile_ATC	Ile_ATT	Leu_CTA	Leu_CTC	Leu_CTG	Leu_CTT	Leu_TTA	Leu_TTG	Lys_AAA	Lys_AAG	Met_ATG	Phe_TTC	Phe_TTT	Pro_CCA	Pro_CCC	Pro_CCG	Pro_CCT	Ser_AGC	Ser_AGT	Ser_TCA	Ser_TCC	Ser_TCG
PF3D7_0413300	10	3	2	13	5	0	4	0	0	4	3	13	4	8	3	8	12	0	22	2	5	0	2	8	0	6	16	2	12	3	2	1	2	15	7	26	5	7	1	6	4	1	1	2	1	4	9	1	3
PF3D7_0415600	0	1	0	1	11	2	0	0	0	0	2	25	2	14	0	4	4	2	9	2	6	0	1	5	0	4	21	1	8	4	0	0	1	12	4	20	4	5	2	10	3	1	0	4	0	3	4	0	0
PF3D7_0421100	27	16	7	21	22	6	18	3	3	17	46	128	47	129	14	52	58	8	163	45	45	13	12	73	12	38	50	14	35	20	9	2	27	47	27	217	45	20	16	54	30	28	6	33	8	68	27	10	5
PF3D7_0424700	5	2	1	7	11	4	3	1	0	2	53	127	6	122	2	21	11	3	60	14	10	0	6	15	80	54	25	3	20	4	2	0	6	36	15	88	66	24	2	27	9	0	0	7	47	99	8	1	1
PF3D7_0425700	11	1	3	14	2	2	2	1	0	3	6	10	2	14	5	5	11	1	19	2	4	0	3	5	3	3	14	3	15	3	0	1	2	18	4	29	4	10	2	10	2	0	0	6	0	6	4	1	0
PF3D7_1406400	9	1	1	11	8	2	0	0	0	0	3	92	1	30	2	7	12	0	36	2	7	1	2	1	1	5	27	5	26	6	1	2	5	41	6	58	10	18	5	24	7	2	0	2	3	13	11	5	4
PF3D7_1414600	2	0	0	5	9	3	0	1	1	2	9	55	3	24	1	6	11	2	40	10	8	1	1	11	1	12	33	4	22	6	2	1	5	25	7	46	7	7	3	15	4	0	0	10	0	4	7	6	0
PF3D7_1416500	11	1	0	14	7	1	3	0	0	3	6	31	2	15	3	8	15	2	34	0	9	2	3	27	0	7	8	3	14	0	1	1	5	35	5	38	0	9	6	19	12	0	0	6	1	9	10	0	1
PF3D7_1429200	5	7	0	6	22	9	1	1	1	4	43	168	11	69	4	50	19	6	104	20	16	2	5	12	4	20	34	2	29	2	3	4	11	31	14	115	20	39	6	31	7	0	1	2	8	29	25	1	6
PF3D7_1429600	1	2	1	2	7	2	1	1	0	1	1	14	3	10	2	2	10	0	13	3	0	0	2	1	0	3	18	0	8	1	1	1	7	16	2	12	6	4	4	8	0	1	0	1	1	4	4	2	2
PF3D7_1434300	20	4	0	19	19	3	2	0	0	2	6	44	1	27	1	6	23	1	64	7	9	0	3	8	0	10	21	3	15	5	1	0	1	32	5	64	7	11	5	16	12	0	0	7	1	8	8	2	3
PF3D7_1438900	8	1	0	5	6	0	0	0	0	0	2	6	1	10	1	2	5	0	11	1	7	1	0	5	2	5	4	3	6	0	0	0	2	13	4	8	8	2	0	10	5	0	0	1	0	6	6	0	0
PF3D7_1448400	14	2	0	20	14	5	1	0	0	0	11	98	3	34	0	11	22	0	35	4	13	1	4	16	2	24	40	5	21	14	3	0	6	53	7	63	14	15	8	46	7	1	2	8	3	16	21	7	1
PF3D7_1457000	6	3	1	8	2	0	0	0	0	2	6	16	3	15	2	6	6	1	14	1	10	0	0	6	0	6	24	3	16	1	2	0	8	25	15	28	11	13	10	27	9	1	1	5	2	5	2	5	1
PF3D7_1459000	13	0	0	12	10	0	3	0	0	3	8	77	5	53	0	12	28	4	49	9	12	0	1	11	2	3	37	1	17	5	0	0	5	35	10	65	16	18	2	21	10	3	2	8	4	29	14	5	4
PF3D7_1463700	3	0	1	3	3	1	2	0	0	2	5	27	1	20	1	10	6	1	24	2	2	0	0	2	0	4	21	4	16	3	1	1	0	19	1	34	9	8	1	21	3	0	0	3	2	1	6	0	0
PF3D7_1471100	2	5	0	3	7	0	0	0	0	3	8	8	6	26	1	3	5	0	19	2	7	0	0	2	4	2	10	4	7	0	0	0	0	20	4	28	3	4	3	11	9	0	0	0	0	7	6	3	0
PF3D7_0902100	6	0	0	3	10	3	2	0	0	1	4	45	6	18	0	11	5	0	34	6	11	0	3	10	1	12	23	3	16	1	1	2	6	36	12	49	12	11	1	28	5	0	1	8	0	11	16	1	4
PF3D7_0903800	8	2	1	8	15	7	5	0	0	2	39	198	10	66	5	20	44	6	82	7	26	3	5	18	0	30	102	7	58	12	2	0	13	75	7	143	19	23	13	62	17	4	1	18	5	19	35	15	8
PF3D7_0904400	2	3	1	1	5	1	0	1	0	0	3	14	1	8	0	3	4	2	6	1	2	0	0	2	0	1	5	0	8	1	0	1	2	11	4	17	2	4	2	11	1	2	0	4	1	1	2	0	1
PF3D7_0906700	1	0	0	0	3	2	0	0	1	0	14	75	4	29	1	5	8	3	33	6	4	1	0	3	2	11	37	4	20	2	1	1	5	21	7	43	12	10	1	25	2	0	0	4	2	6	4	2	1
PF3D7_0909500	0	0	0	1	17	3	4	0	0	0	2	17	1	7	1	4	4	10	47	11	9	0	5	11	0	3	9	0	8	1	1	0	1	25	15	42	3	9	5	23	41	13	4	40	5	19	4	0	2
PF3D7_0911900	2	0	0	2	9	1	0	0	0	1	12	66	1	17	1	4	8	2	22	3	7	1	1	4	1	9	22	1	15	1	0	0	4	15	3	21	7	3	3	15	10	3	0	8	2	9	18	2	4
PF3D7_0917900	12	4	0	26	18	2	0	0	0	4	9	28	12	38	2	0	26	2	50	4	14	1	0	30	2	4	13	11	32	1	0	0	5	45	4	57	6	8	3	20	17	2	0	6	0	9	9	1	2
PF3D7_0919000	2	1	0	3	5	1	0	0	0	2	5	13	9	47	0	2	6	3	23	3	3	1	0	4	1	6	8	3	8	1	0	0	0	12	5	19	6	6	1	13	7	2	0	3	0	1	2	2	0
PF3D7_0922200	9	2	0	13	6	3	1	0	0	5	4	13	3	24	0	8	9	2	23	3	19	0	0	16	3	8	14	3	14	2	0	0	4	25	5	27	7	4	3	11	7	1	1	5	2	4	9	1	0
PF3D7_0923300	11	0	2	7	8	4	3	1	0	3	12	62	4	37	2	16	12	7	54	8	13	1	6	27	2	13	41	3	26	3	0	2	4	36	6	55	26	19	11	36	11	2	3	7	2	20	21	8	7
PF3D7_0935500	1	0	0	4	14	4	1	0	0	1	4	26	1	17	1	5	9	3	24	7	9	0	1	3	0	9	12	3	12	1	0	0	5	14	5	34	5	7	1	16	1	0	0	4	1	0	2	0	2
PF3D7_0936000	2	0	0	1	0	1	0	0	0	0	0	6	0	4	0	3	6	1	3	2	3	1	0	1	0	2	1	0	2	0	0	1	3	9	2	6	3	4	1	5	3	0	0	0	0	2	2	0	0
PF3D7_0937400	10	5	0	17	3	1	3	0	0	7	4	15	3	7	1	4	15	1	25	3	5	0	3	7	0	7	13	2	20	2	0	3	4	15	4	28	8	9	3	5	4	0	0	3	0	4	15	2	2
PF3D7_0937800	40	15	9	20	20	10	15	8	4	25	42	115	57	146	15	51	70	8	166	41	47	16	8	77	8	32	59	18	42	22	9	6	21	41	29	224	40	31	13	49	26	27	7	35	10	68	30	7	8
PF3D7_0802100	9	3	3	13	35	15	7	0	1	9	93	577	21	154	5	30	47	8	109	37	44	2	12	47	8	41	93	9	83	8	3	5	14	57	25	184	92	85	10	52	12	4	2	17	11	68	31	7	8
PF3D7_0809900	7	2	2	4	20	11	6	0	1	2	28	210	12	76	3	23	24	5	69	8	9	1	5	16	2	27	66	4	44	5	2	2	7	48	5	106	28	30	12	44	12	4	3	11	5	19	14	6	5
PF3D7_0815900	14	2	3	10	8	2	2	0	0	0	10	77	5	22	1	9	15	2	34	3	18	2	2	13	3	12	30	7	32	4	2	2	7	33	9	67	6	16	3	18	8	1	1	5	3	10	12	2	0
PF3D7_0817700	18	10	2	10	35	7	5	1	0	5	19	77	14	52	1	8	22	7	48	11	35	1	0	14	5	8	52	16	48	15	5	2	22	45	15	104	33	32	22	38	16	2	0	10	4	28	19	9	7
PF3D7_0819900	1	0	0	2	3	0	0	0	0	2	0	7	1	6	0	1	1	0	8	2	3	0	0	0	1	0	3	1	4	1	1	0	0	8	0	8	1	6	0	2	0	1	0	0	1	0	1	1	0
PF3D7_0830500	17	1	2	6	15	1	1	0	0	0	15	59	8	45	0	1	17	2	70	7	12	0	1	3	2	8	17	5	8	7	3	2	8	18	18	89	15	14	3	19	3	0	0	1	3	8	13	1	2
PF3D7_0832500	10	1	0	9	4	1	0	1	0	1	5	16	5	11	5	7	10	2	13	2	1	1	0	7	1	4	17	2	15	1	2	1	4	17	8	30	4	8	5	9	3	1	1	3	2	4	13	3	0
PF3D7_1346800	5	1	0	2	4	0	0	0	0	1	4	36	2	18	0	15	8	0	28	0	10	2	2	4	0	9	35	5	14	4	0	2	5	23	1	43	8	12	6	13	8	1	0	8	4	9	5	2	2
PF3D7_1347200	6	4	0	10	2	1	0	0	0	0	5	24	1	15	0	11	11	1	12	2	8	0	0	17	2	5	15	5	19	0	1	0	6	41	4	24	7	12	9	28	10	3	0	0	1	7	7	4	0
PF3D7_1351600	7	1	2	12	9	2	1	0	0	2	5	33	6	24	2	10	11	3	29	1	14	1	1	14	0	7	20	2	26	6	0	0	7	27	2	39	2	13	4	15	4	1	1	6	2	10	6	4	3
PF3D7_1355100	22	6	1	24	27	3	3	0	0	3	11	49	5	66	3	17	38	4	70	5	18	0	2	20	1	15	31	6	41	2	1	1	9	57	7	61	17	25	3	30	17	0	0	12	3	24	13	5	1
PF3D7_1358300	0	1	0	3	5	1	2	0	0	0	4	36	1	5	1	5	4	1	11	1	7	0	1	2	1	13	29	3	15	0	0	0	7	24	3	36	2	3	5	27	1	0	0	0	1	8	11	3	0
PF3D7_1372400	12	1	1	4	17	2	0	0	1	2	2	73	4	45	0	15	16	1	59	6	23	1	5	24	2	13	33	0	34	8	0	2	6	52	10	74	23	21	7	31	9	4	1	6	6	20	13	5	5
PF3D7_0101300	3	1	0	3	3	0	0	0	0	2	6	21	1	8	1	4	7	0	9	0	5	0	1	2	0	3	13	3	10	4	1	0	4	13	3	31	2	8	1	10	2	0	0	4	1	5	6	0	1
PF3D7_0104000	3	0	1	2	5	1	3	0	0	1	1	7	0	5	1	6	1	0	11	0	1	1	0	1	1	5	7	7	6	1	1	0	4	7	1	14	3	2	2	8	0	0	0	1	1	3	4	0	0
PF3D7_0105300	0	0	0	2	1	0	0	0	0	0	0	15	0	7	0	5	6	3	14	2	4	0	1	1	1	2	13	1	3	1	1	0	1	8	1	14	2	2	1	5	0	0	0	1	1	2	3	0	0
PF3D7_0115400	9	1	0	9	7	1	0	0	0	1	5	15	3	11	3	5	6	0	15	2	3	2	1	11	1	12	12	3	6	6	2	0	5	14	7	23	4	11	2	7	5	0	1	1	1	3	8	1	2
mal_mito_2	9	1	0	10	7	0	0	0	0	3	3	20	4	6	1	6	5	0	7	0	24	0	1	16	2	12	21	1	28	9	0	1	3	55	3	5	0	18	5	38	8	0	1	9	2	9	15	0	1
mal_mito_3	11	0	0	6	6	0	4	0	0	0	5	10	0	8	0	7	11	0	3	0	11	0	1	10	3	8	20	2	22	4	0	0	5	43	3	7	0	8	7	27	13	1	0	6	2	10	5	2	0
PF3D7_0300100	38	17	12	20	30	14	13	6	4	14	37	127	37	146	10	58	64	16	159	51	49	18	9	73	9	25	52	11	42	12	8	8	22	45	29	204	43	19	13	52	51	20	9	38	7	72	26	10	9
PF3D7_0300200	14	1	0	7	1	3	2	1	0	6	2	14	3	8	4	6	15	2	24	1	3	1	2	8	2	2	10	3	16	1	1	2	3	19	4	28	6	9	1	9	3	3	1	3	1	3	3	2	1
PF3D7_0301000	5	3	1	9	14	3	0	0	1	2	5	82	5	38	2	11	9	2	47	6	28	1	1	19	4	12	33	2	24	5	0	1	9	54	8	76	19	21	6	38	6	0	1	10	4	19	16	3	6
PFC10_API0014	0	0	0	0	0	0	0	0	0	0	0	22	0	1	0	0	2	0	1	0	0	0	0	2	0	0	12	0	9	0	0	0	0	11	0	19	0	1	0	11	0	0	0	0	0	0	0	0	0
PFC10_API0020	0	0	0	0	0	0	0	0	0	0	0	10	0	0	1	0	0	0	0	0	0	0	0	1	0	1	5	0	3	0	0	0	1	16	0	21	0	1	0	1	1	0	0	0	0	1	2	0	0
PFC10_API0059	1	0	0	0	3	0	0	0	0	0	0	24	0	1	0	3	0	0	0	0	1	0	0	2	0	1	17	0	7	0	0	0	0	15	0	21	1	1	0	6	0	0	0	1	0	0	3	0	0
PFC10_API0036	0	0	0	1	0	0	0	0	0	0	0	17	0	4	0	2	2	0	0	0	1	0	0	4	0	0	12	0	3	0	0	0	0	8	0	20	2	2	0	7	0	0	0	1	0	4	1	0	0
PFC10_API0055	0	0	0	0	2	1	0	0	0	0	0	31	0	5	0	4	1	0	1	0	0	0	0	2	0	0	26	0	16	0	0	0	0	24	3	32	0	1	0	13	0	0	0	2	0	1	2	0	0
PF3D7_0320100	4	0	0	3	3	3	0	0	0	1	2	14	2	7	1	3	4	0	14	1	4	2	0	0	0	3	14	1	9	2	0	0	3	14	4	17	9	5	0	16	3	0	0	2	2	4	7	0	1
PF3D7_0323400	9	2	0	8	14	0	1	0	0	4	17	119	7	53	9	78	31	3	73	3	17	2	8	13	5	23	49	6	37	7	1	1	13	37	8	105	3	12	10	33	19	0	0	7	1	13	35	5	1
PF3D7_0600300	14	8	2	22	2	3	2	1	0	4	4	9	5	11	4	6	13	1	28	4	4	1	1	13	0	6	15	2	17	2	1	1	4	17	6	33	6	12	2	11	9	1	0	3	2	3	2	3	1
PF3D7_0600400	17	8	5	15	33	3	7	1	1	9	19	132	10	97	6	27	35	1	81	14	33	4	8	19	3	24	43	9	32	6	1	1	12	39	22	111	18	36	8	29	18	3	1	26	3	34	23	3	6
PF3D7_0833200	8	3	3	21	6	1	6	0	0	5	2	17	5	7	2	5	14	2	18	6	3	0	5	8	1	4	16	3	17	2	1	2	3	15	5	30	5	8	3	5	4	0	0	2	2	5	12	3	3
PF3D7_0701100	11	1	1	7	3	2	2	0	0	5	3	14	4	7	3	7	13	5	24	2	5	0	2	9	0	4	14	4	14	3	1	1	2	14	8	28	3	12	1	11	5	1	0	1	1	4	2	1	1
PF3D7_0701200	12	5	0	11	3	1	4	0	0	3	1	14	3	9	3	7	9	0	18	1	5	0	3	5	1	1	10	1	20	0	1	1	4	14	3	32	5	7	3	4	4	0	0	2	1	7	4	2	0
PF3D7_0705300	5	2	0	3	16	3	1	0	0	2	13	90	5	62	2	5	18	1	74	7	10	0	0	5	5	12	33	14	30	8	3	1	4	43	4	94	13	13	8	24	6	3	0	4	2	19	18	4	1
PF3D7_0732100	0	0	0	3	3	3	0	1	0	7	6	31	4	32	0	3	9	2	23	3	8	1	0	2	2	11	32	4	15	4	1	3	6	17	6	22	6	8	3	10	5	6	0	6	1	13	9	1	2
PF3D7_0732200	12	5	3	16	3	3	3	1	0	4	4	9	4	14	4	7	11	3	23	3	4	0	0	10	1	6	12	2	16	1	0	1	6	17	5	31	6	11	1	9	5	2	0	5	0	4	4	2	1
PF3D7_0733000	29	18	12	34	29	12	10	4	4	21	50	142	51	153	16	72	67	15	180	45	47	20	7	96	6	41	66	17	55	23	8	9	30	46	35	269	41	23	14	66	36	24	10	34	6	96	23	13	12
PF3D7_1107300	42	9	3	18	34	14	2	1	0	13	111	843	19	162	2	27	58	14	186	39	54	2	2	54	11	100	88	8	55	9	2	1	13	114	19	248	70	113	11	58	25	5	3	25	18	126	58	17	10
PF3D7_1116000	24	2	2	27	8	1	1	0	0	2	21	124	10	47	1	6	41	5	113	10	18	1	9	12	11	72	44	15	40	9	0	0	7	48	4	66	17	24	3	22	25	7	1	36	7	21	26	5	1
PF3D7_1117700	5	0	0	6	9	3	0	0	0	1	5	7	1	12	0	2	12	0	14	2	6	1	0	6	3	1	3	1	10	2	0	0	2	9	2	15	2	3	4	8	4	1	0	3	0	1	3	1	0
PF3D7_1123200	4	5	0	4	12	1	0	0	0	4	11	117	7	42	5	18	9	1	28	7	8	0	1	11	2	23	43	3	33	9	0	1	11	49	11	66	23	15	3	28	7	0	1	4	6	36	18	4	4
PF3D7_1126900	1	0	0	2	2	1	1	0	0	0	4	4	2	1	1	0	0	0	7	0	3	1	0	4	0	1	6	1	2	1	0	0	3	4	2	7	1	3	1	3	1	0	0	2	0	1	1	1	0
PF3D7_1128400	5	2	1	4	8	1	0	2	0	0	10	26	5	28	1	8	10	2	17	6	5	2	4	5	0	10	23	1	21	2	0	2	4	18	7	22	10	9	2	13	0	1	0	2	0	1	7	2	0
PF3D7_1131100	2	0	0	1	8	9	4	0	1	2	7	80	4	39	0	8	7	1	50	27	4	0	0	12	0	17	49	7	35	6	1	0	7	29	16	67	32	28	5	39	8	2	1	6	4	11	11	3	0
PF3D7_1149800	13	3	0	9	3	1	4	0	0	3	1	16	3	11	2	6	9	0	15	5	2	0	2	9	1	3	11	4	17	2	1	3	3	14	4	31	2	7	1	10	5	0	0	2	2	3	9	2	1
PF3D7_1308900	5	4	4	8	23	5	3	0	1	2	20	190	17	77	1	14	15	9	34	21	18	3	4	17	1	24	39	5	32	7	1	0	5	43	14	100	49	45	6	30	10	4	4	6	8	36	15	6	5
PF3D7_1311800	13	1	1	26	23	2	0	1	0	9	19	93	9	58	2	8	27	1	68	4	17	2	2	17	3	20	34	3	32	6	1	0	12	80	8	90	14	27	10	45	25	1	0	7	1	28	27	7	2
PF3D7_1315800	5	0	0	3	8	2	1	0	0	0	10	43	2	23	1	10	15	1	36	2	1	0	2	1	2	4	21	1	14	1	0	1	4	24	5	51	12	8	4	14	3	0	0	2	1	8	9	1	2
PF3D7_1324700	3	1	0	3	6	2	0	0	0	3	3	11	4	10	0	4	10	2	12	2	2	0	0	5	0	7	5	2	6	3	1	0	7	17	1	17	3	6	0	9	2	0	0	2	1	3	9	3	4
PF3D7_1324800	8	2	0	7	8	2	1	2	0	0	8	39	4	27	4	8	9	0	32	10	10	2	6	4	5	13	41	2	21	2	1	0	7	35	5	43	10	6	4	21	12	0	2	6	1	9	6	2	0
PF3D7_1335000	7	1	0	0	10	1	0	0	0	2	3	36	3	16	0	0	21	1	33	4	15	1	1	6	1	8	5	1	11	0	1	0	7	16	3	21	7	5	2	14	10	1	0	4	3	9	18	1	2
PF3D7_1335400	30	5	2	25	53	7	11	0	0	5	38	359	15	205	1	15	109	12	309	43	23	0	6	14	4	58	199	19	134	27	4	8	42	185	32	341	66	56	11	76	6	1	1	11	10	57	58	7	6
PF3D7_1337100	1	2	1	3	6	1	0	0	0	0	4	17	8	16	2	5	2	4	18	3	9	0	1	3	2	5	23	1	11	3	0	2	2	23	8	26	7	7	4	12	4	0	0	4	1	3	5	0	1
PF3D7_1341600	6	1	0	6	10	5	1	0	0	3	17	74	6	21	2	19	20	2	25	2	16	1	2	8	3	28	56	3	34	4	0	1	8	46	12	42	14	6	7	65	4	2	1	14	1	8	10	7	2
PF3D7_1477600	14	2	2	6	57	17	1	1	2	3	14	127	14	137	5	16	37	7	223	42	23	1	3	14	3	33	114	10	72	9	0	3	9	91	46	220	46	66	5	53	14	3	1	16	7	31	21	6	5
PF3D7_0200600	10	7	6	25	4	0	1	1	0	6	3	14	4	12	3	6	12	1	24	4	5	0	1	14	1	2	15	2	20	2	1	3	2	18	4	33	5	7	2	12	5	1	0	3	1	3	6	5	2
PF3D7_0201200	7	2	2	15	3	1	3	1	0	1	4	14	2	15	4	5	13	2	20	3	5	0	3	11	1	3	13	1	21	1	1	1	5	20	6	35	7	10	3	8	3	2	1	3	4	3	7	3	0
PF3D7_0202700	6	1	1	7	13	0	0	0	0	2	14	56	2	23	1	9	14	0	24	2	5	0	1	5	3	19	26	7	28	8	3	0	2	44	4	62	2	7	3	19	1	1	0	5	2	13	15	3	1
PF3D7_0209000	27	5	0	29	29	8	5	0	1	5	25	264	10	203	7	63	69	6	251	54	49	1	12	64	4	73	143	18	101	16	3	6	24	168	14	315	42	34	29	129	54	9	1	47	8	49	56	11	8
PF3D7_0219700	1	0	0	1	4	2	1	0	0	2	16	33	0	17	0	5	10	1	17	1	2	0	0	4	0	8	10	4	13	0	1	0	5	17	3	22	5	10	6	8	1	0	0	3	1	5	4	2	2
PF3D7_1200800	3	0	1	4	9	5	2	0	0	3	9	40	3	29	4	9	3	3	36	13	9	1	1	10	3	10	24	0	13	1	0	1	3	42	8	57	13	17	6	33	6	1	1	7	2	11	11	1	2
PF3D7_1202200	5	1	0	7	4	2	1	0	0	1	1	10	1	8	2	6	7	2	12	1	12	0	0	12	0	6	10	2	11	3	1	0	2	18	3	24	10	15	0	20	3	1	1	8	3	6	9	4	1
PF3D7_1203000	13	1	1	13	25	5	3	1	0	3	29	143	8	60	1	13	44	1	66	2	15	2	4	4	3	24	65	12	39	12	6	0	12	55	2	143	22	14	12	27	16	4	2	8	10	23	24	7	7
PF3D7_1203200	0	1	0	1	3	0	0	0	0	0	7	6	1	6	1	2	2	0	3	0	2	0	0	3	1	0	7	0	3	0	0	0	1	4	1	15	4	3	0	2	0	0	0	1	2	1	0	1	0
PF3D7_1203900	7	1	1	2	1	0	1	0	0	0	1	6	5	7	0	2	6	0	3	0	4	0	0	2	2	1	9	1	3	1	0	0	3	7	2	12	1	2	0	6	8	4	0	3	0	2	3	1	0
PF3D7_1209300	19	1	1	2	60	11	10	0	0	4	27	159	16	117	5	32	32	2	89	21	18	2	3	17	8	40	57	3	36	1	0	0	5	44	9	159	36	26	5	30	5	1	0	9	36	81	25	1	3
PF3D7_1216300	1	0	0	2	4	2	1	0	0	0	2	20	0	7	0	2	3	0	10	1	2	0	2	0	0	0	7	2	6	1	0	0	3	7	1	20	6	2	0	1	4	0	0	0	1	1	2	1	0
PF3D7_1219600	25	5	2	28	33	4	10	3	0	3	11	134	10	93	1	24	27	3	85	12	29	2	4	32	2	27	71	8	93	8	2	2	10	100	9	114	28	36	10	77	18	4	0	14	2	50	28	7	5
PF3D7_1231100	9	2	0	3	12	1	2	0	0	1	0	12	2	11	0	4	8	0	15	0	7	0	2	5	0	3	10	1	5	1	0	0	2	14	3	11	0	3	0	10	3	0	0	2	2	2	7	0	0
PF3D7_1231600	17	1	0	12	25	10	2	1	0	4	8	102	12	79	0	17	27	3	102	5	15	1	2	20	12	19	52	1	55	5	4	4	6	63	5	153	16	20	3	37	9	4	1	9	1	28	19	10	1
PF3D7_1233900	4	0	0	6	13	5	5	0	2	2	13	138	15	86	0	9	23	4	63	14	12	1	0	9	9	30	43	4	35	4	0	0	9	41	4	132	20	20	6	39	1	2	2	3	2	17	20	4	2
PF3D7_1239900	13	6	2	18	13	2	3	1	0	0	18	125	4	45	2	27	28	5	60	3	16	0	7	14	1	20	37	6	56	9	3	2	5	68	9	102	11	25	4	36	8	2	0	6	1	21	16	5	3
PF3D7_0612700	4	1	0	2	5	1	0	0	0	1	5	30	1	12	0	15	5	0	16	2	6	0	3	2	0	6	13	5	13	1	0	0	3	22	2	28	4	8	9	13	6	0	0	8	3	9	17	3	0
PF3D7_0628000	2	1	0	1	3	0	2	0	0	0	3	9	0	9	0	4	3	0	14	2	3	0	0	2	1	8	14	1	3	2	0	0	3	7	0	14	1	3	1	7	1	0	0	4	0	4	6	2	0
PF3D7_0631200	1	0	0	3	13	6	3	1	0	5	13	29	6	11	5	6	14	4	17	2	10	0	1	8	3	7	25	5	12	6	2	3	2	11	6	38	8	11	5	15	3	3	2	2	4	4	9	5	3
PF3D7_0631400	4	0	0	3	3	0	0	0	0	2	5	19	2	7	0	5	10	0	8	0	3	0	2	1	0	3	15	3	12	3	1	0	4	11	3	28	2	10	2	10	1	0	0	3	0	5	4	1	0
PF3D7_0631900	13	2	2	7	7	1	0	0	0	1	6	12	1	10	2	7	8	0	16	0	4	0	0	13	1	11	16	2	4	3	3	0	5	18	6	22	7	7	1	7	6	1	0	4	0	4	7	2	1
PF3D7_0501300	30	4	0	7	5	0	1	0	0	1	18	8	3	14	0	2	39	2	20	3	11	0	0	11	0	1	8	1	3	3	2	0	4	12	3	13	0	4	3	11	9	0	0	3	6	7	2	4	1
PF3D7_0501400	40	3	4	24	7	2	1	1	0	0	15	54	8	41	0	1	202	4	238	7	20	1	1	9	6	11	24	6	19	6	2	0	8	31	6	120	16	3	0	13	110	3	0	39	28	24	53	5	7
PF3D7_0502400	6	0	1	3	8	3	0	0	0	2	12	113	7	60	0	15	7	0	30	7	16	0	4	5	1	5	23	3	18	2	1	0	9	25	3	47	11	7	5	34	3	0	1	3	1	12	7	3	1
PF3D7_0506200	5	0	1	5	5	1	0	0	0	2	9	43	2	23	1	7	7	1	19	1	5	0	1	2	0	12	17	4	15	2	0	1	3	13	4	34	0	5	2	7	2	1	0	3	0	5	6	2	0
PF3D7_0507700	4	3	0	4	16	2	2	0	0	2	7	54	7	25	2	8	20	0	42	2	7	0	0	7	0	15	21	4	18	8	0	0	4	38	2	46	4	14	3	15	8	0	3	9	1	12	7	3	1
PF3D7_0512300	2	0	2	3	6	0	1	0	0	2	3	25	3	11	0	9	6	1	26	2	4	0	0	0	0	7	15	0	10	1	0	0	2	13	2	27	6	2	0	10	3	0	0	5	1	0	1	1	0
PF3D7_0513700	5	1	0	3	13	0	2	0	0	2	20	61	6	31	4	16	6	2	37	2	10	1	1	12	2	21	28	9	36	6	2	3	9	41	5	68	10	4	11	33	9	2	0	7	4	10	10	7	1
PF3D7_0517300	8	1	0	3	36	5	5	0	0	3	2	11	2	17	0	3	3	0	15	2	11	0	0	13	3	5	10	1	0	0	0	0	1	6	2	17	4	5	1	10	3	0	0	1	5	18	20	2	1
PF3D7_0518800	2	1	0	2	6	1	1	0	0	0	5	13	4	12	0	1	7	1	21	4	2	1	0	2	1	2	9	2	7	2	1	1	5	10	5	12	6	5	2	4	5	0	0	0	1	2	4	4	1
PF3D7_0520900	9	2	0	17	10	1	1	0	0	0	6	29	4	26	0	14	11	3	32	3	19	0	2	13	1	8	12	2	17	2	0	0	5	34	7	37	7	13	0	16	6	3	1	4	0	6	3	4	0
PF3D7_0527000	20	4	0	27	33	4	3	0	0	8	11	54	8	64	0	16	39	3	80	8	23	1	2	22	3	20	35	3	33	6	1	3	7	53	5	64	15	24	6	17	15	3	2	14	5	18	10	7	1
PF3D7_0527300	7	0	1	4	4	1	0	0	0	2	2	22	4	12	3	10	8	0	16	2	9	1	1	8	2	12	16	1	14	4	1	0	0	16	3	30	5	8	2	14	8	2	0	3	1	5	3	1	2
PF3D7_0530200	9	3	0	18	9	3	0	0	0	2	6	50	3	9	2	2	13	0	13	0	14	0	0	10	1	10	24	7	20	6	3	0	6	35	3	47	3	14	10	24	8	3	0	4	3	6	14	6	1
PF3D7_0400300	10	9	2	19	6	1	3	0	0	2	5	11	6	8	4	7	10	3	20	7	7	1	2	9	0	7	18	1	18	3	1	0	4	17	5	35	5	12	1	9	5	0	2	3	1	5	1	2	2
PF3D7_0401600.1	4	0	1	6	6	0	2	0	0	1	4	14	2	21	1	2	12	0	15	5	2	0	2	12	0	5	12	0	13	2	2	0	5	28	6	44	8	9	0	13	2	1	1	3	3	8	5	1	1
PF3D7_0408500	9	3	2	16	15	2	2	0	1	4	16	75	5	43	1	9	15	4	52	9	8	3	3	12	1	9	25	6	24	3	2	2	3	34	5	70	18	9	5	16	7	2	2	7	3	22	8	6	2
PF3D7_1240300	47	19	17	24	29	7	19	7	5	23	44	152	54	162	14	72	90	20	177	40	54	24	9	83	12	39	66	17	43	14	9	5	21	49	37	229	45	31	23	54	46	28	11	44	4	88	35	17	13
PF3D7_1247400	4	2	0	9	5	0	0	0	0	1	1	23	5	14	1	5	4	0	33	3	10	2	0	8	0	4	8	2	9	2	0	0	5	18	0	40	1	5	4	12	5	0	0	1	2	8	2	1	1
PF3D7_1254100	7	1	1	10	7	1	0	0	0	0	3	15	2	10	3	8	5	1	15	3	3	0	2	11	1	10	12	1	6	4	2	1	5	15	7	23	6	8	1	7	3	0	1	3	0	7	6	1	1
PF3D7_1254500	7	1	0	9	2	1	3	0	1	2	3	13	0	14	1	6	14	0	14	1	1	0	4	8	2	5	13	2	13	2	1	1	4	17	3	25	2	7	1	4	3	2	1	4	1	3	6	2	1
PF3D7_1006200	6	0	0	2	4	2	0	0	0	0	4	2	2	2	0	0	3	1	7	2	2	1	0	3	1	0	6	2	5	1	0	0	1	0	0	9	1	4	0	5	3	1	0	0	1	1	2	1	0
PF3D7_1008900	4	1	0	2	9	2	0	0	0	0	3	16	3	15	0	4	9	0	13	2	7	0	1	6	0	5	3	3	9	4	0	0	5	16	7	23	5	2	0	8	6	1	0	5	1	3	4	2	0
PF3D7_1023200	8	1	0	6	2	1	3	0	0	0	3	37	1	16	0	6	8	1	16	5	9	0	1	3	0	3	19	1	12	1	1	0	3	17	2	22	11	11	1	18	4	0	0	5	0	6	4	1	1
PF3D7_1031600	6	1	0	7	11	4	0	1	1	1	21	142	12	95	1	6	24	4	85	25	7	4	3	14	1	15	35	3	19	6	1	3	7	29	6	87	22	14	6	20	2	1	0	5	1	9	16	5	2
PF3D7_1033200	6	2	0	7	14	0	1	1	0	2	2	24	2	19	2	1	7	1	21	3	8	1	1	10	1	2	11	1	7	1	0	0	6	17	3	37	4	4	2	5	13	0	0	9	2	8	14	6	2
PF3D7_1036300	7	1	2	12	12	3	2	0	0	3	16	65	9	40	3	11	21	6	96	4	12	1	5	12	3	12	25	1	33	5	0	1	6	31	6	60	11	8	1	20	8	0	2	16	5	19	16	1	3
PF3D7_1040100	8	1	1	9	1	0	4	0	0	6	0	13	1	10	3	6	13	2	19	3	6	3	2	7	0	4	14	4	12	1	0	1	4	13	4	28	5	9	0	9	3	0	2	0	1	6	12	0	0
PF3D7_1041200	12	7	5	14	3	2	3	0	1	2	1	16	4	11	2	7	16	1	22	5	6	1	2	10	1	5	14	3	21	1	1	1	4	20	5	32	7	9	0	7	4	2	1	3	1	5	7	1	1
PF3D7_0417100	1	1	1	2	10	1	0	0	0	1	17	39	6	31	5	10	16	3	35	10	9	0	4	2	3	15	36	5	28	3	2	0	3	23	6	46	11	11	0	23	4	1	0	2	1	7	8	2	0
PF3D7_0420100	7	1	3	2	14	2	1	0	0	1	6	55	8	45	1	7	6	2	33	13	7	0	0	8	3	17	21	2	23	2	0	1	4	37	4	60	18	16	3	15	2	2	2	4	1	14	7	0	8
PF3D7_0420700	29	11	7	19	28	7	14	5	1	21	35	129	40	143	13	52	65	13	165	47	47	11	10	68	8	37	61	6	49	22	6	4	16	44	30	209	43	26	16	57	32	19	10	29	10	64	24	11	11
PF3D7_0424300	14	2	2	20	38	8	2	1	0	5	9	138	9	96	3	34	33	3	108	18	33	3	10	29	2	27	51	5	30	0	3	5	14	64	20	116	38	30	4	48	20	4	2	12	6	49	23	4	8
PF3D7_0425800	79	21	19	51	50	18	21	5	2	38	68	201	52	227	20	103	98	23	233	75	63	27	25	113	16	55	104	17	61	15	10	8	32	84	43	316	95	45	19	75	70	16	19	50	12	94	56	18	14
PF3D7_1404300	1	1	0	1	4	0	0	0	0	1	3	10	3	3	3	11	5	0	28	4	7	0	0	2	0	3	3	0	1	0	2	0	4	2	2	14	4	3	1	5	7	4	1	4	0	6	6	4	0
PF3D7_1407800	8	0	0	8	5	0	1	1	0	0	4	19	4	33	1	3	7	2	20	1	14	0	0	16	3	6	10	4	16	2	1	0	7	28	10	33	6	8	8	27	11	1	1	4	4	11	9	3	1
PF3D7_1416200	32	1	2	21	51	11	4	0	0	9	40	395	11	119	4	18	47	5	105	13	26	2	4	27	4	42	111	8	66	16	2	2	14	82	15	204	51	44	12	49	23	4	1	30	8	76	51	13	2
PF3D7_1418100	24	2	0	9	47	14	7	1	1	6	68	518	29	232	4	51	51	10	193	28	37	4	8	30	9	75	244	22	170	13	4	10	29	203	36	300	53	67	16	140	36	6	3	35	9	77	45	19	7
PF3D7_1436800	3	0	1	2	5	0	0	1	0	0	5	21	0	10	0	6	5	1	12	0	3	2	0	2	1	4	23	3	12	0	0	1	3	16	1	24	2	3	0	9	1	1	0	4	1	3	7	2	0
PF3D7_1446200	8	4	0	25	6	1	0	1	0	4	4	57	1	24	0	10	4	1	36	1	15	0	2	21	0	8	14	3	24	5	1	0	5	39	3	55	5	15	8	21	12	0	0	5	4	8	17	4	0
PF3D7_1450100	7	3	0	12	10	1	1	1	0	0	7	26	2	27	1	6	22	0	29	1	16	2	6	15	0	6	26	1	17	3	0	0	7	33	2	46	12	24	6	17	4	2	1	2	2	13	2	2	2
PF3D7_1452300	6	0	0	3	4	1	1	0	0	0	10	33	0	8	1	2	9	3	7	0	8	0	0	1	2	3	25	3	16	4	2	1	5	31	3	35	6	7	3	13	4	0	0	4	1	5	10	3	2
PF3D7_1453800	9	2	0	8	9	3	3	0	0	2	6	96	7	54	2	19	19	1	52	9	10	3	1	18	2	12	47	5	34	4	2	2	7	60	9	92	9	20	4	44	12	1	1	10	0	14	19	2	6
PF3D7_1455800	9	6	3	25	24	3	4	1	0	5	14	153	13	93	1	42	51	0	91	16	33	2	8	32	6	24	82	10	61	14	2	1	8	87	18	101	19	22	16	70	24	2	3	20	7	36	35	15	8
PF3D7_1465500	14	1	0	5	25	7	5	0	1	1	24	198	4	63	5	21	19	0	45	5	14	1	4	12	4	33	88	14	75	5	4	4	14	83	19	133	40	29	16	72	9	0	1	9	4	28	21	8	5
PF3D7_1467400	3	1	0	4	10	1	2	0	1	1	7	27	2	12	0	4	5	0	11	2	5	0	0	2	0	5	16	3	15	3	2	1	1	14	3	35	8	10	1	10	2	1	0	2	0	4	2	0	1
PF3D7_1468700	4	1	0	14	14	4	0	0	0	4	4	8	6	25	1	5	18	2	25	3	11	0	0	14	3	3	8	3	20	0	0	0	5	30	6	17	12	11	5	9	6	3	0	1	0	2	7	2	0
PF3D7_1469600	36	6	4	28	60	11	11	3	0	13	50	496	19	204	2	45	70	12	190	31	49	3	11	57	6	61	214	13	132	26	2	0	15	162	44	270	81	75	13	120	24	5	0	25	10	67	57	11	6
PF3D7_1475500	17	2	3	28	22	7	4	0	0	2	18	152	11	105	2	40	32	5	102	16	31	0	13	29	2	37	80	6	51	5	4	0	7	111	24	108	26	22	7	60	16	1	3	17	5	33	38	8	10
PF3D7_0900300	8	7	3	16	1	0	6	1	0	6	5	11	3	9	1	5	17	3	16	5	5	0	4	8	1	7	13	4	19	2	0	1	3	14	3	30	8	8	2	10	6	0	0	3	1	8	8	1	2
PF3D7_0901000	10	2	3	11	1	0	6	2	0	4	1	12	2	10	2	7	10	1	19	9	7	1	2	7	0	1	9	2	15	3	0	1	5	15	1	30	7	11	1	10	2	1	1	1	0	5	8	1	0
PF3D7_0901500	8	3	5	17	3	1	1	0	0	1	3	10	4	12	4	8	16	3	23	2	6	0	2	10	1	2	16	2	17	2	0	3	2	19	5	34	5	6	1	11	4	1	0	3	1	5	4	4	0
PF3D7_0902200	8	0	0	6	12	4	1	1	0	3	5	67	3	42	3	4	7	0	42	7	8	0	1	16	1	8	32	1	26	3	0	0	4	39	8	60	17	15	2	29	6	0	1	8	2	12	10	0	2
PF3D7_0902500	9	1	0	3	12	4	1	0	1	4	2	53	4	28	0	15	7	1	40	2	8	1	0	8	0	9	25	1	20	4	0	0	6	47	9	50	10	17	1	27	5	1	1	9	2	19	15	1	2
PF3D7_0907900	2	1	0	1	7	2	5	0	0	0	1	15	1	10	0	3	4	2	15	3	5	1	0	4	2	4	17	1	10	3	0	0	5	11	4	22	5	5	1	8	4	0	2	3	2	6	5	1	0
PF3D7_0910600	1	5	0	5	4	2	0	0	1	0	0	16	6	7	2	3	4	1	12	1	0	0	0	0	0	1	11	0	10	0	0	1	4	6	3	15	8	4	4	8	1	1	1	2	2	3	3	0	2
PF3D7_0918900	11	5	2	13	31	4	1	0	0	6	10	94	10	66	1	21	35	4	79	9	14	1	2	12	3	12	41	4	35	8	1	2	16	49	10	81	14	29	5	45	17	1	0	10	5	27	23	7	2
PF3D7_0922400	5	0	0	7	16	4	0	0	0	2	16	110	6	51	4	15	25	1	63	9	9	3	7	14	0	19	70	5	39	5	1	1	7	46	7	90	17	25	6	45	8	2	1	7	3	14	9	9	6
PF3D7_0922500	6	3	0	18	6	0	0	0	0	2	11	23	1	23	0	3	6	1	30	2	15	1	0	21	0	6	5	4	23	3	2	0	5	33	0	40	9	9	5	11	9	1	0	2	1	8	8	1	0
PF3D7_0932200	3	1	0	9	2	0	0	1	0	0	0	10	3	10	0	2	5	1	17	3	9	0	0	7	1	0	3	2	2	1	0	1	3	8	2	11	0	1	0	7	2	0	0	1	1	3	3	1	1
PF3D7_0934800	1	2	1	7	8	2	0	0	0	2	5	23	2	18	1	5	5	5	15	4	12	0	0	6	2	5	12	1	14	2	1	0	3	20	9	30	5	4	5	21	8	2	0	5	0	4	2	3	0
PF3D7_0937300	14	4	3	15	7	2	1	0	0	3	2	18	3	12	3	8	10	1	19	2	10	0	3	10	4	3	15	1	18	4	1	1	3	15	10	29	5	7	4	7	5	1	0	1	0	3	5	3	1
PF3D7_0937500	11	6	3	12	2	3	2	2	0	4	6	12	3	12	4	7	14	0	23	2	3	0	2	8	3	7	17	6	12	3	1	0	2	13	9	34	5	12	1	11	2	2	0	5	1	3	3	3	1
PF3D7_0937700	7	7	3	15	2	2	1	1	0	3	5	10	1	10	5	5	15	2	26	3	7	0	0	15	0	5	10	3	18	2	4	0	3	14	10	30	8	8	1	8	8	1	1	3	2	3	5	1	3
PF3D7_0800200	49	13	16	39	49	8	11	1	1	34	41	213	49	179	21	90	79	16	193	30	60	4	18	54	10	39	73	24	61	20	4	9	36	69	38	304	50	42	18	82	37	17	8	65	14	62	35	16	7
PF3D7_0801300	4	1	1	9	2	0	2	0	0	0	3	18	2	23	0	10	6	1	11	2	7	1	3	9	0	2	12	1	8	1	0	0	4	13	1	12	12	9	0	11	4	1	0	3	1	8	7	0	2
PF3D7_0802600	20	5	0	17	26	15	5	0	1	2	64	308	21	143	11	23	80	15	118	43	20	3	9	23	19	64	94	25	73	23	14	3	20	95	9	223	51	35	32	72	12	8	5	16	16	28	38	19	7
PF3D7_0803000	4	1	0	3	13	3	3	0	0	4	15	92	6	40	2	8	20	3	37	11	7	2	5	9	6	19	32	5	18	7	2	0	6	22	2	89	15	14	4	17	4	0	0	0	2	9	7	5	4
PF3D7_0804800	2	0	0	0	2	2	0	0	0	0	5	27	0	11	1	4	3	1	14	1	8	0	2	6	0	6	10	2	8	1	0	0	1	11	3	17	3	5	1	14	4	2	0	2	0	4	3	0	0
PF3D7_0808800	13	4	2	17	2	3	1	1	2	4	4	19	4	11	6	7	13	0	22	4	6	0	0	7	1	6	24	3	20	1	2	1	1	19	5	25	8	6	0	14	3	2	0	4	2	3	6	3	2
PF3D7_0809200	5	2	2	8	15	3	1	0	0	5	36	241	14	92	2	29	14	2	73	6	9	0	5	5	3	23	46	5	46	10	1	3	10	42	16	123	24	21	8	61	7	2	1	5	8	40	26	3	5
PF3D7_0812400	18	2	2	17	19	4	1	0	0	0	6	46	4	28	2	10	20	1	40	2	12	0	1	7	1	5	19	3	18	2	0	1	7	45	5	31	5	6	2	11	10	1	0	4	1	8	14	6	0
PF3D7_0823900	7	3	1	12	5	2	1	0	0	3	1	16	3	12	1	4	8	0	10	0	14	1	1	8	0	1	7	3	10	2	1	1	3	27	1	25	7	12	2	17	5	1	0	6	0	8	8	0	1
PF3D7_0824400	6	2	0	2	6	0	1	0	0	2	5	51	3	17	1	11	9	0	25	5	8	2	1	5	1	6	41	4	26	5	6	0	7	37	7	47	7	17	8	38	9	0	1	2	3	15	18	7	1
PF3D7_0827000	8	2	1	5	27	4	3	0	0	4	37	167	12	73	2	26	29	4	71	7	11	2	5	22	5	19	50	8	47	13	6	1	13	66	8	162	34	23	13	29	8	1	0	10	6	28	27	6	6
PF3D7_0831000	1	1	0	1	5	2	2	0	0	2	4	41	1	27	0	15	4	1	26	4	8	0	1	3	0	7	19	2	11	0	0	1	4	30	8	50	9	11	1	25	4	0	1	0	1	11	15	1	0
PF3D7_1347800	0	2	0	1	7	1	0	0	0	0	8	31	3	6	3	6	6	1	17	5	3	1	0	2	1	2	13	3	15	3	1	1	5	24	11	24	2	5	0	5	3	1	0	0	2	2	2	2	0
PF3D7_1355300	11	0	0	7	11	1	5	0	0	1	2	37	2	19	2	26	9	1	30	2	7	1	1	5	2	8	26	1	23	2	1	1	7	30	3	49	8	10	5	22	7	3	0	3	1	12	7	1	2
PF3D7_1360800	21	1	0	22	18	3	1	0	0	4	9	125	7	53	1	2	20	2	94	12	21	1	2	21	2	27	34	4	38	2	0	1	4	85	16	105	28	31	6	58	10	0	2	16	2	32	19	5	1
PF3D7_1361100	16	2	1	19	23	3	2	0	0	3	9	105	4	41	0	18	48	11	29	5	19	3	4	26	2	19	37	2	24	5	1	0	8	63	11	37	7	23	6	32	21	5	4	21	3	18	21	2	2
PF3D7_0106300	23	4	0	38	24	5	1	0	0	6	17	95	10	58	2	27	23	4	70	10	24	1	3	29	4	20	55	5	54	7	0	0	6	85	19	86	24	23	15	38	23	3	1	7	2	36	26	6	0
PF3D7_0115200	11	4	3	15	5	2	5	0	0	3	4	11	3	14	2	11	13	2	21	3	6	1	1	11	3	5	14	1	22	4	1	1	4	14	8	28	9	7	0	10	2	4	0	3	0	6	3	1	2
PF3D7_0300300	0	0	0	2	3	5	1	0	0	5	7	29	1	43	2	3	9	1	26	5	7	1	0	4	1	8	34	3	10	4	2	2	7	23	7	26	7	13	2	13	5	4	1	7	0	13	5	2	3
PF3D7_0302100	13	4	1	7	19	3	4	1	0	0	41	177	15	102	6	14	56	1	90	6	15	0	5	14	4	40	38	12	44	7	1	0	8	47	12	134	12	29	4	31	26	8	1	7	4	29	25	9	4
PF3D7_0304000	8	3	1	11	16	3	5	0	1	1	19	102	5	30	1	16	26	3	90	18	4	1	3	15	5	14	50	3	27	0	1	0	6	22	4	63	25	21	2	21	17	2	2	16	1	10	14	2	1
PF3D7_0310400	4	5	3	6	16	2	2	0	0	6	20	175	8	115	4	7	32	2	99	11	14	3	3	20	3	30	50	9	35	6	2	3	11	59	9	124	26	26	12	53	11	2	0	9	2	14	20	9	3
PFC10_API0031	0	0	0	0	0	0	0	0	0	2	0	2	0	0	0	3	2	0	0	0	0	0	0	0	0	2	5	0	1	0	0	0	0	2	0	11	1	1	0	1	0	0	0	0	0	0	1	0	0
PFC10_API0039	0	0	0	0	2	0	0	0	0	1	1	36	0	3	0	2	1	0	2	0	3	0	0	3	0	1	23	0	16	0	0	0	0	21	0	25	1	4	0	14	0	0	0	1	0	5	1	0	0
PF3D7_0314000	1	3	1	4	0	2	0	0	0	2	3	18	4	20	1	2	6	2	20	5	1	0	0	2	0	3	9	1	9	3	2	0	4	7	4	28	8	5	2	20	2	0	0	1	3	3	5	4	4
PF3D7_0314300	2	0	1	1	10	1	0	0	0	1	11	50	2	8	0	4	4	1	17	3	5	1	0	5	1	8	29	4	19	1	1	2	6	27	4	46	10	7	9	31	1	1	0	5	2	13	9	2	2
PF3D7_0317200	9	2	2	10	36	9	11	0	0	8	27	206	10	122	5	23	19	5	77	24	22	3	7	45	4	38	71	6	35	6	0	0	7	62	31	122	59	38	5	53	8	3	3	10	6	37	17	9	5
PF3D7_0600200	44	27	16	40	46	12	14	8	3	28	58	174	52	177	29	75	93	14	196	32	51	17	12	50	8	46	81	12	68	22	9	9	30	66	36	273	50	51	18	74	36	17	9	50	11	58	42	19	8
PF3D7_0600500	14	2	4	15	4	2	1	2	0	3	2	10	6	11	2	7	13	2	21	0	4	0	0	13	3	7	19	3	12	2	1	0	3	14	8	32	7	10	1	7	8	1	0	4	2	5	5	1	1
PF3D7_0600700	11	5	3	12	3	4	0	1	0	2	2	18	5	9	5	4	10	3	22	2	7	0	3	11	1	5	12	4	15	3	0	2	3	16	9	30	5	8	2	5	6	1	0	3	2	5	3	2	1
PF3D7_0700200	7	2	2	12	7	4	2	1	0	1	5	11	7	10	2	9	15	2	13	2	4	0	2	10	1	6	14	2	14	2	0	0	8	15	9	28	4	7	3	5	4	1	1	3	0	3	3	0	2
PF3D7_0702300	9	1	0	8	1	3	0	0	0	1	21	125	3	38	0	3	6	0	18	0	6	1	1	1	0	6	32	1	14	1	1	1	1	23	1	36	6	4	0	9	2	1	0	1	1	15	21	4	2
PF3D7_0709000	7	4	0	7	11	1	2	0	0	3	7	25	4	10	2	12	10	0	17	3	10	2	0	11	3	2	13	4	29	1	1	0	10	29	5	23	4	12	13	25	4	0	0	3	3	7	7	6	0
PF3D7_0711700	33	13	11	23	20	8	12	6	0	14	48	141	41	137	18	48	77	17	150	42	42	25	12	75	10	21	54	5	41	14	10	8	23	39	29	205	44	31	13	54	40	26	11	33	5	68	18	16	6
PF3D7_0713000	13	2	0	6	3	0	3	0	0	3	2	10	3	18	4	6	16	0	18	2	4	0	4	9	1	4	19	2	15	3	0	1	5	19	6	28	6	10	0	8	2	1	0	6	3	5	8	3	0
PF3D7_0713300	2	2	0	0	2	1	4	0	1	2	6	37	8	34	0	1	12	2	19	1	2	1	2	5	3	9	19	4	13	4	1	0	4	15	4	31	5	16	1	10	11	0	2	6	3	8	7	5	2
PF3D7_0715400	4	0	0	1	1	2	0	0	0	1	5	23	2	7	1	10	5	1	17	2	2	0	0	1	0	1	12	1	9	5	1	1	2	7	3	22	8	4	3	4	2	0	1	1	0	0	10	2	1
PF3D7_0719200	2	2	0	4	11	1	2	0	0	1	4	15	2	14	1	5	12	2	20	0	7	0	1	3	2	6	15	4	12	7	1	3	7	17	1	27	8	7	1	4	5	0	0	7	2	5	6	1	0
PF3D7_0727300	5	2	0	4	7	1	2	0	1	1	23	104	4	29	8	18	25	3	24	7	12	0	0	5	6	31	37	4	17	5	2	1	4	29	4	57	11	9	4	34	6	3	0	4	2	8	4	3	3
PF3D7_0731800	4	0	4	7	6	7	1	0	0	0	7	92	2	43	3	15	8	2	36	8	11	2	3	13	2	16	32	0	22	4	1	1	5	30	7	67	11	15	2	20	4	2	2	4	1	16	23	0	5
PF3D7_0732000	13	0	0	8	6	1	0	0	0	0	5	15	1	10	4	6	5	0	16	2	5	0	0	10	2	9	12	3	7	5	3	1	3	14	7	23	6	10	0	5	4	0	1	3	0	4	4	0	2
PF3D7_0732400	5	3	4	20	4	2	1	1	0	2	5	15	6	6	4	7	13	2	23	3	8	0	1	12	0	4	22	1	23	2	1	1	3	22	8	31	7	7	1	10	1	0	0	7	0	4	7	4	3
PF3D7_1100100	38	19	15	24	30	6	11	4	1	18	45	116	53	128	19	50	65	12	134	42	39	26	11	84	16	35	56	6	45	18	6	6	29	40	24	197	40	31	16	45	45	21	12	32	7	80	22	15	3
PF3D7_1100400	7	2	4	13	2	4	1	0	0	5	4	15	6	7	2	9	16	0	23	1	5	1	3	5	0	4	16	3	11	3	1	0	5	16	7	27	3	6	3	7	2	0	0	3	2	1	7	0	0
PF3D7_1101300	7	3	1	14	3	1	3	1	0	2	3	16	4	11	5	8	9	1	22	0	6	0	4	6	1	1	12	3	11	2	3	0	7	19	10	32	5	6	0	12	8	3	0	2	0	6	5	3	2
PF3D7_1102600	4	1	0	1	8	1	0	0	0	1	2	22	0	10	2	5	1	0	20	3	4	0	0	5	0	7	12	1	16	1	0	0	6	16	5	23	7	6	1	16	1	1	0	6	0	8	3	0	2
PF3D7_1105500	0	1	0	3	2	0	1	0	0	0	7	10	5	18	3	1	3	0	10	2	0	0	0	4	0	2	8	0	7	1	0	0	3	11	1	18	1	5	2	11	2	0	0	0	1	1	6	1	0
PF3D7_1108600	8	1	0	8	6	0	0	0	0	1	5	18	2	46	1	1	8	1	34	0	10	0	2	4	1	5	16	2	11	1	0	0	4	24	5	35	5	8	4	13	3	0	0	2	1	5	5	2	0
PF3D7_1111100	6	0	1	9	10	2	1	1	0	2	2	18	1	8	0	12	12	0	22	3	3	0	3	4	0	10	21	1	17	2	2	0	5	23	1	22	8	5	1	16	2	1	1	8	2	13	5	2	3
PF3D7_1114100.1	5	1	2	1	8	1	1	0	0	1	4	11	2	6	0	2	2	4	6	1	6	2	2	7	3	8	21	2	17	1	1	0	5	18	5	7	2	7	4	18	5	3	0	3	1	6	5	4	2
PF3D7_1115200	9	2	0	11	18	6	1	0	0	4	14	64	8	66	3	14	17	3	87	11	11	2	1	8	3	14	38	7	26	10	2	1	8	21	7	47	11	12	4	22	10	0	0	7	1	13	10	5	0
PF3D7_1115600	1	2	0	4	4	0	0	0	0	1	0	11	2	7	1	1	2	0	11	1	12	0	2	6	2	6	6	3	7	0	0	0	2	12	4	12	4	4	3	12	4	2	0	1	1	3	3	0	0
PF3D7_1116400	5	1	0	5	7	3	0	1	1	1	5	46	5	41	0	9	5	1	20	4	10	0	3	10	2	7	21	3	13	1	1	1	1	30	5	47	13	8	5	24	2	1	0	4	3	6	4	4	2
PF3D7_1119800	3	0	0	3	9	1	1	0	0	1	1	18	1	10	0	1	2	0	13	2	4	2	0	3	0	2	10	3	8	1	0	0	3	6	1	22	4	4	2	7	2	0	1	2	0	5	5	0	1
PF3D7_1121300	7	4	0	9	28	1	1	0	0	3	37	288	13	73	3	23	31	9	111	26	14	0	5	15	2	58	78	8	64	12	2	2	12	71	10	144	34	38	16	62	12	4	1	21	5	24	23	7	3
PF3D7_1128300	9	2	0	9	17	2	3	0	2	5	34	145	16	76	5	29	70	3	91	13	24	3	8	12	7	35	95	15	64	12	7	4	21	64	16	160	26	37	8	57	15	6	0	12	11	37	19	9	0
PF3D7_1134100	6	2	0	8	3	1	1	0	1	2	4	30	3	23	0	5	13	1	20	2	5	1	0	7	0	10	16	4	13	2	1	0	4	25	5	46	3	6	8	22	10	0	0	4	1	7	8	3	2
PF3D7_1136900	15	5	4	17	20	6	1	0	0	3	20	165	9	76	0	9	27	5	82	13	28	3	6	22	7	23	65	8	41	12	2	4	16	67	15	122	36	24	13	42	14	2	2	15	3	32	21	10	5
PF3D7_1141600	4	0	0	2	8	0	1	0	0	0	4	13	1	12	1	3	9	0	14	0	6	2	2	7	0	3	13	0	15	2	1	3	4	21	0	17	5	8	4	14	1	0	0	2	0	2	7	0	1
PF3D7_1142400	1	0	0	5	13	1	5	0	0	2	8	57	2	24	0	15	8	1	23	3	3	1	4	11	0	12	25	3	19	5	2	0	2	21	3	44	13	6	2	28	3	1	1	4	1	5	8	2	1
PF3D7_1143100	12	0	1	7	15	11	2	0	0	3	93	304	13	103	0	22	53	7	91	19	22	0	6	6	3	31	72	13	52	7	0	4	6	30	15	114	22	82	3	16	15	2	2	15	13	37	27	5	7
PF3D7_1144700	3	2	1	2	4	3	1	0	0	0	4	16	2	4	1	1	6	2	7	0	4	0	0	2	3	6	16	5	17	2	0	1	2	16	5	14	4	7	5	19	2	5	1	0	1	4	3	7	1
PF3D7_1149300	6	0	0	4	7	5	0	1	0	2	4	54	1	24	1	9	9	2	41	7	9	1	1	7	2	6	36	1	29	9	0	0	6	39	6	63	9	15	3	28	5	1	0	7	1	8	7	2	1
PF3D7_1150100	10	3	0	12	3	0	2	1	0	6	3	13	2	7	1	5	11	0	16	5	4	1	2	4	0	1	13	1	16	0	0	0	4	10	6	25	8	9	0	7	5	0	1	3	0	7	4	1	0
PF3D7_1150300	13	2	1	9	2	4	4	0	0	1	5	11	5	13	3	6	13	1	17	1	7	2	1	9	0	5	11	4	16	1	1	1	3	18	8	32	5	10	1	11	3	1	0	5	0	5	2	3	1
PF3D7_1300900	8	2	1	13	4	1	0	0	0	1	5	16	3	8	2	8	7	0	16	2	8	1	0	7	1	10	13	0	8	3	1	1	5	15	7	29	4	8	0	10	3	2	0	1	1	5	8	2	2
PF3D7_1301200	10	3	1	21	2	1	0	0	0	6	3	22	8	25	1	4	20	0	22	2	10	0	0	1	12	1	19	0	3	0	0	0	10	13	1	22	2	9	2	3	21	0	0	0	7	5	1	5	2
PF3D7_1313000	0	0	0	2	4	0	0	0	0	1	0	1	2	2	0	0	6	0	3	1	4	0	2	0	0	2	6	0	1	0	0	0	0	6	0	6	0	5	0	3	0	1	0	1	1	1	3	0	0
PF3D7_1316600	13	2	0	10	16	4	3	0	1	3	4	64	4	83	2	3	24	7	58	12	11	1	4	16	1	23	39	2	23	4	0	1	9	42	5	100	19	16	1	30	13	0	0	5	4	28	21	1	2
PF3D7_1321600	7	2	2	8	11	6	3	0	0	2	12	67	7	24	6	14	12	2	41	5	3	0	1	7	6	18	46	11	37	6	5	2	11	50	13	65	10	17	9	43	7	1	1	4	3	11	12	7	2
PF3D7_1322100	22	2	3	8	44	14	13	1	0	5	52	416	16	188	14	65	62	15	147	26	26	1	10	28	7	64	126	12	70	8	3	5	17	96	25	247	52	59	8	76	17	4	0	12	16	62	38	12	8
PF3D7_1323000	1	1	3	4	4	1	1	0	0	1	2	16	1	12	0	1	9	4	4	1	6	0	0	6	1	3	9	3	13	2	1	0	5	12	3	17	4	7	3	11	4	0	0	7	0	4	6	1	1
PF3D7_1323700	11	4	0	6	8	0	0	1	0	1	2	7	1	8	1	7	7	0	13	2	16	0	1	10	0	2	9	1	8	0	1	0	6	26	6	5	2	12	2	27	6	0	0	6	3	8	5	5	3
PF3D7_1328800	6	2	0	4	2	0	1	0	0	0	4	12	2	6	1	9	3	1	16	3	5	1	5	5	0	8	18	2	7	1	0	0	2	16	4	26	5	6	2	7	4	0	0	3	0	8	10	3	3
PF3D7_1335100	4	0	0	1	0	0	0	0	0	0	9	33	5	23	0	1	17	0	40	3	9	1	0	4	1	6	9	2	10	5	1	0	0	18	1	37	8	5	7	14	4	0	0	0	0	9	10	0	2
PF3D7_1335300	29	5	3	27	49	8	6	0	0	5	44	370	22	233	2	17	99	12	308	38	27	0	9	20	5	75	193	22	153	20	2	6	38	174	27	329	63	65	14	81	10	1	0	16	16	83	58	9	5
PF3D7_1340600	8	2	2	7	7	0	1	0	0	1	6	61	8	44	2	10	14	6	36	12	6	0	1	9	2	21	21	2	12	4	3	1	3	30	9	47	14	6	5	16	6	0	0	8	4	6	4	2	2
PF3D7_1342900	18	3	2	11	38	6	2	0	1	8	100	869	32	225	5	56	85	10	213	22	32	3	4	37	4	90	213	26	131	20	5	6	21	147	28	307	48	123	18	106	31	8	1	27	9	89	54	7	8
PF3D7_1345500	2	1	0	2	7	1	0	0	0	1	7	34	1	10	0	3	4	1	4	5	5	0	1	3	0	7	13	1	18	1	1	0	0	15	3	26	6	4	2	12	8	0	2	6	3	3	4	0	0
PF3D7_0200700	12	1	1	8	4	3	4	0	0	4	4	9	3	13	2	8	12	1	18	5	4	0	3	12	2	3	16	0	13	2	1	0	6	17	3	26	3	11	2	6	5	0	0	2	1	3	4	1	1
PF3D7_0201900	45	2	15	23	46	11	6	6	0	4	9	331	12	82	0	1	188	7	272	18	102	1	1	110	5	20	20	0	14	21	0	5	8	170	13	207	131	16	2	16	21	2	1	80	2	53	13	7	6
PF3D7_0202000	37	6	0	19	10	2	0	0	0	0	8	39	7	24	5	7	28	2	51	2	37	3	0	23	27	22	4	0	1	0	0	0	2	12	2	78	17	4	8	5	16	2	0	7	5	14	17	5	0
PF3D7_0202500	6	5	0	3	3	1	0	0	0	0	5	5	1	2	0	0	1	0	2	0	3	0	0	4	0	2	4	1	3	0	3	0	1	6	0	10	4	4	3	0	5	0	0	0	1	2	2	1	0
PF3D7_0206700	5	0	3	6	8	0	1	0	0	3	6	38	4	21	4	6	16	2	24	6	5	2	2	3	2	12	30	6	13	3	1	1	4	33	6	35	5	9	5	15	7	2	1	3	2	10	14	4	4
PF3D7_0207400	11	1	0	8	24	0	2	1	0	5	11	75	11	53	2	27	19	1	76	7	22	0	2	21	1	19	28	6	33	4	3	1	6	52	8	76	17	10	12	23	25	3	1	13	4	15	19	7	2
PF3D7_0208600	0	0	0	6	7	6	2	0	0	1	9	59	16	53	1	2	8	2	47	2	3	0	1	3	1	11	23	2	10	3	2	0	4	16	3	58	10	9	3	19	3	1	0	4	1	9	4	2	1
PF3D7_0214100	17	7	0	14	18	1	0	0	0	2	37	238	6	63	2	26	50	7	56	10	26	4	2	25	2	26	64	5	50	10	1	2	5	70	22	87	20	46	7	40	37	5	3	22	7	32	31	16	8
PF3D7_0215800	9	0	1	7	20	4	1	1	0	2	13	108	5	75	4	20	15	2	51	9	10	1	1	12	0	13	47	4	24	5	0	1	6	65	4	63	11	12	6	31	14	5	1	10	6	22	21	2	6
PF3D7_0222600	12	5	4	12	3	2	2	0	1	2	6	11	3	14	7	5	13	2	23	2	6	1	1	11	1	7	18	3	15	2	2	0	6	17	8	31	5	15	2	8	6	0	0	5	1	7	3	1	2
PF3D7_0223100	11	4	0	10	2	3	3	1	0	4	1	14	5	11	5	4	12	1	21	2	3	1	2	12	2	3	12	3	20	3	1	0	2	17	7	27	5	9	3	9	3	2	0	2	1	6	3	3	0
PF3D7_1200300	10	4	3	20	3	1	2	1	0	7	1	12	2	5	3	7	15	3	24	4	6	1	2	9	1	3	14	3	11	1	0	1	2	13	2	29	7	7	2	9	3	0	0	0	2	5	8	4	3
PF3D7_1208200	18	5	2	13	50	10	7	1	3	8	56	413	17	133	12	99	88	6	163	18	43	2	8	39	11	86	239	31	158	25	8	0	32	177	23	366	54	53	30	157	31	7	2	44	11	63	74	18	9
PF3D7_1211700	19	4	1	26	43	4	3	0	0	3	6	36	1	41	2	13	33	1	48	4	21	1	0	17	4	10	19	6	23	4	1	0	5	57	9	40	7	22	1	28	14	3	0	16	0	8	18	3	4
PF3D7_1211800	9	0	0	1	20	0	0	0	0	0	3	7	15	15	0	0	30	0	19	6	19	0	0	11	5	0	11	0	24	3	0	0	5	37	0	21	14	5	0	11	10	0	0	5	0	0	5	2	0
PF3D7_1220500	0	0	0	3	4	0	0	1	0	0	7	35	3	20	1	11	7	0	27	2	2	0	2	2	1	5	14	3	12	1	0	0	2	16	3	45	8	5	2	9	1	0	0	2	0	3	6	3	1
PF3D7_1220900	2	0	0	3	10	1	2	0	0	2	3	25	2	12	0	0	2	1	20	4	4	0	2	5	2	6	6	1	12	3	1	0	1	18	5	28	6	3	0	7	3	2	0	1	3	8	5	2	2
PF3D7_1224000	2	0	0	4	8	3	0	0	0	0	8	50	4	17	0	8	5	1	25	6	3	0	1	5	2	7	27	3	12	1	0	1	3	22	0	49	15	8	1	10	2	1	0	2	1	4	6	1	0
PF3D7_1228300	7	1	2	17	44	25	12	2	2	4	23	138	10	47	3	15	17	5	76	13	17	4	5	14	6	20	32	2	14	5	0	1	4	58	13	65	38	50	3	15	7	0	1	13	9	44	13	5	2
PF3D7_1230300	1	1	0	7	8	8	0	0	0	4	3	25	3	20	1	5	5	1	11	1	5	0	2	4	2	4	12	0	9	0	0	0	2	7	4	18	9	5	1	8	4	0	0	1	0	4	5	2	0
PF3D7_1232200	7	1	1	17	6	3	1	0	0	2	11	39	4	25	4	7	7	1	29	2	14	4	3	11	2	14	29	2	22	4	2	1	4	29	5	44	10	7	3	19	6	1	1	7	1	9	10	2	0
PF3D7_1234800	19	2	1	25	34	3	5	0	0	7	9	95	7	78	4	27	33	8	85	12	29	0	5	32	2	33	75	13	49	9	2	3	14	86	15	86	13	19	7	43	22	5	2	17	4	22	37	5	4
PF3D7_1238800	11	0	0	10	9	5	3	0	0	3	14	81	3	37	0	9	19	1	50	4	14	0	5	22	1	16	33	6	32	4	0	1	11	42	5	66	21	17	4	41	11	1	2	5	0	17	15	3	2
PF3D7_0610600	4	4	0	7	5	4	1	0	0	2	4	37	4	32	1	9	13	1	35	2	18	2	1	9	2	10	25	2	21	0	1	1	5	41	4	56	3	6	2	19	8	1	0	3	2	11	9	1	1
PF3D7_0618900	2	0	1	3	8	1	0	1	0	1	11	71	4	30	2	9	12	1	38	5	6	0	2	9	2	13	40	8	36	8	2	6	11	36	16	74	11	9	15	47	4	0	2	7	3	20	12	1	1
PF3D7_0621400	7	0	0	3	8	1	1	0	0	3	8	74	6	46	2	6	24	3	48	7	9	2	4	10	4	12	29	2	19	1	0	0	4	18	3	58	7	12	2	23	17	3	1	23	1	13	7	4	1
PF3D7_0624000	11	1	2	27	14	1	1	0	0	4	0	26	4	29	0	15	9	1	24	5	8	1	1	22	0	8	12	7	22	0	0	0	3	28	3	28	13	10	3	21	9	1	0	6	0	10	14	2	0
PF3D7_0626800	14	8	0	19	12	3	0	0	0	3	11	17	0	23	5	10	14	0	35	0	11	0	2	19	6	5	8	7	37	1	0	0	3	35	7	33	8	16	3	10	16	2	0	0	3	9	12	3	0
PF3D7_0632000	12	2	5	14	2	2	3	0	0	2	3	12	6	12	2	9	14	2	18	4	3	1	0	10	1	5	17	2	19	3	0	1	5	14	7	29	10	11	1	9	7	3	0	3	0	3	4	2	2
PF3D7_0632600	8	3	3	20	5	2	1	0	1	7	1	8	4	8	1	7	13	4	24	1	6	2	3	11	1	4	12	3	15	2	1	1	1	14	2	28	7	8	2	11	2	0	0	2	2	4	13	1	0
PF3D7_0632800	35	16	10	31	31	11	8	5	5	26	36	116	41	147	12	56	84	10	153	42	48	18	18	72	12	31	64	12	46	15	9	7	24	42	31	212	40	21	16	51	38	27	8	27	5	74	14	10	7
PF3D7_0500800	9	1	0	4	39	0	1	1	0	1	25	76	1	88	2	11	28	6	327	24	36	0	4	23	1	10	58	3	33	4	0	1	3	28	8	213	45	21	4	16	10	3	2	2	4	12	11	3	1
PF3D7_0501500	12	1	0	8	9	1	1	1	0	4	5	26	0	30	0	5	8	0	21	0	8	0	1	5	0	12	16	0	14	1	0	1	6	26	7	32	8	12	8	31	2	2	0	4	0	4	6	2	3
PF3D7_0503600	9	0	3	8	8	4	2	0	1	1	17	68	6	36	2	10	9	7	47	19	12	0	2	7	3	8	42	9	35	6	1	1	8	41	18	58	31	14	5	31	5	0	1	9	3	25	19	4	6
PF3D7_0510200	2	1	0	8	10	1	2	0	0	1	6	69	4	45	4	12	15	1	45	9	13	1	1	14	2	15	39	4	40	1	1	1	7	29	5	75	13	15	6	36	10	1	1	8	2	20	19	6	2
PF3D7_0512700	2	1	1	1	4	1	0	0	0	0	5	22	1	23	0	4	2	1	14	7	5	0	0	4	1	2	15	2	10	1	1	1	4	22	2	31	9	4	0	16	0	0	0	2	0	5	5	4	2
PF3D7_0516100	9	3	1	14	28	6	7	0	1	7	41	309	8	132	10	58	31	11	83	14	31	4	5	37	3	68	168	13	88	16	5	4	17	126	38	226	58	67	12	93	12	7	0	19	5	51	43	10	6
PF3D7_0532100	3	6	0	3	3	0	0	0	0	0	5	4	3	9	2	0	3	0	11	1	2	0	0	5	1	1	3	1	2	0	1	0	3	8	0	14	3	2	3	4	5	1	0	0	4	0	26	8	0
PF3D7_0401800	48	1	0	13	9	2	12	0	0	2	5	22	1	27	1	7	10	0	27	5	8	2	0	7	1	7	10	1	8	1	1	1	4	27	7	33	9	6	3	17	7	0	0	3	2	7	84	4	0
PF3D7_0405100	15	1	4	15	10	2	3	0	0	9	31	210	10	62	0	36	38	11	39	24	9	6	1	20	5	23	80	4	46	2	0	1	3	64	23	54	40	32	4	47	19	3	6	14	7	41	24	7	6
PF3D7_0412400	35	15	16	21	19	9	14	10	2	18	49	103	73	119	19	54	73	13	155	32	44	19	14	80	9	35	63	10	43	12	1	6	26	36	28	214	46	26	17	46	42	19	8	30	7	82	28	15	1
PF3D7_0412900	44	21	17	12	26	7	19	6	5	16	47	121	77	137	17	51	87	15	139	36	51	15	17	85	12	37	62	17	33	20	8	6	26	48	30	188	47	32	15	52	51	24	6	40	11	73	25	11	8
PF3D7_1246200	12	0	0	10	13	1	0	0	0	4	2	11	1	20	0	4	8	0	28	5	17	0	0	15	5	4	6	4	19	0	0	0	4	23	0	19	3	13	4	9	17	0	0	2	1	4	9	3	0
PF3D7_1253600	3	0	1	5	3	1	2	0	0	1	2	17	2	17	0	4	6	0	17	2	2	1	1	8	1	6	11	4	13	1	0	1	5	8	1	27	3	11	0	19	0	0	0	2	2	8	3	1	0
PF3D7_1254600	10	1	2	9	8	0	0	0	0	1	6	14	1	9	1	6	6	0	15	3	6	2	1	8	2	9	13	4	10	5	1	0	6	15	5	23	5	8	0	7	3	1	1	2	1	6	6	1	1
PF3D7_1255000	12	5	0	18	4	0	4	2	0	8	1	11	4	10	3	6	8	3	22	1	7	0	3	9	1	1	13	2	18	3	0	0	4	15	3	29	3	9	1	5	4	1	2	1	2	4	14	1	2
PF3D7_1255100	8	2	3	14	3	1	4	0	0	4	3	14	4	10	3	8	14	2	21	2	5	0	0	8	1	5	14	4	12	5	1	0	7	18	8	32	7	12	2	8	4	0	1	5	1	6	1	3	0
PF3D7_1255200	39	19	7	29	23	5	13	5	7	16	44	110	67	149	15	56	85	15	156	35	45	24	14	80	11	36	49	8	40	10	8	5	21	33	33	185	46	25	13	43	34	21	11	38	8	99	25	7	8
PF3D7_1000100	39	17	16	26	25	11	11	6	4	19	40	113	48	132	15	56	76	11	150	47	45	17	10	92	10	27	54	10	36	18	10	8	27	33	34	196	37	29	10	54	28	25	11	33	7	90	27	10	8
PF3D7_1002100	8	0	2	3	4	1	0	0	0	2	12	60	1	29	0	3	16	1	53	6	15	0	3	21	0	3	11	1	8	5	1	1	11	23	12	60	18	15	3	16	13	0	0	15	2	25	32	4	0
PF3D7_1015300	5	1	0	4	7	0	3	0	0	1	4	64	2	31	2	11	7	2	36	2	12	0	1	9	3	16	21	1	19	2	0	0	1	24	5	49	8	7	2	18	13	1	0	8	0	10	13	2	1
PF3D7_1016400	5	3	0	4	17	4	1	0	0	3	5	45	4	35	3	13	9	1	38	3	12	0	2	10	1	10	28	4	20	2	2	1	6	46	5	53	10	18	5	27	8	0	0	9	2	13	5	3	0
PF3D7_1027300	5	4	0	7	1	0	0	0	0	0	20	34	6	15	1	1	9	0	34	4	15	0	0	12	1	4	2	0	4	2	1	0	6	13	3	78	16	3	0	6	5	0	0	2	5	6	5	6	0
PF3D7_1031000	1	0	1	3	1	0	0	0	0	0	1	20	1	12	5	18	3	1	12	0	8	1	0	3	0	1	10	0	6	2	0	1	5	6	3	22	2	5	2	9	2	2	0	1	4	2	6	1	0
PF3D7_1035300	7	2	1	10	5	1	1	0	0	0	17	104	8	72	0	1	57	3	251	12	7	0	1	20	5	45	45	4	45	10	0	0	13	34	3	90	10	2	5	25	43	4	0	31	5	27	31	6	5
PF3D7_1037500	8	2	1	11	14	1	3	0	1	4	5	56	3	39	1	16	12	8	55	4	6	1	4	10	2	15	39	2	34	3	0	1	3	53	5	62	6	23	2	20	12	1	2	12	1	13	20	0	3
PF3D7_1040700	11	2	2	15	4	3	3	0	0	6	4	8	6	13	3	7	15	3	20	3	3	2	2	9	1	7	14	3	19	3	2	1	1	21	7	31	4	9	2	6	4	0	1	3	1	6	10	4	0
PF3D7_0413500	2	1	1	7	13	0	1	0	0	2	1	22	1	15	0	5	7	0	15	3	3	0	1	6	2	4	10	1	10	1	1	0	2	17	2	34	4	2	2	16	3	2	0	6	0	6	5	2	0
PF3D7_0416800	8	0	0	6	12	2	1	0	0	0	0	8	1	12	0	1	4	0	12	0	7	0	0	4	3	6	5	0	6	1	0	0	1	19	1	9	0	6	1	12	2	1	0	2	0	4	5	0	1
PF3D7_0420900	36	14	3	22	27	7	15	6	4	19	45	123	53	134	14	53	61	10	161	48	42	16	12	79	9	35	53	9	36	18	9	5	25	42	30	223	44	24	15	52	27	29	7	35	7	80	26	8	5
PF3D7_0421500	6	2	0	9	3	2	2	1	0	2	2	19	4	7	6	4	5	3	21	5	2	0	0	12	1	5	16	1	14	3	1	0	5	14	8	26	11	6	1	9	5	0	0	3	2	2	5	2	1
PF3D7_0424200	14	0	0	8	14	4	5	0	1	3	49	239	13	79	2	7	120	4	123	6	8	2	3	4	11	50	116	32	79	23	4	2	19	66	8	164	24	26	14	41	8	1	1	10	6	16	27	11	3
PF3D7_1400300	12	2	1	21	4	1	4	1	1	5	0	13	4	12	2	6	8	3	17	4	8	2	2	11	0	2	16	2	16	3	1	2	2	12	6	32	7	10	2	5	1	0	1	1	2	4	10	1	0
PF3D7_1401400	3	6	0	4	1	0	0	0	0	0	3	6	0	3	0	0	0	0	5	1	5	0	0	5	0	0	2	1	2	0	0	0	2	6	1	10	5	1	3	2	4	0	0	1	0	0	1	0	0
PF3D7_1404600.1	6	3	1	9	16	6	3	1	0	0	16	64	10	30	2	9	9	3	58	10	13	0	2	3	3	10	61	10	41	6	2	5	16	47	18	82	25	24	15	58	5	1	1	5	7	11	19	7	3
PF3D7_1407000	16	3	1	21	18	0	1	1	0	4	10	113	1	69	4	39	28	2	75	4	42	6	7	32	2	38	70	6	59	6	0	0	9	72	4	108	10	11	5	50	15	2	0	13	1	26	43	4	6
PF3D7_1407900	6	3	1	10	5	0	1	0	0	0	4	29	3	24	0	4	13	1	21	0	11	1	0	16	4	4	17	1	14	2	0	0	5	28	5	38	3	8	13	25	11	0	0	4	3	6	9	2	0
PF3D7_1411200	5	1	0	3	12	6	3	1	0	3	13	84	7	37	2	8	10	4	40	4	10	1	3	7	4	9	26	4	33	7	1	5	10	33	9	79	13	5	7	46	8	1	1	6	3	28	8	4	2
PF3D7_1422500	8	1	1	4	9	0	2	1	2	0	8	28	4	15	5	9	17	1	27	5	1	0	2	7	2	9	32	8	20	7	4	3	4	37	13	35	6	16	6	26	4	1	0	7	1	5	11	6	2
PF3D7_1426200	7	2	0	5	10	1	2	0	0	0	6	25	4	24	0	8	5	0	29	5	9	0	0	7	0	14	23	3	10	2	1	0	5	19	4	33	9	9	1	23	3	0	2	2	2	3	6	1	1
PF3D7_1436600	14	2	0	21	29	3	2	0	1	4	13	40	6	56	1	15	29	2	57	9	24	3	5	21	1	10	31	6	40	12	0	2	6	56	9	58	13	15	8	35	13	0	1	5	1	16	9	6	0
PF3D7_1443900	8	3	1	13	14	2	3	0	0	3	12	78	5	56	0	6	31	4	77	9	15	4	1	21	1	8	40	2	37	5	4	0	4	57	8	97	9	25	2	35	13	0	1	7	5	23	19	8	4
PF3D7_1445400	4	3	0	8	27	11	6	1	0	3	8	91	15	55	1	7	11	1	42	5	7	0	3	16	2	28	29	2	23	3	0	1	3	36	10	99	30	17	3	21	7	5	1	3	2	28	19	8	4
PF3D7_1446400	7	2	0	8	14	0	0	0	0	0	6	29	3	13	2	6	5	1	22	4	12	0	3	13	1	6	25	2	24	3	0	0	4	26	6	27	8	14	2	17	5	1	0	10	0	2	8	2	4
PF3D7_1449500	7	0	1	8	21	0	0	1	0	2	28	175	4	41	2	7	14	2	32	10	11	0	0	8	3	15	21	3	9	4	0	0	4	20	6	48	14	13	1	17	3	2	1	2	2	24	5	1	0
PF3D7_1449700	4	1	3	2	10	3	3	0	0	0	18	172	9	87	0	15	32	4	70	6	7	0	1	2	3	29	73	9	56	13	1	1	7	55	10	118	26	23	5	35	7	1	0	7	5	10	19	6	4
PF3D7_1452000	52	6	5	39	53	3	3	1	0	5	26	303	7	103	0	11	47	2	120	7	60	2	9	70	10	43	70	6	43	8	2	3	19	118	9	157	40	70	16	68	28	4	3	28	8	62	41	16	8
PF3D7_1454300	6	1	0	4	7	5	3	0	0	2	18	106	3	22	1	15	11	1	35	3	7	0	6	10	6	23	52	9	40	9	2	0	5	35	3	101	17	19	0	17	2	2	0	7	1	12	13	3	0
PF3D7_1456200	6	2	2	1	17	6	1	0	1	2	14	119	6	69	1	19	23	3	49	9	8	0	2	5	1	26	75	5	45	3	2	2	10	59	9	77	16	23	4	49	6	2	0	4	1	9	21	3	3
PF3D7_1457200	4	1	0	2	1	0	0	0	0	0	2	2	1	5	2	1	3	0	9	1	2	0	0	1	0	0	0	2	6	0	0	0	1	4	0	10	0	3	1	5	3	0	0	0	0	1	3	3	0
PF3D7_1463200	5	1	0	10	10	1	1	0	0	4	4	15	0	17	0	9	9	1	24	3	8	0	1	6	0	7	15	1	11	5	0	0	6	22	4	25	2	9	4	10	6	1	0	4	2	7	8	0	2
PF3D7_1466400	8	0	1	5	17	2	1	0	0	2	38	181	0	36	0	11	30	6	25	1	18	0	4	15	3	27	12	2	10	6	1	0	5	41	9	37	10	37	5	18	12	1	0	6	8	35	26	7	3
PF3D7_1470500	6	0	0	8	3	6	1	2	1	0	12	75	8	37	1	17	11	4	42	12	12	0	5	3	4	23	52	3	35	8	1	3	6	46	19	63	17	26	10	46	2	1	0	7	7	14	8	5	4
PF3D7_1475400	35	9	1	30	62	15	7	3	0	12	130	775	37	273	25	130	164	24	346	35	88	6	14	51	24	133	347	54	268	42	7	6	51	259	41	559	94	84	66	255	74	7	2	47	32	64	103	32	17
PF3D7_0900700	10	4	2	19	1	3	2	0	0	6	4	15	5	9	4	6	12	4	21	2	6	1	2	14	1	1	16	3	11	1	2	0	4	22	7	31	8	12	2	10	3	0	2	4	1	1	7	5	1
PF3D7_0902800	7	3	1	10	12	2	2	0	0	4	6	89	7	58	6	23	15	3	61	10	30	1	1	25	4	10	30	1	30	4	0	0	8	39	9	76	11	16	13	30	12	0	0	9	5	28	24	9	5
PF3D7_0905100	21	7	3	14	23	4	4	0	0	8	19	283	7	107	1	16	59	11	57	13	55	4	14	85	3	29	92	9	63	3	4	3	13	147	28	117	39	48	13	109	13	2	2	18	11	114	51	9	12
PF3D7_0905400	5	4	2	13	18	0	1	0	0	5	13	40	8	43	3	11	25	0	77	3	12	1	0	13	8	11	34	8	16	3	0	0	13	63	8	76	23	14	19	43	17	3	0	12	5	28	21	6	1
PF3D7_0905700.1	5	0	0	2	1	2	2	1	0	1	4	27	6	23	3	3	7	1	20	6	4	0	1	3	2	6	16	0	11	1	3	1	3	9	6	19	3	5	1	11	8	2	1	5	1	8	5	0	0
PF3D7_0909300	3	1	0	2	4	4	0	0	0	1	2	5	4	8	0	0	4	3	15	2	0	0	0	1	1	1	10	0	9	0	0	1	1	5	5	11	8	4	1	1	1	0	0	1	0	1	1	2	0
PF3D7_0916100	4	1	0	2	0	1	0	0	0	0	3	15	1	5	1	4	5	3	10	1	5	0	0	1	1	5	9	5	7	0	0	1	3	8	3	15	5	1	3	10	4	0	0	1	0	2	5	2	0
PF3D7_0925500	0	2	0	2	3	0	0	0	0	0	2	9	3	7	1	2	2	1	10	1	2	0	2	2	0	2	3	0	9	1	0	1	2	6	4	12	3	3	0	4	3	0	0	2	0	3	1	0	0
PF3D7_0930500	8	2	2	3	17	3	2	0	0	0	19	192	4	89	2	30	32	2	76	5	21	2	5	17	6	36	69	8	55	7	1	0	13	66	9	164	25	21	12	58	6	3	0	8	7	38	19	1	2
PF3D7_0930600	6	1	0	4	10	3	3	0	0	0	4	60	7	37	0	10	14	1	49	1	6	0	2	6	1	14	26	2	24	2	0	1	2	27	2	87	14	11	4	18	3	2	1	6	2	24	10	2	0
PF3D7_0815700	2	0	0	0	2	1	4	0	0	2	7	37	2	13	0	5	11	1	15	1	0	2	0	3	1	9	28	4	18	3	1	0	5	30	6	38	11	7	2	23	4	0	0	3	0	3	10	2	0
PF3D7_0816900	1	0	0	1	8	1	0	0	0	0	3	29	3	16	1	5	13	1	24	2	7	0	1	2	0	2	27	2	12	3	0	0	0	15	2	35	2	2	1	7	1	1	0	1	1	5	5	1	1
PF3D7_0819400	2	1	1	7	5	1	1	0	1	2	7	56	13	31	3	15	12	3	30	2	15	2	4	12	1	8	40	4	27	5	0	2	8	31	9	58	19	16	7	31	8	1	0	7	7	5	12	5	2
PF3D7_0827900	7	1	0	16	10	1	0	0	0	1	7	24	4	22	1	5	6	0	43	6	11	2	6	8	3	9	14	5	12	1	3	0	7	26	6	41	9	5	12	22	14	4	1	2	2	3	9	4	1
PF3D7_1346700	3	1	1	8	4	2	0	0	0	3	6	27	1	23	3	13	6	0	31	2	10	0	1	5	1	9	28	3	15	2	0	0	2	25	6	33	8	5	3	26	11	0	1	6	1	13	8	1	3
PF3D7_1347700	7	0	2	4	10	4	3	1	0	0	12	72	3	34	1	6	13	2	39	5	13	0	0	9	0	13	26	2	23	5	0	0	7	23	1	38	11	11	2	15	3	0	2	2	1	16	12	3	4
PF3D7_1351700	7	0	2	5	16	5	4	2	0	1	40	236	12	44	1	4	18	0	70	11	25	1	0	16	4	23	54	7	54	1	2	1	1	31	14	87	39	30	2	29	20	4	2	19	13	45	25	4	10
PF3D7_1353200	1	0	0	7	1	1	1	0	0	1	2	4	0	3	0	4	6	1	5	2	2	0	0	0	2	19	3	1	2	2	0	0	0	9	1	2	2	4	3	2	5	0	0	2	0	4	3	1	0
PF3D7_1354800	8	2	0	4	10	2	0	0	0	1	8	81	2	32	0	9	17	3	28	3	12	0	2	8	1	21	33	2	24	5	1	1	7	23	9	47	13	12	4	20	8	1	1	9	3	11	13	4	0
PF3D7_1370300	10	2	0	4	1	2	0	0	0	0	1	8	4	22	3	2	9	0	16	1	15	0	0	2	16	18	1	1	1	0	0	0	3	10	4	13	8	6	3	16	6	0	0	5	0	3	1	0	0
PF3D7_1372700	11	5	2	15	3	2	2	1	0	4	6	12	3	10	3	6	10	1	23	2	7	0	0	15	1	4	11	3	18	1	1	1	2	14	11	27	7	9	2	9	6	0	0	2	1	8	4	1	2
PF3D7_1372900	0	0	0	2	5	4	3	2	0	5	11	35	1	31	0	2	11	2	21	4	7	1	0	5	3	13	31	3	17	2	1	2	4	17	7	26	7	6	1	15	7	2	1	7	1	14	6	2	2
PF3D7_1373000	13	1	4	8	3	2	2	0	0	5	3	12	3	11	2	7	12	3	20	5	4	1	2	8	1	2	13	4	13	2	1	0	8	12	6	25	6	10	0	11	3	0	2	4	0	3	3	2	0
PF3D7_0100600	9	7	4	17	4	3	7	1	0	3	3	13	4	7	1	4	14	1	22	4	6	0	1	9	1	8	14	3	20	3	0	2	3	18	5	30	5	8	3	5	2	0	0	2	2	4	12	3	3
PF3D7_0106900	1	1	0	4	12	0	1	0	0	2	7	87	4	44	0	10	26	1	47	2	8	0	2	5	4	20	60	7	22	5	0	2	8	33	6	107	14	11	9	31	3	1	0	5	2	12	16	5	1
PF3D7_0109100	9	0	0	13	16	5	0	1	0	2	9	96	5	50	3	19	34	2	60	1	22	1	4	16	1	32	50	8	42	7	3	1	14	53	12	68	11	9	8	50	20	4	1	14	1	19	24	6	4
mal_mito_1	5	0	0	2	2	0	1	0	0	0	1	5	0	3	0	5	3	0	10	2	3	0	1	6	1	7	24	6	10	3	0	0	0	31	0	3	0	4	4	21	2	0	0	3	0	7	12	0	0
PF3D7_0115700	47	16	8	31	33	9	6	4	4	21	35	117	56	148	16	53	69	14	153	48	38	15	10	79	10	30	63	8	35	16	7	2	20	38	33	201	56	23	11	57	34	17	12	30	9	69	18	11	2
PF3D7_0308900	32	7	1	25	45	5	1	1	0	6	15	123	8	83	1	12	46	4	88	8	21	1	6	18	1	24	69	15	45	11	1	1	12	97	12	102	18	42	6	32	39	3	2	15	11	14	18	4	8
PF3D7_0309000	2	1	0	3	4	1	1	1	0	2	19	82	6	28	4	19	11	2	25	4	10	1	0	1	4	21	35	1	26	3	4	1	4	24	2	60	4	11	4	16	4	3	0	5	1	9	8	4	3
PF3D7_0309200	18	1	1	10	24	10	2	0	1	3	48	238	18	102	2	14	28	11	119	15	19	9	2	15	6	35	83	10	55	8	1	9	7	52	14	201	61	48	7	37	9	3	2	9	6	36	25	5	5
PFC10_API0018	0	0	0	1	0	0	0	0	0	0	0	38	0	3	0	3	0	0	1	0	3	0	0	1	0	1	24	0	21	1	0	0	0	31	0	31	2	4	0	14	0	0	0	1	0	5	4	0	0
PF3D7_0312400	4	3	1	4	11	4	2	0	0	0	5	38	4	25	2	7	9	6	23	13	3	1	2	6	1	8	25	4	12	11	0	2	3	16	6	28	8	13	1	17	10	2	0	9	2	9	10	2	1
PFC10_API0027	0	0	0	0	0	0	0	0	0	1	2	7	0	1	0	1	1	0	0	0	0	0	0	0	0	0	8	0	10	0	0	0	0	10	1	13	0	1	0	8	0	0	0	0	0	0	1	0	0
PFC10_API0029	0	0	0	1	1	0	0	0	0	0	0	15	0	0	0	1	2	0	2	1	0	0	0	2	0	1	22	0	10	1	0	0	0	18	1	24	5	1	0	10	0	0	0	2	0	3	1	0	1
PFC10_API0030	1	0	0	2	6	0	0	0	0	0	0	8	0	2	0	1	2	0	3	0	2	0	1	6	0	1	10	0	2	0	0	0	0	15	0	24	3	1	0	1	4	0	0	1	0	0	3	0	0
PFC10_API0043	0	0	0	2	3	0	0	0	0	1	0	32	0	0	0	4	1	1	2	0	2	0	1	2	0	1	20	0	18	1	0	0	0	20	0	28	1	3	0	14	0	0	0	2	0	4	1	0	0
PF3D7_0315100	2	0	0	5	12	0	0	0	0	2	2	14	0	17	0	2	9	0	11	0	4	1	0	3	1	4	15	0	6	3	1	1	2	14	2	13	3	5	0	9	6	1	0	3	1	10	3	0	2
PF3D7_0324100	5	0	0	2	3	0	0	0	0	2	4	21	0	8	0	5	6	0	11	0	5	1	1	2	0	3	13	3	14	3	1	0	3	12	2	30	0	7	2	7	0	0	0	3	1	5	6	0	1
PF3D7_0324700	0	0	0	3	6	4	3	1	0	6	9	40	1	41	0	3	10	3	21	3	7	1	0	5	1	15	29	3	13	2	0	0	4	16	6	30	4	11	1	16	5	2	1	12	0	11	5	2	4
PF3D7_0600600	3	2	2	5	5	2	0	0	1	1	9	33	3	43	1	0	14	0	22	5	5	1	2	9	3	10	14	6	12	6	0	3	2	10	8	30	2	13	2	9	4	1	1	16	0	26	2	4	2
PF3D7_0601400	6	3	0	2	7	3	4	2	1	6	10	41	4	30	2	10	15	3	21	3	7	0	2	13	3	13	22	2	17	6	1	1	9	13	11	43	7	12	5	11	8	2	0	5	2	11	6	3	1
PF3D7_0602300	3	0	0	1	6	0	0	0	0	0	6	33	6	13	2	4	13	0	13	2	2	0	0	0	1	6	28	4	17	2	1	0	3	18	3	30	5	8	6	14	0	0	0	0	0	1	5	2	1
PF3D7_0602800	3	3	0	2	7	2	1	1	0	2	20	67	1	35	1	4	21	0	20	7	9	1	1	3	2	24	44	6	31	2	1	1	5	29	3	89	18	8	4	26	7	0	0	8	0	8	14	7	2
PF3D7_0610100	5	3	1	5	12	2	2	0	1	0	14	41	2	33	1	8	16	1	42	4	7	2	0	5	1	8	8	3	10	3	0	2	3	16	1	59	11	7	2	10	3	0	3	5	3	7	8	3	0
PF3D7_0833100	14	4	3	12	5	4	3	1	0	2	2	13	4	12	5	6	17	1	24	0	4	0	0	13	2	6	15	7	14	3	1	0	1	17	8	28	4	9	0	8	6	0	0	7	0	5	2	3	1
PF3D7_0712300	36	10	11	25	25	11	17	4	1	21	41	116	59	138	17	53	66	20	154	42	51	18	13	77	11	31	75	10	38	19	4	5	20	48	33	199	40	28	12	56	39	26	10	30	8	95	28	15	6
PF3D7_0712400	52	8	12	26	37	5	12	4	1	17	37	127	35	129	15	56	81	11	143	27	45	10	11	45	16	38	57	12	45	12	1	6	18	48	30	165	47	32	18	51	30	7	7	40	8	62	20	8	2
PF3D7_0712900	33	21	15	21	25	12	11	7	3	21	41	113	47	137	19	53	71	12	164	44	43	15	9	89	9	32	49	11	47	10	8	4	23	35	32	210	34	31	15	42	36	19	7	31	9	81	18	13	5
PF3D7_0714000	1	3	0	6	8	0	0	0	0	2	1	3	1	1	0	0	4	0	6	0	7	0	0	0	1	2	1	0	5	0	0	0	2	8	0	16	0	3	1	3	4	0	0	0	0	2	6	2	0
PF3D7_0714300	5	1	0	6	20	7	3	0	0	2	23	180	3	74	3	30	25	5	73	7	11	1	8	11	9	40	60	12	45	10	1	0	12	46	13	171	31	22	5	50	10	4	0	10	9	31	17	7	2
PF3D7_0717500	9	1	1	8	11	4	1	0	0	0	5	27	6	33	1	4	12	2	35	8	13	0	5	12	1	11	20	8	19	2	4	0	7	37	4	57	6	15	4	17	3	1	1	2	3	18	6	2	3
PF3D7_0730300	9	2	1	11	26	6	4	0	0	1	38	231	12	89	5	14	23	3	101	15	29	2	5	16	4	33	37	4	52	6	2	2	8	40	25	87	20	33	7	43	10	0	0	10	6	51	20	8	2
PF3D7_0731300	4	0	0	1	9	1	0	0	0	2	3	32	1	12	1	4	7	0	25	4	5	0	0	1	1	4	8	0	14	3	0	0	7	18	3	29	8	8	0	17	1	0	0	3	2	12	7	2	1
PF3D7_0731400	4	1	0	4	11	2	2	0	1	4	4	57	2	24	1	12	9	2	34	2	10	0	4	7	2	10	24	3	21	1	2	0	2	37	9	39	13	16	4	25	6	0	0	10	1	7	10	2	3
PF3D7_0731600	3	2	2	9	13	1	1	0	0	2	9	76	3	40	0	7	13	1	55	7	17	0	4	23	5	11	31	2	22	5	0	1	8	55	11	85	19	19	5	30	9	5	0	6	1	22	14	3	2
PF3D7_1101100	11	2	1	16	5	3	0	1	0	3	6	11	3	7	5	6	12	1	23	6	5	1	0	8	0	6	15	4	12	2	1	1	5	21	7	33	5	7	4	7	6	1	0	4	1	4	2	2	2
PF3D7_1101400	5	3	5	14	6	0	2	0	0	3	9	13	2	13	5	7	9	1	22	6	4	1	0	15	2	1	16	2	17	1	1	2	2	17	6	31	6	10	2	11	3	1	0	1	1	2	9	2	1
PF3D7_1102700	5	3	0	1	2	1	0	0	0	0	2	3	0	0	0	0	2	0	3	0	2	0	0	3	0	2	3	0	4	1	0	0	3	2	1	13	2	3	3	3	1	1	0	2	0	2	2	0	0
PF3D7_1102800	4	5	0	4	1	0	0	0	0	0	7	1	0	2	0	0	2	0	3	0	3	0	0	5	1	0	0	6	3	0	2	0	1	5	1	7	7	2	3	2	3	0	0	0	0	0	1	0	0
PF3D7_1103800	38	3	3	29	39	2	5	0	0	4	127	575	13	149	6	39	122	8	215	17	36	1	4	22	9	55	207	30	127	26	6	6	21	197	16	292	39	75	23	96	50	6	0	30	19	51	69	16	3
PF3D7_1105000	1	1	0	3	11	0	0	0	0	2	2	0	0	3	0	0	2	0	4	0	8	0	0	9	2	0	1	3	6	0	0	0	0	7	1	10	2	3	1	1	1	0	0	0	0	0	1	2	0
PF3D7_1110200	24	6	5	31	31	8	3	0	1	1	15	126	8	68	0	20	40	4	90	11	14	4	2	31	5	19	54	7	49	12	1	2	7	77	21	139	19	19	3	27	23	5	5	8	5	32	26	13	10
PF3D7_1113700	5	0	0	2	4	1	0	0	1	1	6	38	4	14	1	5	10	1	29	4	8	0	0	4	1	12	10	1	12	1	0	0	3	16	7	27	7	8	4	18	4	1	0	6	1	3	6	2	0
PF3D7_1113900	4	0	0	11	12	5	1	0	0	0	1	42	2	32	1	8	10	0	36	7	5	1	1	8	3	11	34	1	20	3	0	0	4	42	2	51	15	8	3	16	10	1	0	7	2	8	12	2	1
PF3D7_1116200.1	3	2	1	5	3	1	1	0	0	1	1	15	2	7	2	7	6	1	10	1	6	3	2	3	0	8	14	2	6	3	1	0	3	11	3	8	4	1	2	11	5	0	2	1	1	3	8	1	1
PF3D7_1117800	8	1	2	10	17	4	2	0	1	5	18	118	2	68	1	31	23	4	61	8	13	1	7	17	1	27	65	1	34	9	2	0	8	63	8	75	19	21	3	33	15	1	2	16	2	14	11	5	5
PF3D7_1121600	2	2	0	5	2	0	0	0	0	0	5	6	3	7	0	0	4	0	11	1	7	2	0	7	3	0	3	3	1	0	1	0	5	10	0	17	0	2	3	3	8	0	0	0	3	2	4	4	0
PF3D7_1124400	0	1	0	1	1	1	0	0	0	1	0	15	3	8	0	2	1	0	12	2	3	0	1	1	1	4	7	1	9	0	0	1	0	8	0	11	0	5	2	6	2	1	0	1	2	2	3	0	1
PF3D7_1127100	3	2	0	1	3	0	0	1	0	1	0	10	2	10	0	2	3	0	11	3	7	0	1	3	1	4	2	0	9	1	0	3	2	9	3	15	5	2	0	7	3	0	0	1	2	4	1	4	3
PF3D7_1128600	3	0	0	7	6	1	2	0	0	0	10	74	8	34	1	11	9	4	43	11	4	1	1	5	0	21	36	4	18	4	2	0	5	24	4	56	10	6	3	14	1	2	0	8	0	7	8	4	1
PF3D7_1129000	7	1	1	4	2	0	0	0	0	0	5	15	3	10	3	8	3	3	23	1	8	0	0	10	2	4	15	3	9	3	1	0	3	19	3	28	9	6	0	17	6	0	0	4	0	8	7	3	1
PF3D7_1145400	14	4	1	9	28	3	3	1	0	3	16	70	5	53	0	7	32	5	46	3	14	0	5	13	3	11	32	5	31	15	6	1	6	51	5	61	12	29	6	20	20	3	1	7	7	19	14	9	0
PF3D7_1149000	42	2	4	91	49	9	8	1	2	12	38	231	57	298	3	15	161	19	1589	129	209	4	14	39	9	31	259	7	202	22	2	1	18	165	29	324	49	52	10	97	58	4	4	25	7	62	264	14	23
PF3D7_1150000	12	5	5	14	3	0	1	0	0	4	9	13	8	5	3	7	7	3	21	1	7	0	4	13	1	4	10	4	15	3	3	1	3	18	5	28	9	6	0	15	2	1	1	1	0	6	6	4	0
PF3D7_1300800	0	1	0	2	1	1	0	1	0	4	4	26	2	22	0	3	6	2	18	2	5	0	0	4	2	4	20	4	9	2	1	2	3	11	4	14	3	8	1	6	6	2	0	2	0	11	5	1	2
PF3D7_1301700	10	0	0	7	7	1	0	0	0	1	5	22	0	4	0	2	7	1	12	1	3	0	0	4	3	2	6	3	8	1	2	0	5	15	2	24	3	6	8	13	4	0	0	1	0	5	8	2	0
PF3D7_1318800	18	1	0	10	13	2	3	0	1	2	1	36	7	43	0	10	24	3	36	9	12	0	2	6	0	15	35	4	21	5	0	0	4	42	8	59	9	14	3	33	13	1	1	9	3	8	14	0	5
PF3D7_1325000	2	1	0	2	2	1	1	0	0	1	2	5	1	6	0	1	1	0	8	0	1	1	0	3	0	0	2	1	2	1	0	0	1	3	1	2	2	2	0	3	1	0	0	0	0	1	1	0	1
PF3D7_1326800	1	0	0	1	4	1	1	0	1	0	9	78	4	25	0	6	9	2	22	2	5	0	2	3	0	11	19	4	16	4	1	1	6	22	4	38	11	8	2	26	2	0	1	2	0	13	9	0	0
PF3D7_1333000	2	2	0	4	5	0	0	0	0	1	6	26	6	12	1	1	5	2	9	3	6	0	3	5	1	0	16	0	15	1	1	0	1	15	3	20	5	2	0	10	2	0	2	7	0	5	5	1	1
PF3D7_1342800	14	1	1	14	11	1	1	0	0	3	3	37	7	24	1	10	13	0	37	2	17	0	3	17	2	12	26	4	24	4	2	1	7	32	6	37	9	19	2	18	20	1	0	9	4	5	10	2	3
PF3D7_1477700	1	0	0	6	10	5	1	0	0	0	6	28	5	20	1	2	2	1	14	6	1	0	2	3	1	8	13	4	9	1	0	0	6	14	4	21	5	7	2	8	3	1	0	2	1	8	5	3	2
PF3D7_1477900	6	1	0	6	12	0	2	1	1	4	8	72	6	42	1	13	7	0	43	6	17	5	8	11	2	13	47	0	32	5	1	3	6	43	16	74	20	18	5	30	9	1	1	8	3	19	15	3	5
PF3D7_1479800	13	4	1	22	1	1	3	0	0	6	2	17	2	9	1	4	10	1	23	4	5	2	3	8	0	2	14	3	11	2	0	2	2	16	3	28	7	8	2	8	5	1	1	3	2	1	12	0	2
PF3D7_0201000	13	3	1	15	3	1	3	1	0	7	1	15	5	10	0	6	11	1	19	2	6	0	2	8	0	1	9	3	14	2	0	2	3	17	1	29	3	11	2	8	4	1	0	2	1	2	6	2	2
PF3D7_0204500	2	4	0	4	6	1	1	0	0	3	1	44	3	17	1	11	12	1	22	5	8	1	0	8	0	10	19	8	18	7	0	0	8	29	2	29	4	4	2	21	3	0	0	4	2	4	6	5	4
PF3D7_0206900.1	2	2	0	0	6	0	0	0	0	1	2	43	2	13	1	7	5	1	23	6	6	0	0	6	0	5	11	1	8	3	0	0	3	12	5	15	3	6	2	8	5	0	0	5	3	7	8	1	1
PF3D7_0208900	12	0	0	17	31	10	4	0	0	9	26	223	7	145	6	51	54	3	157	19	37	2	12	31	6	48	153	20	99	19	4	2	23	121	15	248	33	30	18	128	40	5	1	34	11	43	70	8	9
PF3D7_0211200	2	1	0	7	2	0	2	0	0	0	6	36	1	11	0	5	8	0	8	1	5	0	0	2	0	2	16	0	10	2	0	0	3	12	0	19	3	2	2	5	1	0	0	0	1	8	7	0	0
PF3D7_0220000	18	4	1	51	8	1	1	1	0	0	10	94	16	85	1	2	30	2	303	29	11	1	3	12	4	7	57	23	36	3	1	0	9	77	11	124	22	22	4	31	32	0	4	2	3	80	21	2	1
PF3D7_1202400	0	2	1	0	6	2	2	0	0	1	1	16	2	12	2	4	4	2	9	3	6	0	5	8	1	5	12	1	8	2	0	0	2	7	5	16	3	6	1	17	3	2	0	5	0	2	4	1	1
PF3D7_1210900	8	3	0	3	5	2	2	0	0	3	7	21	1	7	2	8	7	2	10	5	4	0	4	2	0	8	31	6	28	4	0	0	11	28	6	25	6	8	5	49	8	1	0	1	1	3	3	7	3
PF3D7_1220400	4	0	0	2	13	1	0	0	0	0	11	59	5	34	1	10	12	1	36	6	0	0	2	1	1	8	17	0	21	0	1	0	4	19	2	71	19	12	3	16	4	0	0	2	2	15	15	5	2
PF3D7_1221400	4	1	0	7	8	1	2	1	0	2	11	48	4	12	2	3	25	1	36	6	8	0	3	3	2	12	23	3	17	5	0	0	3	16	5	37	9	19	3	11	23	10	2	21	4	3	7	2	1
PF3D7_1239500	13	4	1	13	20	6	1	0	0	7	16	122	5	56	3	6	21	0	61	5	24	1	5	9	2	14	42	7	42	4	3	5	6	52	10	99	21	18	4	37	5	0	1	10	4	23	23	5	5
PF3D7_0611100	2	0	1	1	1	0	0	0	0	0	1	1	0	4	0	1	0	0	8	0	4	0	1	2	0	1	5	2	2	1	0	0	0	5	0	7	1	2	1	7	1	0	1	0	0	1	2	1	1
PF3D7_0612800	3	0	0	1	6	1	0	0	0	2	4	57	1	26	1	12	5	0	17	1	6	0	2	5	1	9	14	4	24	1	1	0	2	20	3	25	2	7	6	25	12	0	0	3	3	5	4	1	1
PF3D7_0623000	2	3	1	8	14	1	2	0	0	0	6	50	2	30	1	11	13	1	28	2	16	3	10	5	0	9	23	3	26	3	0	0	3	21	7	39	5	14	2	19	9	2	0	11	3	10	14	2	1
PF3D7_0628200	21	2	3	23	75	20	18	1	3	10	64	433	38	221	2	26	37	8	150	32	47	1	5	49	6	55	137	8	104	10	2	7	18	143	38	304	79	84	12	107	26	4	2	31	8	97	35	15	8
PF3D7_0628300	5	3	0	7	4	0	0	1	0	0	6	12	1	11	5	7	10	0	5	0	12	1	3	1	3	2	14	16	17	1	4	0	11	26	5	28	8	9	12	21	7	1	0	2	5	3	8	8	0
PF3D7_0629300	6	1	0	4	12	6	1	1	0	7	20	57	4	65	0	6	65	0	50	14	45	0	3	16	2	10	32	0	29	3	0	1	4	39	10	49	20	5	6	23	5	2	11	9	3	24	6	3	12
PF3D7_0500900	6	1	1	9	15	4	2	1	0	2	4	53	1	34	1	10	6	5	39	3	5	1	3	11	0	17	32	1	13	2	1	0	8	46	8	57	6	11	2	28	10	2	0	5	0	17	10	4	1
PF3D7_0507500	14	3	0	13	10	4	2	1	0	5	6	69	2	50	1	9	8	0	40	7	13	0	3	17	0	20	31	4	20	5	4	1	5	33	6	49	11	13	4	19	5	4	2	6	4	32	18	7	2
PF3D7_0509400	30	5	2	32	53	10	3	0	0	6	40	341	24	213	4	47	68	8	185	24	35	1	6	49	10	66	119	8	105	13	1	1	23	177	27	270	42	69	19	119	25	5	3	20	10	83	68	11	8
PF3D7_0516800	22	4	1	13	38	8	4	0	0	4	69	475	18	181	6	33	58	10	131	22	37	3	12	33	3	51	109	8	67	16	1	7	10	73	19	196	43	63	9	31	21	1	0	17	13	60	44	10	7
PF3D7_0518400	2	0	1	4	5	1	0	0	0	0	5	22	2	8	1	3	5	1	7	3	4	0	2	2	1	4	17	0	8	1	2	0	1	17	0	21	2	6	2	9	4	0	1	1	0	2	7	0	0
PF3D7_0524000	33	5	3	21	13	2	4	0	0	6	10	73	8	68	2	23	34	3	85	9	15	0	0	18	1	22	43	8	59	8	3	0	6	105	19	68	15	27	5	28	17	0	1	7	4	23	29	9	3
PF3D7_0532900	9	4	1	11	7	2	3	2	0	3	7	14	2	9	2	6	10	3	20	2	2	0	3	9	2	3	12	5	10	2	0	0	4	17	5	17	6	8	2	6	3	1	0	0	0	4	9	0	2
PF3D7_0402300	12	3	2	15	26	6	1	1	0	2	73	348	29	165	1	11	195	12	230	18	15	0	0	9	15	77	241	30	127	29	10	4	34	145	12	363	50	51	14	65	8	1	1	4	5	25	37	15	5
PF3D7_0404700	7	1	0	5	16	3	2	0	0	1	16	156	5	89	1	12	23	3	40	14	19	0	3	22	4	11	57	4	27	1	2	1	6	40	7	84	20	13	7	27	4	1	0	6	1	23	15	1	3
PF3D7_0405400	49	3	5	33	82	12	18	0	1	18	42	287	37	163	4	28	86	31	133	26	41	2	14	73	13	80	146	13	69	12	4	2	13	205	50	204	62	87	14	113	85	10	9	43	11	72	54	18	18
PF3D7_0405900	12	0	0	8	7	0	1	0	0	0	15	107	9	44	3	14	18	2	70	2	10	2	3	9	2	23	37	5	18	5	2	1	8	25	7	81	11	11	9	21	5	1	0	6	4	7	17	2	1
PF3D7_0410400	3	1	0	2	7	0	0	0	1	1	8	21	2	20	1	6	9	1	12	1	4	2	2	8	1	8	18	4	27	2	0	0	4	17	1	23	8	5	1	7	2	2	1	6	1	6	9	3	1
PF3D7_1243000	4	0	0	3	5	2	0	0	0	0	5	25	3	17	0	3	20	2	28	0	3	0	0	0	2	2	15	2	8	1	0	0	9	22	5	37	2	8	2	7	0	0	0	2	2	5	9	3	0
PF3D7_1246400	3	2	0	4	1	1	1	0	0	0	4	11	3	14	1	4	8	0	25	1	3	0	1	5	1	1	6	1	6	0	0	0	4	11	3	9	5	3	2	7	6	0	0	2	1	6	5	2	0
PF3D7_1247800	4	0	0	8	17	4	3	1	0	0	13	51	8	25	3	11	20	1	35	4	22	1	5	10	1	15	21	4	21	3	2	3	4	16	8	42	11	15	7	19	9	2	1	9	2	9	9	2	0
PF3D7_1250100	17	3	3	21	42	20	16	1	0	12	32	257	39	187	1	8	96	15	260	45	27	7	7	22	54	150	173	23	73	23	8	9	20	199	47	243	44	42	28	151	32	1	8	54	8	42	26	17	5
PF3D7_1252100	32	8	0	22	66	2	4	0	0	6	39	164	10	103	2	15	70	5	133	6	29	1	1	30	15	37	91	18	81	14	7	0	29	155	17	211	32	45	52	102	43	4	0	8	4	44	45	14	2
PF3D7_1000200	8	6	3	21	2	3	4	1	1	4	6	15	3	12	4	6	9	2	23	2	6	1	5	6	3	3	8	4	19	2	1	0	2	20	7	29	4	9	0	13	3	1	2	8	0	4	9	2	0
PF3D7_1001000	0	0	1	1	6	0	0	0	1	2	3	21	1	14	0	4	9	0	16	1	2	0	0	0	0	4	11	1	3	1	0	0	3	15	3	26	5	4	4	7	1	0	0	0	1	4	7	0	2
PF3D7_1003600	6	2	0	5	7	0	0	1	0	0	6	17	1	9	2	1	18	1	25	4	4	0	0	1	2	3	4	2	20	0	0	0	0	7	1	28	3	3	4	5	6	1	0	4	3	8	6	2	0
PF3D7_1010300	3	1	0	1	4	0	0	0	0	1	2	8	0	1	0	1	0	0	3	0	5	2	0	2	0	1	5	0	5	3	1	0	1	5	2	17	3	2	1	6	2	0	0	0	1	2	1	0	1
PF3D7_1013500	13	2	1	6	17	3	3	0	0	1	22	186	9	82	7	23	37	3	73	14	19	3	1	11	3	27	76	7	46	10	1	1	11	89	11	149	22	26	11	51	13	2	0	7	3	33	24	13	2
PF3D7_1014200	14	2	1	12	17	9	1	0	0	2	10	74	5	46	2	26	10	1	31	5	11	1	7	8	1	23	39	3	26	3	1	3	10	37	5	87	14	16	6	37	11	3	0	12	1	21	25	6	5
PF3D7_1019900	2	0	0	1	3	0	1	0	0	3	3	6	1	3	0	3	3	0	8	3	4	0	0	1	0	3	6	0	2	1	0	0	2	7	2	8	2	7	2	4	1	1	0	4	0	4	0	1	1
PF3D7_1020800	10	2	1	1	6	4	1	0	0	3	12	54	8	37	1	6	7	2	43	12	15	3	1	7	1	8	35	7	18	7	2	3	2	36	8	62	21	19	5	18	9	2	0	4	2	14	10	3	0
PF3D7_1032100	7	6	0	5	9	6	1	1	0	4	64	256	12	50	0	6	18	2	63	14	10	2	4	13	12	24	54	7	50	3	2	2	11	40	12	86	30	47	0	14	4	1	1	6	7	49	9	3	1
PF3D7_1032800	1	0	0	1	2	0	2	0	0	1	8	29	1	8	1	5	7	2	24	9	1	0	0	2	0	7	21	4	14	5	3	0	5	31	9	35	4	5	1	3	2	0	1	3	1	3	4	2	1
PF3D7_1033600	22	2	2	12	18	7	5	1	0	2	15	101	5	61	1	10	36	2	91	6	5	1	2	8	1	21	32	6	34	8	5	1	10	44	5	100	19	18	3	20	15	2	0	7	1	15	16	4	3
PF3D7_1040600	11	1	1	8	1	1	2	1	1	5	0	17	2	8	1	7	13	1	17	4	6	1	2	9	2	5	14	4	11	1	0	2	5	13	4	30	3	9	4	8	5	0	1	5	1	6	9	0	2
PF3D7_0413100	44	20	16	13	26	9	16	6	5	16	47	121	77	137	19	49	89	15	143	39	51	13	16	87	13	38	63	19	32	20	8	6	25	49	28	193	44	29	16	52	52	24	5	41	8	75	25	11	6
PF3D7_0421600	3	1	0	2	5	0	6	0	2	5	10	46	5	34	2	1	9	0	25	3	3	1	0	4	3	18	19	5	16	3	2	0	3	16	6	24	6	13	2	8	13	2	0	3	1	8	4	1	3
PF3D7_0423700	2	1	0	3	1	0	0	0	0	0	4	4	2	6	0	0	4	0	7	1	2	0	1	5	1	0	4	1	1	0	3	0	2	6	1	20	1	6	1	4	2	1	0	0	4	4	5	1	0
PF3D7_1400800	15	3	2	15	1	1	4	0	1	5	3	15	3	11	1	6	10	1	16	4	4	0	2	9	0	2	13	4	19	1	1	2	4	15	7	28	6	5	2	5	4	0	0	0	2	4	6	0	0
PF3D7_1401800	9	2	0	5	10	2	1	0	0	4	3	30	5	31	0	8	16	0	27	4	7	0	3	2	1	8	25	9	10	6	1	0	7	28	0	32	5	10	8	17	2	1	0	8	1	8	6	2	3
PF3D7_1406800	8	1	2	7	9	0	0	1	0	1	2	12	3	10	2	4	9	0	12	1	12	0	1	8	0	7	8	2	6	3	1	0	3	23	3	6	0	4	2	26	5	0	0	1	1	3	3	7	1
PF3D7_1407100	7	0	0	8	14	2	3	0	0	3	4	16	1	13	0	3	3	0	14	1	29	4	3	20	1	6	5	1	5	0	1	0	2	11	1	24	6	12	2	11	5	2	1	4	1	3	3	0	1
PF3D7_1408100	6	3	0	4	5	0	1	0	0	2	8	25	2	20	0	4	7	0	27	4	10	1	0	13	3	4	12	1	15	1	1	0	5	29	4	44	3	7	11	25	10	2	0	4	0	10	11	4	1
PF3D7_1409900	8	0	0	3	16	5	3	0	0	0	15	60	10	27	2	8	20	1	18	2	7	2	3	15	1	11	34	10	27	4	4	0	1	39	0	57	14	23	7	40	8	3	2	3	4	18	13	9	0
PF3D7_1410400	13	3	0	19	17	0	1	0	0	5	15	44	6	40	3	5	14	1	63	3	9	0	1	20	3	14	27	6	21	1	4	0	13	43	3	78	8	17	11	31	15	0	0	7	3	21	29	5	1
PF3D7_1414500	21	3	4	23	39	14	4	0	1	2	50	374	18	178	4	32	61	6	163	47	24	1	7	38	16	64	117	12	92	15	4	5	14	94	18	331	87	74	10	92	16	2	5	19	10	91	40	16	5
PF3D7_1420700	12	1	0	11	16	0	2	0	0	2	16	103	14	75	1	17	36	4	123	5	10	3	1	8	3	11	29	3	27	8	1	1	12	57	3	86	12	17	11	23	9	1	1	3	2	21	22	6	5
PF3D7_1423200	4	1	0	1	8	2	0	2	0	0	9	43	5	32	1	4	9	1	36	8	16	0	2	1	1	11	8	3	16	1	1	2	1	19	5	54	15	6	7	15	6	1	0	2	1	11	7	3	3
PF3D7_1423300	8	5	1	10	20	3	3	1	1	2	24	68	11	44	2	18	25	5	63	15	18	1	8	7	9	16	57	9	26	11	3	4	11	39	16	82	15	19	14	37	9	1	0	7	6	12	10	13	3
PF3D7_1433600	2	2	0	0	2	0	1	0	0	0	2	6	1	2	1	1	3	0	2	0	2	0	1	2	0	1	9	0	7	1	0	0	1	5	1	5	1	4	0	3	2	0	0	0	2	6	3	1	0
PF3D7_1438400	16	2	5	8	26	11	3	0	0	3	56	420	11	101	5	19	48	5	74	10	11	3	7	8	9	45	85	13	87	8	0	2	12	75	25	184	38	45	10	68	23	1	0	12	4	40	35	18	7
PF3D7_1440300	1	0	0	8	11	3	3	0	0	1	15	39	6	23	2	8	4	3	23	3	5	0	2	5	3	7	36	3	19	2	1	1	5	21	5	29	15	10	4	14	4	1	2	2	1	8	13	1	1
PF3D7_1441400	3	2	0	8	9	1	2	0	0	2	4	53	6	45	1	3	13	5	35	9	12	1	1	11	2	7	14	0	24	3	1	0	6	22	6	38	3	9	8	20	7	1	1	3	6	14	3	3	1
PF3D7_1446800	1	1	0	1	7	2	1	0	0	0	4	18	1	5	2	1	3	0	13	1	1	4	1	2	2	7	11	1	6	0	2	2	0	15	3	13	5	4	1	8	3	2	1	4	1	3	4	1	2
PF3D7_1452100	1	0	0	1	4	4	0	0	0	0	6	47	0	14	2	3	12	0	17	4	1	0	0	1	2	5	25	3	12	3	1	0	3	36	3	37	8	9	2	14	5	1	1	2	2	5	8	2	0
PF3D7_1461600	11	2	2	6	10	2	1	0	0	2	5	50	11	49	0	2	17	5	57	15	8	2	1	7	1	15	22	3	24	7	0	1	1	23	5	76	22	14	4	17	17	2	0	23	0	10	12	3	2
PF3D7_1462000	1	0	0	0	1	0	1	0	0	0	3	12	1	8	0	5	4	0	5	2	2	0	1	0	0	1	10	2	8	0	0	0	2	4	2	9	3	3	0	8	2	1	0	0	0	0	3	0	0
PF3D7_1462800	8	5	0	15	6	1	0	0	0	4	11	6	6	15	4	4	8	0	14	1	15	0	0	14	6	3	0	5	14	0	1	0	7	21	1	18	8	6	4	10	12	0	0	2	1	2	9	5	0
PF3D7_1467300	8	1	2	10	7	1	0	0	0	0	6	40	3	22	2	11	12	1	24	2	6	0	1	11	0	11	42	1	18	2	0	0	2	29	6	41	13	11	5	17	6	1	1	6	0	11	8	4	2
PF3D7_0900200	10	5	0	23	1	3	4	1	0	4	3	10	4	8	5	5	14	2	24	4	5	1	2	8	2	4	19	2	15	1	0	1	5	15	9	29	12	9	1	11	3	2	0	4	3	3	6	2	2
PF3D7_0910000	9	4	0	11	15	6	3	0	0	2	24	191	12	44	4	21	27	3	60	14	8	2	0	10	7	22	64	3	45	6	1	1	9	56	11	108	13	25	11	35	2	3	1	6	4	18	25	4	2
PF3D7_0911300	19	1	3	15	50	13	8	0	1	8	78	427	13	124	14	108	72	7	114	15	51	11	8	32	9	69	176	21	147	28	3	4	31	179	28	280	49	62	36	163	36	9	3	40	10	50	66	26	11
PF3D7_0915400	28	4	0	36	28	6	5	0	0	10	9	111	2	78	0	25	36	8	71	14	35	6	3	55	3	25	44	7	53	8	0	1	7	121	22	88	18	34	5	42	32	3	0	15	5	28	36	5	3
PF3D7_0927900	2	1	0	2	11	2	0	1	0	3	2	23	2	16	0	1	5	4	12	7	7	3	2	11	3	6	21	2	14	4	1	0	0	11	7	26	7	5	3	25	4	1	1	5	2	10	5	4	4
PF3D7_0935600	6	0	1	7	13	4	2	0	0	1	14	89	7	34	0	0	20	1	39	7	17	3	3	8	1	10	25	1	11	6	0	0	2	21	9	0	0	9	2	11	5	1	0	4	2	14	14	3	2
PF3D7_0935900	24	2	2	19	8	0	1	0	0	2	8	39	9	36	0	0	68	2	93	4	12	1	1	6	5	9	9	3	4	10	0	0	5	30	5	98	12	7	0	12	19	1	0	4	2	5	17	1	3
PF3D7_0800300	50	22	21	39	41	6	14	7	2	21	57	176	65	166	23	84	88	20	199	64	56	23	18	71	13	41	76	22	56	19	6	5	41	54	41	272	65	33	15	75	60	32	15	43	7	92	42	24	5
PF3D7_0800400	11	2	1	5	2	4	1	0	1	2	4	12	4	5	3	7	13	6	25	1	7	1	2	9	0	6	12	2	16	4	1	2	3	19	4	28	4	10	1	9	6	2	1	1	2	6	2	0	1
PF3D7_0800500	14	5	1	20	3	2	5	1	0	3	8	11	7	8	6	4	10	1	19	5	8	0	2	11	1	3	18	4	14	2	2	2	3	16	8	35	5	10	0	15	5	0	0	7	0	7	2	4	2
PF3D7_0803700	6	1	0	5	15	3	1	0	2	1	4	34	3	21	2	5	18	3	25	3	9	0	1	14	0	11	21	4	17	4	0	0	2	31	2	23	1	15	3	17	5	0	3	6	2	13	9	1	0
PF3D7_0804400	5	0	0	6	15	4	1	0	1	2	13	87	6	41	0	27	16	3	28	4	10	0	2	9	1	28	29	9	29	4	0	0	3	30	6	77	14	17	7	28	15	1	0	5	0	17	10	1	2
PF3D7_0808700	42	11	10	21	23	11	14	6	2	21	40	123	72	128	16	54	63	20	182	52	49	16	12	64	11	32	49	11	42	13	6	3	19	40	30	213	62	33	19	46	28	23	8	30	5	65	18	15	3
PF3D7_0811500	3	1	1	6	11	2	1	0	0	1	10	136	4	57	2	17	16	3	59	12	6	1	2	9	2	26	61	7	34	3	2	1	3	41	11	83	14	19	7	27	8	0	1	5	4	10	20	4	2
PF3D7_0817900	4	1	0	5	3	0	1	0	0	0	1	1	2	2	0	0	7	0	9	0	1	0	0	2	0	0	4	0	0	1	0	0	0	5	2	17	7	2	0	1	5	0	0	0	1	0	2	0	0
PF3D7_0818400	1	2	1	1	7	1	1	0	0	2	3	14	1	10	0	7	4	2	8	4	5	0	0	2	0	1	16	2	8	3	0	1	3	8	2	25	5	2	0	7	3	1	1	2	0	4	1	1	1
PF3D7_0818900	17	6	0	34	26	1	0	0	0	3	16	21	6	36	3	6	24	0	52	1	21	0	0	38	2	5	5	9	33	0	0	0	3	44	0	48	6	19	11	11	23	3	0	3	2	8	13	4	1
PF3D7_0823300	13	6	2	11	27	7	2	0	0	2	42	313	12	73	1	16	25	10	77	23	20	3	6	16	4	22	53	2	43	7	1	3	11	47	17	107	29	68	8	43	15	4	0	17	4	34	15	7	6
PF3D7_0827800	12	3	1	21	57	13	7	2	4	6	55	402	28	184	6	44	23	6	128	32	17	2	11	41	5	44	103	22	67	7	4	2	17	79	14	253	52	85	4	61	24	8	1	21	9	52	19	11	4
PF3D7_0831100	12	1	1	12	49	19	4	1	1	6	14	137	14	120	4	20	37	7	236	42	26	2	2	11	5	25	110	11	70	12	0	2	9	96	45	221	49	62	8	57	10	1	2	12	7	22	17	6	7
PF3D7_1350200	0	0	0	1	1	1	0	0	0	0	2	4	0	5	0	0	5	0	7	0	2	0	1	1	0	0	9	0	2	0	0	0	1	6	1	10	3	6	0	4	0	0	0	2	0	0	0	1	0
PF3D7_1356800	21	2	3	18	57	21	5	2	0	7	91	675	34	248	7	54	105	13	259	26	59	2	8	26	6	80	203	16	113	15	6	4	22	148	46	459	118	83	13	89	27	3	0	22	9	85	70	23	14
PF3D7_1359200	4	0	0	5	4	2	1	0	0	0	8	14	5	10	0	5	9	2	25	4	6	0	0	0	0	1	16	1	6	0	2	1	1	13	3	30	10	5	3	9	3	1	0	1	0	3	6	0	0
PF3D7_1364300	13	3	0	13	21	6	1	0	1	5	5	132	6	72	3	13	30	4	70	7	11	2	3	19	0	18	41	6	52	5	2	0	5	62	9	129	16	12	5	37	13	2	2	5	4	22	27	11	5
PF3D7_1364900	1	0	0	2	3	4	2	0	0	1	6	22	1	12	0	10	11	2	16	2	10	1	0	5	0	3	23	1	14	4	2	2	7	24	6	35	5	4	3	9	7	0	0	5	3	8	9	1	2
PF3D7_1366600	11	3	1	9	8	2	0	0	0	1	14	68	7	40	1	4	11	1	31	2	14	0	3	7	2	7	20	6	21	8	2	1	9	32	2	64	6	10	5	14	5	0	0	1	3	8	11	2	1
PF3D7_1372200	29	12	0	33	1	0	0	0	0	0	6	21	5	23	0	1	1	0	2	0	10	0	0	1	35	49	1	0	0	0	0	0	3	6	2	5	1	1	1	6	0	0	0	0	1	1	2	5	0
PF3D7_0100400	16	2	3	9	3	1	1	2	0	3	3	13	1	14	4	6	14	1	26	0	5	0	0	7	1	8	15	4	16	3	1	0	3	17	11	30	5	8	1	9	2	2	0	6	0	6	8	2	0
PF3D7_0101900	9	4	5	14	4	2	3	1	1	7	1	7	6	13	1	6	9	2	20	2	6	1	2	10	0	4	12	3	13	3	0	1	2	12	5	27	8	7	3	9	4	0	0	2	3	6	7	3	2
PF3D7_0102200	11	5	0	26	25	3	1	1	0	2	21	82	5	59	2	5	37	7	176	10	19	1	3	13	7	18	23	6	27	2	0	0	13	41	14	65	14	19	8	21	20	5	1	5	3	19	20	7	0
PF3D7_0104800	11	1	2	11	8	1	2	0	0	0	9	46	4	22	2	11	5	2	15	1	14	0	1	10	0	11	34	5	26	2	3	2	8	45	6	34	6	10	9	30	9	1	0	10	3	21	9	5	2
PF3D7_0113100	8	0	4	2	31	9	4	0	0	2	17	108	14	110	2	14	26	3	186	27	13	4	3	13	5	28	99	8	60	7	0	1	7	63	23	191	43	47	4	52	11	2	0	9	7	19	11	3	0
PF3D7_0113600	11	0	4	10	54	20	5	2	1	10	16	136	23	151	1	29	46	7	161	34	31	0	7	39	6	38	90	6	59	6	1	1	13	65	18	207	38	41	11	53	16	2	4	26	4	50	29	12	9
PF3D7_0113700	5	1	0	4	10	3	2	0	0	0	5	25	6	22	3	5	7	1	18	8	13	0	5	4	0	8	18	0	11	1	0	0	2	21	6	32	12	6	2	24	2	2	1	6	2	9	12	3	0
PF3D7_0113900	3	1	0	4	4	1	0	1	0	1	3	15	0	9	3	2	9	0	12	2	3	0	0	4	1	6	11	1	11	6	0	2	7	11	3	19	4	6	4	10	1	2	0	1	0	6	9	4	1
PF3D7_0114100	4	0	0	1	3	0	0	0	0	2	5	19	2	7	0	4	8	0	8	0	3	1	1	1	0	4	13	3	12	3	1	0	5	13	3	28	2	8	2	11	1	0	0	3	0	4	6	0	1
PF3D7_0115000	24	2	3	8	52	19	2	0	0	4	17	121	12	128	3	17	30	5	216	42	26	2	3	12	4	31	115	7	68	8	0	2	4	92	47	222	46	68	3	57	16	2	3	16	6	48	18	8	5
PF3D7_0115600	12	3	2	20	4	2	2	1	0	3	1	16	5	12	5	4	15	2	18	3	4	2	3	8	1	5	15	4	17	4	2	1	4	12	9	28	8	10	3	11	5	1	1	6	1	3	7	2	1
PF3D7_0303600	3	0	1	3	1	0	0	1	0	1	5	17	0	10	1	3	7	0	5	1	2	0	0	0	0	1	10	2	3	3	0	0	0	11	1	15	4	3	1	15	2	2	0	5	1	0	2	3	0
PFC10_API0019	0	0	0	0	0	0	0	0	0	0	0	26	0	0	0	1	1	0	0	0	0	0	0	1	0	0	14	0	10	1	0	0	0	16	1	17	0	2	1	9	0	1	0	0	0	1	3	0	0
PFC10_API0022	0	0	0	0	0	0	0	0	0	0	2	23	1	1	0	1	4	0	1	0	0	0	0	0	0	1	14	0	10	1	0	0	0	14	1	21	1	1	0	9	0	0	0	0	0	1	3	0	0
PF3D7_0313100	12	7	1	14	10	4	0	0	0	3	19	84	7	33	1	4	22	6	61	12	11	2	6	8	2	9	25	8	27	6	2	2	7	38	20	90	23	19	11	29	2	1	1	2	5	7	12	4	4
PFC10_API0042	0	0	0	0	0	0	0	0	0	0	0	12	0	1	0	2	0	0	1	0	0	0	0	0	0	0	7	0	9	0	0	0	0	7	0	15	0	1	0	6	0	0	0	0	0	0	0	0	0
PF3D7_0320400	32	5	6	23	47	8	7	4	0	18	52	290	24	149	3	41	49	8	165	45	51	9	9	37	13	72	201	32	104	12	1	2	19	167	60	194	67	75	25	107	42	10	4	36	6	71	56	10	9
PF3D7_0320700	1	1	0	2	2	0	3	0	0	1	6	9	2	3	1	1	4	1	9	3	2	2	0	1	0	2	9	1	6	2	0	1	2	7	8	15	1	5	1	14	1	0	0	1	4	2	4	1	2
PF3D7_0322000	2	0	0	3	8	1	0	0	0	0	3	10	1	7	1	4	4	0	10	0	13	0	0	6	0	4	7	2	5	0	0	0	0	7	1	9	2	6	3	9	3	0	0	3	0	5	6	0	0
PF3D7_0324800	11	5	1	15	4	1	1	1	0	3	3	14	3	10	3	7	15	0	19	5	3	1	0	14	1	3	13	5	13	2	4	0	3	15	9	28	8	11	1	8	4	0	0	7	1	5	10	2	2
PF3D7_0605300	7	3	1	6	12	2	0	0	0	0	3	14	2	16	3	10	10	3	16	6	7	2	2	7	4	17	15	2	6	3	1	0	2	17	8	28	8	6	4	22	6	3	0	5	5	6	7	2	0
PF3D7_0609400	6	2	0	11	22	3	2	0	0	3	3	56	5	32	0	10	14	0	31	11	12	0	2	11	0	12	42	3	19	2	1	0	4	34	2	65	12	12	0	33	4	1	0	3	2	10	9	4	5
PF3D7_0707300	5	2	0	4	4	0	0	0	0	0	18	81	14	90	0	1	29	0	153	20	11	0	0	5	1	10	19	1	14	4	4	2	5	21	6	94	14	31	12	19	5	0	0	1	12	14	11	8	0
PF3D7_0711000	17	2	3	28	34	2	2	0	0	3	14	151	5	69	1	12	23	5	80	8	18	1	7	20	4	25	52	5	45	8	1	0	12	66	12	131	19	25	7	40	17	5	3	16	1	37	19	4	1
PF3D7_0718100	20	0	6	13	50	6	10	1	0	7	84	385	26	128	9	57	57	12	172	29	16	1	4	28	8	65	115	17	107	11	2	2	18	130	29	255	47	94	15	73	29	2	3	13	13	58	66	9	15
PF3D7_1100500	9	0	1	12	1	0	3	1	0	3	4	11	2	11	0	11	9	0	16	4	4	0	0	7	2	5	17	2	18	4	1	1	7	19	2	33	4	7	2	8	6	1	0	5	2	2	9	1	0
PF3D7_1104200	20	1	0	16	34	7	9	1	0	5	21	160	6	104	1	9	38	8	105	20	13	3	5	31	3	24	41	10	54	7	1	1	9	91	20	119	46	41	9	44	13	3	2	8	0	38	21	3	7
PF3D7_1105100	2	1	0	5	7	0	0	0	0	1	1	1	1	4	1	0	2	0	5	0	5	0	0	2	2	0	1	2	3	0	0	0	2	5	1	17	2	3	3	1	4	0	0	0	1	0	7	2	0
PF3D7_1105600	8	2	1	5	14	1	0	0	0	1	19	82	6	43	1	8	15	7	31	6	8	0	0	20	0	17	41	10	28	6	1	0	3	41	6	50	23	15	7	31	10	0	1	6	5	17	14	3	5
PF3D7_1107000	0	2	0	2	7	2	4	1	0	1	0	7	1	3	0	4	7	0	7	0	10	3	0	7	0	1	4	0	3	0	0	0	0	4	2	7	1	7	1	4	1	0	1	0	0	2	2	1	0
PF3D7_1108300	0	0	0	2	1	0	0	0	0	0	2	7	1	7	2	2	5	0	4	1	0	0	0	0	1	4	6	1	7	2	0	0	0	5	0	17	2	1	3	2	1	1	0	1	0	1	2	0	0
PF3D7_1123100	28	4	3	18	29	9	6	1	0	3	39	284	12	175	2	38	57	19	209	32	22	2	8	34	8	35	99	5	61	10	2	1	8	96	22	254	83	29	7	69	21	4	0	10	9	57	41	6	6
PF3D7_1124500	4	4	0	10	11	1	3	0	0	1	8	73	6	25	0	7	22	0	41	4	11	1	4	13	2	12	27	4	19	4	0	2	8	30	1	55	9	14	7	19	6	1	1	5	2	13	11	3	0
PF3D7_1132900	1	0	1	0	2	1	0	0	0	0	4	23	0	10	0	5	6	0	21	1	7	0	3	1	0	4	15	0	12	1	0	0	3	2	2	21	3	8	0	2	0	1	0	1	0	6	1	0	1
PF3D7_1136500.1	7	3	0	3	15	1	3	0	0	2	2	10	3	19	1	3	7	0	17	2	11	1	4	6	1	6	10	1	11	3	1	0	5	23	3	22	11	8	2	15	4	2	0	1	1	3	9	3	0
PF3D7_1138400	55	9	6	34	103	11	15	4	3	9	81	541	23	218	11	57	98	16	213	12	56	6	9	58	7	82	193	14	136	17	7	3	33	236	36	362	58	75	32	209	34	8	1	26	13	100	111	24	8
PF3D7_1147000	12	3	3	10	28	7	2	1	0	2	128	703	33	129	10	38	111	11	127	15	14	1	3	11	14	86	149	23	108	19	2	4	14	89	13	197	36	65	10	56	36	4	3	20	11	58	60	14	0
PF3D7_1150400	62	20	19	29	40	15	18	10	2	28	44	191	63	196	14	85	89	20	213	70	53	14	20	84	9	54	76	23	60	15	6	6	31	71	37	279	82	37	16	87	86	13	12	61	9	78	40	14	8
PF3D7_1300300	56	14	7	32	53	18	17	5	5	28	52	200	55	219	15	108	98	21	249	66	79	19	18	75	13	47	92	23	62	20	11	10	28	81	40	311	83	50	15	93	67	27	6	56	15	85	41	22	10
PF3D7_1301000	12	3	0	18	1	1	3	0	0	4	4	16	4	10	5	12	12	1	23	1	9	0	2	4	2	5	12	0	20	3	0	3	5	15	10	41	8	9	1	10	2	3	1	1	0	6	6	1	0
PF3D7_1302100	3	3	0	3	8	2	0	1	0	4	5	6	7	16	0	2	6	0	11	4	1	0	1	0	2	5	5	5	11	0	2	0	3	4	4	7	14	4	0	7	2	2	0	5	2	5	1	0	0
PF3D7_1303200.1	3	0	0	2	6	2	1	0	0	0	8	14	1	6	0	0	5	1	14	4	2	1	0	2	0	4	18	1	10	1	0	1	6	8	3	9	4	7	2	15	2	1	0	1	0	3	5	2	0
PF3D7_1303500	15	6	3	26	58	10	5	0	1	8	25	241	18	144	3	32	23	8	85	16	27	1	8	34	6	40	76	13	62	12	1	4	12	97	30	168	40	44	16	85	12	1	2	17	8	52	26	5	7
PF3D7_1310600	6	1	0	5	2	1	1	2	0	2	2	14	4	3	1	5	8	0	11	2	5	0	1	6	0	5	4	1	8	0	0	1	0	13	1	15	3	6	0	8	1	1	0	3	1	3	8	3	0
PF3D7_1312000	9	1	0	5	4	1	1	0	0	0	2	30	2	19	2	5	8	0	22	1	11	1	2	6	1	5	22	0	15	1	0	0	7	30	4	39	6	15	4	11	8	1	1	1	1	5	8	3	2
PF3D7_1320000	13	0	0	15	19	0	1	0	0	4	11	131	9	76	0	26	23	2	70	6	15	1	2	21	4	41	63	2	42	10	0	0	4	82	3	112	12	20	9	62	25	1	1	6	3	27	34	3	6
PF3D7_1320400	2	0	0	1	9	5	2	0	0	1	5	44	4	10	2	9	5	2	11	1	5	0	0	5	2	5	22	1	14	4	1	0	2	20	5	41	5	5	4	21	1	1	3	3	2	6	4	0	2
PF3D7_1320500	0	2	0	4	4	1	0	0	0	0	0	31	1	8	0	1	9	2	18	5	2	0	2	1	2	3	6	2	6	1	0	2	0	10	1	26	4	8	0	5	1	0	1	0	1	4	2	3	1
PF3D7_1336400	1	1	0	4	4	0	0	0	0	2	12	21	3	18	0	3	8	2	22	3	1	0	0	1	0	4	12	2	13	3	1	0	2	13	2	30	13	9	1	8	1	2	1	2	3	4	3	2	0
PF3D7_1345700	9	2	1	15	10	0	3	0	0	0	7	21	1	28	1	10	19	1	27	2	10	0	1	13	1	8	19	6	16	6	0	0	4	25	3	43	11	10	0	20	7	1	0	7	1	5	8	1	1
PF3D7_1477800	3	0	0	1	4	0	0	0	0	0	1	6	0	5	0	2	3	1	9	0	1	0	1	1	0	1	4	1	2	0	0	0	1	4	1	6	3	1	0	3	2	1	0	1	2	1	0	1	0
PF3D7_1479400	9	5	3	17	2	1	6	1	1	6	2	10	4	8	1	3	9	2	20	6	6	0	2	11	1	6	13	5	18	2	0	1	3	17	5	30	8	8	3	7	3	0	0	2	1	5	13	2	2
PF3D7_1479700	7	4	4	16	3	1	4	0	0	4	0	11	3	11	3	7	14	2	22	3	5	0	1	9	2	6	9	2	17	1	0	0	7	18	6	26	6	10	1	9	3	2	1	4	0	11	7	4	2
PF3D7_0208000	8	2	1	6	21	1	0	0	0	3	16	105	5	60	5	22	15	2	59	8	16	2	2	14	1	24	53	6	32	4	2	1	6	38	18	99	16	14	6	30	10	1	0	11	3	24	26	3	1
PF3D7_0210000	0	0	0	1	0	2	0	0	0	0	2	5	0	2	1	2	1	0	3	1	3	0	0	3	1	0	6	0	5	1	0	0	1	1	1	4	2	2	1	6	2	1	0	1	1	0	0	0	0
PF3D7_0213400	1	1	0	3	8	3	0	1	0	0	5	27	3	21	0	8	3	0	19	7	3	1	1	3	2	2	20	3	11	2	1	1	5	12	11	32	12	6	6	15	1	1	0	6	1	5	12	1	2
PF3D7_0215000	8	3	0	6	13	2	1	1	0	0	7	59	7	66	1	6	21	2	70	4	25	2	3	23	1	18	42	6	33	9	2	1	8	45	10	78	17	13	3	36	10	2	0	11	4	17	22	2	5
PF3D7_0217500	9	1	2	6	8	4	1	1	0	2	6	35	5	32	0	11	9	3	31	16	11	5	6	11	1	9	23	4	17	3	1	0	6	29	9	51	18	11	6	22	2	0	0	4	2	13	9	4	2
PF3D7_0218500	1	0	0	1	5	2	0	0	0	2	2	7	2	5	0	3	0	1	6	1	2	0	3	0	1	0	4	1	4	2	0	0	0	10	0	12	1	1	0	2	0	1	0	2	0	2	2	0	0
PF3D7_0223400	9	5	1	12	4	2	2	1	0	2	5	14	2	13	4	6	13	0	13	1	5	1	1	12	1	6	17	2	11	0	1	1	3	17	11	24	7	7	1	8	5	3	0	4	2	4	4	1	1
PF3D7_0223500	39	16	8	21	19	11	16	5	4	13	39	108	45	136	19	50	58	11	163	49	40	26	14	76	5	34	54	9	42	16	8	7	25	43	31	209	50	25	16	47	29	17	14	27	10	75	25	8	3
PF3D7_1211600	21	2	1	18	49	11	6	0	0	6	55	436	12	184	7	44	72	12	169	29	35	4	4	29	7	66	147	18	107	13	2	3	14	148	24	354	69	60	19	94	23	1	0	13	7	67	59	13	8
PF3D7_1211900	33	2	1	37	28	3	1	0	0	2	10	91	8	65	2	24	29	2	72	5	33	2	1	39	3	8	39	4	57	2	0	0	11	83	24	91	13	29	6	36	26	2	2	19	5	23	29	6	1
PF3D7_1212500	4	4	1	9	21	0	2	0	0	3	1	34	0	25	2	16	17	3	29	4	9	0	2	17	1	7	32	1	31	4	2	0	7	46	12	43	2	13	3	24	11	2	0	7	2	11	11	2	1
PF3D7_1218800	2	3	1	4	6	3	0	0	0	0	3	21	2	17	1	10	8	0	12	2	12	0	1	8	0	13	24	3	11	6	0	0	1	24	3	15	4	6	5	15	7	2	0	5	1	9	10	5	1
PF3D7_1222400	10	2	0	6	21	9	3	1	0	5	78	645	15	127	9	32	90	12	118	14	11	4	5	14	19	84	113	13	80	10	1	3	11	54	16	178	46	83	9	47	25	6	0	16	11	58	38	9	8
PF3D7_1230400	6	2	1	9	8	1	0	0	0	2	2	14	1	12	0	7	3	0	6	3	10	0	0	5	0	3	9	2	7	1	0	0	2	11	7	8	6	7	1	6	3	0	0	1	1	2	4	0	0
PF3D7_1232100	14	2	0	12	16	2	2	1	1	2	12	54	9	62	0	6	13	1	51	8	16	1	3	18	1	8	44	3	33	3	0	2	7	38	10	60	16	16	3	9	8	0	0	5	4	21	10	3	0
PF3D7_1233000	8	2	2	12	18	2	0	1	0	4	13	73	5	34	2	11	28	0	52	2	21	0	5	16	1	17	45	5	49	8	1	0	3	51	2	69	8	21	5	25	5	1	0	11	1	13	12	1	1
PF3D7_1237000	6	1	1	9	12	1	2	0	0	0	9	75	10	45	0	18	17	4	47	8	6	1	0	7	1	14	56	1	21	4	1	0	3	31	9	65	18	15	6	25	4	0	0	11	2	13	4	6	3
PF3D7_0610400	6	4	0	9	13	2	1	0	0	2	1	0	1	4	0	1	8	0	6	0	2	0	0	3	2	0	1	2	6	0	0	0	3	9	0	11	2	3	2	1	6	0	0	0	0	0	4	0	0
PF3D7_0617600	6	6	0	9	6	0	0	1	0	1	6	11	5	9	4	6	7	0	16	1	4	0	0	8	0	8	16	3	7	2	3	0	3	14	7	26	7	7	1	7	6	1	0	4	2	3	6	3	2
PF3D7_0620400	6	2	1	2	7	1	2	0	0	1	6	87	4	32	1	12	16	3	50	2	6	0	1	6	1	12	14	2	23	1	3	0	2	20	8	47	4	10	3	17	5	2	0	5	1	9	14	2	0
PF3D7_0632100	15	2	2	4	7	2	0	0	0	4	4	18	6	7	4	6	15	2	20	1	4	0	0	8	0	4	14	2	20	1	3	0	2	15	6	26	4	8	2	8	3	1	0	5	1	2	10	1	0
PF3D7_0632400	11	5	5	20	4	4	1	3	0	2	4	8	4	12	5	5	12	3	22	3	5	1	1	13	2	4	17	4	18	2	0	0	5	19	5	30	6	7	1	10	3	1	0	6	2	2	8	2	1
PF3D7_0501100.1	8	0	0	4	16	3	1	0	0	0	4	23	2	26	0	3	10	0	26	3	11	0	1	12	2	4	12	1	13	1	1	2	3	17	7	31	7	4	5	27	5	2	1	7	1	10	14	1	4
PF3D7_0501600	8	0	0	9	8	1	0	1	0	4	5	31	1	21	0	5	4	0	18	2	5	0	1	6	5	6	11	0	13	0	1	1	6	27	8	25	11	8	7	24	5	0	1	3	0	9	12	0	0
PF3D7_0515300	12	5	3	5	37	13	9	1	0	5	53	239	16	166	4	46	43	5	74	16	19	3	7	29	6	52	86	14	77	15	4	4	18	88	22	270	48	45	13	82	13	1	5	17	2	37	26	17	16
PF3D7_0516600	12	3	4	7	20	6	4	0	0	3	18	226	18	109	1	21	46	8	91	6	26	1	6	25	6	28	89	8	68	7	1	2	11	55	15	178	28	34	3	46	15	1	2	12	2	38	29	5	8
PF3D7_0517600	4	1	1	0	5	1	1	0	1	0	8	30	4	9	0	4	7	1	18	2	4	0	1	2	1	6	23	1	10	1	0	0	6	16	3	27	3	9	4	7	2	0	0	5	1	4	6	2	2
PF3D7_0518500	15	4	0	22	38	5	4	0	2	2	20	132	5	80	0	7	33	15	82	14	17	0	2	21	9	27	45	4	22	9	1	0	13	41	7	93	31	22	5	24	16	1	6	16	4	21	20	5	3
PF3D7_0525900	3	3	0	4	6	2	1	0	0	0	4	12	4	15	2	6	7	1	15	7	6	0	1	4	2	2	24	1	10	0	1	1	2	13	7	28	5	11	5	7	6	2	0	5	1	4	3	0	2
PF3D7_0401300	11	1	7	20	3	6	3	0	0	3	6	6	5	17	4	5	10	6	18	2	6	1	1	9	1	7	20	1	18	3	0	0	3	15	9	34	2	8	2	10	3	0	0	2	1	7	8	3	2
PF3D7_0401400	10	3	3	7	4	2	4	0	0	1	8	16	3	8	5	4	11	2	23	1	4	1	3	9	0	6	14	2	15	4	1	0	2	16	6	30	4	10	0	10	3	2	0	2	1	3	2	1	1
PF3D7_0402400	2	0	0	0	7	4	0	0	0	3	3	28	1	19	0	2	3	0	16	4	4	0	1	1	0	2	15	0	13	0	0	0	2	10	4	21	6	1	2	13	1	0	1	2	0	5	4	1	0
PF3D7_0406400	7	1	0	3	7	0	1	0	0	1	5	18	2	11	3	3	5	0	19	5	6	0	2	4	1	10	10	2	8	0	0	0	3	13	5	22	7	6	1	10	7	1	0	2	1	1	3	0	0
PF3D7_0408600	14	2	0	26	31	1	2	0	0	6	6	67	0	48	1	10	23	1	65	3	23	1	1	29	4	31	34	6	26	7	0	2	5	57	5	58	5	21	4	43	18	1	3	10	3	19	28	3	4
PF3D7_0408700	9	5	0	16	10	1	1	0	0	3	11	72	9	52	3	18	20	3	56	5	27	0	6	14	3	11	30	7	22	3	0	0	8	35	7	58	16	14	5	24	11	4	0	10	6	35	24	8	2
PF3D7_0409600	12	5	1	12	25	4	1	0	0	2	32	198	8	60	2	14	24	4	58	12	16	2	5	11	2	31	45	9	41	7	0	1	2	33	6	88	11	41	2	31	12	2	0	11	2	34	16	6	7
PF3D7_1000300	13	2	3	18	4	2	1	1	0	7	2	17	5	11	3	5	10	1	18	1	5	0	2	10	1	3	15	1	15	4	0	0	4	18	3	30	5	8	3	5	6	1	0	3	3	4	9	0	0
PF3D7_1001200	0	0	0	4	1	0	0	0	0	0	2	9	0	4	0	1	4	0	6	3	0	0	0	1	0	0	1	1	2	1	0	0	0	4	1	10	3	1	0	3	2	0	0	2	0	2	3	0	0
PF3D7_1001900	4	0	1	2	5	0	1	0	0	1	2	32	2	13	0	3	3	0	20	0	5	1	2	3	0	2	13	1	7	1	0	0	3	17	2	25	3	15	3	20	4	0	1	3	0	9	3	2	1
PF3D7_1002200	5	1	1	3	20	5	1	0	0	3	14	98	11	45	1	3	49	1	115	5	10	1	3	8	0	16	53	8	25	3	3	1	6	47	9	107	13	33	5	20	7	3	1	3	6	17	28	5	2
PF3D7_1016300	3	27	0	26	39	0	3	1	0	13	13	52	7	71	0	2	20	2	106	1	9	0	0	12	11	10	37	0	5	1	0	0	1	37	6	70	10	14	2	14	38	0	0	1	4	12	8	6	2
PF3D7_1020900	1	2	0	7	4	4	1	0	0	4	4	8	2	11	0	1	4	0	12	1	6	0	0	5	2	2	7	1	5	1	0	0	2	14	1	9	1	4	2	7	2	0	0	1	0	2	2	2	0
PF3D7_1030100	17	7	2	21	21	4	8	3	1	9	12	97	7	76	3	16	31	6	92	9	22	1	7	18	11	35	59	10	38	4	7	4	14	69	6	129	26	24	12	34	25	1	1	15	3	38	16	13	6
PF3D7_1033100	6	1	2	18	28	5	6	1	0	5	23	186	11	89	4	33	22	5	85	17	21	5	5	18	5	35	50	8	42	8	2	1	9	57	18	95	37	31	16	62	9	0	2	13	8	45	17	3	13
PF3D7_1035400	13	0	0	24	1	0	0	0	0	0	4	32	1	17	0	1	7	2	64	4	4	1	0	5	1	3	7	2	7	0	0	0	3	18	3	41	11	4	0	6	1	0	0	1	1	7	7	2	0
PF3D7_1038400	63	0	10	31	13	11	4	1	2	5	3	42	12	82	0	1	31	5	2808	866	25	4	8	13	3	17	632	18	250	194	2	6	44	332	103	322	100	92	6	64	434	7	15	448	0	13	25	3	0
PF3D7_1039700	5	0	0	1	3	0	0	0	0	2	4	20	2	8	1	3	10	0	8	0	3	0	1	1	0	4	13	3	10	3	1	0	4	12	3	28	2	7	2	13	0	0	0	3	0	5	6	1	0
PF3D7_0413200	7	2	2	19	4	1	2	1	0	4	4	14	6	8	3	8	14	2	20	2	7	1	2	10	2	5	17	3	13	3	2	0	4	19	7	34	6	7	0	7	6	1	0	4	1	6	9	3	0
PF3D7_0416400	16	2	1	10	37	13	7	1	0	5	23	150	9	76	4	17	22	10	109	16	17	5	5	16	3	15	39	6	35	5	1	0	5	44	14	102	37	19	6	33	11	1	2	11	12	48	19	6	3
PF3D7_0417200	6	1	1	5	14	3	1	0	0	0	6	57	4	37	1	16	17	2	35	4	14	0	4	7	2	10	18	2	29	4	0	0	6	32	8	54	7	17	7	27	8	1	0	10	6	7	4	2	1
PF3D7_0422500	29	4	3	30	48	12	10	0	3	8	45	335	20	207	3	26	67	9	180	35	37	2	8	44	5	57	171	24	113	17	5	2	20	169	40	230	62	74	12	99	31	2	1	20	7	62	35	15	15
PF3D7_0422800	7	1	0	3	4	1	0	0	0	1	9	37	2	16	0	8	7	1	19	7	6	1	2	2	5	6	31	1	15	3	3	3	6	32	16	41	8	9	11	29	1	2	0	4	4	4	9	3	2
PF3D7_0424500	5	0	1	5	12	2	3	0	0	3	9	58	3	35	1	16	10	1	45	6	7	0	1	11	0	12	29	4	13	4	3	2	1	33	8	58	34	8	4	25	6	3	2	6	2	11	11	2	4
PF3D7_1400200	10	1	1	18	2	2	5	1	1	3	4	10	4	15	5	6	11	3	21	2	7	0	3	9	0	4	11	1	25	3	0	1	5	19	5	32	9	11	0	2	6	1	1	2	1	2	3	2	1
PF3D7_1400600	14	2	4	16	2	2	3	0	0	4	6	10	3	11	5	5	14	2	22	2	4	1	2	7	1	4	17	4	16	0	1	0	5	16	10	30	8	9	0	6	3	3	0	4	0	3	3	5	0
PF3D7_1402300	3	2	2	7	5	3	2	0	0	1	13	83	4	31	2	8	12	1	37	15	3	1	0	6	0	8	60	3	29	6	1	0	4	52	14	45	25	15	4	16	4	2	0	1	2	22	10	1	0
PF3D7_1403800	8	0	1	7	28	9	0	0	0	1	22	217	9	98	4	31	29	3	100	24	14	4	2	16	1	33	94	12	56	12	2	2	11	67	10	168	32	26	10	41	10	2	2	16	2	39	23	7	6
PF3D7_1405600	10	1	0	12	10	0	2	0	0	0	2	22	1	19	3	5	11	1	24	8	5	0	1	4	1	6	16	1	12	1	0	1	3	26	3	24	6	6	2	26	5	0	0	2	1	11	3	3	1
PF3D7_1411400	13	2	1	29	33	10	4	0	0	7	46	283	9	110	2	20	44	6	116	14	37	1	3	21	4	30	124	12	67	17	3	2	16	112	18	202	33	41	14	75	23	1	0	11	6	46	33	5	6
PF3D7_1417400	20	4	2	23	45	11	2	0	0	5	73	491	29	197	7	38	97	11	282	37	24	3	13	32	5	68	195	31	140	27	3	1	30	156	20	417	72	65	30	133	16	4	2	18	13	58	48	8	14
PF3D7_1417800	26	4	0	26	43	3	3	1	0	3	6	45	0	71	0	16	39	2	82	6	23	1	0	22	2	20	28	2	40	4	0	0	0	79	7	66	14	16	4	29	14	0	2	14	2	14	24	0	1
PF3D7_1418000	2	1	0	7	6	3	1	0	0	1	1	14	0	14	1	5	5	2	24	3	7	1	3	5	3	4	7	0	13	0	1	0	3	11	7	24	3	7	4	9	7	1	1	7	0	6	1	1	1
PF3D7_1434600	7	3	0	12	14	1	2	0	0	1	26	83	3	31	0	13	16	3	47	3	16	1	3	11	3	11	29	3	19	5	0	0	4	30	3	58	16	10	3	12	7	5	0	6	3	11	5	3	2
PF3D7_1439900	4	2	0	9	6	1	0	0	0	1	5	12	1	13	2	2	10	2	19	0	6	0	0	8	1	4	4	2	13	0	0	0	1	16	2	20	2	2	3	10	1	0	0	3	1	6	4	2	0
PF3D7_1443500	10	2	0	4	7	2	0	0	1	2	9	123	5	46	2	15	18	4	49	9	10	0	4	5	5	18	59	4	37	8	1	1	4	35	4	83	16	18	4	40	15	1	0	5	1	22	13	6	1
PF3D7_1448600	6	3	0	2	7	1	3	0	0	1	2	15	1	18	0	1	11	0	24	5	1	0	0	0	0	3	18	3	12	2	0	0	2	11	2	31	2	8	0	9	0	1	0	1	0	7	4	0	0
PF3D7_1456000	5	3	1	8	23	4	1	0	0	0	35	305	16	83	2	23	24	4	75	12	9	0	9	23	1	34	36	6	44	5	0	0	8	36	11	148	47	22	3	27	6	1	1	7	5	44	17	5	4
PF3D7_1468400	5	3	0	8	15	3	2	0	0	2	27	140	8	54	1	20	14	1	54	12	12	1	1	15	1	14	35	2	31	1	1	1	5	37	9	66	16	28	5	35	5	1	0	8	4	27	20	4	3
PF3D7_0900600	12	5	3	14	2	3	4	1	0	2	3	13	6	12	4	6	12	1	20	2	10	0	4	10	0	5	17	5	19	2	1	1	1	14	10	30	7	7	0	9	7	1	1	1	2	5	6	2	3
PF3D7_0901100	13	3	0	19	1	1	1	0	0	4	4	16	4	10	5	12	12	1	21	1	8	0	2	4	2	5	11	0	20	2	0	2	5	15	9	35	6	9	1	10	2	3	1	0	0	6	6	1	0
PF3D7_0901400	11	4	2	7	2	3	3	1	0	1	5	16	5	5	4	5	14	0	20	3	3	0	0	9	1	8	20	2	12	1	0	1	4	15	5	30	2	10	0	11	4	2	2	2	2	5	6	3	0
PF3D7_0902000	4	0	0	3	2	5	2	0	0	6	2	52	5	33	2	10	0	0	29	5	8	0	1	8	0	9	30	0	21	3	0	1	5	36	4	61	15	19	6	23	10	1	0	6	1	15	12	1	1
PF3D7_0902600	4	1	2	4	10	6	1	0	0	1	3	79	2	25	3	12	4	3	55	4	22	0	2	12	3	11	31	4	23	1	2	1	7	30	9	50	11	13	4	32	6	2	1	7	0	8	15	1	1
PF3D7_0904700	0	0	2	1	3	0	1	0	0	1	2	21	0	8	0	2	4	1	12	3	3	0	1	0	2	4	13	2	5	0	0	1	1	6	2	16	11	8	0	11	0	1	0	2	2	4	4	0	0
PF3D7_0917600	18	1	1	17	22	5	3	0	0	2	6	71	7	35	1	8	27	3	59	7	13	1	2	11	1	13	33	3	23	9	3	1	8	57	9	60	15	19	2	26	18	2	0	13	2	11	13	5	3
PF3D7_0929400	20	6	0	15	28	0	0	0	0	7	33	88	15	70	2	16	34	1	79	10	16	0	2	18	16	21	48	21	39	3	3	1	18	98	24	112	38	37	32	49	24	1	0	8	9	31	19	15	2
PF3D7_0932300	6	2	0	9	8	2	2	0	0	3	9	58	4	26	3	12	15	5	34	2	9	1	2	15	2	24	17	7	25	6	0	0	10	28	4	39	7	8	7	23	5	1	0	6	2	13	9	1	3
PF3D7_0936400	1	1	0	1	8	0	1	0	0	2	4	19	4	9	1	4	6	1	18	6	4	0	0	1	0	5	11	0	9	0	0	1	1	16	4	19	3	6	1	7	1	1	0	1	0	4	1	1	0
PF3D7_0800100	35	14	9	29	24	5	19	5	2	16	37	103	42	148	20	48	72	14	148	38	41	14	14	59	9	28	59	6	44	20	6	4	25	38	28	190	39	21	17	46	38	26	15	35	3	77	19	9	7
PF3D7_0814900	5	0	0	9	2	0	0	0	0	0	8	15	2	8	0	3	5	0	8	3	6	0	0	7	0	9	7	0	8	1	0	0	0	15	1	10	6	3	2	8	3	2	0	2	0	1	4	2	0
PF3D7_0820200	3	1	1	9	11	1	3	1	0	3	14	89	2	36	1	7	19	2	33	3	9	0	4	6	0	12	28	4	28	6	0	2	8	43	4	49	8	18	6	28	8	1	0	8	5	12	19	2	2
PF3D7_0822500	1	1	0	1	3	0	0	0	1	1	5	12	2	6	0	5	4	3	18	1	4	0	2	1	0	1	10	3	10	2	2	4	3	16	3	24	2	4	1	3	3	2	0	1	0	5	2	4	0
PF3D7_0826700	3	3	0	7	6	1	1	0	0	1	2	14	5	19	0	10	7	1	11	0	6	0	0	17	3	5	8	5	12	1	0	0	2	23	2	21	2	2	1	6	4	1	0	4	2	5	21	4	1
PF3D7_0828600	3	1	0	8	4	3	1	0	0	0	9	23	6	11	2	13	10	1	16	2	8	1	1	2	2	6	35	12	25	4	2	0	11	41	7	25	5	13	13	29	7	1	0	8	5	6	25	6	4
PF3D7_0831700	27	6	0	16	17	2	1	0	0	4	10	39	1	45	1	9	30	0	47	4	19	0	0	27	1	5	12	8	27	2	0	0	4	39	3	63	1	12	6	15	21	0	0	2	1	4	22	4	0
PF3D7_0832800	8	6	1	11	0	1	1	0	1	5	1	16	5	6	2	3	8	2	17	3	7	1	5	9	3	0	12	3	14	1	0	1	5	13	3	31	3	7	2	8	7	2	0	0	1	5	7	2	0
PF3D7_1354500	6	0	0	6	12	1	0	0	0	0	8	27	5	18	2	8	6	0	30	2	18	1	4	15	2	9	21	2	15	1	2	2	2	38	3	36	7	11	3	11	7	0	0	4	1	6	9	2	0
PF3D7_1361000	5	4	1	4	9	2	0	1	1	0	15	84	6	35	0	17	17	3	41	2	10	1	2	9	1	16	47	3	30	6	2	0	5	40	4	54	12	17	6	26	7	4	2	12	2	17	13	5	0
PF3D7_1362400	8	1	5	14	34	4	4	2	0	4	24	296	23	104	2	53	36	5	97	24	17	6	8	28	7	54	100	4	56	6	3	3	18	93	19	219	43	34	8	59	20	7	2	20	7	37	41	10	13
PF3D7_1372100	3	0	0	5	11	6	1	0	0	2	5	61	9	53	0	6	7	1	46	12	7	0	2	5	1	4	28	0	19	5	1	3	5	34	14	63	17	16	8	18	3	0	0	2	1	10	11	2	2
PF3D7_1373100	19	2	1	11	5	1	2	1	0	3	4	16	4	10	4	6	9	1	16	5	8	0	1	6	0	5	15	2	14	2	1	2	3	14	6	34	7	10	1	9	2	2	2	2	0	4	1	1	0
PF3D7_0100100	43	18	7	34	23	10	13	7	2	14	41	114	56	129	16	56	82	13	138	39	30	17	10	77	8	28	54	11	38	14	8	3	21	35	30	196	43	28	11	46	55	23	8	32	4	70	22	8	3
PF3D7_0100200	11	4	2	6	2	4	5	1	0	2	1	15	7	7	5	5	13	1	19	3	4	0	1	12	2	5	10	1	20	0	0	3	2	19	7	26	5	8	0	8	4	0	1	3	2	5	1	6	1
PF3D7_0100500	0	0	1	2	0	0	0	0	0	0	0	1	0	0	0	3	0	0	1	0	2	0	0	0	0	0	1	0	3	1	0	0	0	2	2	0	1	4	0	3	0	0	0	1	0	2	0	0	2
PF3D7_0100800	11	1	2	8	5	2	2	2	0	2	6	12	2	10	2	8	15	0	23	3	6	0	1	4	1	7	20	2	12	2	1	0	7	16	2	34	4	12	4	8	2	3	0	1	1	5	4	1	1
PF3D7_0101700	0	0	0	4	5	5	2	2	0	5	10	32	1	29	0	4	10	2	20	4	9	1	0	3	3	13	36	5	14	3	1	3	6	22	8	26	7	10	3	11	8	3	1	6	0	13	6	1	2
PF3D7_0102500	11	5	6	15	47	11	5	0	0	4	11	128	16	106	2	39	63	8	150	21	36	0	8	22	2	20	45	7	25	5	3	3	12	71	13	131	23	25	6	46	17	4	2	25	9	41	35	4	4
PF3D7_0103800	4	5	1	6	8	3	0	1	0	2	8	22	5	10	0	6	5	2	20	4	17	1	5	5	3	4	21	2	13	4	3	0	2	19	5	16	9	8	9	10	3	2	3	9	1	3	6	5	2
PF3D7_0114000	20	3	1	23	31	16	2	1	1	2	7	65	9	128	1	3	17	5	277	101	58	5	13	8	1	6	56	4	24	5	0	2	3	54	11	147	33	27	0	22	7	0	0	6	2	12	49	4	0
PF3D7_0115300	14	3	0	22	4	2	1	1	0	6	1	12	3	10	2	6	12	4	19	4	4	1	2	11	2	2	14	3	12	1	1	1	1	14	3	26	5	5	3	8	6	0	0	0	1	1	8	2	2
PF3D7_0304100	5	1	0	1	11	0	1	1	0	1	13	61	1	15	3	4	29	1	45	3	0	1	0	1	3	19	31	5	21	1	1	0	1	15	0	41	5	13	3	11	25	0	0	17	2	4	10	4	0
PF3D7_0304200	2	2	2	5	14	4	2	0	0	2	0	20	2	31	0	4	15	0	32	9	8	0	1	14	1	8	25	1	20	5	1	3	2	50	3	48	6	16	6	21	12	2	1	8	2	8	10	3	1
PF3D7_0305000	4	0	1	7	6	2	3	0	0	0	6	38	4	22	0	4	4	4	20	2	5	1	4	4	1	9	16	2	14	4	0	3	5	20	8	39	4	11	3	17	4	0	0	1	5	14	4	4	0
PF3D7_0308600	6	3	1	7	7	1	0	0	0	1	6	48	6	31	2	5	15	1	25	3	9	2	0	10	4	17	33	2	18	8	1	0	2	27	5	45	2	8	4	15	4	2	0	7	5	16	16	7	2
PF3D7_0309700	7	1	0	5	13	5	0	1	0	0	23	101	4	25	2	9	11	2	28	6	5	0	1	6	3	11	42	4	21	7	0	1	5	23	8	105	12	5	5	8	2	1	1	3	5	3	2	2	3
PFC10_API0037	0	0	0	0	1	0	0	0	0	0	0	11	0	2	0	3	0	0	1	0	1	0	0	0	0	0	10	0	5	1	0	0	0	6	0	11	3	1	0	3	0	0	0	0	0	1	0	0	0
PF3D7_0324400	8	4	5	10	3	2	4	1	0	5	6	11	2	11	3	7	12	4	20	3	3	0	2	9	2	3	13	3	18	2	2	0	0	19	7	29	5	14	1	6	2	2	0	5	1	6	7	2	4
PF3D7_0324500	11	1	4	13	4	1	4	1	0	5	2	12	2	10	1	5	9	1	20	2	3	0	2	8	1	3	15	2	10	1	2	3	5	20	1	26	8	6	2	5	4	1	0	4	2	2	11	3	1
PF3D7_0600900	9	3	2	13	3	2	3	0	0	2	7	18	2	11	2	8	12	1	15	1	3	1	2	11	2	3	15	5	13	2	0	0	5	13	5	25	2	12	2	6	4	0	0	1	1	0	8	2	1
PF3D7_0602400	15	1	0	14	19	8	3	0	0	4	13	80	6	42	1	6	24	5	65	13	23	0	5	20	5	15	61	1	49	5	0	0	4	44	13	76	24	19	4	24	12	0	0	9	2	18	17	3	6
PF3D7_0604100	20	1	3	10	53	2	2	0	0	3	59	439	15	113	2	22	37	9	92	22	24	3	4	40	2	35	79	5	44	5	0	1	10	55	21	119	34	91	2	31	23	3	0	13	12	45	32	5	6
PF3D7_0604700	0	0	0	6	2	5	0	0	1	1	6	18	8	15	2	5	4	4	15	5	10	0	4	4	2	5	14	2	11	3	1	1	4	14	10	26	13	5	1	14	2	1	1	1	1	3	3	0	4
PF3D7_0607300	4	1	0	2	5	1	1	0	0	2	11	34	4	21	1	5	10	1	17	4	5	1	1	4	0	8	35	6	22	7	3	1	6	22	6	39	5	11	5	21	8	2	0	4	1	5	4	2	0
PF3D7_0833000	10	6	3	17	5	0	4	0	0	2	1	11	3	15	4	7	8	3	23	3	4	0	0	14	1	5	15	2	19	2	0	3	3	16	4	32	11	10	2	9	7	0	0	3	1	6	2	2	1
PF3D7_0833400	10	0	5	16	2	2	5	0	0	2	5	13	5	11	2	9	10	1	18	0	3	0	2	8	1	5	13	1	21	2	1	0	2	14	8	29	7	9	1	6	4	2	0	1	1	4	6	0	3
PF3D7_0700100	41	26	16	22	33	13	10	8	4	24	58	113	55	125	17	55	66	9	157	45	52	26	12	86	9	23	52	18	40	11	7	8	23	40	30	180	41	25	12	51	45	29	9	38	6	101	26	22	2
PF3D7_0700300	8	0	1	12	3	0	1	0	0	3	5	15	3	6	1	12	9	0	20	3	4	0	0	8	2	4	16	3	16	4	1	0	7	20	3	26	5	8	1	9	7	1	0	6	1	2	9	1	0
PF3D7_0701800	8	1	1	14	2	2	3	0	0	2	7	21	2	11	6	5	9	2	17	1	6	0	0	8	0	5	16	1	16	1	0	0	3	17	10	25	8	10	4	6	7	0	0	2	1	7	6	0	0
PF3D7_0706700	11	2	0	13	15	2	4	0	1	1	13	72	6	41	4	24	26	1	48	9	16	1	0	10	2	24	74	12	24	11	2	2	7	61	1	84	10	14	8	24	5	2	1	5	3	15	14	7	6
PF3D7_0708800	15	2	2	18	14	3	1	0	0	4	9	84	4	46	1	19	27	3	84	7	13	0	1	18	2	11	30	3	36	9	1	0	12	42	8	81	20	12	7	20	14	1	2	3	0	12	15	10	2
PF3D7_0709200	0	0	1	4	3	1	0	0	0	0	4	29	2	14	0	5	10	1	18	6	3	2	1	4	3	7	14	1	16	0	0	1	2	16	4	32	3	2	4	7	3	1	0	3	0	4	2	2	2
PF3D7_0712000	46	11	14	21	28	10	15	8	3	18	45	124	53	143	22	43	80	15	163	50	46	17	10	67	9	36	59	11	45	17	10	5	19	46	26	211	51	29	15	62	41	18	5	30	6	76	25	13	2
PF3D7_0712800	33	16	9	19	26	10	13	6	3	19	60	124	46	140	14	52	80	12	150	45	40	20	12	66	17	42	74	14	45	10	8	2	31	48	26	200	39	28	16	51	42	23	8	36	11	65	21	15	4
PF3D7_0718300	23	2	2	18	26	7	2	0	4	3	39	207	16	118	14	81	48	5	133	14	43	5	8	36	10	42	109	21	117	17	6	6	30	155	18	244	36	45	22	137	38	4	1	31	10	39	56	19	7
PF3D7_0721700	4	1	0	7	16	2	1	0	0	4	10	40	1	18	1	2	12	1	23	5	11	0	1	14	1	2	16	1	9	4	1	1	5	39	4	23	10	6	4	20	11	1	0	8	1	15	9	3	2
PF3D7_0729200	1	0	0	2	6	0	1	0	1	0	6	22	4	14	1	2	4	1	10	2	3	0	2	1	0	3	16	1	10	1	0	0	2	10	2	18	5	11	0	16	3	0	0	5	1	7	3	3	1
PF3D7_0732300	8	2	3	15	4	1	1	0	0	5	4	10	8	11	4	8	9	1	17	5	3	1	1	9	0	6	16	2	13	5	1	0	4	17	3	31	7	9	3	10	2	1	0	5	1	3	3	3	2
PF3D7_1100800	4	0	0	0	2	0	0	0	0	2	4	26	2	9	1	5	6	0	11	0	4	1	1	4	0	2	12	2	10	4	1	0	3	9	1	31	0	12	6	9	1	0	0	3	0	2	6	0	1
PF3D7_1107700	5	5	0	5	6	4	3	1	0	3	14	58	6	37	0	10	20	3	48	2	6	0	1	1	8	21	31	8	24	6	6	1	5	32	8	83	14	9	4	24	10	0	0	9	2	6	11	4	0
PF3D7_1108200	1	0	0	3	3	0	0	0	0	2	2	18	2	11	0	2	1	2	10	1	5	0	1	3	0	3	10	1	9	2	0	0	1	12	0	17	3	2	0	7	2	0	0	1	1	1	1	0	0
PF3D7_1114700	15	5	2	8	18	2	4	0	0	1	11	59	5	49	3	9	17	4	47	10	13	2	2	7	1	18	21	4	20	9	1	3	4	29	10	71	18	17	1	23	5	1	2	8	3	17	19	5	3
PF3D7_1120100	6	3	0	6	7	1	1	0	0	0	8	7	2	13	1	1	3	0	20	1	7	0	0	5	4	4	3	2	3	0	0	0	5	23	1	17	12	3	4	2	9	0	0	4	0	5	3	1	0
PF3D7_1132800	10	2	0	2	3	1	0	0	0	0	1	11	0	10	1	5	3	0	7	0	14	2	1	10	1	4	11	0	8	2	0	0	5	26	3	13	0	3	6	19	3	1	0	3	1	5	5	2	0
PF3D7_1133400	15	2	0	17	18	2	1	0	0	2	9	39	6	35	3	14	15	3	55	3	12	0	4	12	3	14	11	4	19	0	0	1	5	25	4	49	5	17	3	22	24	3	1	8	3	11	20	1	1
PF3D7_1136300	16	9	5	11	21	7	3	0	0	2	18	142	5	55	3	13	23	4	86	12	16	2	4	19	2	9	37	7	35	3	0	0	6	82	9	118	25	18	3	34	8	1	0	5	4	16	15	5	2
PF3D7_1139300	17	4	0	21	43	9	4	0	1	6	53	519	26	155	2	25	65	11	172	27	40	2	7	37	14	50	96	12	100	12	2	2	23	97	33	227	42	62	8	67	14	4	0	14	12	83	53	11	7
PF3D7_1140500	16	1	5	7	37	11	12	1	0	1	22	203	9	99	1	34	45	9	95	15	14	0	4	23	4	22	99	16	60	12	2	3	13	83	16	184	59	27	11	66	14	1	1	8	7	45	27	12	6
PF3D7_1300400	13	0	2	11	3	2	2	1	0	2	3	11	7	10	3	5	13	3	14	1	6	2	1	10	3	4	7	4	13	1	1	1	3	16	8	34	4	10	1	10	4	1	0	5	1	5	3	3	0
PF3D7_1312900	14	2	2	8	23	5	2	1	0	1	64	299	11	64	2	4	38	2	76	6	24	1	1	12	2	17	19	2	32	5	0	0	4	41	10	115	19	63	2	36	7	0	1	4	6	28	16	6	1
PF3D7_1315100	7	0	0	3	5	1	1	0	0	0	5	28	2	25	2	6	10	2	21	4	9	0	1	9	0	10	25	2	18	3	1	0	2	21	5	26	8	8	2	22	2	0	0	3	0	5	6	1	1
PF3D7_1315600	4	3	0	6	5	0	0	0	0	0	1	7	2	5	2	5	5	0	4	1	4	1	1	4	2	2	12	0	10	3	0	1	4	14	5	18	3	6	4	7	2	1	0	0	1	5	2	4	1
PF3D7_1317000	4	0	0	5	6	2	1	0	0	4	10	67	7	29	3	10	14	3	50	5	9	0	4	9	0	13	26	1	22	9	2	2	7	42	7	66	15	7	2	25	6	5	2	7	1	9	15	1	1
PF3D7_1317200	11	1	3	15	22	16	2	0	0	3	108	699	25	185	4	32	54	9	115	26	23	3	13	26	5	54	101	15	85	6	1	2	17	79	16	161	50	132	6	50	13	6	1	13	15	81	25	13	5
PF3D7_1321500.1	6	4	1	8	15	4	2	1	2	3	17	117	7	68	3	18	21	2	60	11	13	1	2	8	4	20	64	8	56	5	4	2	12	68	16	107	13	24	10	48	10	3	1	11	3	34	19	6	3
PF3D7_1324900	9	2	0	16	6	0	0	0	0	0	8	13	2	15	3	1	6	2	14	1	10	1	0	15	2	7	5	4	18	0	0	0	1	25	5	15	11	10	2	5	9	0	0	3	0	3	7	2	0
PF3D7_1333200	9	1	1	9	25	7	1	0	1	6	32	258	14	82	6	38	37	10	85	18	16	2	3	14	5	34	105	17	75	7	3	6	22	107	29	177	42	29	14	97	11	1	1	19	3	36	30	6	6
PF3D7_1333700	9	0	0	3	11	4	1	1	0	1	5	9	2	3	0	1	5	0	6	2	3	0	0	2	2	5	7	0	4	0	0	0	1	15	2	9	3	2	0	6	5	4	0	2	0	3	3	1	1
PF3D7_1340100	4	2	0	5	3	0	1	0	0	0	3	25	1	14	1	6	4	1	20	0	3	1	3	5	1	6	18	3	22	2	1	0	5	12	1	20	1	6	4	4	4	0	0	3	3	4	3	4	1
PF3D7_1343000	3	1	0	5	4	2	0	0	0	0	3	21	0	17	2	3	4	1	23	3	6	1	0	8	1	4	6	3	11	0	1	1	3	17	4	25	5	4	4	9	1	0	0	1	2	4	3	2	1
PF3D7_1344200	16	0	0	20	17	1	1	1	0	1	11	107	3	62	1	3	31	1	86	8	10	2	1	19	2	14	40	5	31	7	3	0	5	62	3	101	15	12	3	29	8	0	1	9	2	17	15	6	1
PF3D7_1345200	6	0	2	2	13	3	1	0	0	1	15	68	1	19	3	10	15	3	14	6	7	0	3	7	2	15	33	2	27	6	1	0	8	35	4	57	13	12	11	31	6	0	0	2	1	9	11	3	1
PF3D7_1477300	5	0	1	8	3	8	0	2	0	1	4	23	2	12	3	5	4	3	12	4	2	1	0	3	1	5	8	1	10	2	2	1	5	15	4	21	5	6	2	9	1	0	2	3	2	5	7	4	4
PF3D7_1478000	1	1	0	1	5	1	0	0	0	1	4	31	0	17	2	5	3	3	19	3	4	1	1	4	0	4	6	4	6	4	0	0	1	15	4	30	6	6	1	19	4	1	0	2	2	4	4	2	2
PF3D7_0200100	20	7	8	19	26	6	13	2	4	14	27	100	28	114	15	37	59	8	129	24	35	12	9	51	3	22	44	9	45	11	7	2	13	37	31	152	26	18	7	37	40	7	4	33	2	54	19	7	5
PF3D7_0207000	3	0	1	3	4	0	0	0	0	0	2	18	7	18	0	7	5	0	36	4	11	1	3	4	1	6	9	2	4	2	0	0	0	12	3	24	7	4	0	7	4	1	0	2	1	6	5	4	0
PF3D7_0207300	8	4	0	6	18	7	2	1	0	3	9	63	3	48	6	22	12	0	26	10	13	0	6	11	4	20	28	3	16	1	2	1	2	31	6	44	18	18	2	23	7	3	1	13	4	13	7	3	5
PF3D7_0207700	15	5	1	10	7	0	0	0	0	0	13	64	5	55	0	26	37	2	71	4	30	1	1	25	3	21	23	6	15	10	0	0	4	51	11	78	24	15	10	22	23	1	3	16	4	17	24	6	3
PF3D7_0210700	4	0	0	3	5	0	0	0	0	1	2	26	2	28	0	2	11	0	17	1	2	0	1	1	1	6	31	2	18	2	0	1	4	20	0	36	6	7	2	8	1	0	0	1	1	6	3	1	0
PF3D7_0214900	5	3	1	3	10	2	1	0	0	1	28	102	13	74	3	9	21	1	117	31	20	0	1	6	7	24	35	5	21	3	1	1	6	28	9	139	33	14	5	14	4	2	1	9	8	15	9	3	1
PF3D7_0220800	22	4	0	12	27	4	2	0	0	8	17	109	6	73	0	18	25	3	87	15	25	1	3	13	5	29	55	2	38	13	5	4	17	91	18	119	21	44	21	78	17	2	2	16	5	27	37	8	3
PF3D7_0222400	6	3	6	12	5	1	3	0	0	2	9	11	2	15	4	8	10	2	22	3	5	1	1	12	1	2	15	1	18	2	1	0	2	19	7	32	4	10	2	12	5	1	0	0	1	1	9	1	1
PF3D7_1200100	40	14	6	19	28	10	13	3	2	14	46	112	51	144	11	55	72	8	139	39	39	19	8	59	11	35	61	12	36	13	8	4	23	43	23	188	50	28	11	58	44	28	12	43	4	73	22	11	4
PF3D7_1200400	52	14	13	41	47	11	18	5	2	24	50	170	49	176	17	90	100	18	199	41	54	10	7	50	13	44	76	11	74	12	3	10	26	72	41	279	60	48	17	64	35	19	13	48	15	72	39	14	6
PF3D7_1201600	1	1	0	1	4	1	0	0	0	1	1	35	0	16	1	10	7	2	15	7	5	0	0	5	1	7	29	3	14	1	0	0	3	28	12	18	8	8	4	16	0	1	1	1	1	7	11	0	1
PF3D7_1203700	8	1	0	3	6	3	0	0	0	0	5	28	6	19	0	3	7	2	32	9	3	0	0	6	3	6	7	1	15	0	0	0	4	17	5	17	14	4	1	11	4	1	0	6	5	16	4	0	1
PF3D7_1205700	2	2	1	1	6	0	0	0	0	0	5	36	3	22	0	6	7	2	9	4	5	0	0	3	0	11	23	0	9	2	1	0	6	19	0	32	6	2	5	20	1	0	0	4	0	5	4	1	0
PF3D7_1209500.1	5	0	0	7	9	2	0	0	1	2	19	104	8	32	3	22	17	1	41	6	5	0	0	5	7	24	53	8	46	19	8	1	13	51	9	79	12	20	16	76	6	4	1	8	6	13	24	7	4
PF3D7_1218000	1	1	0	3	6	0	0	0	0	2	4	30	3	14	0	11	6	1	23	7	5	0	0	6	1	6	17	2	12	4	0	2	2	25	9	23	7	8	2	20	4	2	0	7	2	4	8	1	0
PF3D7_1219400	24	16	11	13	13	5	13	4	2	23	23	40	21	58	12	21	39	9	76	33	36	11	11	50	3	11	19	4	20	18	3	1	11	18	15	104	26	4	10	31	22	5	8	4	3	39	13	3	8
PF3D7_1223100	6	5	0	10	15	1	0	0	0	0	3	30	7	33	3	3	8	1	34	3	12	1	2	8	1	6	16	2	13	0	1	1	5	25	5	52	9	9	4	15	3	0	1	2	2	10	3	2	0
PF3D7_1223300	6	1	4	10	17	6	1	1	0	4	11	168	5	69	0	21	32	4	58	5	11	2	4	21	6	20	81	13	57	11	0	3	11	70	9	142	28	16	6	44	8	2	1	10	6	30	17	4	4
PF3D7_1229800	13	1	1	13	28	20	4	0	0	8	60	305	32	130	2	37	52	10	108	35	27	4	10	31	13	56	134	18	60	7	4	7	13	92	34	213	55	64	15	69	15	2	1	9	13	50	20	9	9
PF3D7_1235900	12	6	1	13	18	6	2	0	0	5	14	111	7	78	1	10	20	2	60	20	9	0	3	3	1	16	67	9	29	10	2	2	5	56	10	99	21	27	9	42	4	2	0	4	3	15	12	4	2
PF3D7_1238900	9	1	0	7	10	1	1	0	0	3	4	46	1	23	0	15	13	2	26	6	7	0	2	15	1	15	19	1	15	3	0	0	1	35	5	43	9	16	3	18	10	2	1	6	1	8	9	2	1
PF3D7_1239200	19	4	0	19	41	0	5	1	0	7	71	537	7	194	5	22	49	12	149	27	28	2	3	33	6	48	81	21	91	14	2	4	29	112	22	230	56	74	7	46	12	3	1	15	11	74	30	13	9
PF3D7_1240100	3	1	0	5	4	0	0	0	0	0	2	5	0	1	0	2	1	0	2	1	4	0	0	2	1	3	3	2	5	0	1	0	6	7	2	12	4	1	3	3	0	1	0	2	0	2	2	1	1
PF3D7_0610800	13	4	0	23	13	0	4	0	0	2	7	47	1	31	1	11	21	1	39	5	19	2	1	27	3	22	23	1	24	5	0	1	6	49	2	45	6	13	8	24	24	0	0	7	0	7	13	4	2
PF3D7_0616500	15	3	4	9	20	11	4	0	0	6	20	205	23	120	2	17	26	2	80	21	20	2	2	22	5	28	56	8	38	2	5	3	8	54	12	103	42	22	6	41	10	1	4	8	1	26	33	8	5
PF3D7_0622900	6	3	0	11	20	14	8	1	0	3	59	335	20	155	7	29	41	4	92	13	10	2	2	10	6	55	93	10	74	3	1	5	12	76	18	223	68	51	9	44	14	1	0	8	9	41	26	14	7
PF3D7_0632500	63	15	17	59	50	13	25	7	0	36	59	248	76	252	30	113	127	21	271	54	76	20	14	96	18	63	110	24	85	19	10	8	43	98	54	394	70	55	26	103	51	25	11	73	19	108	51	21	18
PF3D7_0501800	11	2	0	6	14	2	1	0	0	2	26	122	9	103	5	10	26	1	90	11	13	0	6	14	3	15	38	6	29	4	2	1	9	49	10	122	14	10	8	35	9	2	0	10	6	24	42	7	1
PF3D7_0504000	21	4	3	15	26	10	7	1	0	8	51	330	38	133	3	30	50	3	118	15	27	1	7	38	8	75	115	15	75	21	4	4	32	107	11	211	30	48	18	110	13	7	5	15	9	47	42	17	9
PF3D7_0505800	1	0	0	3	2	1	0	0	0	2	0	7	4	6	0	1	5	1	6	1	8	1	0	2	1	1	3	0	2	1	0	0	0	4	0	6	0	4	1	3	1	0	1	1	0	1	3	0	0
PF3D7_0507600	4	2	2	8	11	0	1	0	0	2	27	131	6	32	3	12	16	1	30	2	4	1	1	10	2	10	21	5	25	9	1	2	11	34	4	29	7	12	3	12	13	4	1	8	2	18	11	6	4
PF3D7_0512200	2	3	0	5	9	2	2	0	0	2	6	70	4	40	0	11	18	3	38	10	10	0	2	5	0	15	38	3	24	6	0	1	9	41	10	55	20	12	3	36	5	1	1	8	2	15	13	0	5
PF3D7_0512600	4	2	0	4	2	3	1	0	0	1	1	13	5	12	0	4	6	1	11	2	6	0	2	2	1	1	15	1	10	0	1	0	1	6	4	16	6	2	1	6	1	0	0	0	2	6	4	1	0
PF3D7_0522700	2	1	0	0	1	1	0	0	0	1	5	14	0	11	1	4	3	0	7	1	4	0	1	2	1	1	12	1	9	2	3	0	1	8	4	18	6	1	1	9	3	1	0	0	3	3	4	0	0
PF3D7_0523000	30	5	0	25	41	0	3	0	0	7	16	129	5	75	1	13	24	4	65	12	35	0	2	31	3	15	58	6	74	5	4	1	10	107	10	119	10	34	11	72	15	3	2	8	6	33	45	14	2
PF3D7_0527100	2	1	2	3	3	0	1	0	0	3	2	9	0	9	0	1	6	0	7	3	3	0	0	3	0	4	7	0	5	0	2	0	0	12	2	10	1	3	1	3	6	2	1	8	1	1	3	0	1
PF3D7_0533100	91	9	16	31	56	13	28	5	4	23	60	185	46	173	25	104	85	22	234	39	62	14	15	69	9	42	86	10	63	15	2	9	33	73	55	329	102	51	17	76	50	8	11	48	11	73	49	13	9
PF3D7_0400100	50	23	9	36	32	10	11	7	3	19	55	123	52	176	17	75	79	17	175	49	51	26	14	105	10	40	67	11	43	18	9	5	25	53	27	256	51	30	13	66	45	21	13	43	5	97	27	15	10
PF3D7_0400500	12	6	2	19	3	3	3	0	0	4	4	12	5	11	2	9	20	0	17	7	5	0	3	8	1	4	15	3	19	6	0	0	2	20	8	32	8	9	0	7	5	1	1	3	0	4	6	2	2
PF3D7_0400700	9	2	2	24	4	3	5	0	0	3	5	11	3	11	6	4	9	2	29	3	7	0	2	14	0	9	17	4	18	2	2	0	3	18	11	28	5	10	1	12	3	2	1	7	1	2	3	3	2
PF3D7_0409100	6	3	0	9	11	2	1	1	0	1	6	46	3	32	0	7	12	1	40	10	9	0	2	7	1	3	23	7	18	5	2	2	3	38	7	46	14	13	2	18	6	2	0	8	2	15	15	1	1
PF3D7_0409400	8	3	0	5	13	2	1	1	0	1	12	82	1	32	1	17	22	0	31	3	21	0	1	18	4	12	29	6	18	3	1	0	2	28	5	65	14	20	3	22	19	1	0	16	2	10	22	3	1
PF3D7_1240600	47	26	14	23	24	7	13	7	3	21	42	109	52	141	19	50	73	15	156	51	40	18	12	160	7	31	52	11	37	15	8	7	21	38	36	208	35	34	18	48	37	24	8	38	8	100	23	18	7
PF3D7_1251300	2	3	0	2	5	1	0	0	0	0	5	12	2	9	0	2	4	1	16	3	3	0	3	4	3	3	9	2	5	2	1	0	2	8	3	19	3	5	3	5	4	0	2	0	0	2	5	2	1
PF3D7_1254200	4	2	0	12	4	1	4	0	0	3	5	16	4	11	3	7	10	4	22	1	8	0	1	7	0	6	19	1	16	2	2	1	5	21	6	29	5	9	1	6	5	1	0	3	1	3	5	2	0
PF3D7_1254300	9	1	3	10	7	1	0	0	0	2	6	14	0	9	1	7	5	0	17	1	7	2	1	7	1	6	16	3	8	4	1	0	6	15	7	25	6	8	0	7	5	0	1	2	2	5	5	1	0
PF3D7_1001500	1	1	0	7	0	0	0	0	0	0	2	4	0	5	0	0	2	0	2	0	7	1	0	5	0	1	5	2	3	0	1	0	1	6	0	11	6	1	2	4	2	0	0	0	2	2	3	2	0
PF3D7_1014600	25	6	4	18	31	11	7	0	1	6	45	391	18	130	2	31	163	34	134	19	45	1	6	38	11	49	102	15	78	9	0	5	13	106	34	220	61	77	15	63	39	8	4	22	6	67	42	15	13
PF3D7_1016900	1	0	1	4	2	2	0	0	0	0	4	2	4	7	0	1	1	0	3	2	4	0	0	2	0	1	2	5	1	1	0	0	4	9	3	9	6	1	0	2	0	0	0	0	2	2	1	1	0
PF3D7_1030900	2	0	0	5	1	0	1	0	1	0	3	16	2	9	4	17	2	4	11	1	10	0	0	4	1	2	11	0	5	1	0	1	4	10	2	14	4	3	1	5	1	0	0	3	0	2	6	0	0
PF3D7_1039000	8	1	2	4	14	5	4	1	0	3	15	101	3	73	2	14	16	3	90	7	28	0	1	13	1	15	33	3	30	8	1	0	5	48	11	86	25	19	2	26	10	0	1	7	5	22	13	7	0
PF3D7_0419700	2	0	0	2	1	1	0	0	0	0	7	48	2	18	0	4	13	1	21	8	0	0	2	2	3	13	18	1	10	1	2	1	3	26	2	32	7	5	1	14	2	0	0	1	1	6	5	3	2
PF3D7_0420300	37	4	11	26	45	16	17	0	0	15	89	780	34	206	7	33	40	15	151	71	72	11	16	80	8	48	91	17	79	11	2	3	16	100	66	185	129	99	17	103	22	4	2	20	13	112	44	9	23
PF3D7_0421200	11	4	3	20	1	0	2	1	1	5	2	14	3	9	2	6	11	2	20	2	5	2	3	8	1	5	10	2	16	3	0	1	1	15	3	29	8	8	1	9	4	0	0	2	1	4	11	2	0
PF3D7_0424100	3	0	0	3	9	0	0	0	0	0	7	55	5	38	0	6	14	0	27	6	4	1	0	3	0	20	34	1	22	3	0	2	4	32	4	64	10	14	3	19	3	0	0	4	1	6	9	3	0
PF3D7_0424400	12	2	0	15	59	16	10	1	3	7	26	214	24	152	2	32	51	8	246	44	33	2	11	30	3	48	135	10	72	10	1	1	19	90	22	265	59	80	8	61	13	2	3	23	9	46	31	5	4
PF3D7_0426000	27	10	20	21	22	8	13	6	4	16	49	107	57	137	18	44	69	12	153	30	46	14	11	58	12	33	51	8	33	17	6	5	18	44	31	202	45	24	16	61	33	23	10	29	8	75	22	11	1
PF3D7_1403600	1	0	0	2	6	1	0	0	0	0	1	11	2	6	1	0	2	0	4	0	4	0	0	5	0	1	6	1	6	2	0	0	1	6	2	11	6	2	0	8	1	1	0	0	1	2	1	1	0
PF3D7_1409800	13	2	1	8	13	3	2	0	0	1	16	94	4	11	0	3	18	4	32	5	11	0	2	10	0	7	16	4	14	0	0	0	0	18	4	23	10	26	5	20	9	1	0	8	4	15	9	1	1
PF3D7_1414800	7	0	0	1	6	2	1	0	0	2	4	26	0	3	0	0	6	3	6	2	5	0	1	9	0	2	10	0	6	1	0	0	1	12	0	9	1	10	0	6	11	2	0	9	0	3	2	0	1
PF3D7_1426700	13	5	0	13	31	1	5	0	1	7	12	89	2	61	3	19	35	2	86	2	17	0	3	22	3	22	48	8	45	5	0	0	13	96	5	102	8	24	10	43	17	0	1	14	2	21	22	2	4
PF3D7_1430700	6	1	2	17	10	2	2	0	0	1	7	37	3	15	1	9	20	0	31	3	19	2	5	18	3	5	9	2	24	6	1	2	3	28	4	43	7	12	4	22	13	1	0	3	2	10	6	3	1
PF3D7_1432000	3	1	1	1	5	2	0	0	0	0	12	71	4	26	1	4	7	0	31	3	1	0	0	0	1	7	24	3	36	5	1	1	2	21	1	53	7	5	5	12	1	1	0	1	2	11	7	1	1
PF3D7_1438100	9	2	1	10	11	0	1	0	0	1	2	19	5	18	4	9	8	0	23	4	8	0	0	6	0	4	16	1	11	0	1	1	2	25	3	31	8	12	7	22	6	0	0	4	0	7	11	2	0
PF3D7_1440200	10	2	1	6	21	6	6	0	2	3	30	162	10	85	2	25	35	2	118	22	15	2	8	13	6	39	98	7	56	12	1	1	16	87	18	146	40	28	9	68	14	3	2	8	7	23	27	7	2
PF3D7_1448500	13	3	1	15	68	9	7	3	0	8	92	545	40	232	3	57	126	10	240	32	20	0	5	20	16	87	218	17	139	24	6	2	20	148	29	421	76	88	24	98	14	4	2	31	15	70	43	31	9
PF3D7_1451400	7	0	2	5	25	8	2	2	0	5	47	236	6	81	5	22	20	4	71	10	9	1	5	10	5	33	60	4	36	6	4	2	13	34	20	100	33	21	8	47	10	4	1	12	4	32	23	3	2
PF3D7_1453700	4	1	0	1	2	0	0	0	0	0	4	23	4	30	1	1	7	0	19	3	17	2	0	20	1	0	6	0	3	1	1	0	2	16	2	16	8	21	0	9	4	0	0	4	1	5	3	1	0
PF3D7_1457500	8	3	0	8	10	1	0	0	0	0	3	36	3	16	3	7	8	2	34	3	7	1	1	6	0	2	14	3	16	2	0	0	5	24	3	41	9	11	4	16	7	0	1	8	0	7	12	3	1
PF3D7_1474500	7	0	1	5	7	3	2	0	1	3	7	65	7	69	2	2	15	2	61	7	8	0	0	8	3	22	25	2	31	5	2	2	5	36	9	78	16	9	1	26	9	0	0	10	2	8	12	2	1
PF3D7_1474900	2	2	1	4	13	5	3	0	0	1	11	58	3	16	0	1	7	3	11	3	7	0	2	2	1	6	9	2	11	2	0	1	0	10	1	13	9	10	2	12	7	0	1	5	2	4	7	3	1
PF3D7_0900100	38	21	11	21	31	7	14	5	3	23	37	112	47	152	17	49	85	12	147	48	36	21	16	78	7	32	62	14	42	14	6	10	23	34	35	217	41	30	16	49	38	28	11	30	4	88	24	10	8
PF3D7_0900400	15	1	2	8	4	2	3	1	0	2	4	11	4	12	1	6	13	1	16	1	6	1	1	11	2	4	7	3	16	1	2	1	3	17	7	33	7	10	2	9	6	1	0	3	1	6	2	2	1
PF3D7_0900800	1	1	0	1	2	4	2	1	0	3	9	36	5	23	2	5	8	5	24	5	6	1	0	7	2	12	28	3	16	4	0	5	7	19	3	29	2	12	0	11	8	4	2	6	0	11	6	2	3
PF3D7_0900900	11	0	1	13	7	1	0	0	0	1	4	15	2	13	3	7	8	0	15	1	4	1	1	7	1	10	15	1	6	4	3	1	6	15	5	22	6	10	0	6	4	1	1	2	1	3	8	0	2
PF3D7_0904900	10	3	3	21	19	4	1	1	0	9	35	351	26	220	1	41	66	7	158	24	45	2	6	44	2	37	95	12	96	13	3	4	12	101	31	238	106	46	18	97	9	4	1	11	14	75	49	20	5
PF3D7_0915000	11	0	0	9	4	2	2	0	1	3	1	49	3	21	0	9	17	0	25	1	10	0	4	13	0	10	25	6	22	4	0	0	6	38	1	54	8	3	5	31	6	1	0	9	1	7	10	2	1
PF3D7_0919400	6	1	1	9	7	2	1	0	0	1	3	38	5	28	1	8	7	5	32	10	5	2	2	5	2	12	29	2	15	3	2	0	12	27	2	47	5	14	6	28	8	1	0	10	0	10	5	2	2
PF3D7_0921400	1	0	0	0	6	1	0	0	0	0	10	28	1	7	2	3	9	1	17	3	0	0	0	4	1	1	13	4	7	1	1	1	2	18	6	13	8	3	3	11	4	1	0	4	1	5	3	0	0
PF3D7_0923600	2	0	0	1	7	3	0	0	0	0	9	46	0	20	2	5	10	2	15	3	4	0	1	5	2	14	26	3	18	5	0	1	4	20	1	35	5	5	2	21	5	0	0	3	3	5	5	2	1
PF3D7_0923800.1	13	4	2	17	7	1	4	0	0	2	9	39	11	23	2	11	12	0	31	2	28	1	4	16	2	13	21	2	19	4	1	0	5	33	8	55	10	13	6	18	9	1	0	4	1	10	17	4	3
PF3D7_0931200	1	0	0	2	3	1	0	0	0	0	1	21	0	7	0	4	4	4	6	4	1	0	1	1	1	3	16	1	17	3	0	1	4	17	2	17	6	4	2	22	4	1	0	0	0	6	1	1	0
PF3D7_0935800	17	9	0	15	38	2	2	0	0	9	13	102	7	69	1	14	36	10	62	9	19	0	1	19	8	24	62	7	41	10	5	1	22	76	17	98	21	59	17	78	17	2	1	15	6	28	19	8	1
PF3D7_0801700	8	2	1	10	13	5	6	0	0	6	49	242	25	158	3	24	65	8	104	7	12	2	2	20	10	38	89	6	69	13	5	1	12	49	11	216	26	30	8	48	13	3	1	6	7	46	40	9	5
PF3D7_0802200	3	1	0	8	5	0	0	0	0	0	6	6	3	13	2	6	6	0	13	0	8	0	0	1	3	3	2	1	7	1	1	0	8	10	1	20	2	5	1	13	8	1	0	3	1	1	0	4	0
PF3D7_0808600	40	13	14	24	21	10	9	5	4	22	50	117	45	154	14	52	67	17	143	41	40	17	10	80	13	39	56	13	46	18	6	9	29	34	32	207	41	26	17	47	35	24	13	44	10	89	22	13	2
PF3D7_0808900	8	4	1	6	4	1	0	0	0	4	5	18	4	5	6	4	13	1	16	2	10	0	1	7	2	6	11	4	15	3	1	0	6	16	4	28	5	14	7	9	5	2	0	2	0	4	7	3	1
PF3D7_0809100	36	17	8	26	25	10	15	5	1	17	36	125	42	143	16	52	70	13	148	30	38	11	13	60	8	31	55	17	44	17	3	5	21	41	30	187	38	23	17	54	45	25	3	34	4	56	34	11	7
PF3D7_0810800	1	2	2	6	14	5	0	0	0	4	10	78	6	44	3	10	18	2	46	4	13	0	0	5	3	11	41	2	31	9	2	1	8	35	9	66	9	21	1	22	7	1	0	7	4	9	4	4	1
PF3D7_0814200	4	0	0	3	32	2	1	0	0	0	3	4	3	9	0	1	6	0	13	1	28	2	0	24	0	2	8	1	4	1	0	0	0	7	1	13	1	6	6	9	6	0	0	1	4	5	4	0	0
PF3D7_0816600	19	5	2	32	45	3	2	0	0	5	7	63	5	67	0	2	29	3	87	2	21	0	2	24	5	10	43	15	43	16	1	1	9	68	4	101	11	19	1	38	10	3	0	15	6	31	15	6	2
PF3D7_0820000	10	3	1	12	39	8	6	0	0	14	33	311	27	162	3	29	50	5	141	27	22	1	6	19	8	57	76	10	73	14	6	6	11	98	18	161	41	48	9	70	23	1	0	15	12	51	34	15	9
PF3D7_0821800	3	2	0	1	5	0	1	0	0	0	5	4	0	2	0	0	3	0	0	0	2	0	0	4	0	1	4	2	2	0	1	0	0	3	0	4	0	3	0	3	3	0	0	1	1	4	1	0	0
PF3D7_0829600	3	1	0	6	5	0	1	1	1	0	0	11	0	9	0	2	4	0	7	2	6	0	1	1	0	1	6	0	4	2	0	0	6	11	3	15	5	3	1	11	0	0	0	3	0	3	2	2	0
PF3D7_0832900	12	1	1	10	7	0	1	0	0	1	7	16	1	10	2	8	6	0	17	1	7	1	1	12	2	8	15	1	9	6	2	0	3	14	6	24	4	8	1	5	3	1	1	2	1	6	5	1	1
PF3D7_1346300	3	1	0	3	14	1	2	0	0	1	6	11	3	9	0	1	1	2	24	7	4	2	1	4	1	1	3	0	10	0	0	0	1	7	2	18	8	5	1	3	3	0	1	0	1	5	3	1	1
PF3D7_1349300	12	3	0	17	37	5	6	0	1	8	35	295	9	122	2	25	32	3	113	15	18	4	5	18	2	40	84	4	73	2	2	3	13	78	15	166	21	30	8	58	13	5	3	13	6	48	41	13	5
PF3D7_1356900	5	4	1	3	9	1	1	0	0	2	3	11	2	13	1	2	5	2	18	5	11	1	4	3	2	6	9	1	9	5	0	1	7	17	7	17	9	5	0	11	8	1	0	4	1	1	5	2	0
PF3D7_1363200	4	1	0	3	5	2	2	1	0	2	9	52	4	23	0	5	15	1	30	1	5	0	1	3	1	7	28	5	20	2	0	1	3	30	5	53	5	6	5	24	7	1	0	7	2	2	10	1	0
PF3D7_1372600	5	4	0	12	3	0	1	2	0	4	3	9	2	9	2	6	10	2	17	6	5	0	3	7	0	0	12	2	15	1	0	0	3	8	4	23	1	8	2	9	1	1	1	1	1	7	7	0	1
PF3D7_1373300	6	5	5	19	2	1	5	1	0	5	2	14	6	10	1	5	16	2	16	3	3	0	7	10	1	3	15	2	17	3	0	0	5	20	7	32	6	7	2	5	2	0	1	1	3	6	9	1	2
PF3D7_1373500	36	20	7	27	23	10	11	4	3	18	41	121	62	142	17	55	68	9	149	44	40	20	12	79	6	31	48	11	46	18	6	10	22	42	28	201	60	21	14	55	33	26	14	25	7	79	18	13	5
PF3D7_0101500	7	4	1	2	5	2	5	2	1	8	12	36	6	33	2	11	18	2	20	10	10	2	1	13	3	11	27	3	13	7	0	2	2	17	12	45	7	15	3	16	6	2	1	9	3	14	7	2	1
PF3D7_0107000	4	0	0	3	7	2	2	0	0	1	4	7	6	13	0	0	3	0	18	4	7	1	0	1	0	0	7	1	8	1	0	0	1	9	0	16	3	8	3	7	1	0	0	3	1	2	0	1	0
PF3D7_0300700	10	1	7	16	3	3	1	1	0	5	2	11	2	14	4	7	14	2	24	6	11	2	1	8	2	5	14	1	25	3	1	0	4	17	10	25	8	7	2	4	3	1	0	5	3	6	3	2	1
PF3D7_0300800	13	2	2	5	7	2	0	0	0	4	5	15	5	4	5	6	15	1	22	0	3	0	0	8	1	4	15	2	18	2	1	0	3	16	7	27	5	7	2	8	3	1	1	2	1	3	10	1	0
PF3D7_0302200	24	6	5	17	27	2	4	1	0	5	29	91	13	68	4	15	39	4	86	8	20	5	1	13	2	31	47	10	34	10	7	0	20	80	20	121	10	46	26	80	14	2	2	21	6	29	29	11	2
PF3D7_0306200	0	0	0	6	5	0	1	0	0	0	3	37	1	20	1	4	9	1	35	9	5	1	1	4	2	2	20	1	16	1	0	0	1	17	4	39	9	3	3	13	1	0	1	0	5	6	7	1	3
PF3D7_0306300	4	0	0	3	2	0	0	0	0	0	5	5	1	4	1	2	2	0	8	2	3	1	0	3	0	2	3	2	6	2	0	0	1	4	2	10	4	3	1	1	2	0	0	1	1	3	1	0	0
PF3D7_0307400	6	2	0	2	6	1	0	0	0	0	8	36	2	22	0	2	15	2	16	1	7	0	1	4	0	8	22	6	17	8	0	0	6	19	1	46	7	7	4	10	5	0	0	2	1	4	10	2	1
PFC10_API0017	2	0	0	4	5	1	0	0	0	1	0	176	0	12	0	8	17	2	19	0	9	0	0	10	0	10	86	1	76	1	0	0	1	111	3	94	6	8	0	60	1	0	0	7	0	14	12	1	0
PFC10_API0028	5	1	0	5	7	0	0	0	0	2	0	33	0	21	0	4	15	0	24	0	13	0	1	13	0	12	40	0	28	0	0	0	0	40	1	36	3	8	0	13	2	0	0	7	0	0	6	2	0
PFC10_API0040	0	0	0	0	0	0	0	0	0	0	0	17	0	0	0	0	0	0	1	0	2	0	0	0	0	0	11	0	5	0	0	0	0	12	0	16	1	1	0	5	0	0	0	1	0	0	0	0	0
PF3D7_0319000	27	3	0	32	39	6	4	1	0	6	29	185	13	98	3	17	52	6	103	14	37	1	5	31	5	44	92	11	53	5	0	0	7	133	13	153	25	42	14	96	15	5	1	18	13	26	35	8	5
PF3D7_0320900	8	3	0	5	8	0	0	0	0	1	1	2	1	3	0	0	3	0	6	0	10	0	0	13	3	1	2	1	6	0	0	0	4	10	2	18	3	3	0	1	8	1	0	0	1	0	2	2	0
PF3D7_0323900	5	2	0	2	6	2	3	2	0	8	15	49	6	31	2	6	13	2	22	2	10	0	1	13	2	17	16	2	13	7	1	0	8	14	6	32	5	10	2	13	7	1	0	5	3	12	6	1	1
PF3D7_0324900	34	19	19	15	25	11	8	11	2	15	35	113	46	138	9	56	65	15	149	51	51	10	8	62	10	27	51	9	49	15	6	4	18	42	30	197	47	16	15	48	32	22	8	39	5	84	18	12	16
PF3D7_0606900	1	2	0	1	3	0	1	0	1	0	2	17	2	11	0	2	11	0	16	2	2	0	0	5	1	2	13	1	10	1	0	0	3	12	2	19	3	8	1	10	2	0	0	2	1	5	3	0	1
PF3D7_0700500	11	1	2	13	3	1	3	0	0	5	3	15	5	11	4	7	11	2	21	1	5	0	1	10	2	5	19	2	14	5	1	2	5	18	6	30	9	6	1	7	5	0	1	3	2	7	9	2	2
PF3D7_0701600	4	0	0	1	2	0	0	0	0	1	7	22	2	8	0	3	9	0	8	0	5	1	1	3	1	2	13	4	10	2	2	0	4	14	4	30	1	9	1	11	1	0	0	3	0	7	4	1	0
PF3D7_0705400	13	5	2	24	33	4	4	1	1	2	2	43	6	52	3	13	26	3	56	13	17	0	0	24	1	14	27	3	31	2	0	0	6	54	9	59	13	23	3	21	11	0	2	13	0	21	9	1	5
PF3D7_0708400	13	7	0	16	19	2	1	0	0	4	14	27	8	48	1	6	18	1	96	3	15	1	0	15	6	6	9	20	26	0	1	0	9	44	7	74	13	19	12	20	12	0	0	5	3	6	17	6	0
PF3D7_0731100	3	0	0	16	32	4	3	0	0	5	8	105	6	38	0	4	29	3	59	16	41	0	3	16	1	14	15	1	19	7	1	2	10	22	6	55	16	20	8	46	18	3	1	13	5	20	32	3	7
PF3D7_0731500	15	4	1	15	34	11	3	0	1	8	27	127	12	102	4	32	42	5	129	27	39	2	7	10	4	35	36	7	49	7	1	3	12	57	17	139	29	27	11	35	20	3	1	18	9	41	28	7	5
PF3D7_0732900	9	2	0	8	4	3	1	1	0	2	6	13	2	9	4	5	11	0	20	5	3	0	1	7	2	5	15	5	11	2	0	2	4	18	5	28	4	15	2	7	3	1	0	5	2	3	5	1	0
PF3D7_1100200	54	14	17	28	50	16	18	6	4	27	50	171	69	206	19	84	70	16	203	62	52	24	17	66	15	42	82	10	61	18	7	7	25	78	38	268	83	45	20	80	74	16	11	38	7	67	36	11	4
PF3D7_1100300	15	2	2	9	3	1	2	1	0	4	4	10	4	12	1	7	12	1	15	0	5	3	1	11	2	7	9	4	15	1	2	1	3	17	6	31	7	9	0	12	3	2	0	4	0	6	2	4	0
PF3D7_1101700	4	0	0	3	3	0	0	0	0	2	4	21	2	8	0	5	10	0	8	0	3	0	2	1	0	3	15	3	12	3	1	0	4	11	3	28	2	10	2	11	0	0	0	4	0	4	5	1	0
PF3D7_1102500	6	0	0	10	18	2	0	0	0	4	5	54	3	35	1	3	9	1	60	10	10	0	3	6	1	9	25	4	18	6	2	0	7	28	11	57	17	16	3	22	4	1	0	6	8	17	16	0	1
PF3D7_1103700	3	1	0	4	6	0	0	0	0	0	0	15	2	15	1	6	5	1	13	1	5	0	2	4	0	7	7	2	8	2	1	0	4	14	1	22	3	3	1	16	5	2	0	4	1	4	8	2	1
PF3D7_1108400	6	1	0	5	9	1	0	0	0	4	2	17	1	23	0	5	9	0	17	4	4	0	1	9	1	11	10	6	20	7	0	0	5	14	4	33	6	8	1	10	10	0	0	7	3	2	4	1	1
PF3D7_1115500	3	2	0	2	5	3	1	1	0	3	9	17	1	6	1	4	8	1	19	0	4	1	0	1	2	5	13	2	5	2	0	0	0	5	0	24	5	3	2	14	3	1	0	3	1	2	6	3	0
PF3D7_1118600	3	1	0	5	12	3	2	0	0	0	10	82	3	38	0	9	9	3	44	3	10	2	5	10	1	11	23	2	18	2	3	1	3	37	4	44	18	6	4	18	10	1	0	5	7	15	11	3	5
PF3D7_1122800	13	4	0	11	21	6	2	0	2	4	34	206	25	140	1	14	22	5	116	26	28	3	8	20	10	29	62	16	57	3	1	4	8	65	19	176	39	34	10	63	8	4	3	6	7	30	19	6	5
PF3D7_1125500	0	0	1	2	4	0	2	0	0	0	1	10	1	5	0	0	1	0	4	1	4	0	1	2	0	4	10	0	1	1	0	0	1	9	3	17	1	5	0	4	1	1	0	0	2	0	2	1	1
PF3D7_1129100	2	1	0	10	8	0	0	0	0	0	6	48	3	23	0	4	34	1	34	5	12	1	1	5	1	8	12	3	12	0	0	0	6	9	6	30	7	13	10	29	6	3	0	5	4	9	11	1	5
PF3D7_1144900	5	1	0	5	5	1	1	1	0	0	1	20	3	12	0	2	8	2	10	1	6	0	0	5	0	2	6	0	9	1	0	0	2	11	5	16	1	5	2	7	2	0	0	1	0	5	2	2	2
PF3D7_1300500	7	3	1	12	4	3	3	1	0	3	2	11	3	11	3	6	14	1	23	2	4	0	1	7	0	4	16	4	13	2	1	0	6	15	6	30	4	8	2	11	4	1	1	2	0	2	8	1	1
PF3D7_1300700	6	6	1	17	3	2	4	0	0	3	2	14	3	11	4	7	9	1	28	3	9	1	0	11	0	3	14	2	21	0	1	3	2	19	4	31	9	11	2	9	2	1	0	4	2	3	7	1	2
PF3D7_1302600	4	4	2	11	10	1	1	0	0	0	6	59	2	26	2	6	5	1	29	4	4	1	1	5	1	9	22	2	10	4	0	0	2	31	7	24	5	5	2	5	2	1	0	1	3	19	11	2	1
PF3D7_1304100	15	2	1	17	17	9	5	1	0	3	7	72	4	53	0	18	21	2	64	9	9	0	4	22	1	7	51	2	30	3	0	1	4	65	8	72	25	13	6	34	9	3	3	13	2	25	16	2	4
PF3D7_1304700	5	0	0	4	4	0	1	0	1	2	4	17	5	7	3	6	4	2	14	4	4	1	0	0	1	9	14	3	17	3	2	0	5	16	4	28	3	6	3	14	3	0	0	4	2	3	2	2	2
PF3D7_1309300	7	1	1	9	28	4	2	0	0	2	11	104	3	37	1	4	21	2	58	9	4	0	2	6	1	18	37	5	21	1	2	2	5	42	6	78	9	19	3	18	8	0	0	11	1	12	7	2	3
PF3D7_1311900	11	3	0	23	21	1	0	0	0	6	3	21	6	33	3	8	23	1	37	3	18	0	5	26	2	4	10	1	30	2	0	0	3	41	4	35	7	19	5	18	12	0	0	12	1	8	11	4	1
PF3D7_1314600	1	1	0	4	5	2	3	0	0	2	9	65	4	14	1	7	8	3	21	1	8	0	0	7	1	9	22	1	24	3	0	0	5	30	3	35	2	1	8	18	2	1	0	3	0	4	6	1	0
PF3D7_1317100	15	5	0	20	36	3	4	0	0	7	14	72	6	60	2	21	34	4	75	5	19	1	1	21	1	19	34	6	41	4	2	0	8	60	9	67	16	19	3	32	17	2	0	11	2	35	25	6	2
PF3D7_1331300	3	0	1	0	5	1	1	0	0	0	1	10	2	9	0	2	3	0	6	1	5	0	3	5	3	5	11	1	6	4	0	0	4	12	5	7	2	6	1	3	6	1	0	1	0	3	4	0	1
PF3D7_1334600	5	1	0	7	5	0	0	0	0	0	6	34	3	19	2	0	14	3	22	1	2	0	0	6	2	3	4	2	5	4	2	0	8	15	2	31	4	4	2	19	2	0	0	0	0	6	10	1	0
PF3D7_1344800	4	2	0	5	12	0	0	0	0	0	7	25	3	24	1	3	4	1	17	2	7	1	1	2	1	4	13	6	19	2	2	1	6	17	6	31	7	8	7	14	7	0	0	2	6	8	8	3	1
PF3D7_1345100	4	0	0	1	4	0	0	1	0	1	2	9	2	7	0	3	5	0	3	0	2	0	0	1	1	1	4	1	5	2	2	0	2	10	2	16	4	6	2	12	1	2	0	1	2	0	6	0	0
PF3D7_0200500	6	5	2	16	3	3	3	1	0	3	3	13	2	15	4	7	15	0	24	1	5	1	5	13	3	9	13	1	20	3	1	1	7	20	7	30	10	10	0	6	8	2	0	2	0	6	1	1	4
PF3D7_0206100	1	0	0	1	3	0	0	0	0	0	4	18	4	5	2	3	9	1	10	0	4	1	3	2	0	5	16	1	10	0	1	0	2	15	5	37	3	8	4	8	4	3	1	3	1	3	5	1	3
PF3D7_0206800	11	3	0	13	2	1	0	0	0	0	6	24	2	6	0	2	14	0	15	2	5	0	0	21	0	5	6	0	6	0	1	0	1	4	1	14	2	4	3	5	7	3	0	3	1	16	6	2	0
PF3D7_0207500	11	4	0	5	19	3	2	0	0	2	11	92	7	67	2	27	23	3	67	9	18	0	5	26	4	22	39	3	22	5	2	1	8	47	11	80	26	12	10	30	10	1	2	18	3	25	29	4	6
PF3D7_0207600	17	1	1	11	13	0	0	0	0	3	23	73	3	59	3	25	19	2	75	4	36	1	1	31	3	18	25	2	25	4	0	0	9	46	7	76	17	18	13	21	20	1	1	9	5	38	37	8	0
PF3D7_0208500	1	0	0	4	2	0	0	0	0	0	4	11	2	10	0	1	8	0	6	0	1	0	1	0	0	0	7	1	6	1	1	0	2	9	3	13	6	3	0	6	1	0	0	0	2	2	3	1	0
PF3D7_0209800	8	6	0	8	16	3	1	0	0	1	2	31	4	30	0	8	16	5	29	6	15	0	1	10	1	10	12	10	16	4	0	0	4	30	4	32	6	13	5	19	7	1	0	2	0	7	10	2	0
PF3D7_0211400	6	2	0	12	8	1	1	0	0	2	3	40	6	15	2	7	6	0	13	3	10	0	3	7	0	7	26	2	15	4	1	1	2	19	0	27	5	8	3	15	0	2	0	5	1	6	8	0	1
PF3D7_0212600	2	1	0	1	11	0	1	1	0	3	5	22	4	12	3	10	8	0	18	1	6	1	1	2	0	1	4	0	11	2	1	1	1	5	5	20	2	5	2	8	1	1	0	5	2	5	6	4	0
PF3D7_0215300	7	2	1	10	24	1	3	1	0	6	9	76	1	47	1	11	26	2	56	3	12	2	3	23	2	15	34	4	38	4	1	0	6	68	5	76	10	17	7	33	11	2	1	10	2	13	26	6	3
PF3D7_0222100	5	0	0	1	3	0	0	0	0	2	5	18	2	7	0	5	8	0	9	0	3	0	1	1	0	4	14	3	12	3	1	0	4	12	4	28	2	8	2	10	1	0	0	4	0	4	5	0	0
PF3D7_1200500	8	1	6	20	7	1	3	1	0	1	2	17	3	11	4	6	8	2	20	4	7	0	2	14	1	3	17	1	22	3	0	2	2	11	8	34	6	9	1	6	8	1	0	4	1	3	3	3	1
PF3D7_1200700	7	3	1	11	15	2	2	0	0	4	6	70	6	51	1	16	15	2	59	5	29	0	4	28	1	6	48	3	28	4	0	1	4	46	18	94	23	21	6	27	12	5	0	10	4	40	12	3	3
PF3D7_1204300	7	0	0	3	1	1	1	0	0	0	1	6	1	15	0	3	5	0	8	1	7	0	0	5	1	6	5	0	6	0	0	0	2	8	2	12	3	4	1	2	3	0	0	2	0	2	6	1	0
PF3D7_1209200	3	1	0	1	1	3	0	0	0	1	1	5	3	5	0	0	2	0	7	0	4	0	1	2	0	1	3	1	6	0	0	1	0	5	1	7	2	3	1	5	1	1	1	3	0	2	1	1	1
PF3D7_1209600	3	3	2	5	12	2	0	0	0	1	9	36	4	19	1	10	8	3	17	2	10	4	3	3	3	12	30	4	18	3	2	2	5	22	7	50	6	11	2	13	1	0	2	6	1	8	7	3	1
PF3D7_1212000	1	0	0	2	1	0	0	0	0	0	5	16	1	8	1	3	6	1	11	1	8	0	1	0	1	3	4	3	9	1	2	0	0	13	2	23	3	6	4	17	1	3	1	1	0	3	8	2	1
PF3D7_1215000	3	0	0	3	6	1	0	0	0	0	2	23	2	9	1	5	3	2	9	1	7	0	1	4	0	4	10	1	8	1	0	1	2	12	2	15	4	3	4	10	5	0	0	1	1	2	4	3	2
PF3D7_1215200	4	1	0	2	6	1	0	0	0	2	1	21	2	9	1	2	7	2	16	2	11	0	0	10	0	7	13	2	12	1	1	0	2	14	5	24	7	6	3	13	3	2	0	7	0	4	4	1	3
PF3D7_1215900	2	2	1	4	5	2	0	0	0	1	9	84	10	32	1	9	7	3	24	7	12	3	1	11	0	16	33	5	33	4	0	0	7	50	7	44	9	14	5	40	3	1	0	6	2	21	9	1	2
PF3D7_1219700	1	0	0	2	5	0	1	0	0	0	3	10	1	10	1	2	3	0	11	0	6	0	2	7	2	4	10	0	13	0	0	0	2	7	2	16	3	3	1	7	6	1	0	5	0	4	4	1	0
PF3D7_1222600	20	0	2	12	36	6	1	0	2	11	127	599	20	126	9	42	51	3	86	14	25	2	8	31	11	59	90	11	64	13	4	2	19	62	23	172	54	73	13	53	14	4	1	19	13	58	26	9	6
PF3D7_1222700	2	3	0	3	6	0	0	0	0	3	0	7	0	14	0	6	9	2	41	1	3	0	0	2	0	4	5	0	5	0	1	1	2	10	1	18	1	2	0	4	2	2	0	4	2	3	5	1	0
PF3D7_1224300	43	6	0	28	25	0	0	1	0	4	18	113	6	33	0	5	68	2	34	5	21	1	3	22	2	19	15	1	15	1	1	0	5	45	11	39	19	31	2	26	25	1	0	5	2	20	15	4	0
PF3D7_1225800	13	3	1	18	14	1	2	0	0	0	6	116	7	63	1	30	38	6	77	5	17	0	3	22	2	16	56	9	47	6	2	0	5	71	17	95	19	16	8	48	14	2	1	22	2	21	19	5	6
PF3D7_1226600	2	0	0	5	3	1	0	0	0	0	0	13	3	18	2	7	14	0	18	0	4	0	0	3	0	6	13	3	9	4	0	1	2	14	2	19	4	9	3	15	3	0	0	2	2	2	8	0	3
PF3D7_1227200	14	3	2	19	45	16	10	2	1	7	27	217	10	117	3	21	34	8	74	14	32	0	9	22	4	31	100	16	85	9	1	3	14	103	23	170	45	48	15	97	24	1	1	20	8	60	43	16	7
PF3D7_1228100	1	1	0	2	5	1	2	1	0	0	11	38	7	9	5	6	16	1	43	2	3	0	1	2	1	5	19	7	19	9	1	2	6	24	11	56	8	7	3	14	4	1	0	3	2	5	9	15	1
PF3D7_1228600	9	1	0	11	4	0	0	0	0	0	21	75	7	44	1	5	30	0	110	1	9	0	0	13	2	6	15	4	22	3	2	0	7	46	6	94	14	22	6	14	10	1	0	7	1	10	11	0	0
PF3D7_1229400	1	1	0	4	4	1	0	0	0	1	6	7	1	5	1	3	5	0	4	0	3	1	0	4	0	0	4	1	4	0	2	0	4	2	1	4	0	3	2	4	1	0	0	2	2	4	1	0	0
PF3D7_1235600	8	5	1	12	12	0	1	0	0	2	12	23	6	19	1	11	13	0	24	4	8	2	3	13	1	7	15	1	12	6	2	1	8	22	6	35	7	6	3	17	8	0	1	7	1	9	8	4	0
PF3D7_0613900	8	0	2	13	19	11	2	0	0	6	32	263	20	173	3	37	36	9	199	56	24	8	7	16	4	33	105	14	51	4	5	2	8	94	22	195	67	76	23	72	11	3	1	9	7	38	34	14	4
PF3D7_0617800	12	2	0	4	7	1	0	0	0	0	1	7	1	2	0	1	4	0	5	0	11	0	0	3	2	0	1	0	4	0	0	0	3	10	1	15	1	1	3	0	4	0	0	1	0	0	6	0	0
PF3D7_0618500	8	2	0	15	6	0	0	0	0	0	4	18	3	11	0	7	10	1	16	1	10	0	4	9	0	7	11	2	19	1	0	1	5	19	4	19	6	9	2	8	5	1	0	3	3	5	4	1	2
PF3D7_0618600	2	3	0	4	2	1	1	0	0	0	3	22	0	11	0	4	4	0	3	1	7	0	2	6	1	3	19	3	16	9	1	2	2	16	4	12	3	5	6	24	0	1	1	2	4	8	4	4	3
PF3D7_0619900	2	1	1	3	10	0	2	0	0	2	1	20	0	9	0	3	7	4	15	3	4	1	1	3	0	7	8	0	7	3	1	0	3	12	1	25	1	7	2	13	7	0	0	5	0	3	2	0	0
PF3D7_0629700	28	6	7	20	85	36	21	0	0	18	168	1204	48	432	9	198	75	18	327	80	61	5	19	77	13	108	305	17	262	16	4	7	35	224	78	654	232	209	22	221	30	6	4	36	26	208	93	18	15
PF3D7_0630200	3	1	0	2	2	1	0	0	0	1	2	7	3	5	0	3	4	1	11	4	0	0	1	1	0	2	4	0	7	0	0	1	3	12	2	9	4	8	0	6	3	0	1	2	0	1	1	1	0
PF3D7_0632200	12	5	3	15	3	3	2	1	0	4	4	13	6	7	2	8	13	3	22	2	6	0	1	13	4	4	16	5	19	3	1	0	1	15	8	31	5	11	1	7	8	0	0	6	2	7	1	2	2
PF3D7_0632300	10	8	1	15	3	2	6	1	0	3	3	16	4	6	1	5	13	1	22	5	4	0	2	9	1	8	12	4	20	3	0	2	3	15	6	29	6	7	4	6	2	0	0	4	1	2	15	3	2
PF3D7_0508500	15	2	2	19	18	8	2	2	0	5	38	330	17	143	4	45	58	8	114	15	46	8	23	69	10	69	139	20	105	20	5	1	23	124	23	241	41	66	20	111	16	6	2	36	7	48	32	10	7
PF3D7_0509200	2	2	0	0	1	3	1	0	0	0	9	40	6	15	1	5	10	1	21	1	2	0	1	2	1	9	22	1	17	3	1	2	5	18	14	39	4	7	2	17	1	2	0	1	3	2	2	2	2
PF3D7_0514000	2	3	0	1	11	0	1	1	0	4	3	31	6	24	0	5	9	1	25	2	8	1	4	2	2	9	24	2	18	2	1	3	1	21	9	35	11	8	2	22	2	2	0	7	0	5	6	4	0
PF3D7_0515700	11	2	0	12	15	0	0	0	0	3	4	14	4	14	0	8	14	1	21	2	13	0	0	14	3	10	17	3	10	1	0	2	7	32	8	20	5	13	4	27	11	1	2	3	3	13	23	4	1
PF3D7_0517400	15	1	2	13	25	5	1	1	0	4	10	89	11	116	1	14	29	4	91	21	19	1	4	18	2	20	46	5	43	5	1	1	5	71	9	111	23	16	4	44	13	0	2	4	4	29	12	3	7
PF3D7_0518700	11	6	2	7	18	13	2	0	0	1	90	425	12	99	4	33	42	27	97	16	15	1	4	15	4	37	84	6	59	6	4	4	8	39	13	174	27	46	7	30	14	3	2	16	5	29	29	9	5
PF3D7_0520300	1	1	0	1	3	0	0	0	0	0	0	7	0	3	1	1	6	0	4	4	2	0	0	0	0	6	3	0	1	1	0	0	1	7	2	9	2	3	1	5	1	0	0	2	0	0	5	0	1
PF3D7_0525100	9	2	0	12	16	3	0	0	0	7	4	35	4	32	3	15	16	2	40	9	19	0	1	24	0	11	22	4	35	2	2	1	3	52	6	51	16	17	6	24	18	1	0	8	3	5	10	5	4
PF3D7_0400400	61	29	19	31	49	20	21	9	7	33	65	217	72	211	26	90	102	12	262	53	79	30	12	87	15	43	84	20	64	23	16	5	32	71	48	322	72	49	17	82	78	28	11	61	14	80	54	17	14
PF3D7_0400900	8	4	2	7	4	0	6	0	0	2	1	11	5	8	3	8	12	2	20	2	4	1	3	7	2	4	10	3	14	2	2	1	3	19	2	30	7	9	3	8	4	1	1	1	1	9	7	2	1
PF3D7_0401000	8	1	3	10	4	0	1	0	1	6	4	13	2	10	2	6	6	3	22	4	9	0	2	6	2	4	10	2	14	2	1	1	4	15	2	28	4	9	2	9	6	1	0	4	1	2	8	0	0
PF3D7_0401200	16	1	1	16	5	3	1	0	0	3	2	10	4	13	5	6	13	2	22	1	4	0	2	8	3	5	20	4	18	1	0	1	2	17	8	35	5	10	1	9	3	1	0	5	0	1	2	5	1
PF3D7_0401900	8	3	1	4	13	2	2	0	0	1	20	76	9	42	1	18	13	2	56	28	18	3	8	28	5	11	35	0	28	5	0	1	6	54	12	102	36	22	4	37	6	1	3	7	5	32	13	2	4
PF3D7_0403900	5	2	0	6	21	10	3	2	0	2	21	149	15	62	9	20	26	3	83	19	12	1	2	7	5	26	43	7	50	9	5	6	15	36	11	132	28	28	10	38	8	2	2	12	5	23	16	3	1
PF3D7_0405200	2	3	2	1	10	4	1	0	1	0	13	48	21	36	5	6	25	2	36	6	6	1	0	2	2	14	52	2	33	3	3	0	3	15	5	56	9	13	8	20	4	1	0	2	4	7	8	2	0
PF3D7_1240700	6	1	1	10	1	2	1	2	0	0	5	22	2	9	6	6	5	2	15	2	2	0	0	11	4	6	20	2	18	4	1	2	5	16	7	27	10	8	0	11	5	0	0	3	1	3	5	0	1
PF3D7_1246900	5	1	0	10	19	5	1	1	0	2	15	74	9	30	2	7	18	4	49	2	14	2	2	6	3	15	22	3	18	11	2	1	4	42	3	106	15	15	11	31	10	1	1	7	3	10	11	4	0
PF3D7_1252200	8	1	1	10	5	1	2	0	0	1	5	23	2	26	1	5	6	0	13	7	13	0	3	7	0	6	9	1	14	1	0	0	4	29	3	23	6	15	4	17	5	0	2	7	1	6	10	2	0
PF3D7_1252400	24	3	2	26	45	5	6	0	0	9	45	389	12	173	4	16	56	10	245	27	24	3	6	24	6	49	173	12	126	9	2	1	24	206	37	277	75	72	9	82	9	3	1	11	6	59	40	6	7
PF3D7_1254000	13	3	2	20	2	1	6	0	0	7	2	14	2	11	1	7	11	2	16	4	6	2	2	8	1	3	15	4	12	3	0	2	3	13	7	32	2	11	1	4	7	0	1	3	3	3	5	2	2
PF3D7_1007700	25	1	2	25	28	4	6	1	0	7	69	364	6	79	2	15	36	22	69	14	24	0	5	36	9	50	48	4	29	10	3	0	18	48	18	60	21	85	5	21	12	4	2	9	11	45	20	2	3
PF3D7_1014400	5	0	0	8	5	0	2	0	0	1	1	23	2	23	0	8	5	0	16	2	4	0	0	9	1	4	15	1	11	5	1	0	5	25	6	30	8	10	4	16	5	1	0	4	0	7	6	1	0
PF3D7_1022800	13	2	0	10	19	3	4	0	0	4	9	81	1	41	2	12	16	1	57	8	27	1	4	11	1	14	44	2	34	4	1	3	8	58	6	88	6	19	3	30	9	0	0	8	3	7	9	3	1
PF3D7_1023900	49	8	8	29	80	16	15	2	0	14	65	522	40	219	3	27	73	18	194	56	82	4	12	76	6	52	90	11	62	6	1	3	11	132	60	238	104	119	7	71	25	2	2	15	10	119	53	18	16
PF3D7_1027700.1	2	3	0	2	9	1	2	0	0	1	1	8	5	17	0	0	5	0	15	3	6	0	0	1	1	1	8	2	7	2	0	0	2	7	3	16	0	6	2	6	2	0	0	1	1	7	1	0	0
PF3D7_1034400	19	4	1	29	26	2	2	0	1	3	4	31	3	31	2	12	22	0	33	2	26	2	4	16	0	19	22	4	24	2	2	0	6	40	3	40	1	16	2	21	13	0	2	6	0	7	11	3	1
PF3D7_1035500	5	1	0	4	3	0	0	0	0	0	8	46	3	22	0	0	14	0	55	6	10	0	1	6	1	4	17	3	12	2	0	1	5	10	2	24	10	3	1	7	4	1	0	6	0	10	6	0	0
PF3D7_1035700	6	1	0	10	13	3	3	0	0	4	11	65	12	48	2	12	22	1	63	6	18	1	2	12	1	9	22	7	20	12	2	1	8	23	6	62	13	6	3	20	4	2	0	7	1	20	11	1	2
PF3D7_1040000	6	3	6	12	6	1	3	0	0	2	9	11	3	12	5	7	10	2	23	3	5	1	1	13	2	2	16	0	17	2	1	0	2	19	7	31	5	11	2	12	3	1	0	1	1	1	10	1	1
PF3D7_1040400	13	3	4	24	3	1	2	2	0	7	5	15	1	8	2	5	12	4	20	2	5	2	2	8	0	4	17	3	9	1	0	2	2	14	5	26	4	8	4	4	5	0	1	1	3	6	7	3	1
PF3D7_1040500	6	7	3	15	5	2	3	0	0	3	3	12	6	9	4	7	13	3	21	4	5	1	0	6	0	6	16	2	11	4	0	0	5	18	4	30	5	12	3	10	5	0	0	6	1	8	2	0	3
PF3D7_1040800	12	4	3	11	5	1	2	0	1	4	4	14	3	11	2	4	3	2	14	2	6	0	3	7	0	5	11	1	18	1	0	1	5	10	6	24	4	5	2	7	1	1	2	0	1	9	7	1	0
PF3D7_0413400	10	1	1	4	9	4	1	2	0	7	10	37	3	22	5	9	17	2	20	2	8	6	0	4	3	14	13	2	11	3	0	2	3	5	6	46	4	11	2	15	8	3	1	2	1	2	3	3	5
PF3D7_0417800	5	2	1	4	16	3	3	0	1	3	15	65	2	41	2	6	18	3	44	9	9	0	6	7	8	32	18	6	19	6	2	0	3	32	5	84	15	14	3	20	8	1	1	8	4	13	17	10	3
PF3D7_0421300	37	20	12	21	27	9	13	3	2	15	49	113	60	133	20	52	70	14	139	56	40	20	14	81	8	30	54	6	42	15	10	4	20	37	28	214	38	27	15	53	28	28	8	26	12	68	20	9	5
PF3D7_0423400	1	0	0	2	1	1	0	0	0	0	5	54	3	21	0	0	1	0	13	3	2	0	0	5	1	8	11	1	7	0	0	0	2	5	2	11	3	2	1	5	6	2	0	8	0	3	4	4	0
PF3D7_1400400	5	2	3	13	1	3	4	0	0	1	1	10	4	9	5	7	13	2	22	2	7	1	1	8	1	4	15	4	13	2	0	1	2	12	9	29	8	11	2	6	8	0	0	4	0	9	2	1	0
PF3D7_1400500	8	2	3	15	1	0	3	1	0	6	1	15	4	12	1	6	9	0	19	3	4	0	3	7	2	3	12	3	21	4	2	0	5	14	5	35	6	5	3	4	4	1	0	4	3	3	9	4	2
PF3D7_1412500	2	5	1	9	10	6	1	0	0	1	2	13	2	17	1	6	7	0	31	5	12	2	1	11	3	8	19	3	11	4	0	0	2	17	4	18	3	18	4	6	7	5	1	7	1	7	7	2	1
PF3D7_1419800.1	13	2	0	11	10	8	2	0	0	1	4	42	1	26	0	6	5	2	36	2	18	1	1	11	0	9	25	1	22	3	0	1	6	29	7	39	7	7	4	17	7	0	2	6	2	6	5	4	1
PF3D7_1427200	3	0	0	0	0	3	2	1	0	0	1	16	3	5	0	0	4	0	9	1	1	0	0	1	0	1	8	2	2	0	0	0	0	8	1	21	5	8	0	4	1	0	1	0	0	1	6	2	0
PF3D7_1427700	2	0	0	0	1	0	0	0	0	0	2	5	1	2	1	0	1	0	2	0	2	0	0	2	0	0	3	0	4	1	0	1	1	5	0	2	0	3	0	5	0	0	0	2	0	4	1	1	1
PF3D7_1431500	7	2	0	10	21	6	2	0	0	3	20	67	10	51	1	16	17	2	56	13	24	1	4	15	4	20	41	6	25	2	1	0	4	32	7	119	34	17	1	27	3	2	4	9	5	25	12	4	1
PF3D7_1432400	0	3	1	5	17	5	2	1	0	2	39	202	17	65	1	18	24	3	99	21	11	1	1	3	6	36	97	8	72	11	3	8	17	98	34	159	31	17	22	68	11	2	0	10	5	22	12	9	4
PF3D7_1434000	2	1	1	3	4	3	0	0	0	1	5	19	5	10	2	3	3	1	17	4	6	0	0	4	3	2	14	3	13	3	3	1	3	11	6	20	6	6	3	8	0	0	0	0	2	3	4	3	0
PF3D7_1436000	6	0	0	14	11	3	1	1	0	1	6	54	4	28	0	5	16	2	35	7	10	0	3	12	0	16	17	1	17	3	0	0	1	49	5	39	16	14	3	32	6	2	0	3	4	11	9	2	1
PF3D7_1436300	11	4	1	14	6	0	0	0	0	1	25	137	20	111	0	3	30	2	88	10	35	1	1	20	0	6	15	4	14	1	1	0	8	37	9	84	18	32	9	28	15	1	1	12	5	18	29	5	2
PF3D7_1443000	5	2	1	4	16	5	2	0	0	4	34	197	10	74	7	19	39	4	68	5	19	2	0	4	6	23	73	8	45	7	3	4	9	66	13	110	23	26	7	42	14	1	0	11	7	18	24	8	2
PF3D7_1447900	9	1	0	12	21	2	3	0	0	3	12	94	4	48	0	11	20	3	44	6	18	1	0	19	3	16	69	6	41	3	1	1	8	79	13	89	14	18	8	46	10	0	2	2	2	31	30	4	5
PF3D7_1452500	4	0	0	2	6	0	0	0	0	0	8	24	2	10	0	1	7	1	17	3	0	0	0	0	1	2	16	2	6	2	1	0	0	16	7	15	3	2	2	3	0	0	2	1	1	3	7	3	0
PF3D7_1454400	14	2	1	11	19	1	0	0	0	3	6	80	0	47	0	5	16	3	50	3	9	3	2	15	1	17	23	6	31	1	1	0	16	57	3	59	12	18	10	32	14	3	0	6	4	13	13	4	3
PF3D7_1456100	3	3	0	1	5	1	1	0	1	2	5	68	3	22	2	4	11	1	19	5	4	1	0	2	1	8	24	4	22	3	0	1	5	25	4	34	9	8	7	28	6	0	0	3	3	7	9	2	2
PF3D7_1460400	2	3	1	0	3	2	0	0	0	0	6	19	3	22	0	5	6	2	8	5	8	0	1	1	3	4	7	3	10	1	0	0	1	13	7	13	6	3	2	14	3	1	0	4	0	1	3	1	0
PF3D7_1468300	1	0	0	1	4	2	0	0	0	0	9	29	3	13	0	1	2	2	16	1	1	0	0	3	2	10	17	0	11	1	0	2	2	20	4	20	6	2	2	9	1	0	0	1	1	5	3	1	1
PF3D7_1472600	7	3	2	2	10	2	3	0	0	0	9	60	9	28	3	6	10	2	31	10	9	0	2	2	2	7	43	3	25	6	1	1	10	31	6	39	13	7	6	24	4	1	0	6	0	5	7	1	0
PF3D7_0900500	10	1	1	16	4	0	4	1	0	8	2	9	4	9	1	6	9	1	20	2	5	1	2	9	0	6	16	2	16	3	1	1	3	13	1	31	5	7	2	7	4	0	0	4	5	2	10	0	4
PF3D7_0901300	8	4	3	22	2	2	3	1	0	2	5	12	4	10	3	6	12	5	21	0	8	0	1	13	2	6	16	4	15	3	1	0	4	20	10	35	5	9	1	10	6	1	0	7	1	7	1	1	3
PF3D7_0901600	8	0	0	11	7	1	1	0	0	1	4	16	4	7	1	10	8	0	18	0	6	0	0	8	2	10	14	3	8	4	1	1	5	13	7	22	5	4	2	7	6	0	1	1	2	3	9	1	1
PF3D7_0902400	1	0	0	1	7	2	3	1	0	2	7	61	3	26	3	13	6	1	36	4	3	0	2	6	0	11	27	0	25	4	2	0	6	30	11	47	12	15	3	32	5	2	1	8	2	7	9	1	2
PF3D7_0907400	10	3	1	11	12	6	3	0	0	1	17	119	4	65	0	10	26	2	53	11	14	1	3	16	0	18	59	7	43	5	1	1	7	32	4	78	40	18	2	20	6	1	1	7	0	30	14	1	2
PF3D7_0909800	5	0	0	3	6	0	0	0	0	0	1	5	1	3	0	1	2	0	4	2	3	2	0	3	0	3	8	1	3	0	0	0	2	6	3	11	1	5	1	4	2	0	0	1	1	0	4	1	1
PF3D7_0913200	2	1	0	6	2	0	1	0	0	0	9	14	2	29	0	2	6	0	28	1	4	0	0	6	2	6	10	0	14	2	1	0	6	12	3	33	6	2	1	10	3	0	0	2	0	4	5	3	1
PF3D7_0916700	3	1	0	7	11	3	1	0	1	4	10	47	2	19	0	3	13	2	32	3	4	2	0	8	0	10	11	0	8	1	0	1	2	16	4	24	7	4	3	17	4	0	2	7	1	7	14	2	0
PF3D7_0920900	3	1	1	1	11	1	1	0	0	3	7	62	6	31	0	4	9	1	34	2	7	0	2	3	1	11	25	1	23	7	2	1	7	15	5	67	8	6	4	19	0	2	0	2	1	10	5	5	2
PF3D7_0922900	7	2	0	9	8	2	3	0	0	0	4	23	1	10	0	5	4	0	15	1	9	0	2	11	0	5	18	1	12	6	0	0	1	12	4	18	7	6	4	9	1	1	0	4	2	6	14	0	1
PF3D7_0936600	0	0	0	1	8	3	1	0	0	1	3	22	7	14	0	7	2	3	18	4	1	0	1	7	0	7	13	0	10	0	0	2	4	21	9	24	4	6	3	11	2	0	0	2	1	13	6	3	1
PF3D7_0807300	3	1	2	3	5	0	1	0	0	0	4	16	1	11	1	5	4	0	11	4	4	0	0	3	1	1	8	1	8	2	1	0	3	12	2	20	3	3	2	6	1	0	0	1	2	4	0	5	0
PF3D7_0815000	3	1	0	2	2	1	1	0	0	0	10	32	0	16	0	2	12	0	9	0	2	1	1	1	1	8	25	6	18	4	0	0	3	21	0	41	5	5	2	19	8	0	0	3	1	5	8	4	1
PF3D7_0819200	4	1	0	6	11	4	1	0	0	1	7	69	1	35	2	19	8	2	31	7	12	1	4	11	2	8	38	3	27	2	0	2	3	32	7	64	16	14	3	30	4	3	0	11	2	17	13	6	3
PF3D7_0830800	10	0	0	13	44	17	5	1	0	5	18	193	17	154	3	22	38	9	212	42	29	3	0	22	2	28	122	6	86	8	0	6	8	75	21	235	57	69	7	67	5	3	1	22	12	35	20	1	6
PF3D7_0831800	34	36	0	40	1	0	0	1	0	0	2	8	0	29	1	1	1	0	2	0	1	0	0	0	23	81	0	0	0	1	0	0	2	5	2	4	1	1	1	2	0	0	0	0	1	0	1	6	0
PF3D7_1350900	5	3	0	5	17	4	1	0	0	1	9	79	4	19	0	4	12	4	36	9	7	1	1	10	1	4	20	1	16	3	1	0	4	18	8	54	14	10	1	11	4	1	0	3	3	13	12	2	4
PF3D7_1353600	1	2	1	1	7	0	0	0	0	1	2	9	2	4	1	4	5	0	7	0	3	1	0	4	1	1	17	1	9	1	1	3	2	19	7	12	3	6	3	13	3	1	0	2	1	4	2	3	0
PF3D7_1355500	3	0	1	13	11	0	1	0	0	1	12	58	3	49	0	16	12	1	61	4	11	0	2	10	1	14	27	3	24	4	0	0	10	42	8	65	8	11	6	23	6	0	0	12	0	8	8	2	0
PF3D7_1360500	20	3	7	25	59	21	8	1	1	10	36	279	20	146	7	45	53	10	151	28	47	6	12	27	6	66	212	18	129	40	6	4	41	162	47	303	92	62	34	167	20	4	1	18	12	78	68	20	10
PF3D7_1365400	3	0	2	4	9	2	3	1	0	0	11	81	4	26	1	14	14	2	16	3	11	3	1	9	1	11	36	9	21	13	2	0	5	39	4	46	8	3	6	27	3	1	1	1	2	9	9	4	1
PF3D7_1366400	5	2	2	2	20	8	0	1	1	4	63	207	11	75	3	20	25	0	51	14	9	1	1	5	5	24	78	8	38	8	3	1	11	46	10	105	31	17	9	45	5	1	2	8	8	32	30	4	3
PF3D7_1367800	9	1	2	12	9	1	1	1	0	4	21	137	18	113	0	6	15	1	101	56	21	0	5	25	2	8	36	2	34	6	1	0	11	48	16	142	35	19	2	26	5	0	0	5	5	46	20	5	4
PF3D7_1373400	15	6	2	20	1	2	1	1	0	5	5	10	3	14	3	7	12	0	23	0	8	2	1	14	0	3	10	5	21	3	2	0	4	17	9	37	3	8	2	7	5	2	1	6	1	3	6	3	1
PF3D7_0101000	9	3	4	16	6	0	1	1	0	2	7	7	3	14	5	5	10	3	25	2	6	1	0	12	3	2	14	0	16	6	2	0	4	16	7	31	8	12	2	8	6	1	1	2	0	4	8	3	1
PF3D7_0101600	7	5	2	19	3	3	3	1	0	3	4	9	1	15	3	7	15	3	27	1	5	3	0	11	1	3	15	3	22	1	2	0	5	15	6	30	6	9	0	9	7	1	0	3	2	8	1	1	1
PF3D7_0102600	4	0	0	4	10	5	3	0	0	1	8	61	4	51	2	14	6	0	42	13	13	0	4	10	2	4	20	5	19	3	1	3	2	41	6	57	17	18	5	29	6	1	4	8	2	12	8	2	0
PF3D7_0104400	8	2	0	9	9	4	2	0	1	1	6	43	6	17	4	10	16	1	26	5	7	0	2	6	3	18	30	6	13	7	2	0	7	21	3	56	9	9	9	23	10	4	0	7	0	7	9	3	2
PF3D7_0106700	12	3	0	13	30	6	6	0	1	3	35	148	24	173	1	13	32	3	85	14	22	5	9	31	11	21	56	12	49	10	2	2	9	65	12	134	36	16	7	45	11	2	0	12	12	33	16	9	5
PF3D7_0108700	6	0	2	3	15	3	2	0	0	3	43	173	12	91	0	3	24	3	86	15	9	1	13	21	4	25	41	1	34	1	2	4	5	42	13	109	24	48	3	36	6	4	2	8	8	33	6	4	4
PF3D7_0301600	5	1	1	2	22	3	4	0	0	5	6	86	2	53	0	9	18	2	66	5	12	2	1	3	2	12	29	0	9	2	1	1	2	25	6	55	4	14	4	45	14	1	6	6	1	15	42	6	6
PF3D7_0302500	24	7	4	20	27	2	3	1	0	5	29	90	13	67	3	12	42	4	86	8	21	3	1	16	4	30	46	10	38	9	6	0	20	79	19	122	9	46	24	80	16	2	1	16	6	30	30	13	3
PF3D7_0304500	2	0	1	1	1	1	1	0	0	1	5	17	0	7	0	1	4	1	9	2	5	0	1	2	0	0	11	0	7	1	2	0	1	7	1	18	2	5	2	7	0	2	2	2	2	5	3	1	0
PF3D7_0304600	37	5	1	4	3	2	1	0	0	0	38	79	3	13	1	4	5	3	15	2	6	2	1	4	2	1	5	0	4	1	0	0	4	13	1	19	3	6	3	3	36	6	0	10	0	8	4	4	1
PFC10_API0012	1	0	0	5	3	0	0	0	0	3	1	46	0	16	0	7	10	0	11	2	6	0	0	14	0	3	41	0	27	0	0	0	0	53	0	41	1	6	0	35	1	0	1	8	0	11	13	0	1
PFC10_API0013	0	0	0	0	0	0	0	0	0	0	0	8	0	0	0	0	0	0	0	0	0	0	0	0	0	0	3	0	7	0	0	0	0	8	0	12	1	1	0	1	0	0	0	0	0	0	0	0	0
PFC10_API0015	0	0	0	9	19	1	0	0	0	0	1	173	0	18	0	9	19	3	26	1	12	0	4	15	0	12	112	1	84	0	0	0	0	122	1	88	4	11	1	63	8	0	0	11	0	21	11	0	0
PFC10_API0016	2	0	0	2	10	0	0	0	0	1	0	90	0	8	0	6	12	1	10	2	7	0	1	7	0	4	54	1	31	0	0	0	0	85	1	57	4	6	0	49	7	0	0	10	0	10	9	1	0
PFC10_API0060	3	0	0	1	7	0	0	0	0	1	0	123	1	20	0	5	12	1	29	0	6	0	2	11	0	10	79	1	39	4	0	0	2	116	2	90	1	6	1	38	3	0	0	14	0	6	13	0	1
PFC10_API0033	0	0	0	3	8	0	0	0	0	0	0	37	0	1	0	2	2	0	3	0	3	0	0	3	0	1	24	1	26	0	0	0	0	29	1	28	5	1	0	16	0	0	0	0	0	4	0	0	0
PFC10_API0035	0	0	0	1	0	0	0	0	0	0	0	14	0	0	0	1	1	0	1	0	0	0	0	3	0	1	8	1	11	0	0	0	0	19	1	22	0	2	0	14	0	0	0	0	0	1	1	0	0
PFC10_API0038	0	0	0	0	3	0	0	0	0	0	0	8	0	1	0	2	3	0	2	1	5	0	0	3	0	0	13	0	7	0	0	0	0	15	0	25	1	2	0	6	0	0	0	2	0	3	4	0	0
PFC10_API0041	1	0	0	4	3	0	0	0	0	1	0	30	1	3	0	6	5	0	0	0	9	0	1	11	0	5	15	1	14	0	0	0	0	16	1	40	1	2	0	12	0	0	0	4	0	5	2	0	0
PF3D7_0320800	8	3	0	12	12	3	2	0	0	3	3	26	3	16	1	8	9	4	29	3	13	2	0	7	2	9	18	5	14	11	1	1	5	24	5	27	7	12	3	17	8	2	0	5	1	4	11	1	0
PF3D7_0323700	4	0	1	1	12	1	3	0	0	2	25	74	13	64	0	3	20	3	79	7	4	0	1	6	3	14	18	4	10	6	0	2	5	33	4	99	17	12	1	12	4	1	0	4	2	14	12	5	2
PF3D7_0324600	8	1	0	12	7	1	0	0	0	0	4	15	1	10	2	9	8	1	14	1	6	0	0	10	2	9	12	1	4	4	1	1	6	15	7	23	5	11	2	5	4	0	1	4	1	4	8	0	2
PF3D7_0600100	8	2	1	3	9	3	1	0	0	2	3	20	0	15	0	7	4	0	17	3	4	2	4	8	0	7	5	0	11	0	1	1	5	6	7	21	5	3	0	9	4	0	0	2	1	9	5	0	0
PF3D7_0603300	6	1	0	10	11	2	1	0	1	2	2	58	4	30	0	12	11	2	29	1	10	3	4	15	2	6	32	2	23	4	0	0	6	33	8	48	19	10	3	29	7	2	0	5	5	14	8	2	1
PF3D7_0603500	6	1	1	12	4	1	1	0	0	2	3	26	1	12	0	3	11	0	14	1	17	0	0	10	0	9	22	4	15	6	1	0	11	46	3	14	3	18	4	23	3	3	1	7	1	6	13	2	1
PF3D7_0608800	5	2	0	18	9	1	0	0	0	2	17	9	9	17	5	11	9	0	25	0	13	0	0	16	7	1	6	5	10	0	0	0	8	33	3	33	4	6	9	9	18	0	0	0	1	6	8	2	0
PF3D7_0700800	2	1	0	2	2	0	0	0	0	2	4	25	2	10	1	5	5	0	11	0	4	0	1	3	0	3	12	2	10	6	1	0	3	10	1	32	1	12	6	11	0	0	0	4	1	3	5	0	1
PF3D7_0712200	10	1	3	9	3	3	2	1	1	1	3	19	1	12	6	4	4	2	15	2	1	0	0	11	3	7	25	2	10	2	0	0	8	17	7	26	9	9	2	9	5	0	0	2	3	4	3	3	0
PF3D7_0712600	50	12	13	23	25	8	14	2	2	19	31	134	45	143	19	52	67	12	159	44	35	24	11	80	12	30	54	14	46	10	10	4	23	53	27	207	45	32	17	54	38	22	3	31	8	63	20	15	5
PF3D7_0716600	6	2	0	3	10	1	1	0	0	1	7	44	1	17	1	9	12	2	25	4	5	1	0	12	4	18	44	3	19	5	2	0	2	23	5	56	9	14	3	28	6	1	0	11	1	8	11	3	3
PF3D7_0732500	5	4	5	17	6	3	4	0	0	3	2	8	4	12	4	9	16	3	21	3	4	0	2	11	1	5	20	5	17	2	1	1	1	19	8	28	10	11	2	6	2	0	0	6	0	4	2	3	1
PF3D7_0732700	13	7	3	15	4	1	7	0	0	5	2	13	5	7	1	5	13	3	21	8	5	0	3	11	0	6	14	5	19	2	1	1	4	15	7	29	5	7	3	5	3	0	0	3	3	3	12	3	3
PF3D7_1107400	12	5	0	16	8	3	3	0	0	4	2	9	1	15	1	11	13	3	22	7	13	1	1	16	1	6	17	2	12	4	0	0	1	29	0	21	5	6	0	10	2	0	0	6	2	6	5	2	1
PF3D7_1107800	18	6	3	14	16	2	4	0	0	0	56	405	9	120	2	25	22	5	70	31	32	3	7	42	7	47	47	5	32	8	4	0	15	74	30	103	58	55	4	23	8	0	1	10	13	87	27	8	12
PF3D7_1116300	1	2	0	3	2	1	0	0	0	0	3	9	4	6	0	3	4	0	5	6	8	2	3	3	1	4	9	0	8	1	0	0	2	4	1	12	3	3	3	6	5	0	0	3	0	3	3	0	0
PF3D7_1116800	19	10	3	22	32	0	2	0	0	1	13	44	5	42	1	3	18	1	71	6	22	0	0	26	6	5	22	3	48	2	0	0	6	70	16	88	24	13	6	31	14	2	0	10	2	16	19	6	1
PF3D7_1141900	1	1	1	3	4	1	1	0	0	1	6	54	6	23	0	4	18	2	48	3	8	0	0	0	2	11	27	4	16	4	0	0	2	24	2	53	10	11	2	10	10	2	3	14	0	4	10	1	0
PF3D7_1147800.1	33	8	7	65	57	28	3	0	0	7	22	154	9	87	5	35	38	6	290	17	28	1	7	26	2	32	74	6	35	9	4	5	23	68	12	272	94	40	11	66	18	5	2	19	2	24	36	9	5
PF3D7_1148700	4	0	0	3	7	2	1	1	0	0	8	35	1	11	8	12	14	2	34	0	3	0	0	3	2	9	21	2	6	3	0	2	4	13	2	48	7	9	3	13	15	0	0	0	2	1	6	4	0
PF3D7_1150200	11	2	2	6	3	1	0	0	0	4	3	11	3	12	4	5	13	0	21	1	4	0	1	6	2	3	16	3	15	3	1	0	4	18	5	35	4	13	1	8	6	1	0	3	2	5	5	4	1
PF3D7_1300200	10	2	2	15	5	3	0	2	0	1	4	14	6	6	3	7	13	2	24	1	7	0	1	8	1	5	15	3	13	3	0	1	4	17	5	29	5	10	4	8	6	0	0	3	1	7	4	1	2
PF3D7_1301600	18	2	4	8	26	8	2	1	0	10	18	125	2	84	2	32	28	3	88	19	26	1	4	19	2	16	48	4	36	4	0	2	10	35	12	106	30	15	6	44	9	5	2	13	3	40	43	8	4
PF3D7_1305200	7	0	0	3	20	2	3	0	0	1	4	33	0	11	0	4	13	1	10	1	7	1	1	4	0	6	19	1	11	2	3	1	4	14	2	42	4	5	2	21	2	0	0	3	4	6	3	1	1
PF3D7_1314200	9	4	0	8	41	14	12	0	1	7	65	358	13	82	3	36	62	11	77	13	11	1	3	16	8	64	157	25	96	20	9	5	13	127	22	350	67	36	30	135	15	1	3	12	10	48	37	16	9
PF3D7_1320600	7	3	1	5	5	1	2	0	0	1	3	17	1	16	0	2	8	0	12	2	4	0	1	4	0	2	6	0	11	2	1	2	2	13	0	24	3	2	1	6	0	0	0	1	2	2	5	1	0
PF3D7_1329100	25	6	3	28	40	13	9	1	1	7	33	255	13	113	2	48	45	11	110	21	26	5	5	37	8	41	109	12	59	9	3	2	17	134	29	172	57	37	13	69	15	6	4	12	10	48	45	18	10
PF3D7_1334300	1	1	1	2	4	3	0	0	0	3	10	42	6	51	0	4	20	1	86	1	2	0	1	1	0	3	11	2	9	0	2	0	4	14	6	49	7	8	4	10	3	0	0	0	1	6	7	3	1
PF3D7_1337800	5	2	0	10	17	0	1	0	0	0	1	40	5	44	0	15	13	2	40	4	13	1	2	9	0	9	25	3	25	3	0	0	5	41	2	62	8	12	7	20	4	1	0	4	1	16	5	5	1
PF3D7_1339900	6	1	1	4	12	3	5	1	1	2	17	124	3	53	1	21	30	0	35	7	11	1	7	11	5	23	55	11	44	13	4	5	12	37	6	69	15	20	14	29	4	0	0	11	4	15	17	7	3
PF3D7_1342600	15	1	1	28	20	3	0	0	0	6	15	40	7	27	1	13	27	5	54	9	22	0	0	25	5	9	36	2	31	1	1	1	13	40	18	52	22	20	4	33	18	4	1	3	3	11	18	6	2
PF3D7_1479600	13	4	1	22	7	1	0	1	1	5	2	18	8	3	3	6	14	3	23	3	4	1	3	7	0	5	17	1	7	2	0	0	3	13	7	26	5	14	1	9	2	1	0	4	1	2	9	0	1
PF3D7_1480000	4	4	4	8	2	2	3	0	0	2	3	13	4	11	4	3	12	3	20	1	5	1	3	9	0	6	11	0	17	4	1	2	5	18	6	27	5	10	1	7	4	2	1	2	2	3	5	0	0
PF3D7_0200200	10	4	3	8	3	2	3	0	0	6	4	14	3	13	4	7	14	3	26	1	5	1	0	9	0	3	13	2	16	1	1	0	3	16	11	23	5	8	0	5	7	1	1	0	2	3	9	1	0
PF3D7_0209300	4	1	1	2	5	0	0	0	0	0	3	24	2	10	1	2	5	0	8	3	8	0	1	7	1	3	21	3	9	3	0	0	1	18	3	30	0	1	2	9	0	1	0	2	1	1	4	0	4
PF3D7_0211700	3	1	1	8	33	6	1	0	0	4	30	129	10	57	4	20	21	6	65	5	20	3	5	14	6	48	67	9	47	2	1	0	3	59	13	148	37	25	6	58	8	1	1	6	1	29	6	2	0
PF3D7_0218700	4	1	1	6	17	4	1	0	0	1	7	64	5	23	1	2	16	1	43	6	5	0	1	2	1	7	21	1	22	2	2	0	7	22	1	67	7	5	5	4	5	1	1	11	3	7	6	4	0
PF3D7_0222500	12	6	1	12	3	1	4	1	0	3	3	13	3	9	1	7	9	0	20	3	3	1	3	7	0	3	10	0	18	1	0	0	3	14	6	31	2	12	1	7	4	0	0	1	0	8	11	1	0
PF3D7_0223200	11	6	0	18	4	1	3	1	0	9	1	11	4	10	2	6	8	2	21	2	5	1	3	13	1	4	18	2	16	2	0	2	1	12	3	26	10	8	4	6	6	0	1	2	2	5	9	1	0
PF3D7_1202900	7	2	0	2	5	0	0	0	0	1	1	3	1	2	0	0	2	0	9	3	4	0	0	0	0	1	1	1	1	0	0	0	0	4	0	17	5	5	0	3	1	1	0	2	0	2	1	1	0
PF3D7_1211400	1	0	0	7	16	5	1	0	0	0	5	16	6	13	1	0	3	1	12	4	6	0	2	8	0	3	4	0	4	0	0	0	0	6	2	13	4	6	1	20	5	0	0	4	0	2	11	5	1
PF3D7_1216600	3	1	1	3	3	0	0	0	0	0	3	13	2	7	1	1	4	0	12	2	4	0	0	3	2	0	4	2	3	0	2	0	3	13	1	9	3	3	4	9	8	0	0	0	2	4	13	1	0
PF3D7_1216700	12	2	1	10	13	5	3	0	0	3	17	124	9	58	1	19	23	0	63	12	24	2	4	21	4	30	56	4	27	4	2	3	6	57	9	100	21	24	13	42	14	3	0	14	5	32	16	7	5
PF3D7_1219200	11	2	0	6	2	1	1	0	0	2	2	5	3	7	1	4	3	0	5	0	7	2	1	7	1	2	7	1	15	0	1	1	1	12	5	25	3	4	2	7	1	0	0	2	1	4	1	2	1
PF3D7_1219500	0	0	2	0	4	3	2	0	0	2	5	21	2	18	0	1	7	0	16	4	1	2	2	3	2	10	15	1	15	2	0	1	2	8	1	20	2	6	1	8	5	1	2	8	0	6	6	3	2
PF3D7_1224900	2	0	1	4	6	1	0	0	0	1	0	6	1	6	0	0	1	2	5	1	4	1	1	1	0	1	4	0	3	0	0	1	1	6	1	8	4	1	0	3	1	0	0	2	1	0	1	1	0
PF3D7_0613800	21	4	7	24	76	20	5	1	1	10	127	772	45	318	5	46	122	19	238	39	59	7	4	57	21	104	149	27	107	21	9	4	27	102	25	352	80	127	17	71	21	6	3	25	17	53	70	15	17
PF3D7_0615100	7	2	1	14	6	2	3	2	1	2	10	46	2	20	1	2	10	5	22	3	9	1	3	8	2	9	18	3	18	3	3	0	3	22	1	35	6	14	3	14	4	1	0	3	4	6	10	3	0
PF3D7_0623200	3	2	0	6	6	2	1	0	0	4	6	47	2	12	1	7	8	0	15	2	4	1	1	7	3	12	18	3	15	1	1	1	3	16	5	33	3	5	5	14	5	1	0	3	1	6	7	1	1
PF3D7_0623500	2	1	0	7	2	0	0	0	0	0	6	20	1	13	1	1	7	0	12	3	6	1	3	4	2	8	13	0	7	2	0	1	3	16	6	23	7	4	5	16	5	2	0	4	1	6	5	2	2
PF3D7_0623800	15	2	3	13	32	9	3	0	0	6	113	447	27	148	2	48	32	8	113	24	28	2	4	31	11	64	145	14	80	12	6	3	19	82	16	200	68	55	14	58	19	4	1	17	18	84	26	11	6
PF3D7_0624600	35	4	3	28	71	8	11	0	1	12	35	379	15	217	1	70	71	7	189	28	28	3	9	58	3	55	96	7	54	8	1	3	11	158	14	265	68	57	13	78	23	4	7	23	10	80	49	15	6
PF3D7_0632700	13	4	2	16	5	2	2	1	0	6	5	15	4	13	3	6	15	1	21	4	4	0	1	9	1	4	9	6	19	1	3	1	3	14	8	25	7	10	3	6	6	1	0	4	1	0	8	2	2
PF3D7_0500100	31	19	11	21	26	8	17	5	3	17	35	111	34	132	22	47	74	16	177	51	41	15	16	65	8	26	51	9	50	13	6	9	23	45	25	196	47	23	10	48	45	21	14	35	4	77	25	15	4
PF3D7_0500500	10	2	1	14	3	1	3	0	0	3	3	15	1	9	3	7	9	1	20	6	9	0	2	7	1	1	11	3	13	3	0	0	6	16	1	26	6	11	1	8	3	1	1	1	0	5	6	0	1
PF3D7_0501200	10	0	1	1	3	2	0	1	0	0	8	34	5	10	0	1	14	0	33	12	5	1	1	5	3	33	14	1	4	3	1	0	9	17	4	47	1	11	3	22	5	3	0	8	1	3	9	0	0
PF3D7_0506900	10	1	2	16	22	4	0	1	0	3	8	69	3	33	1	16	7	2	45	4	23	1	6	20	1	7	27	3	36	5	0	0	7	35	4	63	18	16	10	36	6	0	3	12	14	8	13	9	3
PF3D7_0508000	1	0	1	2	6	1	4	1	0	4	5	26	2	18	1	11	6	0	22	0	7	0	2	5	0	5	15	3	7	3	0	0	4	14	1	20	7	9	5	20	3	0	3	6	0	9	11	1	2
PF3D7_0508300	12	3	1	7	4	0	0	0	0	0	3	19	0	6	1	4	7	0	9	2	7	0	1	9	0	6	22	4	18	3	0	0	5	22	4	26	2	11	5	21	1	1	0	3	0	6	13	1	0
PF3D7_0508800	2	0	0	0	12	3	2	0	0	0	4	43	1	20	0	2	11	1	14	3	7	1	0	4	0	7	18	0	10	3	0	0	1	11	4	20	3	9	1	13	1	2	1	0	1	4	6	0	2
PF3D7_0402200	14	1	3	15	42	16	6	0	0	10	33	188	19	140	3	27	58	12	218	37	41	3	9	26	3	51	108	13	73	7	3	2	16	85	33	242	57	62	8	72	25	5	1	21	12	31	26	8	4
PF3D7_0404100	6	0	0	12	24	6	3	0	0	15	82	455	11	129	2	49	63	8	132	18	15	1	8	10	5	69	135	12	67	12	1	2	10	68	14	207	61	56	6	56	11	1	1	21	4	35	22	4	3
PF3D7_0404900	4	2	1	3	4	1	0	0	0	2	7	35	3	20	0	13	11	2	15	3	8	0	1	7	3	4	14	1	9	2	0	1	4	21	0	30	11	5	1	20	6	1	1	6	2	8	8	1	2
PF3D7_0412700	44	26	10	26	22	13	18	6	2	19	45	124	67	126	17	52	76	14	152	37	47	34	14	82	7	35	53	8	40	15	11	8	26	41	34	186	53	34	18	41	32	27	13	19	7	89	15	13	10
PF3D7_1246800	4	0	0	2	5	0	0	0	0	1	5	15	3	12	1	8	2	1	14	1	4	1	1	0	1	5	18	1	9	3	0	1	4	15	8	23	11	4	5	18	3	2	0	2	0	3	6	1	0
PF3D7_1247000.1	1	0	2	3	4	2	3	1	0	5	7	37	4	12	0	9	6	3	27	3	3	1	0	2	0	6	17	2	14	3	0	1	2	26	11	32	10	6	2	20	4	1	1	2	1	4	9	3	1
PF3D7_1253400	8	2	1	6	9	2	0	0	1	2	4	73	6	43	0	14	12	1	52	4	19	1	4	22	2	14	27	0	34	8	1	2	6	49	11	73	23	20	7	31	8	4	1	7	6	18	17	4	3
PF3D7_1253700	11	2	0	14	2	1	2	0	0	3	4	14	4	14	3	7	14	2	19	3	5	0	0	11	1	8	12	2	19	3	2	0	8	22	5	34	3	8	3	11	5	1	0	1	1	6	4	1	1
PF3D7_1254400	11	3	2	20	2	3	3	1	0	3	4	9	4	8	3	7	13	3	22	4	4	1	2	13	0	3	12	0	20	3	2	0	3	20	7	29	8	10	2	8	2	3	0	5	2	4	9	3	3
PF3D7_1254700	7	2	1	11	2	2	2	1	0	3	2	11	2	10	5	6	16	1	19	4	4	2	0	6	1	4	17	3	14	4	2	1	4	20	5	27	8	7	2	9	6	0	1	4	0	5	5	1	1
PF3D7_1254800	5	1	4	5	3	2	1	1	0	6	7	12	2	8	5	5	8	0	20	3	7	0	0	6	2	3	19	4	13	3	1	0	2	15	12	32	3	9	1	9	7	1	0	6	0	3	2	3	0
PF3D7_1000400	11	4	3	15	5	2	5	0	0	2	3	12	4	11	6	4	13	1	24	7	3	0	1	9	2	4	16	2	21	0	1	2	3	16	6	32	6	8	0	8	3	3	1	4	1	5	6	3	1
PF3D7_1000500	6	5	5	15	4	1	5	0	0	5	1	16	4	13	6	5	16	2	16	4	4	2	5	12	0	4	12	3	17	3	1	0	7	19	7	32	8	11	1	5	7	1	0	3	0	8	1	2	1
PF3D7_1000600	7	4	1	14	4	0	2	0	0	4	1	18	2	7	3	6	8	2	19	2	7	2	3	8	1	6	14	4	14	1	0	1	2	21	5	28	9	8	4	8	4	0	0	2	2	5	6	1	2
PF3D7_1006100	2	1	0	1	2	1	0	0	0	0	2	12	2	6	0	1	8	1	8	5	1	1	0	2	3	2	4	2	2	3	0	0	3	6	4	14	10	5	1	11	4	1	0	2	0	3	3	3	0
PF3D7_1012400	2	3	0	5	3	0	0	0	0	3	2	10	5	12	0	7	1	0	9	4	5	0	0	9	2	6	4	2	10	0	1	0	5	12	5	18	7	2	5	10	5	1	0	3	0	4	3	2	0
PF3D7_1012600	7	1	2	9	12	2	1	0	0	1	6	37	2	30	0	11	11	1	35	7	11	2	1	16	1	11	27	2	24	3	1	0	2	35	5	42	9	11	7	24	13	0	0	5	1	8	13	1	0
PF3D7_1017300.1	4	0	0	3	8	2	0	0	0	2	8	78	6	35	0	4	13	2	52	5	12	0	1	8	1	13	35	1	24	8	0	2	5	18	3	48	8	13	4	11	6	2	0	5	5	16	11	2	1
PF3D7_1031200	2	1	0	6	4	0	3	0	0	0	1	26	3	22	1	4	2	3	27	3	26	1	10	27	2	10	14	0	4	2	1	1	2	11	1	33	5	7	1	12	1	2	0	0	0	2	2	1	1
PF3D7_1036000	5	1	0	3	6	0	1	1	0	0	9	52	9	30	0	0	18	0	43	4	5	0	2	6	2	1	11	0	15	5	0	0	0	18	3	27	6	3	3	14	7	2	0	10	1	4	11	0	2
PF3D7_1036400	4	0	0	43	46	3	7	0	0	16	4	37	11	78	0	0	160	16	158	58	9	0	9	4	3	13	29	3	9	14	0	0	26	70	36	83	62	3	5	10	5	0	0	2	42	6	11	0	1
PF3D7_1037700	1	1	0	1	2	0	0	0	0	0	1	5	3	4	1	0	4	3	3	1	3	0	0	0	0	3	5	1	6	3	0	0	0	7	1	10	1	2	0	5	1	0	0	3	1	2	1	1	1
PF3D7_1040300	9	4	3	17	2	3	3	1	1	3	5	11	4	12	5	5	14	2	23	3	6	0	3	12	2	7	17	4	14	3	2	1	8	21	4	31	7	11	1	8	3	1	0	2	2	4	7	3	2
PF3D7_1041000	10	1	2	16	2	1	4	1	0	5	3	16	0	14	3	8	9	1	24	3	6	3	0	10	1	2	17	4	15	4	1	0	1	13	7	34	8	8	1	10	3	2	1	1	3	3	10	2	1
PF3D7_1041100	9	2	4	21	3	2	3	1	0	8	0	14	2	10	1	6	11	2	22	3	4	1	3	11	1	3	15	2	13	2	0	1	2	12	5	26	3	7	3	6	4	0	0	3	3	2	6	0	1
PF3D7_1041300	43	23	17	19	31	8	11	5	1	14	47	129	36	127	14	53	77	15	159	39	40	13	12	80	13	34	56	13	49	11	7	5	26	45	28	184	48	22	14	46	39	27	13	30	7	74	25	11	4
PF3D7_0415300	9	1	1	12	71	27	5	0	0	3	24	134	21	106	2	17	19	5	90	5	16	0	4	13	6	31	58	5	34	9	3	1	11	75	14	122	31	20	6	32	13	4	1	12	8	18	40	6	6
PF3D7_0418500	3	3	0	1	2	0	0	0	0	0	4	8	2	10	0	5	6	0	17	3	8	1	0	0	0	0	6	0	8	3	1	1	2	14	1	12	5	5	3	10	1	0	0	1	1	3	6	1	0
PF3D7_0423500	10	7	0	12	5	0	2	0	0	1	2	16	1	18	1	4	14	0	18	5	17	1	1	6	0	9	4	3	12	3	2	0	0	28	5	9	3	12	6	20	5	1	1	4	4	5	5	5	2
PF3D7_0425900	7	3	1	8	1	2	3	0	0	3	5	11	2	11	3	7	15	1	19	4	4	0	0	13	1	2	15	3	15	0	0	2	3	18	9	26	3	7	0	9	5	3	2	1	3	3	7	2	2
PF3D7_1401000	12	3	0	14	3	0	0	0	0	7	5	20	6	13	1	2	14	0	23	0	7	0	0	2	7	1	13	1	3	1	0	0	5	12	3	24	2	7	2	2	13	0	0	0	7	6	3	3	2
PF3D7_1403700	0	0	0	2	9	3	3	1	0	1	4	17	2	13	0	2	4	0	9	5	6	1	2	3	1	7	22	1	12	0	2	2	8	29	9	18	8	9	6	28	0	0	0	4	2	8	5	2	1
PF3D7_1406600	16	2	0	15	20	8	2	0	0	4	22	219	6	76	0	9	35	2	88	8	22	1	3	20	6	26	64	6	71	7	1	0	15	83	7	129	16	19	10	37	10	0	0	12	3	20	23	8	1
PF3D7_1408200	9	0	0	5	28	4	0	0	0	3	38	312	20	137	2	34	38	4	127	21	14	2	4	26	6	37	51	8	37	6	2	2	3	50	11	184	37	29	8	50	7	2	0	13	9	32	32	10	8
PF3D7_1412800	4	3	1	10	11	2	3	0	0	0	3	34	3	27	1	7	7	1	14	7	6	1	1	5	2	5	22	1	14	4	0	2	1	28	4	33	6	6	4	17	3	1	0	8	2	6	11	0	1
PF3D7_1413500	4	0	0	3	9	4	1	0	0	0	5	25	2	11	0	2	4	0	27	4	13	2	2	6	2	8	24	0	9	1	1	1	3	28	3	26	10	11	1	17	3	0	3	3	1	5	5	1	2
PF3D7_1414400	10	1	0	3	7	5	1	1	0	1	3	16	3	17	4	8	6	2	21	3	11	0	1	8	2	4	15	1	8	2	0	0	0	30	3	17	2	6	1	18	6	1	0	6	0	4	4	0	1
PF3D7_1419300	2	1	0	7	3	1	0	0	0	1	2	22	1	12	0	2	5	1	11	3	4	0	0	6	0	3	10	1	4	1	0	0	2	13	5	19	1	2	1	16	2	1	0	3	2	4	2	0	0
PF3D7_1420000	10	1	2	5	7	1	1	0	0	0	13	62	2	15	1	4	8	2	16	6	10	2	4	2	0	9	19	1	12	4	0	1	3	35	1	15	5	10	3	23	40	3	1	41	1	4	12	0	0
PF3D7_1442600	24	1	3	13	23	22	8	0	0	8	81	423	35	236	1	10	84	23	505	89	130	4	19	38	8	77	154	21	153	12	2	5	18	56	13	421	89	58	10	80	21	6	3	19	7	60	67	11	2
PF3D7_1443300	2	0	0	2	0	0	0	0	0	0	0	8	0	5	0	1	0	0	9	0	5	1	1	1	0	0	4	0	5	0	0	0	0	8	2	9	2	6	1	1	2	1	0	0	0	2	1	0	0
PF3D7_1444500	15	3	2	10	19	2	5	0	1	0	24	202	9	89	2	22	39	4	100	7	12	0	3	19	6	25	99	11	81	9	2	2	9	72	15	160	24	38	10	66	14	0	0	8	7	37	28	7	5
PF3D7_1446600	1	2	0	4	7	1	1	0	0	2	2	4	4	14	1	0	2	0	17	3	8	0	1	2	0	0	8	1	5	0	0	0	0	10	3	11	3	7	4	7	2	0	0	1	2	2	3	1	0
PF3D7_1451600	12	2	0	8	11	3	3	0	0	3	13	71	8	35	5	11	31	2	47	5	18	1	5	14	2	18	53	6	31	5	1	2	10	32	5	67	16	11	8	36	13	1	1	18	2	12	19	9	2
PF3D7_1468500	1	1	0	3	6	1	0	0	0	0	3	10	1	5	0	6	0	2	3	2	3	0	2	3	1	3	9	4	8	2	2	0	5	21	3	3	2	6	5	14	5	1	0	0	2	5	3	2	3
PF3D7_1471200	10	5	1	11	14	1	1	0	0	0	5	31	5	19	2	17	12	1	27	6	16	1	2	16	2	11	32	6	26	1	0	1	12	43	11	41	11	18	9	43	13	0	2	8	2	9	11	6	4
PF3D7_1476100	1	1	0	1	5	1	0	0	0	0	2	12	0	6	1	1	4	0	12	0	5	0	0	5	0	1	15	0	10	0	2	0	2	13	1	18	8	7	1	3	2	0	0	0	1	4	2	0	0
PF3D7_0902300	3	1	0	7	11	6	1	0	1	4	7	53	0	31	3	11	8	2	42	7	10	1	2	12	3	7	32	2	17	0	0	1	6	39	12	55	17	21	5	22	13	2	0	5	0	9	10	1	3
PF3D7_0903200	6	1	0	5	4	0	0	0	0	2	2	14	2	9	0	5	11	4	14	1	4	0	0	4	1	0	7	0	7	0	0	0	1	9	3	20	1	5	1	10	1	2	0	2	1	5	4	0	1
PF3D7_0916500	0	2	3	3	7	1	0	0	0	0	8	26	5	10	2	4	2	2	12	1	2	0	2	0	3	2	19	1	10	2	1	3	5	10	8	20	15	3	5	15	3	3	1	2	0	6	3	1	1
PF3D7_0918000	5	2	1	11	4	0	0	1	0	0	1	23	1	22	1	3	7	2	14	1	15	3	0	13	2	8	13	4	15	2	1	0	2	20	3	34	4	10	6	21	7	2	0	3	0	8	11	4	0
PF3D7_0924300	3	0	0	4	5	1	0	1	0	0	9	42	3	21	1	12	12	2	17	3	11	1	0	4	0	12	19	2	19	3	1	1	4	20	1	43	6	7	3	14	6	2	0	2	1	4	8	3	2
PF3D7_0924700	7	2	0	4	9	2	2	1	0	2	12	54	2	38	1	9	16	5	56	5	5	1	1	6	2	8	24	3	18	2	0	0	5	39	7	71	15	14	2	20	6	0	1	2	1	6	9	2	1
PF3D7_0925700	8	3	0	10	10	4	3	0	1	4	2	21	5	35	0	9	12	1	17	2	13	1	3	17	4	22	17	0	10	3	1	0	1	21	5	17	4	10	3	19	7	1	0	11	1	8	8	4	1
PF3D7_0928900	2	0	0	2	4	1	0	0	0	1	1	23	0	9	1	2	7	1	14	1	1	0	0	6	2	2	6	2	7	0	3	2	1	14	5	18	3	3	1	9	3	1	0	1	1	3	3	1	1
PF3D7_0930200	1	1	0	3	11	2	2	0	0	2	23	77	7	29	2	7	9	2	60	7	2	0	2	2	1	10	44	5	42	7	1	0	9	43	7	67	7	10	3	20	6	3	0	3	1	10	9	5	0
PF3D7_0930300	33	5	1	23	15	1	2	0	0	5	31	116	14	87	2	18	63	2	141	9	26	4	2	29	9	22	40	8	63	6	11	0	27	134	13	180	31	18	21	40	41	4	2	20	7	46	48	13	0
PF3D7_0934400	3	1	1	2	7	6	3	0	0	1	1	10	0	5	0	3	7	2	11	3	1	0	3	4	0	4	3	0	8	0	0	1	1	6	7	16	10	4	1	6	5	0	1	4	0	1	3	1	1
PF3D7_0936300	12	1	0	3	2	1	0	0	0	3	6	14	1	18	1	1	18	2	37	1	3	0	2	2	1	2	7	0	6	7	0	0	5	16	1	23	2	5	7	9	8	1	0	3	2	6	17	1	0
PF3D7_0800700	24	2	3	8	57	18	2	0	0	5	17	122	12	126	3	18	29	5	222	43	25	1	4	11	4	31	113	8	66	8	0	2	4	90	48	218	46	69	2	57	16	1	3	15	5	47	20	9	5
PF3D7_0802000	19	4	2	20	26	10	4	0	0	3	26	125	12	78	3	24	21	12	74	23	24	2	6	30	4	31	54	6	49	8	2	1	8	75	20	100	31	30	8	57	14	4	1	5	6	32	36	7	15
PF3D7_0803300	2	1	1	1	6	3	0	0	0	1	13	36	12	21	2	5	3	1	12	3	4	0	4	3	0	7	19	4	18	5	3	0	4	15	6	37	4	4	2	13	3	0	0	0	4	6	10	1	0
PF3D7_0805700	8	0	0	9	28	3	10	0	0	4	25	271	8	111	2	22	28	5	80	13	18	1	3	20	4	28	41	10	45	5	2	0	7	53	8	113	36	52	11	38	20	3	0	13	11	38	24	5	3
PF3D7_0810200	10	0	1	10	10	7	2	1	0	5	15	116	6	42	3	7	23	2	63	5	10	2	2	10	5	25	59	5	30	7	1	2	9	45	5	94	23	22	7	37	9	2	2	7	3	14	16	3	1
PF3D7_0811300	19	3	1	12	17	1	1	0	1	0	89	482	12	62	0	8	22	4	48	10	21	1	9	40	11	36	61	12	44	10	2	2	10	66	19	92	16	61	2	44	25	5	3	12	18	88	43	8	8
PF3D7_0821100	5	1	1	6	9	6	1	0	0	5	15	137	9	73	4	24	26	4	36	4	10	1	3	8	1	24	56	4	18	5	0	1	13	45	5	69	23	22	6	27	13	0	2	6	6	45	16	3	2
PF3D7_0822300	2	0	0	0	4	0	1	0	0	0	0	6	2	4	0	1	3	0	3	1	4	1	0	2	0	0	6	0	2	0	0	0	0	6	1	5	2	4	0	3	1	0	0	0	0	1	0	0	0
PF3D7_0822600	24	1	1	20	25	1	2	0	0	5	4	38	0	42	0	24	29	5	37	7	5	0	3	24	0	19	30	4	20	3	0	0	4	57	6	31	10	17	4	35	14	4	0	19	2	21	14	8	5
PF3D7_0826600	7	1	0	3	6	0	0	0	0	0	3	24	0	20	1	8	3	0	13	4	2	0	0	2	0	5	14	2	10	2	0	0	6	20	0	34	2	5	2	15	1	0	0	0	2	5	8	4	0
PF3D7_0828000	3	2	0	3	5	0	0	0	0	0	1	15	0	5	1	9	3	2	9	0	8	1	4	5	0	5	10	3	26	5	3	0	5	23	5	7	8	4	5	19	2	0	1	5	3	6	6	0	0
PF3D7_0828400	2	1	0	5	9	2	0	1	0	0	16	78	5	28	0	7	19	1	22	2	5	0	5	3	2	11	43	4	19	4	3	0	8	31	4	51	10	14	11	28	7	2	1	7	1	11	10	7	2
PF3D7_0828800	13	4	1	6	6	3	0	0	0	1	26	130	5	26	1	8	29	4	49	4	6	0	1	6	3	7	25	2	23	5	1	1	9	55	11	58	8	16	6	22	13	0	0	7	1	9	12	7	2
PF3D7_0829300	0	0	0	0	1	0	2	0	0	0	0	6	2	4	0	1	2	1	5	3	5	1	0	0	1	2	8	0	8	0	0	0	1	5	2	7	1	3	2	0	0	1	1	0	1	2	2	0	0
PF3D7_0831300	1	1	0	2	15	6	0	1	0	2	7	82	8	105	1	7	9	2	107	19	13	0	2	8	2	9	20	3	30	2	0	1	12	38	5	66	30	18	4	22	5	0	0	1	1	33	13	0	1
PF3D7_0831600	22	3	1	15	36	5	2	0	0	7	8	109	11	69	2	14	30	5	74	12	18	1	0	19	5	27	61	5	44	12	4	7	27	79	17	105	25	43	18	82	13	4	0	16	7	26	28	5	8
PF3D7_1346100	13	2	0	15	12	0	0	0	0	2	3	12	0	14	0	6	13	8	13	4	19	0	0	17	0	3	30	5	17	1	0	0	3	42	14	18	5	10	3	28	7	1	0	9	2	10	8	0	3
PF3D7_1355800	2	0	0	4	3	1	0	0	0	2	0	5	1	2	0	1	2	2	4	0	1	0	1	1	1	5	2	1	2	1	0	0	1	3	2	6	1	2	0	3	1	2	0	0	0	2	2	0	0
PF3D7_1359300	11	2	1	16	29	4	3	1	1	3	15	103	9	66	1	24	24	4	77	7	10	0	4	14	0	22	66	5	41	5	0	0	5	69	12	102	15	19	4	46	8	1	2	9	2	21	12	4	1
PF3D7_1361400	3	0	0	0	4	1	0	0	0	2	2	6	1	9	0	3	1	0	12	2	0	0	1	2	1	1	10	0	10	2	0	0	1	8	1	10	4	3	0	6	0	0	0	4	1	0	4	0	1
PF3D7_1361900	5	3	0	5	4	1	0	0	0	1	6	14	3	27	0	5	2	0	19	1	7	0	1	3	0	3	4	4	11	0	1	0	1	26	3	28	0	4	3	14	3	1	0	1	4	4	8	3	0
PF3D7_1364100	5	1	1	9	10	2	2	0	0	2	12	68	6	38	0	16	17	4	44	3	16	0	0	14	2	14	39	6	26	7	0	0	9	38	9	62	9	12	5	41	9	0	3	10	1	19	12	4	1
PF3D7_1365500	3	0	0	3	9	0	2	0	0	0	2	34	5	16	0	10	10	1	23	3	9	0	3	9	0	7	27	1	21	3	0	2	4	28	7	38	7	5	7	8	4	1	0	6	0	13	6	0	1
PF3D7_1366500	2	1	0	3	3	0	0	1	0	0	1	6	2	3	0	2	3	1	12	1	6	1	0	4	0	4	9	1	4	0	0	1	1	6	2	11	7	6	1	5	2	1	0	2	1	4	4	0	0
PF3D7_1371600	22	4	2	19	40	24	10	2	0	5	27	248	25	188	3	27	75	7	272	56	58	2	10	38	1	58	91	11	105	4	2	4	15	88	28	224	59	33	8	62	34	4	0	42	7	75	50	12	11
PF3D7_0100900	8	6	3	16	1	3	3	1	0	2	3	12	4	11	5	6	9	2	23	1	8	0	0	8	2	3	14	4	15	4	1	1	4	14	10	33	6	12	2	7	7	0	0	4	0	6	2	3	1
PF3D7_0103900	1	3	1	6	6	0	2	0	0	1	21	93	0	27	2	3	17	1	25	6	5	0	1	7	3	7	30	8	25	4	2	0	5	32	3	56	8	8	6	21	2	5	0	2	5	8	4	4	4
PF3D7_0106800	6	2	0	10	5	0	1	0	0	1	2	17	3	4	2	3	5	2	20	0	5	0	1	4	1	3	7	1	9	3	0	0	1	9	3	19	1	3	2	7	1	0	1	1	0	3	5	1	1
PF3D7_0110600	10	2	2	11	28	4	12	0	1	3	42	224	23	127	3	26	23	8	85	24	20	3	10	28	8	43	94	10	50	7	1	3	17	65	15	178	39	31	10	62	8	4	0	10	6	43	25	14	10
PF3D7_0111400	3	0	0	2	12	6	2	0	0	2	15	142	5	38	2	11	15	1	51	5	4	0	0	6	3	11	34	4	25	1	0	1	10	35	7	77	16	18	4	11	1	2	0	2	7	27	7	1	3
PF3D7_0112200	20	1	0	12	28	3	8	0	1	5	26	186	13	77	2	26	26	4	86	9	29	1	8	18	5	47	108	10	97	7	1	1	18	110	26	137	36	46	20	98	14	1	2	14	3	54	46	11	6
PF3D7_0113000	4	1	1	7	9	0	0	0	0	3	9	31	6	57	2	4	25	1	153	9	12	0	0	6	11	12	15	3	7	4	1	0	6	15	5	119	20	10	0	6	11	1	0	1	2	9	8	5	1
PF3D7_0300500	14	6	3	12	2	1	5	0	0	6	1	10	2	8	1	5	10	2	21	8	7	0	2	12	1	6	15	3	16	2	1	1	4	15	6	31	7	7	3	7	2	0	0	5	3	5	12	2	3
PF3D7_0301200	4	0	0	10	7	6	1	0	0	3	5	46	2	44	1	10	7	0	36	5	8	0	3	7	4	13	19	0	24	3	1	0	8	46	6	61	15	19	3	40	6	0	1	12	2	12	11	0	2
PF3D7_0303400	8	1	2	7	12	4	1	1	0	0	10	58	6	17	7	18	21	3	22	6	7	1	0	3	5	15	35	5	26	9	2	2	5	45	6	40	3	9	14	28	6	1	0	4	4	6	6	3	1
PF3D7_0310100	7	2	1	10	11	5	1	0	1	0	8	28	11	30	2	10	11	2	25	6	15	2	5	9	3	7	28	2	13	3	0	1	4	35	9	62	22	19	2	30	2	2	1	6	3	11	8	2	3
PFC10_API0032	0	0	0	0	1	0	0	0	0	0	0	19	0	0	0	0	0	0	2	0	0	0	1	0	0	1	12	1	7	0	0	0	0	12	0	15	0	3	2	3	0	0	0	0	0	3	0	0	0
PFC10_API0034	0	0	0	0	1	0	0	0	0	0	0	28	0	3	0	1	3	1	2	1	0	0	1	4	0	1	31	0	8	0	0	0	0	15	1	17	5	3	0	14	0	0	0	1	0	3	1	0	0
PF3D7_0315200	35	5	2	18	40	10	13	0	0	2	30	157	20	124	11	69	23	7	148	30	72	1	13	41	7	21	83	5	47	7	1	1	14	104	35	152	46	32	7	45	47	6	1	45	6	55	44	17	8
PF3D7_0322100	3	2	0	4	13	3	0	0	0	3	17	92	9	43	0	5	11	6	34	3	5	0	2	6	5	12	32	4	19	5	3	0	3	24	4	51	8	12	6	8	7	0	1	2	1	11	5	3	5
PF3D7_0601200	4	0	0	3	3	0	0	0	0	2	5	20	1	9	0	4	10	0	8	0	4	1	2	3	0	3	14	3	11	3	1	0	5	12	3	30	1	9	2	12	1	0	0	3	0	6	4	1	0
PF3D7_0833500	43	22	8	21	28	14	15	5	0	18	41	105	48	142	19	52	73	15	145	50	34	26	12	99	10	24	42	10	40	14	9	4	27	43	31	211	40	28	15	51	35	24	15	40	6	81	24	11	4
PF3D7_0713100	3	0	0	4	3	0	0	0	0	2	5	22	1	7	0	3	6	0	12	2	5	0	1	1	0	4	8	3	9	3	1	0	6	10	3	31	1	10	3	12	1	0	0	2	1	3	7	0	0
PF3D7_0713400	1	2	0	3	4	3	0	0	0	0	2	33	1	9	2	6	4	2	10	5	2	0	1	2	1	4	20	4	18	3	0	1	6	33	4	25	5	5	8	25	1	0	0	1	0	13	4	3	1
PF3D7_0715000	6	1	0	8	5	0	1	0	0	0	5	24	2	21	0	6	3	0	20	1	8	0	1	8	1	7	13	0	22	0	0	0	2	23	4	31	4	5	1	13	1	0	0	2	1	5	4	2	2
PF3D7_0722200	4	1	2	3	4	0	0	0	0	2	24	122	18	52	1	7	32	2	62	10	12	1	4	5	7	12	25	3	15	3	1	1	5	27	7	96	12	16	6	21	3	0	0	3	2	10	14	2	1
PF3D7_0726200	8	1	1	4	10	6	2	0	0	1	20	83	17	45	0	19	14	4	63	6	9	3	4	24	4	18	31	5	16	3	20	0	9	53	13	108	21	23	4	23	4	1	2	11	2	13	10	3	1
PF3D7_0727200	7	1	0	10	14	1	2	0	0	1	13	52	4	19	0	9	16	1	30	6	18	2	2	11	1	15	26	5	16	4	3	1	4	30	8	38	11	14	3	22	7	1	0	4	3	13	11	3	3
PF3D7_0729000	1	0	0	0	2	1	0	0	0	0	3	8	1	6	0	0	1	0	5	1	2	0	0	0	0	2	3	2	5	0	0	0	2	4	0	13	2	6	2	1	3	0	0	2	0	3	1	0	1
PF3D7_1101200	8	3	3	21	6	1	6	1	0	4	4	11	6	6	0	6	15	2	17	7	4	0	5	7	1	4	15	3	18	4	0	3	3	13	5	33	3	9	4	7	2	0	0	5	1	6	11	2	3
PF3D7_1104100	1	0	0	2	5	2	2	0	0	2	1	49	1	15	0	1	13	4	27	7	2	0	1	3	0	3	19	2	17	1	1	0	1	14	4	29	8	8	1	12	1	0	0	1	1	10	6	2	0
PF3D7_1111300	2	1	0	2	7	0	0	0	0	1	5	49	3	11	0	0	5	2	13	2	3	0	0	2	0	6	19	1	10	0	0	0	0	20	5	27	7	6	0	9	2	0	0	1	1	4	9	1	1
PF3D7_1113100	2	2	1	6	5	4	0	0	0	1	5	22	2	13	0	7	1	2	9	1	6	1	3	0	1	7	13	1	7	0	0	0	3	15	2	16	2	7	1	6	3	2	0	4	0	2	1	0	0
PF3D7_1115300	4	6	0	4	12	0	0	0	0	0	7	45	3	29	1	8	11	0	26	2	12	1	1	13	3	9	15	3	18	2	1	0	6	27	3	43	8	10	6	25	8	0	3	3	3	10	14	2	1
PF3D7_1116500	8	4	1	6	8	0	1	0	0	1	4	16	0	11	1	6	7	2	16	4	13	0	1	10	1	2	31	5	13	4	1	1	1	56	6	19	7	8	11	34	13	1	1	5	1	11	12	5	3
PF3D7_1116700	10	1	0	13	20	1	0	0	0	2	16	64	5	36	1	16	21	1	37	9	16	0	1	29	8	8	18	5	17	3	0	0	4	40	11	42	10	11	5	24	15	0	0	8	1	14	12	2	0
PF3D7_1117100	3	1	1	6	2	1	0	1	0	3	24	61	3	29	0	6	10	1	27	7	5	1	1	4	0	13	27	2	19	2	0	2	5	29	4	37	7	10	3	16	4	4	1	3	0	8	9	2	0
PF3D7_1121700	10	2	1	7	15	2	2	0	0	2	9	74	5	41	2	8	27	4	69	3	14	0	2	10	5	17	35	10	36	9	2	4	11	56	7	91	1	12	5	25	9	2	1	7	8	18	10	5	3
PF3D7_1134000	12	8	0	30	20	2	0	2	0	0	9	34	5	35	1	6	35	2	54	2	15	0	0	27	1	2	16	4	37	1	3	0	2	46	4	55	16	9	6	12	16	0	0	3	1	13	7	3	1
PF3D7_1144500	3	0	0	2	2	2	0	0	0	1	6	32	0	20	0	13	11	2	25	1	6	0	1	4	0	7	25	2	18	2	0	1	1	16	3	31	3	11	4	14	3	1	0	2	0	4	7	2	1
PF3D7_1146500	2	0	1	0	4	1	0	0	0	1	4	53	4	20	0	5	4	0	17	3	1	0	1	3	0	8	24	1	13	0	0	0	4	30	6	23	13	8	0	13	1	0	1	2	0	2	7	2	3
PF3D7_1149500	12	2	1	11	19	6	4	2	0	3	16	60	6	37	4	10	32	4	60	4	16	0	3	6	2	12	42	7	37	6	2	1	11	42	13	93	12	15	5	24	10	1	0	6	1	10	17	4	3
PF3D7_1300100	36	16	12	16	25	6	17	8	4	12	39	115	41	131	21	46	72	9	159	55	36	23	15	54	8	28	50	8	50	15	5	5	21	42	24	206	33	29	13	45	38	27	15	28	9	62	20	10	9
PF3D7_1300600	16	3	3	20	0	2	6	1	1	6	1	13	3	10	2	7	8	2	23	2	5	0	3	9	1	2	14	5	11	0	0	0	4	16	2	30	4	4	2	9	6	0	0	2	2	3	12	1	3
PF3D7_1301800	13	4	1	8	36	3	4	0	1	10	36	190	17	116	3	11	105	12	184	13	29	2	2	15	7	44	112	10	104	17	2	4	21	92	18	240	36	37	18	54	40	13	1	44	6	25	53	8	4
PF3D7_1302200	8	0	2	4	4	1	2	0	0	0	4	21	0	9	0	2	10	0	16	1	6	0	1	2	2	4	16	1	7	2	0	0	1	11	4	25	4	4	0	7	0	1	0	1	0	3	3	1	2
PF3D7_1308200	25	5	2	37	39	12	4	0	0	6	33	295	11	139	1	55	46	3	144	22	33	2	6	68	5	48	119	6	83	12	1	2	22	133	15	179	52	42	13	86	23	3	4	17	9	61	49	8	8
PF3D7_1310000	3	0	0	3	5	0	0	0	0	1	3	20	1	10	1	2	9	1	18	1	3	1	0	2	1	4	13	4	14	0	1	0	0	21	0	33	6	6	2	16	3	0	0	1	0	3	6	0	1
PF3D7_1323500	2	2	0	3	7	1	0	0	0	0	8	57	5	28	1	17	17	1	29	4	8	2	5	13	0	8	23	3	24	7	1	0	4	39	7	58	2	12	4	26	9	2	3	5	1	11	14	2	4
PF3D7_1327700	3	0	0	2	8	3	1	0	0	1	2	21	1	18	0	2	5	1	22	3	2	0	1	1	0	5	11	2	5	0	0	0	2	16	0	39	4	6	0	9	3	0	0	5	0	6	10	3	1
PF3D7_1332000	1	0	0	6	8	1	1	0	0	2	5	15	4	15	0	3	19	4	12	5	3	0	2	2	0	4	15	2	12	1	0	2	5	16	1	19	5	6	3	12	2	0	0	2	1	6	5	3	1
PF3D7_1332600	10	0	0	7	9	0	1	0	0	2	10	70	3	25	2	8	12	1	35	6	13	0	1	13	3	15	28	4	19	3	2	1	3	23	6	72	9	11	6	31	8	1	0	5	1	9	10	5	0
PF3D7_1334400	4	1	0	3	4	3	0	0	0	1	4	35	5	11	0	2	14	1	28	2	4	0	0	3	0	3	15	1	9	0	1	0	8	16	3	36	6	5	4	15	3	0	0	1	3	2	7	3	2
PF3D7_1334800	2	0	2	3	1	0	1	1	0	0	3	32	2	19	1	1	12	0	20	3	4	0	2	2	0	3	7	4	7	1	1	0	8	10	3	30	9	4	4	14	5	0	0	2	1	5	8	1	0
PF3D7_1335900	13	1	0	13	18	4	2	0	1	5	12	53	5	39	0	12	17	0	52	4	16	0	1	14	4	10	11	3	15	3	2	1	8	23	6	32	7	4	4	11	39	5	0	12	0	13	11	0	0
PF3D7_1340000	1	0	1	2	8	7	0	0	0	3	20	109	3	49	1	5	9	2	30	11	14	1	2	10	2	8	36	2	10	2	1	0	1	20	8	62	32	19	1	10	4	1	0	5	4	11	9	4	1
PF3D7_1340700	10	3	0	6	7	4	3	0	0	0	2	17	2	8	1	2	5	2	15	2	2	3	2	3	0	4	12	1	4	1	1	1	2	12	1	13	6	3	1	6	1	0	0	1	4	7	1	1	1
PF3D7_1340900	19	2	2	23	10	1	0	0	0	1	32	53	6	15	1	11	13	3	18	2	18	2	2	22	1	9	34	6	25	2	0	1	9	40	3	37	17	20	4	33	13	0	0	3	9	19	9	8	2
PF3D7_1342400	7	1	0	4	5	1	0	0	0	2	4	21	13	63	0	10	11	1	57	9	5	1	0	3	0	4	13	2	9	1	1	0	6	15	5	15	4	5	6	10	3	1	0	4	2	5	6	2	0
PF3D7_1342500	0	1	1	0	2	0	0	0	0	1	7	22	3	20	0	3	6	0	16	5	1	1	2	2	0	1	9	2	9	5	1	1	8	16	4	26	8	6	1	8	0	0	1	0	0	2	8	3	1
PF3D7_1343900	4	0	0	7	12	4	2	0	0	1	1	80	13	46	1	13	10	1	40	3	5	0	0	12	2	13	43	1	22	3	0	1	3	34	4	60	8	12	4	25	6	1	0	6	0	19	17	3	2
PF3D7_1479000	5	3	0	8	14	2	0	0	0	4	9	84	5	35	2	9	11	2	52	4	17	1	5	22	1	13	34	2	31	7	1	1	10	52	15	76	15	22	2	32	9	0	1	8	5	18	16	1	7
PF3D7_0204700	12	0	1	13	4	3	2	0	0	1	2	20	1	8	1	7	7	1	20	8	14	2	0	15	0	8	28	2	21	1	0	0	4	44	7	22	12	14	9	35	8	0	0	6	2	12	15	7	6
PF3D7_0207800	16	3	0	14	4	0	0	0	0	0	16	66	10	48	2	27	28	3	64	8	22	0	0	21	6	17	27	2	20	7	1	1	4	47	8	105	18	13	12	21	16	2	0	12	5	21	35	10	0
PF3D7_0207900	21	4	0	16	15	2	3	0	0	4	20	82	7	55	2	24	47	4	70	10	37	1	4	23	4	16	29	2	34	5	1	2	7	52	13	86	25	9	12	27	30	5	1	19	2	16	26	12	2
PF3D7_0222700	18	3	4	19	2	2	3	1	1	5	1	12	3	13	2	6	11	4	17	3	6	0	2	8	2	3	11	2	15	3	1	1	2	15	3	29	8	9	2	6	5	0	0	1	2	2	9	1	1
PF3D7_1200200	14	6	0	16	3	3	3	1	0	3	5	16	6	8	5	5	17	1	23	1	4	0	3	10	0	5	12	2	19	1	1	0	4	18	10	32	5	8	2	9	4	2	1	4	1	2	6	4	1
PF3D7_1200600	42	12	12	35	45	17	16	2	2	20	48	222	46	182	20	99	88	23	217	33	68	12	6	64	6	37	98	14	95	17	4	7	23	89	37	323	54	49	17	66	29	14	11	42	12	71	43	19	19
PF3D7_1210100	5	0	0	5	1	2	0	0	0	1	5	42	1	13	0	1	11	0	29	5	4	1	0	1	2	4	14	0	15	2	1	0	3	18	3	27	9	5	1	20	1	0	0	1	1	3	7	1	0
PF3D7_1214200	4	0	0	0	1	1	1	0	0	0	3	16	0	8	1	1	5	1	10	0	3	0	1	5	0	5	16	1	8	1	1	1	1	8	0	14	7	2	3	4	3	0	1	1	0	3	6	2	0
PF3D7_1215300	1	0	0	1	4	0	0	0	0	0	0	1	1	6	0	0	0	0	7	0	5	0	0	5	0	0	6	1	4	1	0	0	0	5	1	7	2	2	0	4	4	0	1	2	1	4	2	1	1
PF3D7_1216500	2	0	0	5	1	1	0	0	0	0	5	21	1	17	0	1	3	4	23	2	6	0	1	2	1	5	4	0	4	0	2	0	4	16	4	16	6	2	3	11	1	1	0	3	2	6	1	3	0
PF3D7_1219300	40	17	18	23	24	6	15	6	3	20	58	115	57	129	14	51	76	9	160	48	45	16	7	93	9	32	57	14	39	15	13	7	21	38	34	205	44	23	18	53	40	25	12	38	11	74	11	10	9
PF3D7_1227100	6	1	0	12	25	3	3	0	1	2	17	106	6	52	1	13	25	9	33	6	16	0	4	8	1	20	30	7	22	4	1	1	7	36	8	55	13	13	6	14	7	1	2	5	0	9	12	5	1
PF3D7_1227500	13	2	3	13	39	12	5	1	2	6	47	289	16	129	3	51	55	12	102	24	26	2	7	18	12	39	111	16	84	15	6	4	14	100	24	295	59	50	19	67	18	4	0	19	6	36	35	13	6
PF3D7_1229100	17	2	2	16	34	5	4	1	1	5	50	229	7	127	4	38	45	10	81	11	25	6	3	27	7	48	102	22	77	9	7	1	19	114	19	183	34	50	24	101	11	2	1	9	18	62	37	13	7
PF3D7_1233600	31	6	5	29	78	30	15	3	1	22	76	774	50	400	7	108	104	13	315	53	49	4	11	82	15	129	298	28	147	16	7	3	48	265	50	490	95	120	34	221	47	8	3	26	19	100	90	30	22
PF3D7_1235200	29	6	0	30	8	1	0	0	0	3	16	88	5	38	4	12	21	3	44	1	40	0	3	28	3	15	54	7	41	15	5	1	19	55	11	67	8	28	11	43	17	2	1	7	2	20	22	9	6
PF3D7_1235300	16	2	4	11	14	6	2	1	2	1	33	302	11	136	1	16	49	3	137	18	18	1	6	21	1	24	78	9	45	9	3	1	9	48	5	231	48	23	6	33	8	1	0	8	4	33	22	7	4
PF3D7_0611200	2	1	0	2	10	5	2	0	0	1	7	24	3	6	0	6	8	4	24	1	2	0	1	4	2	3	7	0	11	2	0	0	6	13	2	33	2	7	6	10	2	1	0	0	0	4	3	2	1
PF3D7_0612200	7	1	1	13	18	15	1	0	0	3	48	248	32	124	2	32	34	6	176	34	27	3	7	20	5	33	72	15	61	12	6	1	10	74	23	201	81	52	5	33	8	1	0	7	11	22	27	5	11
PF3D7_0615500	6	2	1	13	16	4	4	0	0	7	8	61	6	56	3	8	12	2	36	6	12	1	4	12	1	26	21	4	24	6	1	1	10	33	8	70	14	11	4	31	4	1	1	10	1	16	8	3	3
PF3D7_0616000	4	0	0	1	6	3	0	0	0	2	5	64	2	28	0	7	13	0	22	3	10	0	12	20	16	27	24	4	17	3	3	0	7	17	4	29	6	31	4	16	1	1	0	5	1	10	5	2	1
PF3D7_0617400	51	12	11	32	33	10	11	7	1	16	33	140	43	148	28	58	76	15	172	40	51	20	11	57	12	44	61	14	62	22	4	10	27	51	31	249	46	31	21	61	42	18	9	36	10	46	31	11	8
PF3D7_0617700	7	0	2	9	5	1	1	0	0	3	8	13	4	8	3	7	10	3	17	2	5	0	1	10	0	6	14	2	15	4	1	1	6	22	5	31	3	10	4	6	4	2	1	2	2	4	11	2	1
PF3D7_0617900	10	2	0	5	14	0	0	0	0	3	1	0	0	4	0	1	9	0	7	0	6	0	0	0	0	2	0	2	6	0	1	0	2	8	2	10	4	2	3	1	6	0	0	0	0	0	2	3	0
PF3D7_0619500	12	4	0	8	20	2	2	0	0	1	19	171	14	66	2	30	36	4	84	7	22	1	1	22	6	28	82	13	66	7	2	1	10	79	10	123	16	26	8	70	19	2	0	12	4	24	23	9	2
PF3D7_0621200	7	2	0	16	7	1	0	1	0	1	3	14	0	14	2	5	4	0	23	3	12	0	2	7	2	7	8	3	13	1	0	0	7	15	0	25	4	13	1	8	5	0	0	4	4	5	4	0	1
PF3D7_0625000.1	5	0	1	7	10	1	2	0	0	3	7	27	6	12	1	11	6	2	19	0	11	2	0	4	0	13	38	2	13	2	1	0	7	20	6	28	3	8	6	34	5	0	0	6	0	6	10	2	1
PF3D7_0626300	16	3	0	8	10	2	0	0	0	2	6	32	4	18	1	11	2	0	21	1	14	4	4	20	0	11	29	4	19	5	1	1	4	16	3	38	8	11	9	9	7	1	0	7	1	9	10	1	1
PF3D7_0630900	9	3	0	10	15	1	0	0	0	0	13	59	9	27	2	10	16	2	40	2	13	0	1	7	2	11	31	2	22	1	1	2	9	42	7	67	6	10	4	24	10	1	0	5	3	12	13	4	0
PF3D7_0631800	8	1	1	19	3	1	2	0	0	4	5	15	2	11	3	7	8	1	16	3	5	0	5	10	2	1	14	0	16	1	1	1	3	13	8	32	8	10	1	5	3	0	0	4	1	7	3	2	0
PF3D7_0500400	13	6	1	17	4	2	2	0	0	4	4	13	2	16	2	8	11	4	20	4	5	0	2	11	1	6	16	1	17	3	1	1	4	17	4	32	8	13	1	10	5	1	2	4	2	6	5	3	2
PF3D7_0503400	4	2	0	2	3	1	1	0	0	0	2	7	1	5	0	4	4	1	7	0	1	1	0	2	1	1	5	1	9	0	1	0	1	3	0	7	2	4	3	2	0	0	0	0	2	2	4	2	0
PF3D7_0507200	8	1	1	13	15	6	0	1	0	1	10	107	3	50	1	12	17	3	25	7	12	1	8	11	2	15	39	11	48	4	0	1	7	26	7	73	13	9	4	21	4	2	3	3	5	35	11	6	5
PF3D7_0508100	23	1	2	18	29	6	4	0	1	3	26	136	16	80	4	40	43	4	78	25	22	3	20	20	6	58	102	9	43	14	10	6	16	99	15	160	37	36	12	46	22	7	1	20	7	33	25	12	3
PF3D7_0508700	18	3	5	13	28	8	2	0	1	9	24	164	7	109	0	12	49	6	116	14	21	4	2	11	2	34	68	3	49	7	2	2	5	77	3	187	36	28	6	29	12	2	1	14	3	41	25	4	2
PF3D7_0513300	8	3	0	7	6	1	0	1	0	1	2	10	4	14	0	12	5	1	12	0	9	0	1	9	2	4	7	1	9	1	0	0	4	16	1	15	3	5	3	4	6	1	0	2	1	3	6	0	0
PF3D7_0513800	5	0	0	4	6	0	2	0	0	1	0	14	4	15	0	5	4	1	9	2	4	0	0	5	1	3	14	1	7	1	0	0	2	10	1	19	2	4	0	10	0	0	0	1	0	2	7	2	2
PF3D7_0515100	2	1	0	3	11	8	2	0	0	1	11	54	0	8	0	7	10	0	16	1	8	1	3	3	2	7	32	2	17	2	3	0	3	34	5	42	10	10	8	22	1	2	0	4	5	5	12	3	1
PF3D7_0519500	19	0	3	13	23	5	1	1	0	1	98	488	30	143	4	42	68	8	122	21	33	1	5	17	6	52	110	19	62	13	2	2	14	71	18	238	57	53	14	45	27	9	3	27	12	54	40	15	8
PF3D7_0528700	2	0	1	2	3	0	1	0	0	0	3	12	4	7	1	4	3	2	15	1	10	0	1	5	2	4	8	3	8	0	0	0	0	11	2	14	2	4	3	7	2	0	2	3	1	5	1	0	2
PF3D7_0529300	2	1	0	4	5	2	0	0	0	1	1	22	2	11	3	4	9	0	13	6	3	0	0	4	0	4	10	1	10	6	1	2	3	15	6	23	15	11	2	14	3	1	0	3	0	5	5	0	1
PF3D7_0530100	3	0	0	3	5	1	0	0	0	0	4	23	3	12	0	0	7	2	18	4	1	0	1	3	1	3	11	0	6	0	1	1	4	22	3	19	7	7	3	7	0	0	0	0	0	8	2	0	0
PF3D7_0532700	0	0	0	0	0	2	2	0	1	2	5	19	3	12	0	1	4	1	7	4	2	0	0	1	0	6	19	1	9	2	1	0	4	7	4	14	4	10	3	5	4	1	0	2	2	4	5	0	1
PF3D7_0404400	2	2	0	4	2	1	1	0	0	3	2	40	2	11	1	14	8	0	21	3	8	0	2	6	2	7	18	2	13	0	0	1	4	17	2	16	14	10	4	29	7	1	0	8	1	6	1	0	4
PF3D7_0404500	1	1	0	4	9	2	3	0	0	0	4	73	5	27	3	11	8	1	20	2	4	1	1	5	2	12	18	4	21	1	0	0	3	20	8	32	5	10	4	24	2	1	2	7	4	11	7	4	0
PF3D7_0406200	4	1	0	7	1	0	1	0	0	0	4	6	4	12	0	0	3	1	5	0	10	0	0	4	0	1	6	4	1	2	0	1	3	8	2	11	7	6	3	2	2	1	0	3	1	2	3	2	0
PF3D7_1240400	47	17	15	23	32	7	12	6	3	21	62	126	45	152	15	50	65	15	152	42	52	21	7	68	11	26	55	13	47	13	13	10	22	39	26	208	42	32	15	60	47	22	7	29	6	62	22	9	7
PF3D7_1242800	6	1	0	10	7	1	0	0	0	1	5	32	5	21	1	9	11	3	20	5	12	0	2	13	2	8	15	3	20	0	1	0	6	33	10	32	8	8	0	19	14	2	1	2	3	6	7	2	1
PF3D7_1246100	4	1	0	10	11	3	1	1	0	2	13	66	4	20	2	11	16	3	27	7	10	1	2	11	2	16	42	5	24	5	1	1	3	43	7	55	12	15	3	21	6	1	1	3	2	9	17	4	1
PF3D7_1249600	6	3	1	1	7	2	0	1	0	2	17	137	9	71	6	21	18	2	44	6	5	0	2	18	1	15	47	9	36	8	2	4	15	45	5	73	22	7	3	29	6	5	0	4	3	13	16	4	6
PF3D7_1253000	3	1	1	3	12	2	1	0	1	4	4	61	5	24	0	3	8	1	41	5	11	0	2	2	0	5	21	4	18	1	2	0	4	27	12	27	5	16	5	14	2	0	1	4	4	13	4	1	2
PF3D7_1001100.1	4	0	0	3	6	0	1	0	0	1	3	41	1	16	1	5	3	3	27	5	3	1	1	4	1	6	11	1	9	0	1	0	4	22	3	32	9	3	1	9	3	0	0	2	3	8	5	0	1
PF3D7_1015600	18	2	2	23	13	1	1	0	0	1	8	30	3	31	1	6	14	5	40	1	19	1	2	26	1	6	26	1	28	4	0	0	6	25	7	46	12	15	1	11	9	2	0	0	2	10	19	3	1
PF3D7_1015900	7	7	0	32	12	1	0	0	0	2	14	20	6	19	3	3	13	0	29	1	18	0	0	15	1	3	4	4	24	0	0	0	4	38	2	28	10	8	3	8	12	0	0	1	1	5	5	3	0
PF3D7_1028700	5	1	1	6	8	2	0	0	0	2	7	64	4	59	1	7	9	2	39	8	7	0	1	6	3	18	18	1	7	1	3	0	2	9	5	41	7	13	5	7	6	0	0	2	2	17	5	2	2
PF3D7_1032500	4	0	0	0	10	2	1	0	0	1	4	18	0	6	0	2	4	1	6	0	9	3	0	7	0	4	12	2	11	5	3	1	1	20	6	7	2	5	7	17	4	4	1	0	1	2	6	2	1
PF3D7_1035600	3	0	0	3	5	1	0	0	0	0	9	33	4	35	0	0	5	1	44	6	9	0	3	11	0	4	13	4	11	3	0	2	5	22	2	40	11	4	0	13	5	0	1	6	0	15	10	1	2
PF3D7_1040900	10	0	1	8	3	1	4	1	0	6	1	11	3	11	1	5	8	0	18	3	7	1	3	10	3	5	10	1	15	0	1	1	6	12	4	27	4	7	4	8	5	0	0	1	1	2	7	0	2
PF3D7_1106000	17	1	1	9	16	1	0	0	0	1	5	25	0	20	0	6	9	2	39	5	11	0	1	13	1	11	27	4	25	5	0	1	6	36	0	42	2	9	1	13	5	0	0	8	1	11	4	5	4
PF3D7_0211300	5	1	1	2	11	0	0	1	0	6	4	12	1	14	1	5	7	3	15	4	5	1	1	0	0	7	16	1	13	0	0	0	5	18	8	20	6	6	0	16	4	1	1	2	0	9	6	0	0
PF3D7_1432200	5	0	1	3	27	4	2	0	0	4	43	214	20	74	2	37	43	4	86	26	5	0	1	8	12	51	100	15	59	10	1	2	14	66	21	223	38	33	19	69	9	1	1	8	5	8	33	13	17
PF3D7_1457300	3	1	1	4	7	3	1	0	0	2	7	66	3	57	1	11	13	3	43	8	6	0	1	5	2	6	24	3	35	2	3	1	10	40	12	58	10	14	7	26	5	2	0	2	2	11	5	3	1
PF3D7_0901900	2	1	0	0	3	4	0	0	0	0	5	55	5	32	0	14	4	0	30	5	3	1	0	1	1	7	19	2	18	1	0	0	7	21	2	30	7	7	7	22	2	0	0	3	0	9	4	2	2
PF3D7_1030800	0	0	0	0	0	0	0	1	0	0	5	22	4	16	0	2	5	1	19	2	0	0	1	2	0	4	16	2	11	0	1	2	1	9	2	31	3	6	4	11	2	0	0	1	1	3	3	1	1
PF3D7_1401500	1	1	1	4	14	2	2	0	0	0	2	27	1	26	0	6	7	2	13	6	9	0	0	14	1	8	15	1	16	1	0	0	6	29	5	26	9	9	2	16	5	0	0	3	0	4	11	3	3
PF3D7_0927400	6	3	2	3	11	4	2	1	0	2	23	93	14	35	3	16	27	3	58	14	6	0	1	3	3	11	55	5	29	8	1	2	5	47	9	102	19	17	8	27	5	1	0	9	3	16	5	4	2
PF3D7_1332800	3	1	0	5	6	2	1	0	1	0	0	18	1	10	1	4	6	1	17	3	10	0	3	6	1	3	18	5	3	1	0	0	5	19	2	8	0	5	0	9	2	1	0	0	0	4	9	3	2
PF3D7_0620100	2	0	0	2	2	1	1	0	0	0	2	9	1	7	0	0	3	1	6	1	1	0	0	1	0	1	2	2	8	0	2	0	0	11	1	15	4	3	0	6	3	1	0	1	1	3	3	1	0
PF3D7_0720500	0	1	0	1	3	1	0	0	0	1	3	12	2	3	1	1	0	1	6	0	1	1	0	0	1	0	7	2	6	0	0	0	2	8	8	7	6	2	3	7	1	1	0	1	1	2	2	1	2
PF3D7_1121000	2	0	0	2	4	1	2	0	0	1	1	18	3	12	1	9	6	1	12	1	6	1	2	1	7	3	21	4	11	1	1	1	6	15	4	22	1	7	2	29	1	2	0	1	1	1	3	4	2
PF3D7_1031500	8	4	0	2	15	9	1	0	0	2	18	160	5	52	3	16	23	7	50	10	8	3	6	11	5	8	48	4	32	4	2	1	8	37	8	79	18	21	6	24	5	4	0	13	4	16	10	8	5
PF3D7_0307600	5	1	0	1	8	3	1	0	0	4	23	108	8	33	1	8	20	2	29	8	3	1	2	4	3	19	37	13	37	6	4	1	6	29	3	68	14	17	7	18	2	1	0	4	3	14	26	8	2
PF3D7_1439100	24	6	0	26	49	7	5	0	0	8	25	313	16	143	3	37	64	12	146	22	21	1	4	37	3	53	147	11	126	23	4	2	16	149	24	196	46	45	20	97	16	2	3	17	3	37	39	8	8
PF3D7_1252900	2	0	0	0	3	1	0	0	0	1	2	10	2	6	1	0	6	0	12	0	0	0	0	0	0	1	6	0	1	0	0	0	5	8	1	8	1	4	2	3	1	1	0	0	0	6	2	0	0
PF3D7_0222000	4	1	0	3	9	1	0	0	0	1	0	26	1	13	0	2	7	2	25	5	3	0	2	3	0	2	24	0	14	2	0	0	1	20	5	17	4	12	0	15	0	0	0	4	1	3	5	1	0
PF3D7_1452400	3	1	0	3	18	5	0	1	0	3	17	139	5	117	1	26	7	6	58	11	8	0	3	17	4	34	24	3	22	4	1	0	1	33	4	88	22	18	5	25	9	1	0	2	3	15	22	4	2
PF3D7_0908300.1	5	2	2	4	3	1	1	0	0	0	4	12	5	6	0	5	2	1	5	1	2	0	1	2	1	1	19	2	17	1	3	2	7	15	13	15	12	4	2	27	4	1	2	2	5	5	10	5	0
PF3D7_1315900	14	5	2	17	9	1	1	0	0	3	24	166	10	50	3	24	32	3	58	5	5	0	1	10	1	18	80	3	76	4	3	1	15	88	15	76	15	34	10	53	17	1	0	4	4	34	31	5	4
PF3D7_1243400	1	0	0	2	7	1	0	0	0	1	9	66	3	12	2	3	19	1	33	7	5	0	1	3	1	8	35	1	20	3	1	0	4	13	3	56	9	14	4	14	2	2	0	0	1	8	6	2	0
PF3D7_1212300	2	2	2	8	16	9	0	0	0	1	19	150	16	70	5	10	28	6	70	9	11	1	2	3	2	23	73	9	56	8	2	1	14	49	14	170	26	22	7	47	10	4	1	12	8	18	21	14	5
PF3D7_0919300	2	0	1	3	6	3	1	0	0	0	4	12	6	8	1	5	4	1	10	3	10	1	0	1	2	4	6	0	6	1	0	0	2	11	2	12	4	4	4	8	7	2	1	2	3	3	4	2	0
PF3D7_1206100	7	1	1	7	6	1	3	0	0	2	7	31	8	20	1	9	12	4	27	3	5	1	1	8	2	8	21	3	15	2	0	1	5	31	8	35	10	9	4	19	4	0	3	7	4	6	8	2	2
PF3D7_1336600	2	1	0	1	7	1	1	0	0	0	1	4	0	1	0	3	4	1	1	0	1	0	2	1	0	4	3	0	2	1	0	0	0	5	1	8	1	2	1	1	5	1	0	2	1	0	1	0	1
PF3D7_1015500	3	0	0	5	12	2	4	0	0	2	7	96	3	40	1	13	12	4	24	7	6	0	2	9	1	6	37	4	25	4	1	2	4	33	5	54	9	15	4	33	6	0	1	5	2	11	16	4	0
PF3D7_0322700	14	3	3	8	16	10	3	2	0	5	94	492	32	167	7	43	99	28	110	17	13	1	2	31	17	73	185	32	101	18	7	5	26	155	22	338	41	55	38	135	13	4	0	10	14	32	39	20	5
PF3D7_1365600	7	0	0	5	5	4	0	0	0	2	15	42	8	32	1	12	9	1	47	11	7	2	1	9	2	9	37	3	12	4	4	1	8	28	5	49	13	11	6	26	0	1	0	3	1	5	13	3	1
PF3D7_1318300	10	4	1	15	16	8	2	0	0	3	40	336	11	232	1	20	45	10	109	20	20	0	4	16	3	24	88	4	52	8	2	2	5	58	19	149	51	30	7	44	6	1	3	4	7	40	37	9	6
PF3D7_0114800	3	1	0	1	3	0	0	0	0	1	3	7	3	6	0	6	3	0	12	1	2	0	1	0	0	2	15	4	2	3	0	0	1	19	1	26	4	8	3	13	1	0	0	2	2	5	6	3	0
PF3D7_0709400	3	1	0	6	15	4	0	2	0	0	37	179	10	71	4	14	31	3	95	19	4	3	3	10	4	34	74	10	37	9	0	1	11	67	14	135	36	38	6	47	5	1	0	3	6	35	13	5	6
PF3D7_1212200	0	1	1	1	10	5	0	0	0	0	11	97	0	25	0	20	28	2	46	5	10	0	1	3	5	16	48	6	28	1	1	2	13	33	11	82	15	16	1	49	8	0	1	4	1	12	8	1	3
PF3D7_1425900	2	0	1	4	6	2	2	0	0	0	6	35	4	13	3	6	4	0	30	8	3	0	0	1	2	4	29	5	14	3	1	0	7	26	8	27	4	5	3	16	4	0	0	2	2	13	9	3	2
PF3D7_1415000	4	2	0	1	2	1	0	0	0	1	3	28	1	8	0	5	12	1	25	4	6	0	1	5	2	7	18	4	11	2	0	0	2	18	5	39	7	10	1	12	6	2	0	5	0	12	4	0	1
PF3D7_0526100	0	0	0	2	8	2	0	0	0	1	3	49	1	21	0	11	5	0	11	4	0	0	2	2	0	9	29	3	21	4	0	0	4	23	9	36	8	16	1	29	1	0	0	2	3	5	2	4	2
PF3D7_0917700	2	2	0	3	4	0	0	0	0	0	5	33	2	25	0	7	6	2	24	2	7	0	2	5	0	5	16	0	18	3	1	1	6	31	2	28	4	5	1	11	2	0	1	5	2	5	6	2	3
PF3D7_0110100	2	1	0	2	6	4	1	0	0	0	15	116	7	86	4	17	20	2	44	6	14	2	7	11	3	29	39	13	45	10	1	1	20	47	2	86	43	7	7	25	21	2	1	2	6	12	10	2	4
PF3D7_1429100	6	0	0	8	24	2	3	0	0	0	8	33	1	19	0	4	16	3	51	3	23	0	4	8	1	4	20	3	18	2	2	1	8	31	3	81	7	13	7	21	7	2	0	9	1	8	3	3	1
PF3D7_0933800	4	1	0	3	7	3	1	0	0	1	11	118	6	30	6	20	17	3	34	8	7	0	5	13	0	21	46	4	25	4	1	2	2	47	6	63	5	18	3	25	5	1	0	5	5	20	12	3	1
PF3D7_1449800	2	0	0	3	0	1	0	0	0	0	1	9	0	13	3	5	6	0	16	4	3	1	0	2	0	3	5	2	5	1	1	1	3	9	0	20	4	4	0	5	4	0	1	1	1	8	5	0	0
PF3D7_1449200	3	1	0	4	1	0	0	0	0	0	1	1	1	0	0	0	1	0	1	0	2	0	0	1	0	0	0	0	3	0	1	0	1	3	1	27	10	4	0	0	2	0	0	0	2	0	1	1	0
PF3D7_1432800	6	0	0	2	6	1	1	1	0	1	18	126	8	45	5	6	19	4	43	5	7	1	1	3	4	20	36	4	25	3	0	2	9	26	6	66	17	17	5	12	1	0	1	5	6	21	11	5	5
PF3D7_1217300	6	2	0	8	12	4	7	0	0	5	13	88	9	116	2	14	27	6	58	6	12	0	1	14	2	18	48	8	44	11	2	0	13	23	2	106	28	12	4	32	11	1	0	10	0	15	18	5	4
PF3D7_1424400	6	2	0	8	10	0	0	0	0	1	8	7	3	10	2	3	9	1	13	2	6	0	0	1	1	2	6	0	11	1	0	0	6	18	5	50	15	4	1	6	5	3	1	6	1	3	2	2	2
PF3D7_0103700	3	1	1	1	18	3	1	1	0	0	19	47	2	12	2	4	12	1	21	2	3	0	2	2	1	11	38	3	23	4	5	1	6	15	6	86	15	9	8	28	6	1	0	4	2	2	10	3	3
PF3D7_0604400	0	0	0	0	3	0	0	0	1	0	3	17	3	5	1	2	5	0	8	2	1	2	1	0	1	5	13	0	4	0	0	1	7	11	3	24	8	6	4	7	1	1	0	1	0	0	3	3	1
PF3D7_1437100	3	0	0	0	2	0	0	0	0	0	7	17	3	3	1	4	2	0	4	0	4	0	0	1	0	3	10	4	11	0	0	0	3	6	4	18	6	3	2	5	2	0	0	1	1	2	7	0	0
PF3D7_1241200	11	3	1	10	42	11	5	0	0	10	36	374	16	161	3	23	39	7	111	20	11	1	1	16	7	56	99	9	88	9	2	2	23	127	10	219	35	40	24	120	11	2	1	8	9	97	51	5	7
PF3D7_0400200	4	1	0	2	5	0	1	1	2	2	8	26	3	40	1	0	15	0	24	4	6	1	0	7	3	13	15	1	13	4	0	4	3	10	7	30	2	6	2	5	6	5	2	12	0	21	4	1	0
PF3D7_0408100	5	1	3	4	12	4	0	0	0	1	28	181	14	62	1	13	53	2	110	13	2	0	0	4	0	24	74	7	42	8	4	2	10	48	15	135	17	24	3	25	2	0	0	5	11	16	13	6	2
PF3D7_1136200	11	2	0	8	7	2	1	0	0	1	31	142	16	29	2	9	21	6	15	1	9	1	1	6	3	3	20	3	27	3	0	2	6	32	6	40	3	15	1	23	8	1	2	12	6	12	13	3	0
PF3D7_0318900	2	0	1	3	11	3	0	0	0	0	8	40	10	25	1	7	11	0	31	3	7	1	1	3	0	4	14	4	23	3	0	0	10	16	5	67	7	12	4	18	3	0	0	1	2	2	3	1	0
PF3D7_0320200	0	1	0	5	7	1	0	0	0	1	2	69	1	28	2	31	8	0	65	6	15	0	2	3	4	2	28	2	17	1	0	0	3	25	4	83	12	13	7	10	7	1	0	9	4	9	5	4	1
PF3D7_1138200	2	3	0	5	4	1	0	0	0	1	1	11	1	5	1	5	1	1	4	0	1	2	0	6	0	1	11	2	9	0	0	0	6	13	4	5	1	6	3	7	1	1	0	3	0	3	8	2	0
PF3D7_1416300	0	3	0	1	9	3	0	1	0	2	9	40	3	16	1	2	11	1	16	0	6	1	2	7	2	12	28	2	15	4	1	1	2	30	7	36	7	6	3	22	7	0	1	8	1	9	2	5	0
PF3D7_0410700	11	3	0	5	13	4	5	0	0	1	28	119	12	59	0	11	28	1	52	4	9	0	2	10	3	22	33	7	37	13	3	1	7	32	7	112	25	15	4	31	14	1	0	2	0	10	11	0	4
PF3D7_1145600	5	1	1	4	9	3	0	1	0	0	19	72	8	22	1	5	18	1	17	1	12	3	1	5	1	27	39	8	31	4	1	0	9	25	5	79	4	17	10	20	9	1	0	3	1	3	14	5	3
PF3D7_1224400	3	0	0	4	9	3	1	1	0	0	9	87	3	48	2	4	7	0	33	4	5	1	2	4	2	15	25	2	21	4	0	2	6	27	8	62	5	10	4	30	6	0	0	2	2	14	12	2	2
PF3D7_0601100	1	1	0	0	5	0	1	0	0	0	3	25	4	14	0	1	4	0	15	2	4	1	0	0	1	5	18	0	4	2	1	1	5	10	2	21	1	7	0	12	3	1	0	4	0	5	7	2	0
PF3D7_0310700	1	0	0	1	1	1	0	0	0	1	3	8	1	6	0	1	5	0	11	2	2	1	0	3	1	3	9	2	8	0	1	2	1	7	2	11	2	4	2	5	0	0	0	2	1	3	4	2	0
PF3D7_1437500	5	0	0	6	3	1	0	0	0	0	0	20	1	10	1	6	4	0	7	1	13	1	0	5	0	2	18	2	18	0	0	0	2	11	7	14	5	3	6	23	3	0	1	2	0	9	11	3	1
PF3D7_0906600	7	0	0	13	7	5	1	0	0	1	38	213	9	24	0	19	7	2	31	9	14	0	0	6	7	22	21	4	22	1	0	1	3	22	11	33	21	55	3	23	3	1	2	6	4	54	9	3	2
PF3D7_1137700	5	1	0	4	15	6	0	0	0	0	8	123	4	51	0	5	6	1	53	6	6	1	1	1	1	17	39	3	19	3	0	2	4	34	7	89	19	17	4	22	5	1	0	4	3	9	13	2	3
PF3D7_1219100	45	4	1	27	21	3	2	1	0	6	25	235	16	101	4	37	55	3	132	11	22	4	2	23	4	33	80	10	104	11	1	0	14	152	21	182	22	37	15	67	22	4	2	7	4	41	38	10	3
PF3D7_0203600	4	2	1	3	9	2	0	0	0	2	7	111	5	36	2	9	14	0	27	3	2	1	1	1	3	21	31	8	37	14	0	0	8	27	3	59	11	16	6	21	4	1	0	1	2	29	9	2	0
PF3D7_0532200	2	1	0	1	5	4	1	0	0	1	3	16	1	12	0	8	6	1	14	1	1	2	0	2	0	7	8	2	6	0	1	0	3	11	2	21	7	11	1	15	3	1	0	2	1	1	1	4	0
PF3D7_0220200	1	1	0	3	7	0	1	0	0	3	2	10	1	6	2	6	3	1	9	1	2	0	0	5	0	1	9	0	11	4	1	0	0	12	2	19	2	4	1	10	2	0	0	1	2	1	3	1	1
PF3D7_1310300	1	0	0	3	6	1	1	0	1	0	6	21	3	12	2	9	2	3	15	3	2	0	0	1	0	3	11	2	9	3	0	0	3	23	6	27	7	7	1	9	2	0	1	2	2	4	4	0	0
PF3D7_1120000	8	0	0	6	36	2	0	0	0	1	10	101	20	83	0	4	22	4	151	24	3	0	0	1	3	7	57	2	21	5	1	0	8	46	6	168	41	11	7	36	4	0	1	4	2	11	31	6	0
PF3D7_0927200	6	2	0	19	22	7	4	0	0	1	98	317	22	90	6	47	26	6	74	21	16	11	4	27	6	54	76	9	35	5	1	2	11	32	20	92	27	76	6	22	3	1	2	10	5	60	15	3	7
PF3D7_1001600	5	2	1	13	9	4	1	0	0	3	8	74	4	59	1	14	6	4	49	9	10	0	3	17	3	19	27	2	31	5	2	1	8	34	11	74	26	16	4	23	9	0	0	7	1	26	17	3	1
PF3D7_0912500	3	1	0	4	11	2	3	1	0	0	6	40	5	16	1	0	9	0	16	3	3	0	3	3	1	3	8	2	6	2	0	0	3	16	4	30	6	4	1	10	3	0	0	1	1	7	15	1	0
PF3D7_1360300	1	0	0	1	6	0	2	0	0	0	8	41	2	10	0	5	7	0	17	3	3	0	0	3	3	9	21	8	18	5	0	1	4	16	3	41	5	4	6	31	4	0	0	1	2	5	8	1	1
PF3D7_1338700	4	0	0	10	15	2	2	0	0	4	3	48	4	32	2	13	9	1	55	3	7	0	1	5	1	10	15	5	27	2	1	1	5	31	9	68	15	17	5	20	8	2	1	6	3	28	10	6	2
PF3D7_1426400	1	0	0	0	3	0	0	0	0	0	2	12	4	10	0	2	3	0	11	3	2	1	6	3	0	2	1	1	13	0	0	0	0	3	1	16	6	2	1	6	0	0	0	1	0	2	4	0	0
PF3D7_1003000	10	2	1	12	16	1	0	0	0	2	24	174	11	53	6	20	30	2	48	3	11	2	3	4	6	19	81	14	50	10	4	0	10	74	8	144	11	17	16	44	11	2	1	4	9	28	40	11	7
PF3D7_1350700	2	1	0	4	11	8	2	0	0	0	7	90	1	37	1	7	10	0	24	4	7	2	2	8	3	14	21	5	23	2	4	1	8	25	2	63	10	8	5	16	5	1	1	6	0	21	6	2	1
PF3D7_1146600	10	0	0	11	14	5	2	0	0	1	46	324	11	104	1	12	19	6	79	16	14	2	7	14	1	16	54	2	43	2	1	2	3	31	8	81	26	42	5	26	6	0	1	9	8	40	21	6	4
PF3D7_0718900	2	0	0	4	4	2	1	0	0	0	2	5	2	6	0	7	3	0	16	0	2	0	0	3	2	5	15	6	16	1	1	1	4	15	3	16	7	4	2	10	3	1	0	4	0	8	6	0	0
PF3D7_1431700	1	1	0	3	7	1	1	0	0	2	2	8	1	3	1	2	2	0	10	3	5	1	0	2	0	0	1	5	7	0	0	0	2	10	3	22	10	4	2	7	3	1	0	1	1	1	1	0	0
PF3D7_1476900	8	0	2	7	2	1	1	0	0	0	5	17	1	6	1	2	1	0	17	0	2	0	0	4	1	1	19	1	13	5	1	0	9	9	3	39	6	5	6	18	1	0	1	3	0	3	3	3	2
PF3D7_0933500	13	3	0	4	26	5	5	1	0	7	36	213	12	94	0	16	34	5	82	11	15	3	4	21	14	45	84	5	49	8	3	2	16	91	15	134	29	37	11	41	11	1	2	4	8	25	23	3	6
PF3D7_1409300	6	1	0	10	3	0	0	0	0	1	4	44	4	23	0	3	13	1	26	4	10	0	1	2	1	4	21	1	24	4	2	0	2	25	2	35	3	11	5	13	2	0	0	4	2	3	9	2	0
PF3D7_0810600	19	6	0	9	33	3	1	0	0	3	36	224	2	40	0	8	22	2	38	3	20	0	3	21	1	13	25	4	20	5	0	0	3	45	3	49	11	31	9	38	16	2	1	11	4	24	8	2	1
PF3D7_1437200	22	0	1	27	32	4	1	0	0	6	4	41	6	46	0	15	29	3	56	2	24	0	1	24	2	15	24	3	35	3	1	0	4	55	15	55	10	22	6	26	17	0	0	13	3	14	15	5	2
PF3D7_0727800	12	2	3	14	29	8	6	0	1	8	33	234	14	107	5	46	17	11	77	27	20	5	8	25	5	38	125	11	73	7	4	0	13	112	29	155	53	46	18	88	13	3	2	24	4	37	24	9	5
PF3D7_0931800	3	2	0	3	3	1	1	0	0	2	5	26	1	18	1	7	7	1	18	0	5	2	0	7	0	7	13	3	15	2	1	0	1	8	1	26	0	6	4	8	1	1	0	0	2	8	7	1	1
PF3D7_0115500	0	0	0	4	4	3	1	0	0	5	10	29	1	44	2	3	8	1	25	5	7	1	0	3	0	9	27	3	13	3	0	1	4	17	6	26	7	11	1	12	4	3	1	7	0	13	3	1	5
PF3D7_0935300	0	1	1	4	0	0	0	0	0	0	1	3	3	4	1	3	4	0	2	3	0	0	1	0	0	2	9	0	7	1	0	0	0	10	2	3	2	4	1	13	2	0	0	3	0	1	5	1	0
PF3D7_0308700	7	2	0	5	7	4	1	0	0	1	10	57	4	34	0	7	10	3	30	5	4	2	0	4	1	10	17	3	10	3	2	2	2	23	3	51	11	14	1	14	6	2	0	7	2	9	10	1	2
PF3D7_0903300	29	2	0	23	44	7	3	3	2	11	83	506	21	127	16	54	104	10	158	15	28	5	8	11	11	89	181	23	131	24	6	1	22	105	36	318	74	56	26	104	28	3	1	16	15	60	54	22	9
PF3D7_1224500	3	0	0	5	5	0	0	0	0	1	5	42	4	15	0	4	7	0	22	3	6	0	0	1	0	1	8	0	22	1	0	0	3	9	3	16	1	7	5	12	3	1	0	7	2	5	5	0	3
PF3D7_0708500	5	3	0	8	29	7	1	3	0	9	7	95	22	55	2	1	12	2	82	11	10	1	0	7	5	27	21	4	15	4	1	1	3	19	6	164	24	13	2	8	4	0	0	4	4	46	26	17	12
PF3D7_1445700	2	0	1	3	20	2	2	0	0	3	7	42	1	30	0	0	4	0	22	3	4	1	0	7	1	4	9	2	8	0	0	0	3	8	0	34	10	6	2	9	5	1	1	5	3	13	3	0	2
PF3D7_0610200	2	0	1	5	17	6	1	0	0	0	15	135	11	60	0	6	24	0	124	16	7	1	2	3	0	11	36	3	38	3	2	1	5	26	10	130	25	33	4	18	6	1	0	3	4	17	18	3	1
PF3D7_0700900	4	0	1	2	9	3	1	0	0	0	1	31	1	15	2	2	6	0	27	5	3	1	0	2	0	5	26	2	19	3	0	0	1	28	4	34	3	14	3	15	1	0	0	0	0	2	6	2	0
PF3D7_0716200	3	2	1	4	14	6	1	0	1	1	23	159	9	62	3	19	17	4	46	6	10	1	2	8	3	15	25	5	38	2	2	0	7	17	3	43	21	18	6	28	7	3	2	5	5	31	8	1	6
PF3D7_0504400	10	1	0	16	15	5	3	1	0	3	11	65	2	40	0	7	25	0	50	3	10	0	4	15	1	15	37	6	33	4	1	1	2	40	14	75	15	10	2	36	8	1	0	8	3	8	22	7	2
PF3D7_0607800	3	0	0	8	5	11	1	0	0	2	13	111	4	61	0	29	11	2	28	6	14	4	5	13	2	4	50	5	22	2	1	2	5	20	8	59	17	10	4	18	1	0	0	5	4	12	7	3	2
PF3D7_1020200	4	1	2	2	11	3	1	0	0	0	18	81	6	35	2	8	49	6	98	12	6	0	2	1	0	17	39	8	30	5	2	1	6	48	7	115	15	14	4	17	4	0	0	5	2	11	13	3	3
PF3D7_1367200	0	0	1	0	7	6	1	0	0	1	6	24	2	23	0	10	8	1	15	9	3	0	1	2	1	7	29	3	16	2	1	1	4	12	6	39	16	10	6	21	2	0	0	2	2	6	4	1	2
PF3D7_1241900	4	1	1	4	9	0	0	0	0	0	16	99	12	72	1	7	13	3	59	8	11	0	0	3	0	9	28	3	13	4	1	0	10	26	2	83	13	14	3	12	1	0	2	1	1	17	10	7	3
PF3D7_0507000	1	0	1	0	4	0	0	0	0	0	3	9	1	3	0	2	1	1	4	3	0	0	1	0	0	3	9	1	4	0	0	0	1	7	3	11	2	1	1	6	2	0	0	0	1	2	0	0	1
PF3D7_0504900	0	3	1	0	1	2	0	0	0	0	3	10	3	8	1	4	0	1	2	0	5	1	0	2	3	5	6	2	5	3	1	1	1	5	2	7	7	8	3	12	2	3	0	3	0	2	5	0	2
PF3D7_1414700	9	1	0	6	20	6	4	0	0	0	37	207	7	57	2	33	28	5	75	11	15	0	4	12	5	27	74	8	48	8	2	2	6	56	14	193	34	35	13	43	7	0	1	5	4	30	25	8	5
PF3D7_0812700	1	1	0	1	4	3	0	0	0	2	6	43	2	7	0	2	4	1	12	0	4	0	2	1	3	13	12	1	1	1	0	0	1	7	0	8	6	10	1	6	10	0	0	6	0	8	10	1	1
PF3D7_1034700	4	0	0	4	7	0	0	0	1	0	0	16	1	8	0	1	7	1	5	3	5	0	0	4	0	0	10	1	13	3	1	0	1	13	3	10	1	2	1	5	1	0	0	1	0	5	5	1	2
PF3D7_1235700	12	3	1	24	15	2	1	1	0	2	2	24	2	28	0	4	18	2	32	3	13	1	4	28	2	8	12	1	25	1	1	1	6	36	5	28	10	14	4	15	13	0	0	12	2	5	7	0	1
PF3D7_0509800	9	3	1	16	38	2	6	1	0	5	31	217	15	124	2	28	33	3	112	19	14	4	4	20	4	29	48	1	55	9	4	4	16	84	16	130	32	29	9	49	17	1	2	14	10	36	28	9	7
PF3D7_0710800	3	0	1	3	3	0	0	0	0	0	10	55	7	30	1	5	4	1	33	4	5	0	0	3	0	4	21	0	19	4	1	0	10	14	3	44	8	6	5	12	0	0	0	1	0	2	2	4	2
PF3D7_0417000	2	1	0	2	4	0	1	0	0	0	5	28	1	8	5	4	10	2	19	2	2	0	0	2	2	5	13	4	11	2	2	0	6	12	5	25	10	5	3	9	4	0	1	4	1	1	5	2	0
PF3D7_0526200.2	5	1	0	3	4	2	0	0	0	0	14	86	11	27	2	5	9	1	25	1	9	0	2	4	0	12	21	4	25	5	0	1	3	14	5	54	10	7	0	19	6	0	1	2	2	13	14	3	5
PF3D7_0603400	3	1	2	2	16	5	5	0	0	5	21	149	7	69	0	21	28	7	117	28	3	1	3	13	5	12	43	6	44	7	1	3	6	68	12	125	41	20	3	31	5	0	0	3	4	23	10	3	1
PF3D7_0928600	2	1	0	1	2	0	0	0	0	0	2	8	1	7	0	1	2	0	6	2	1	0	0	2	0	1	3	1	5	2	0	0	2	11	1	12	4	4	2	5	2	0	0	1	1	0	1	1	1
PF3D7_0817300	13	3	2	25	21	6	1	1	0	4	133	573	21	125	2	34	34	6	82	13	31	6	11	38	1	38	39	8	58	6	0	4	19	56	14	96	41	109	4	37	12	5	2	21	25	78	37	5	14
PF3D7_1113200	0	0	0	2	7	2	0	0	0	1	2	9	1	2	0	1	1	2	6	0	1	0	0	1	0	2	1	2	2	1	0	0	3	13	2	12	5	4	2	11	1	0	0	0	0	3	3	2	2
PF3D7_1035900	1	2	0	29	1	0	0	0	0	0	5	30	0	34	0	1	7	0	175	5	3	0	0	5	0	2	10	1	18	0	1	1	2	35	3	44	5	3	3	8	2	0	0	4	1	2	0	1	1
PF3D7_1140700	10	5	1	7	37	9	5	0	0	12	45	494	19	195	2	15	48	4	183	43	16	1	6	26	2	36	87	8	65	7	1	5	14	85	37	214	35	29	10	58	11	0	0	11	11	60	34	15	3
PF3D7_0212100	12	2	9	4	18	4	4	0	0	12	126	447	24	65	0	6	70	8	68	14	20	2	6	22	13	47	62	11	50	4	2	5	12	45	13	99	27	135	11	28	8	5	1	8	14	53	19	8	4
PF3D7_1430400	2	3	0	2	5	5	2	1	0	3	17	121	10	61	1	13	26	3	48	10	5	2	5	16	3	30	50	8	37	10	2	0	10	36	6	77	13	9	4	28	11	3	2	6	3	11	15	3	0
PF3D7_1443400	6	2	1	6	4	2	3	0	1	4	20	107	7	59	3	15	4	2	39	7	7	2	6	8	2	16	49	3	32	7	1	0	5	26	6	73	14	14	3	29	8	3	1	7	8	18	22	9	3
PF3D7_0927300	13	5	0	17	14	1	0	0	0	1	9	51	5	28	1	9	23	3	39	2	14	4	3	15	2	15	26	8	25	4	1	0	8	44	5	71	7	15	3	27	13	2	0	9	2	13	10	2	1
PF3D7_1310700	3	0	0	5	3	0	0	0	0	0	1	12	0	8	1	1	7	0	24	3	5	0	0	2	0	1	3	2	0	0	0	0	4	2	0	7	1	6	3	5	2	1	0	0	0	1	5	0	0
PF3D7_1417600	28	1	4	15	68	20	9	0	0	4	141	873	19	245	10	55	204	32	242	27	38	5	4	39	16	87	227	23	145	15	1	1	21	173	37	402	110	160	20	116	54	7	7	23	13	131	95	22	12
PF3D7_0710500	1	2	0	2	3	2	0	0	0	1	7	22	5	7	0	4	6	0	14	2	1	0	1	3	3	4	21	1	10	2	1	0	3	14	4	26	7	3	1	18	5	0	0	3	0	4	5	0	3
PF3D7_1367500	1	0	0	2	5	3	1	0	0	2	8	26	4	12	1	3	3	3	21	5	10	1	2	5	1	8	19	6	15	2	1	0	4	19	11	31	13	9	7	16	5	0	1	6	1	11	7	2	2
PF3D7_0935700	1	0	1	2	5	1	1	0	0	2	2	12	1	14	0	7	6	2	18	1	0	0	0	2	0	2	12	1	6	0	1	1	1	9	4	24	6	7	3	10	0	0	0	1	1	4	3	1	1
PF3D7_0816400	3	0	1	2	4	1	0	1	0	0	0	19	6	19	2	2	6	3	12	3	5	0	0	1	2	3	15	2	6	2	1	0	2	7	1	24	6	8	6	14	0	2	0	0	0	3	4	1	2
PF3D7_1338800	10	0	0	4	6	0	3	1	0	1	15	37	7	29	8	20	13	3	40	11	11	1	4	6	4	4	21	1	20	3	0	1	6	16	5	56	12	13	3	18	12	3	3	5	2	9	7	4	3
PF3D7_0513600	11	3	1	7	16	5	3	0	0	0	23	130	11	41	2	29	37	4	75	7	14	3	1	8	5	14	45	5	54	8	3	2	5	43	12	138	20	23	7	27	21	4	3	17	7	14	35	6	5
PF3D7_1143700	1	0	1	1	13	4	0	0	2	2	11	94	10	33	1	15	19	4	53	13	8	0	1	0	2	14	90	13	40	3	4	6	21	46	14	78	11	11	8	49	3	1	0	4	2	8	3	7	4
PF3D7_1207000	20	1	1	12	57	11	6	1	0	10	64	513	17	152	1	9	63	13	237	38	19	2	8	18	4	40	89	9	75	19	1	3	14	95	32	252	114	93	10	50	8	1	0	5	12	85	29	6	8
PF3D7_1422100	7	0	0	1	9	3	5	0	0	4	9	31	0	16	0	8	9	0	28	3	8	0	0	2	4	8	10	4	17	2	2	0	4	21	2	46	8	6	1	12	6	1	1	11	0	6	6	1	1
PF3D7_0425600	10	0	1	13	2	0	2	0	0	3	5	14	3	7	0	12	9	0	19	3	4	0	0	8	1	5	12	4	16	4	1	1	6	16	1	27	3	7	1	8	7	1	0	6	2	2	6	0	0
PF3D7_1455700	8	2	0	8	12	2	2	0	0	2	29	158	5	53	5	11	44	8	84	7	11	0	2	8	2	22	49	7	33	11	2	1	6	61	7	109	13	24	9	35	5	1	0	9	4	24	23	7	3
PF3D7_1444700	2	0	0	1	3	1	1	0	0	2	3	17	0	4	0	9	3	0	4	1	0	1	0	6	1	3	9	4	11	1	0	0	1	11	3	12	6	5	3	9	0	0	0	3	3	4	5	3	0
PF3D7_0312300	4	2	0	4	3	2	0	0	0	0	8	21	3	15	1	9	11	0	18	3	7	0	0	3	0	7	24	1	18	1	1	0	1	33	6	21	3	4	1	9	1	0	0	4	1	2	6	2	0
PF3D7_1239400	1	0	0	2	2	0	0	0	0	0	4	17	1	12	0	1	11	1	12	1	3	0	0	2	1	5	10	1	5	1	0	0	1	10	0	19	2	6	4	9	3	0	1	1	0	1	3	0	0
PF3D7_0934600	0	0	0	1	5	2	0	0	0	0	5	18	2	4	2	3	1	1	5	3	0	1	2	0	1	0	13	1	9	1	0	0	1	18	7	14	7	4	2	13	3	0	0	2	2	0	1	1	0
PF3D7_1409400	1	2	0	5	12	0	0	0	0	1	2	9	1	9	4	2	5	0	12	3	8	0	3	4	2	5	9	2	8	0	0	0	0	26	5	15	2	10	4	18	4	0	0	1	0	6	8	5	1
PF3D7_0504500	6	1	0	2	4	1	0	0	0	1	3	17	4	6	2	4	6	0	18	5	3	0	2	3	1	6	17	4	9	5	0	1	6	13	4	21	1	6	3	15	2	2	0	5	3	7	5	5	3
PF3D7_1202500	2	0	1	3	24	5	4	0	0	5	15	130	3	53	2	23	9	5	42	25	14	2	4	8	4	26	73	5	44	6	0	3	9	46	21	116	34	24	6	62	3	1	1	8	2	16	8	3	2
PF3D7_0307300	3	4	0	2	6	2	1	0	0	3	9	86	7	16	0	5	20	2	25	4	8	1	1	5	2	14	26	1	13	3	2	1	5	26	6	40	7	13	4	8	1	1	0	4	1	16	8	3	2
PF3D7_1362900	6	0	0	2	23	9	2	1	1	2	53	218	27	121	5	57	15	3	81	22	16	2	5	3	5	24	97	9	35	6	2	1	8	68	10	202	55	30	9	70	7	0	3	8	6	39	20	6	4
PF3D7_1030500	7	0	1	5	4	0	0	0	0	1	5	32	4	17	1	7	9	0	37	1	2	0	1	5	0	8	26	2	20	4	2	0	4	32	2	38	9	11	0	10	4	0	0	0	1	3	4	0	1
PF3D7_0323100	7	1	0	8	33	19	6	0	1	3	25	204	4	78	2	28	16	3	66	19	17	2	5	13	6	37	74	9	46	3	1	1	11	90	11	171	49	25	9	68	6	4	1	6	5	40	30	11	8
PF3D7_0709500	1	0	0	1	0	1	0	0	0	0	5	14	0	13	0	1	3	0	11	1	3	0	0	4	0	0	10	3	7	0	0	0	1	4	1	8	1	4	2	7	1	0	0	1	1	1	4	0	2
PF3D7_1461500	1	0	0	1	3	1	0	0	0	1	2	9	2	13	0	1	9	4	16	6	4	0	1	1	0	2	5	2	10	0	1	1	2	12	7	22	13	6	3	4	1	0	0	1	1	1	3	1	0
PF3D7_1450700	3	1	0	2	24	8	3	0	0	3	12	50	7	31	0	4	9	2	54	8	6	1	2	4	1	12	14	3	20	5	1	0	1	8	5	97	29	10	1	3	1	0	0	4	4	37	31	9	9
PF3D7_0905500	2	1	0	0	4	0	0	0	0	0	4	13	2	9	0	7	7	2	10	0	3	0	2	2	1	5	14	0	15	4	0	0	5	13	4	16	3	6	1	22	2	0	1	7	1	4	6	1	0
PF3D7_1418300	4	0	0	2	5	0	0	1	0	0	1	9	2	8	0	0	1	0	8	0	2	0	2	1	1	4	6	1	3	1	0	0	3	10	0	12	2	6	2	4	1	0	1	1	1	2	3	2	2
PF3D7_0405600	3	2	0	4	7	0	1	0	0	0	5	25	2	8	0	4	6	1	6	1	4	0	0	1	1	5	14	4	11	6	1	0	4	25	9	23	6	9	8	20	3	2	0	3	1	8	6	4	2
PF3D7_1120700	1	0	0	6	19	4	3	0	1	1	32	213	9	57	1	9	60	2	81	3	6	0	2	2	7	48	78	16	61	5	1	1	9	53	5	151	17	37	5	23	4	1	2	4	4	20	17	3	1
PF3D7_0934300	3	0	0	2	1	1	0	0	1	0	2	14	1	2	0	0	4	0	7	0	6	0	1	1	0	5	5	0	3	0	0	0	0	13	2	14	3	6	1	12	2	2	0	1	0	4	1	1	0
PF3D7_1144400	3	1	1	8	19	6	4	0	1	1	32	256	20	91	2	27	40	5	116	20	14	0	2	9	4	34	61	9	52	6	1	4	20	53	9	152	52	32	9	40	8	1	0	10	5	21	13	7	0
PF3D7_1421000	2	0	0	1	2	0	1	0	0	0	5	15	2	14	1	0	4	1	8	0	3	0	0	2	1	7	7	3	3	2	0	1	1	5	3	17	3	8	1	7	1	0	0	6	1	2	4	1	0
PF3D7_0206300	3	3	1	6	1	2	0	0	0	3	13	44	7	17	1	5	21	3	31	5	3	0	0	1	3	8	38	19	19	1	2	0	7	18	8	62	14	18	4	19	2	1	1	2	5	8	8	0	0
PF3D7_1103900	1	0	0	0	0	0	0	0	0	0	1	4	1	2	0	0	1	0	10	0	0	0	0	0	1	0	3	0	4	0	0	0	1	0	4	4	2	1	0	6	1	1	0	0	1	0	2	2	0
PF3D7_0111500	5	1	0	0	7	1	1	0	0	0	7	39	3	15	1	10	11	2	23	5	8	1	1	5	1	6	24	2	11	2	0	0	1	15	5	37	9	10	3	27	3	1	1	3	3	6	3	0	0
PF3D7_1122300	2	1	0	2	1	0	0	0	0	1	4	39	2	21	0	9	4	2	19	0	6	0	2	2	0	1	22	4	13	1	1	0	5	24	5	38	9	10	6	18	4	0	0	0	1	5	6	2	1
PF3D7_0626600	2	0	0	1	1	0	0	0	0	0	0	13	0	10	0	2	1	1	8	0	4	0	1	2	0	2	5	1	3	1	1	1	0	9	5	14	2	4	3	9	3	0	0	0	0	8	2	0	0
PF3D7_1117000	4	6	1	7	11	4	4	1	0	0	21	226	7	41	6	15	37	4	57	4	10	2	2	11	3	46	90	12	60	9	2	0	18	55	11	69	20	26	21	64	11	2	1	14	6	19	17	7	6
PF3D7_1310500	3	0	0	2	2	1	1	0	0	0	1	17	1	8	0	2	4	0	12	3	1	0	1	3	0	1	9	0	10	2	0	0	8	10	3	18	5	4	4	14	4	1	0	1	1	5	2	0	2
PF3D7_0818300	1	1	0	1	14	5	3	0	0	1	7	76	5	30	1	12	8	2	22	2	6	0	4	8	1	12	47	0	23	2	0	2	4	14	8	66	13	14	3	22	2	0	0	3	1	11	15	5	3
PF3D7_0110200	2	0	0	1	3	0	0	0	0	0	3	11	2	7	1	5	3	2	8	0	0	0	0	2	0	6	10	1	7	0	0	0	1	9	0	9	10	2	1	6	4	1	0	1	0	1	5	0	1
PF3D7_0217300	2	0	0	1	5	1	0	0	1	0	5	11	1	4	1	2	4	0	7	2	3	0	0	1	0	2	15	1	4	1	0	0	4	8	4	10	2	2	2	12	0	0	0	0	0	1	1	1	0
PF3D7_0703000	5	1	2	9	10	1	2	1	1	2	43	284	15	109	6	28	78	1	85	8	3	1	0	7	6	54	113	13	83	22	6	2	19	86	11	181	28	22	23	73	11	2	5	13	4	22	23	12	9
PF3D7_1428800	0	0	1	9	2	0	0	0	0	0	9	55	3	18	1	9	8	0	11	4	3	0	2	2	0	5	18	0	21	4	0	0	3	16	3	44	8	8	0	13	3	2	1	3	1	12	8	3	2
PF3D7_1473500	5	2	0	4	8	1	0	1	0	0	29	178	6	24	3	3	39	4	20	3	11	1	3	3	0	7	34	6	19	2	3	1	3	21	3	26	3	22	5	28	9	2	1	9	4	7	21	4	3
PF3D7_1021900	25	5	3	19	19	3	4	1	0	3	128	526	15	104	1	11	69	7	123	17	38	4	2	21	18	36	65	16	54	1	2	0	11	71	16	246	56	79	7	47	16	18	2	16	5	41	23	5	2
PF3D7_0605400	0	0	0	1	0	0	0	0	0	0	4	24	5	9	0	2	4	0	9	4	2	0	1	1	0	4	11	2	3	0	0	0	2	8	5	10	9	5	1	13	0	0	0	0	0	2	5	1	0
PF3D7_1353000	7	0	0	5	6	3	2	0	1	2	12	67	11	64	2	3	22	2	94	7	12	1	0	12	2	17	31	3	22	9	0	0	3	23	12	127	21	17	3	20	6	0	0	4	11	17	7	2	0
PF3D7_1020100	2	1	0	2	2	0	1	0	0	2	3	2	2	7	0	0	4	2	7	0	1	0	2	0	0	3	8	0	3	1	1	0	1	6	2	6	4	2	0	2	1	1	0	1	1	3	3	0	0
PF3D7_1128900	7	0	0	3	9	3	1	0	0	2	11	57	2	30	3	13	20	2	31	12	11	0	5	6	4	10	38	8	17	1	3	0	2	36	4	50	19	13	2	25	6	2	0	6	3	9	16	4	2
PF3D7_1345400	18	1	3	4	24	2	4	1	1	2	30	186	13	117	1	8	30	9	155	16	14	2	3	10	3	28	52	13	44	5	3	6	13	53	14	187	42	37	4	41	16	3	1	10	10	37	22	4	2
PF3D7_1309200	9	3	0	6	15	1	3	0	0	2	22	104	11	53	1	20	8	4	39	9	17	0	2	9	1	21	37	1	44	2	1	1	6	33	4	84	17	17	5	32	12	0	0	3	5	22	10	6	2
PF3D7_1476300	4	0	1	6	6	0	3	0	0	1	5	48	5	42	0	2	9	1	57	8	6	1	2	9	2	11	22	2	15	3	1	0	8	29	8	77	19	13	2	18	4	1	0	1	2	5	11	1	0
PF3D7_1106700	5	1	0	5	14	7	2	0	0	2	19	139	15	65	1	30	20	6	55	12	6	1	2	12	1	19	53	6	50	6	1	2	3	59	14	107	29	14	9	25	7	0	0	5	3	17	22	4	6
PF3D7_1248800	1	1	0	0	3	3	2	0	0	0	1	5	1	2	0	2	1	0	9	3	0	0	0	4	0	1	5	0	3	1	0	0	0	9	2	11	2	2	1	1	0	0	0	0	0	1	0	0	0
PF3D7_1475800	3	1	1	4	12	2	0	1	1	1	0	25	4	13	2	4	5	2	33	1	9	0	2	8	0	3	5	1	6	2	0	1	6	16	7	9	2	6	2	6	3	0	0	3	2	9	13	4	2
PF3D7_0932900	1	1	0	1	1	0	0	0	0	0	6	23	1	8	0	1	3	0	8	2	0	0	0	0	2	5	11	2	9	0	0	0	1	8	0	21	3	5	2	5	2	0	0	4	0	1	0	0	0
PF3D7_0801000	9	1	2	7	110	14	4	0	0	4	22	154	31	87	0	4	49	17	85	21	24	0	1	16	0	22	18	0	15	7	0	1	7	33	16	61	10	26	5	54	16	3	1	21	4	34	11	4	5
PF3D7_1363100	5	2	0	6	13	3	2	0	0	3	17	125	5	60	1	16	26	7	83	10	2	2	1	4	1	19	61	7	50	7	2	0	9	63	17	99	22	18	7	50	1	1	0	8	2	9	13	4	0
PF3D7_1131300	0	0	0	4	5	4	1	0	0	1	17	96	2	37	1	4	15	0	21	5	0	1	2	1	4	17	30	4	28	1	1	2	4	30	9	70	8	10	6	19	2	2	0	3	2	7	6	4	0
PF3D7_0705100	8	0	1	4	9	1	0	0	0	1	35	130	9	38	4	13	49	3	75	4	6	2	1	4	5	22	55	15	34	4	0	1	6	41	4	103	17	27	6	26	4	1	1	4	5	26	24	5	1
PF3D7_1105700	14	4	0	15	11	1	0	0	0	5	4	31	2	24	3	10	18	1	24	3	19	3	0	17	3	11	24	7	13	6	0	0	4	26	5	38	4	16	4	12	8	2	2	6	2	6	11	4	1
PF3D7_1203300	2	1	2	6	13	3	6	0	0	1	28	132	5	73	2	28	18	5	37	17	5	11	0	7	5	25	73	5	34	4	1	1	7	55	16	96	24	22	5	35	5	1	1	6	2	31	3	1	2
PF3D7_0523500	1	0	0	0	2	1	0	0	0	0	3	9	3	3	0	7	1	2	9	0	0	0	0	1	0	3	8	2	6	0	3	0	0	2	0	6	1	6	1	2	1	0	0	1	0	3	3	1	1
PF3D7_1218100	4	1	0	0	7	0	2	0	0	3	4	53	4	20	3	13	7	1	27	4	1	0	1	3	1	10	35	11	20	2	4	0	7	22	4	44	8	7	1	27	4	1	1	6	2	3	5	2	3
PF3D7_1333500	2	1	0	1	5	5	0	0	0	1	7	62	4	29	2	9	25	3	27	3	4	0	0	3	1	7	19	7	14	1	0	0	5	26	8	58	15	6	3	16	0	0	0	4	3	6	2	1	2
PF3D7_0923200	12	1	1	7	16	3	3	0	1	2	14	77	3	46	1	8	19	3	40	6	9	0	5	8	0	13	30	4	37	5	3	1	11	41	9	72	15	17	11	43	10	2	0	7	5	18	11	5	1
PF3D7_1454500	4	1	1	5	3	0	1	0	0	0	1	15	0	9	1	7	1	0	6	1	3	1	2	2	0	5	5	2	8	0	0	0	1	11	2	16	5	2	0	5	0	2	0	1	1	6	4	0	0
PF3D7_1022400	12	0	0	6	49	5	4	0	0	6	7	33	2	44	2	1	6	0	33	2	17	1	3	13	0	8	7	0	6	1	0	0	0	13	1	59	13	4	2	9	5	0	1	5	14	42	14	3	2
PF3D7_1406900	4	3	0	6	12	4	0	0	0	2	2	28	4	17	0	8	11	1	21	1	7	0	0	8	0	6	24	3	14	0	0	1	5	25	3	35	6	8	2	21	6	0	3	3	2	2	6	2	1
PF3D7_1248600	7	1	0	12	9	1	3	0	0	1	9	87	4	41	1	10	14	3	37	8	8	1	6	7	0	9	54	8	43	4	0	3	4	39	10	49	21	14	6	34	5	3	0	8	2	12	11	5	3
PF3D7_0906500	6	2	0	6	5	2	1	0	0	0	6	52	2	29	1	6	4	1	22	1	8	2	5	13	4	6	22	5	14	0	0	1	5	23	7	28	8	8	1	8	4	1	0	7	1	7	6	3	0
PF3D7_0627800	18	1	1	15	18	0	1	0	0	3	13	112	7	58	2	22	29	4	37	2	29	0	3	23	1	24	43	4	38	7	0	0	5	50	8	74	12	21	9	29	14	1	1	17	6	19	8	2	1
PF3D7_0304700	3	0	1	2	6	5	2	0	0	3	5	47	7	25	0	5	7	2	55	6	6	0	0	3	1	11	17	4	14	3	1	1	3	20	5	60	10	8	1	14	2	2	0	4	0	13	14	2	4
PF3D7_0802900	0	0	0	2	2	1	0	0	0	1	5	18	1	8	0	3	5	1	11	0	0	0	1	0	0	2	11	1	4	0	0	0	2	5	0	11	4	1	3	4	2	1	0	0	0	2	1	0	0
PF3D7_0927100	3	2	0	2	5	1	0	0	1	1	1	26	2	11	0	4	6	0	11	2	0	1	2	0	0	1	6	3	5	2	0	0	5	14	2	20	1	6	5	5	1	1	0	0	1	6	2	0	0
PF3D7_1459700	2	0	0	2	6	2	1	0	0	1	6	16	3	12	0	4	5	2	9	2	9	2	1	4	0	3	16	3	7	3	2	0	3	19	9	19	10	9	3	13	4	1	2	4	5	6	8	3	2
PF3D7_0932400	4	0	1	3	4	1	1	0	0	4	4	31	5	16	0	5	23	3	27	2	9	0	1	2	2	14	20	1	20	3	4	1	2	24	1	46	6	10	5	13	2	0	0	2	3	6	3	3	1
PF3D7_1361200	13	4	0	9	30	9	5	0	2	3	54	401	19	89	1	7	43	9	86	16	12	1	4	18	2	36	82	10	55	9	1	1	10	60	17	179	51	50	9	48	15	8	2	10	9	42	22	11	12
PF3D7_1222300	19	1	0	9	19	2	1	0	0	5	3	42	6	60	0	6	31	3	69	8	16	0	1	12	0	9	26	4	34	5	1	0	8	60	4	79	16	20	7	27	12	1	0	9	2	19	17	2	1
PF3D7_0501900	0	0	1	0	3	1	2	0	0	1	9	49	1	19	0	5	5	1	19	5	5	0	1	3	1	10	29	0	22	2	0	1	2	15	4	34	9	9	1	30	2	1	1	2	1	12	3	0	0
PF3D7_0317400	4	2	0	4	6	3	1	0	2	0	10	57	1	32	0	7	16	1	24	6	4	2	2	2	1	6	36	7	18	0	2	0	4	27	5	40	12	13	6	27	4	3	1	6	2	14	6	1	1
PF3D7_0320500	5	1	0	3	3	0	1	0	0	0	9	67	4	26	2	14	5	3	29	4	6	0	1	3	0	15	25	5	17	0	2	0	3	21	5	39	2	10	0	14	0	1	2	2	2	7	10	0	2
PF3D7_0519100	2	1	0	3	7	2	0	0	0	2	4	4	0	7	0	4	1	1	3	0	5	0	2	3	0	1	7	0	8	0	0	0	0	3	2	17	0	4	1	2	1	0	0	1	1	3	0	1	0
PF3D7_0729900	60	10	5	81	126	21	13	2	1	18	44	445	12	285	7	63	169	18	366	44	82	4	13	73	3	77	270	21	191	23	5	4	25	420	67	401	84	119	20	218	49	6	4	67	9	87	81	22	20
PF3D7_0619000.2	8	3	1	6	14	6	4	0	0	0	62	215	16	151	7	21	34	9	142	28	8	2	1	14	3	23	82	15	80	5	5	5	16	67	25	164	88	33	19	66	10	2	2	7	8	25	24	7	3
PF3D7_1472500	1	1	0	1	5	1	0	0	0	0	3	21	5	6	1	4	3	1	8	1	5	2	1	2	1	4	14	1	6	3	0	1	1	6	2	25	4	5	4	9	0	1	0	1	2	3	5	1	2
PF3D7_0824700	6	0	0	2	7	6	3	0	0	2	13	29	8	17	3	21	8	0	21	9	9	0	3	1	0	11	35	5	26	4	2	2	14	34	14	39	12	13	10	56	6	2	0	5	2	4	7	3	4
PF3D7_1317400	1	0	0	1	5	1	0	0	0	0	2	34	1	11	2	5	2	1	13	1	6	0	1	3	1	2	5	0	8	0	0	0	0	6	2	28	2	5	0	4	1	0	0	1	0	7	7	1	0
PF3D7_1112700	4	2	0	3	11	5	2	1	0	1	21	136	8	52	4	28	29	0	84	6	4	2	1	5	8	24	85	9	60	20	5	0	19	72	19	105	22	16	14	55	6	2	0	7	3	15	20	3	1
PF3D7_1408300	0	0	0	0	3	0	0	0	0	0	2	9	1	4	0	1	1	0	11	0	0	0	0	1	0	0	9	0	9	1	0	0	1	4	0	14	1	1	0	1	1	1	0	2	0	2	3	0	1
PF3D7_0511100	0	0	0	1	2	0	0	0	0	1	2	17	0	3	0	1	2	0	8	2	2	0	0	4	0	3	5	1	8	0	0	0	1	9	3	13	2	8	0	3	0	0	0	2	0	1	2	1	0
PF3D7_0723100	4	0	1	6	12	1	0	0	0	0	7	30	2	19	5	7	14	0	26	2	2	0	1	6	1	13	34	1	18	2	0	2	3	36	7	55	6	8	4	29	3	1	0	6	0	3	10	2	1
PF3D7_1228500	1	0	0	1	6	0	2	0	0	1	6	50	3	15	0	7	15	1	15	3	3	0	1	5	2	13	26	3	16	1	4	0	0	33	4	46	8	6	4	11	2	1	1	5	0	3	7	5	4
PF3D7_0808100	6	1	1	1	16	5	2	0	0	2	45	214	12	83	4	27	35	7	68	9	6	2	1	10	6	29	88	24	66	9	5	2	18	99	19	142	27	32	18	94	4	3	2	13	7	28	20	5	3
PF3D7_1350000	0	1	0	2	6	2	0	0	0	0	7	22	2	10	0	3	7	4	32	8	0	1	0	0	1	3	17	3	5	3	1	1	5	20	7	37	9	3	0	3	0	1	0	1	0	7	4	0	1
PF3D7_1207800	3	0	1	4	6	7	2	1	0	1	17	91	14	107	0	11	34	6	138	29	12	3	3	12	1	8	19	4	29	3	2	1	2	16	2	105	26	9	3	14	2	0	0	3	21	72	13	2	1
PF3D7_1217600	2	0	0	1	4	1	1	0	0	1	8	21	4	18	1	7	7	1	13	1	3	0	1	2	0	11	15	1	13	3	0	3	3	18	5	28	5	4	2	11	3	0	0	3	0	9	3	3	0
PF3D7_1247500	4	1	3	2	7	2	3	0	0	2	18	113	6	86	2	19	30	2	39	11	4	2	1	22	2	18	26	17	44	1	2	2	12	42	9	86	27	14	10	31	8	2	2	6	2	27	15	5	2
PF3D7_1445300	3	3	1	4	14	7	1	0	1	3	11	72	1	29	1	12	12	5	37	4	9	1	1	5	1	8	30	4	20	5	0	1	9	41	4	55	7	8	9	29	7	1	0	5	5	12	5	2	0
PF3D7_1325800	4	2	0	5	27	8	3	0	1	5	25	239	10	110	3	27	32	6	103	34	7	3	4	7	3	51	78	16	50	4	3	2	13	43	8	178	32	30	3	48	8	0	1	6	1	15	20	7	2
PF3D7_0907000	1	0	0	1	1	0	0	0	0	0	1	8	1	7	0	1	3	1	9	0	0	0	0	0	0	0	1	1	1	0	0	2	2	5	3	8	2	3	1	3	0	0	0	1	0	2	3	2	0
PF3D7_1360700	10	3	1	9	20	3	6	0	0	4	27	208	10	57	2	21	25	5	52	3	5	3	2	7	2	14	51	5	62	3	2	4	9	39	11	86	30	20	8	36	8	4	2	14	4	40	21	5	6
PF3D7_0514100	14	3	0	11	12	7	3	0	1	5	26	193	18	84	2	28	55	6	82	18	16	1	2	10	7	25	72	11	69	7	1	2	13	65	4	157	28	26	9	63	5	0	0	8	8	23	14	7	2
PF3D7_1319200	8	2	1	3	12	6	3	0	0	3	25	115	9	47	2	10	17	2	72	11	10	1	2	4	11	24	60	5	31	1	3	0	8	39	13	80	23	8	5	26	4	1	0	4	2	17	12	2	4
PF3D7_1348700	3	1	1	5	6	2	3	0	0	1	12	66	9	32	3	15	9	1	36	7	8	1	4	11	2	13	54	2	37	8	4	1	4	37	12	76	12	11	10	21	0	0	0	7	3	16	8	5	2
PF3D7_0929800	0	0	0	0	8	0	0	0	0	0	3	7	0	4	0	2	2	0	5	1	0	0	1	1	0	0	9	0	4	1	0	0	0	9	3	10	2	2	0	3	0	0	0	2	0	2	0	0	0
PF3D7_0625000.2	5	0	1	7	10	1	2	0	0	4	7	29	6	14	1	11	7	2	20	0	11	2	0	5	0	13	40	2	16	2	1	1	7	20	6	30	3	8	7	34	5	0	0	6	0	6	11	3	1
PF3D7_1027400	2	3	0	2	3	1	2	1	0	0	3	5	1	7	0	4	7	3	7	3	4	1	2	4	0	2	8	1	12	1	0	0	1	6	2	9	3	5	2	7	3	2	0	3	1	3	4	0	0
PF3D7_1302700	16	4	2	10	22	3	1	2	0	3	33	162	17	94	3	14	42	6	106	13	17	2	1	16	2	30	77	14	71	16	3	2	21	69	15	180	30	30	8	52	17	3	2	12	13	39	31	12	8
PF3D7_1110500	7	3	1	11	11	4	0	0	0	3	20	149	11	66	3	20	34	4	45	8	12	2	0	8	5	25	52	5	57	10	3	3	9	63	9	79	15	25	7	36	9	1	0	4	7	21	10	7	3
PF3D7_0628800	6	0	0	4	10	5	1	1	1	1	18	122	4	63	4	12	45	3	42	12	11	1	2	7	4	34	50	12	29	9	3	1	5	54	9	73	8	7	13	29	4	2	1	4	3	6	13	3	1
PF3D7_1361500.2	1	0	0	0	3	0	0	0	1	0	1	10	0	7	3	2	0	0	6	2	2	0	0	1	2	3	3	2	5	2	0	0	1	4	3	10	4	2	1	5	2	0	0	2	0	1	1	2	2
PF3D7_1337900	1	0	0	0	3	0	0	0	0	1	3	39	4	18	0	5	6	0	17	2	3	0	1	2	0	4	14	0	9	1	0	0	0	6	2	23	3	5	2	6	2	0	0	1	0	4	4	1	0
PF3D7_1239300	3	1	0	1	3	3	0	0	0	1	0	22	0	7	0	9	4	1	11	1	0	0	2	2	0	3	8	3	14	2	0	0	4	18	7	10	4	4	1	12	0	0	0	2	1	3	5	1	0
PF3D7_0526700	5	0	0	3	12	3	1	0	0	1	26	129	13	56	1	5	24	4	46	5	8	1	2	7	1	4	33	7	30	6	3	3	8	38	11	69	20	8	9	26	11	1	0	4	1	13	14	4	1
PF3D7_1303600	1	0	1	2	5	0	0	0	0	0	4	10	0	5	0	0	3	2	7	0	0	0	1	0	0	1	4	0	4	1	1	0	0	6	1	11	5	5	2	8	1	0	1	1	1	5	2	1	0
PF3D7_0809600	17	5	3	18	85	26	6	1	2	13	104	929	44	337	14	117	98	12	297	48	43	1	5	36	14	101	334	31	252	23	8	7	47	266	70	503	145	132	48	285	37	6	1	26	18	116	106	17	14
PF3D7_1017500	2	1	0	3	2	0	0	0	0	0	6	10	1	7	1	0	5	0	8	3	1	0	1	0	1	2	2	2	8	0	1	0	2	10	1	8	3	6	2	7	3	0	0	0	2	1	4	0	1
PF3D7_1028800	1	0	0	1	4	2	0	0	0	0	1	8	0	3	0	1	3	0	3	2	3	0	0	2	1	3	2	1	5	1	0	2	2	4	1	4	3	7	0	3	2	0	0	2	0	3	2	2	1
PF3D7_0619700	1	0	0	2	8	2	0	0	0	3	11	77	4	42	2	11	14	3	32	5	7	0	1	7	1	12	33	2	25	4	0	2	3	26	5	75	18	11	7	23	4	0	2	3	5	11	8	3	2
PF3D7_1017900	5	1	1	5	15	1	1	0	0	1	7	31	4	25	1	9	23	2	36	7	6	0	1	5	0	8	34	2	15	7	2	1	5	41	2	40	5	12	2	16	5	0	0	2	0	5	8	2	3
PF3D7_1100700	5	1	0	4	9	0	2	1	0	3	5	21	2	7	1	5	2	0	19	1	3	0	0	5	1	5	11	2	10	1	1	0	4	19	0	27	6	3	2	11	1	0	0	3	0	1	9	1	2
PF3D7_0110400	3	1	3	2	3	3	1	1	0	0	3	28	1	23	1	8	8	1	28	6	2	1	0	2	1	3	10	1	4	2	0	1	2	10	1	22	7	2	2	5	2	1	0	1	1	5	4	1	0
PF3D7_0928200	2	1	1	3	13	1	2	0	1	1	19	80	7	33	1	17	14	3	32	12	4	0	1	3	4	12	38	11	16	6	1	2	9	36	6	67	14	11	10	33	0	1	0	1	3	13	6	6	4
PF3D7_1124900	2	2	0	2	8	2	0	0	0	0	1	8	0	2	0	0	7	0	5	1	0	2	1	0	2	0	1	1	0	0	2	0	1	11	4	23	5	3	2	0	2	1	0	0	1	2	0	1	0
PF3D7_0411300	4	1	2	2	8	1	1	0	2	1	18	79	16	58	1	15	15	12	52	6	10	0	1	5	2	14	28	2	43	4	1	1	3	36	4	75	11	17	2	34	2	0	0	2	3	12	6	3	3
PF3D7_1123800	2	0	2	7	15	5	1	0	1	3	9	147	4	56	4	18	37	2	128	7	10	1	3	11	4	17	88	6	59	7	0	0	11	96	9	173	27	25	8	45	6	0	0	10	4	18	14	1	2
PF3D7_1241100	8	0	0	7	9	1	2	1	0	0	5	51	3	31	0	14	9	2	9	0	6	0	3	12	1	7	22	7	16	4	0	1	3	29	4	46	1	7	6	13	4	1	0	7	1	15	15	3	2
PF3D7_1417000	1	0	1	3	4	1	0	0	0	6	3	44	7	22	2	2	6	2	25	7	3	1	1	3	3	12	19	2	26	1	0	0	2	3	1	31	7	8	1	8	8	5	1	11	0	3	9	1	0
PF3D7_0323000	2	0	0	5	0	0	0	0	0	0	1	0	0	1	0	0	1	1	6	2	3	0	0	0	0	0	0	0	1	1	0	0	0	1	3	13	4	2	0	1	1	0	0	2	0	0	0	0	0
PF3D7_1209800	0	1	0	1	3	0	0	0	0	1	2	21	2	8	0	2	2	1	8	0	2	0	0	0	0	4	11	1	11	1	0	1	1	7	2	24	3	2	1	17	2	2	0	1	0	3	3	1	1
PF3D7_1412000	8	0	0	7	10	0	2	0	0	2	7	25	2	16	0	2	8	1	8	2	6	1	0	5	1	16	27	2	11	2	1	1	2	15	6	18	3	8	3	17	6	0	0	8	2	4	3	2	0
PF3D7_0425100	3	1	0	1	2	0	1	1	0	0	2	29	3	7	0	2	4	0	15	1	0	0	0	1	0	4	14	0	8	1	0	1	3	14	4	18	4	4	0	13	3	0	0	1	0	3	10	0	0
PF3D7_1466900	7	1	2	2	10	7	0	0	0	2	28	222	11	98	1	16	62	7	166	22	9	0	2	6	5	24	57	8	56	8	3	1	12	79	10	142	28	22	10	30	9	1	0	6	2	25	18	4	3
PF3D7_0832100	7	0	1	6	3	1	2	1	0	0	5	17	5	5	2	6	12	0	15	4	3	0	1	6	1	5	16	2	20	2	0	0	3	10	8	29	8	8	5	15	1	3	0	1	1	2	5	1	1
PF3D7_1221800	5	0	0	8	12	4	0	0	0	1	8	70	2	49	3	4	14	3	51	7	18	0	1	12	0	12	29	3	12	7	0	1	5	35	6	92	11	14	10	22	10	2	1	8	0	11	13	4	1
PF3D7_1415700	14	1	1	17	13	6	4	0	0	4	4	29	3	21	2	11	12	1	25	3	19	0	1	16	0	14	25	3	20	5	1	2	6	44	6	38	4	16	2	28	9	1	0	12	1	6	8	3	2
PF3D7_1024200	3	1	0	2	7	4	0	0	0	1	5	9	3	6	0	1	5	1	8	3	4	0	1	0	1	3	8	0	8	0	0	0	0	6	2	11	6	4	5	5	0	3	1	2	2	1	2	0	0
PF3D7_0725500	0	0	0	0	0	0	1	0	0	8	0	2	0	0	0	1	0	0	0	0	0	0	0	0	1	35	8	7	42	0	6	0	14	35	5	0	0	3	45	68	0	0	0	2	0	1	24	12	15
PF3D7_0627700	20	3	0	26	19	4	0	0	1	2	15	138	7	61	1	24	33	1	64	9	16	0	0	11	2	16	66	4	49	7	1	0	8	92	10	65	17	25	7	44	17	3	1	7	3	33	21	5	3
PF3D7_1133300	1	0	1	2	7	0	2	0	0	1	2	24	2	5	0	5	13	1	24	1	5	0	0	8	0	5	22	3	16	0	0	0	5	25	4	35	8	11	4	22	10	0	0	8	0	7	6	1	4
PF3D7_0516300	4	2	1	6	10	3	1	0	0	3	14	89	4	46	7	15	13	4	22	7	9	2	3	11	3	18	36	4	19	13	1	1	12	36	6	56	13	7	5	22	10	3	1	17	4	23	10	3	3
PF3D7_1327400	2	3	0	0	3	0	0	0	0	0	9	41	2	12	0	4	15	2	24	2	1	0	0	1	2	7	19	1	12	0	0	1	5	24	1	35	4	10	1	8	3	1	0	0	1	5	1	0	0
PF3D7_1031900	2	2	0	3	9	1	2	1	0	1	11	40	5	31	3	5	14	2	33	11	9	1	2	2	2	6	39	5	34	11	3	2	14	37	12	51	14	7	14	32	4	2	2	1	0	7	9	7	1
PF3D7_1331500	3	1	0	2	6	3	2	0	0	1	19	93	8	63	0	9	17	3	41	8	5	0	1	10	0	4	58	2	11	0	1	0	4	28	3	70	16	15	4	12	2	1	0	1	5	7	4	2	0
PF3D7_1477400	5	0	0	1	5	1	1	0	0	1	2	17	1	13	3	9	3	1	18	4	3	0	1	2	2	4	17	1	16	2	1	0	4	14	9	23	2	10	5	19	0	1	0	4	3	7	9	3	1
PF3D7_0506800	9	3	1	6	13	2	1	0	1	0	23	112	7	39	6	16	36	5	56	11	4	0	2	5	5	32	37	10	32	8	2	2	14	50	10	85	16	17	16	32	8	1	2	8	5	12	20	6	2
PF3D7_0820700	21	1	2	23	25	7	10	0	1	6	6	68	6	63	1	13	32	7	55	7	20	1	4	24	2	30	46	2	37	1	0	1	9	62	10	72	12	31	4	48	23	4	1	12	1	17	15	1	5
PF3D7_1135700	2	0	0	1	1	1	1	0	0	0	2	7	0	0	0	1	2	0	5	1	1	0	0	0	0	0	2	1	2	0	0	1	0	4	0	14	9	2	0	1	0	0	0	0	2	1	0	1	1
PF3D7_1245900	0	0	1	3	1	0	0	0	0	0	4	48	1	20	1	4	8	1	18	2	6	0	0	1	0	6	19	3	14	3	1	0	1	31	1	23	7	7	1	12	2	0	0	1	0	10	4	2	0
PF3D7_1013800	2	0	0	3	3	1	0	0	0	0	15	61	13	47	0	0	14	2	56	7	3	0	0	2	3	26	19	3	8	2	1	1	6	9	7	78	14	8	5	5	6	0	0	5	2	5	5	3	2
PF3D7_0703100	3	0	0	2	2	0	1	0	0	0	1	23	2	7	0	3	2	0	14	4	3	0	0	0	1	5	17	0	9	2	0	0	1	12	1	13	2	2	0	5	4	0	0	2	1	3	4	0	0
PF3D7_0718800	3	1	1	3	4	1	1	0	0	0	5	8	1	15	0	2	5	0	11	1	8	2	2	1	3	3	19	3	18	2	0	0	6	11	3	20	10	8	2	13	3	0	0	5	2	3	3	2	1
PF3D7_1233300	11	1	1	6	20	14	5	0	1	8	25	154	11	100	1	22	28	6	90	33	12	2	3	21	1	28	100	6	40	2	0	1	6	65	22	129	62	46	7	42	5	2	1	9	3	36	14	2	3
PF3D7_0713600	5	0	1	5	17	3	4	0	3	3	17	134	8	52	1	13	22	5	51	7	13	1	2	8	0	12	44	6	37	9	2	2	2	49	4	91	12	26	7	37	7	1	1	9	5	20	12	5	1
PF3D7_1441700	3	1	0	2	5	1	0	0	0	2	6	83	4	20	2	10	8	3	18	6	3	1	0	1	0	10	23	2	16	1	0	0	2	21	3	45	13	12	3	22	4	0	1	5	4	9	13	1	0
PF3D7_1213800	11	2	0	17	15	1	2	0	0	3	11	69	3	30	0	15	21	2	64	3	12	1	1	11	4	10	22	7	31	4	1	0	6	47	5	69	10	14	5	26	14	3	1	11	1	15	10	2	2
PF3D7_0113200	5	1	0	2	19	2	4	0	0	4	16	76	1	22	1	4	44	8	31	4	11	1	2	4	3	21	17	1	14	4	1	0	4	18	4	46	9	6	3	15	11	1	0	6	6	17	13	4	0
PF3D7_0921700	2	2	0	0	9	3	2	0	1	0	13	46	4	32	2	5	17	2	37	5	8	1	2	4	1	10	25	4	19	1	1	1	10	27	10	83	21	10	9	22	3	1	2	2	0	7	6	5	1
PF3D7_1352600	5	0	1	1	9	1	1	0	0	0	7	35	5	14	2	1	11	1	15	4	7	0	1	3	3	5	31	3	31	5	2	0	5	19	6	44	13	8	7	21	0	2	0	4	4	9	7	8	1
PF3D7_0607500	3	0	0	8	8	3	0	0	0	2	5	68	2	20	1	9	11	1	12	6	4	1	3	5	3	11	33	3	17	3	2	2	12	35	5	50	8	11	9	25	6	2	0	2	3	5	9	5	3
PF3D7_0934500	6	4	0	6	7	0	1	0	0	2	4	11	2	14	0	5	10	1	19	0	3	0	0	1	0	2	5	4	11	2	1	0	2	12	2	29	5	7	3	5	4	0	1	3	1	2	5	1	2
PF3D7_1133700	7	0	0	6	57	9	4	1	0	3	8	78	5	82	2	13	14	1	89	12	13	1	3	12	1	21	29	10	32	4	1	0	7	18	8	122	42	17	6	25	4	1	1	5	9	52	17	5	1
PF3D7_0933600	6	5	0	12	11	4	6	0	0	0	2	36	3	20	2	11	10	3	37	3	9	1	2	12	0	15	23	5	15	8	5	0	5	21	2	34	3	13	3	17	4	0	0	8	1	10	6	2	1
PF3D7_0213300	0	1	0	0	6	1	1	0	0	0	3	1	0	1	0	1	4	0	1	2	0	0	1	1	0	1	2	0	4	0	0	0	0	4	0	11	1	1	2	6	2	0	0	3	1	1	2	0	1
PF3D7_1404900	5	0	0	4	2	1	0	0	0	0	9	33	1	16	0	0	13	2	25	1	4	0	1	3	2	0	12	3	8	2	3	0	3	21	1	39	2	19	3	8	3	0	0	1	1	9	3	1	0
PF3D7_1450400	7	3	3	3	31	7	2	1	0	4	44	276	11	93	5	51	48	6	110	15	11	2	1	8	6	42	80	11	51	14	4	0	16	94	15	199	37	24	14	76	11	5	2	9	12	55	31	11	3
PF3D7_1009500	3	2	1	3	6	0	5	1	0	2	7	41	3	26	0	4	11	1	17	8	7	1	2	3	0	8	18	3	17	2	2	3	7	17	4	34	16	11	1	10	3	2	0	1	1	7	5	1	0
PF3D7_0511200	13	3	1	8	14	2	1	1	1	3	11	66	7	20	2	14	12	7	37	6	15	1	3	10	8	23	55	2	51	7	3	3	10	77	8	72	11	21	24	69	8	2	0	6	2	21	23	2	1
PF3D7_0826500	8	5	3	9	25	4	2	1	1	8	27	171	5	64	4	25	29	4	85	16	17	0	4	10	6	15	55	8	40	14	1	1	13	88	24	93	18	32	15	58	16	5	2	15	6	45	22	6	4
PF3D7_0810900.2	0	0	1	1	1	0	0	0	0	0	3	11	1	11	0	4	2	0	8	1	1	0	0	3	3	0	5	1	2	1	0	0	2	5	0	12	3	1	1	9	1	1	0	0	0	2	3	2	0
PF3D7_1461400	2	0	0	2	5	2	1	0	0	1	8	18	4	21	2	1	4	2	24	2	16	2	6	15	2	4	14	2	14	2	1	0	3	7	2	31	12	3	3	14	2	1	0	2	2	5	6	1	0
PF3D7_1455400	3	1	1	4	6	1	0	0	0	0	3	11	1	6	2	6	1	1	11	1	9	0	0	3	1	6	13	1	24	5	0	1	5	21	4	11	12	8	5	34	4	1	0	0	0	7	5	3	1
PF3D7_1315400	8	4	1	7	10	0	0	1	0	1	2	38	3	16	2	8	4	3	21	3	10	0	4	9	2	7	19	3	23	3	0	0	2	23	2	34	5	7	2	17	7	3	0	5	1	8	10	4	0
PF3D7_1207100	7	1	0	4	16	3	1	0	1	1	17	95	7	86	1	6	11	4	81	10	9	0	1	4	6	15	20	2	30	4	0	0	8	27	12	114	35	6	6	17	5	0	0	3	3	23	18	7	1
PF3D7_1232300	2	1	1	1	0	0	0	0	0	0	4	6	0	9	0	1	1	0	16	2	4	0	0	3	0	2	6	1	9	0	0	2	3	4	3	23	6	2	1	6	1	0	0	4	1	3	3	0	0
PF3D7_0310800	8	2	0	0	2	0	0	0	0	1	3	5	1	1	0	0	3	0	7	0	0	0	1	0	0	1	4	1	5	1	0	0	4	9	4	9	1	4	1	6	0	1	0	0	2	4	0	0	0
PF3D7_0912900	7	1	0	6	6	0	1	0	0	1	5	32	3	18	0	0	2	1	26	2	5	0	1	4	3	7	20	3	17	3	0	0	7	17	4	30	12	5	3	11	4	0	1	2	3	4	3	3	2
PF3D7_1348300	13	4	0	6	18	5	1	0	1	7	23	205	10	90	1	35	40	2	69	14	18	0	5	11	5	19	89	9	65	7	1	3	8	85	11	116	18	39	13	37	9	3	0	7	4	42	17	12	5
PF3D7_0522000	1	0	1	0	3	2	0	0	0	1	4	6	1	1	0	1	1	1	6	1	0	0	1	2	1	1	3	0	5	3	0	0	0	3	1	24	6	4	0	4	1	0	0	0	1	3	2	2	0
PF3D7_0519600	7	1	1	2	13	3	1	1	1	0	11	101	5	42	3	16	47	2	55	10	6	0	0	0	7	24	34	5	25	5	1	1	7	31	16	56	19	12	5	31	7	0	0	2	4	16	16	1	0
PF3D7_1012900	4	2	1	4	16	0	1	0	1	0	3	37	1	16	2	12	3	1	13	3	5	1	1	11	1	6	20	4	20	3	0	0	2	33	4	30	5	5	2	13	4	0	1	4	0	9	16	2	0
PF3D7_0518100	13	5	2	8	13	8	2	0	0	2	32	207	13	95	3	15	26	4	65	9	8	4	4	22	8	43	85	7	61	13	2	2	16	53	15	130	31	21	11	43	5	1	1	5	7	20	22	8	9
PF3D7_1411700	3	1	2	3	7	5	0	1	0	1	18	109	3	30	1	11	20	1	41	4	6	0	6	6	1	12	48	7	22	3	2	0	4	29	9	55	18	13	3	27	6	0	1	7	1	12	8	3	2
PF3D7_0704400	8	1	1	9	10	0	0	0	0	3	16	138	7	72	1	14	23	2	42	7	14	2	3	10	4	26	58	7	37	3	1	3	10	40	1	86	18	21	7	26	16	3	0	4	4	32	13	6	2
PF3D7_1136800	6	0	0	8	10	1	4	0	1	2	4	44	1	16	2	5	8	2	24	4	4	0	0	3	1	13	14	3	7	0	0	0	3	19	1	36	5	5	4	20	0	2	0	5	1	8	4	0	2
PF3D7_0107700	1	0	0	0	5	0	1	0	0	1	8	42	0	19	1	9	3	4	23	5	1	0	1	2	2	11	27	3	18	6	0	1	6	41	4	35	13	6	4	49	3	1	0	2	1	6	8	3	1
PF3D7_1347100	5	6	0	10	18	2	1	1	0	1	7	58	9	41	0	12	13	3	46	4	3	0	3	11	2	15	38	1	22	2	2	1	4	35	6	78	19	19	0	25	10	2	0	12	5	13	11	3	0
PF3D7_1411100.1	1	2	1	2	4	2	1	0	0	1	4	24	4	13	5	3	9	2	7	4	4	0	0	1	1	5	28	4	20	9	2	3	6	23	10	15	5	6	5	36	0	2	0	2	1	8	13	5	1
PF3D7_1249900	2	2	0	5	13	4	2	1	0	0	13	86	9	25	0	8	35	4	38	1	10	2	1	8	5	6	29	2	19	5	5	1	9	24	2	88	8	8	9	24	6	5	1	9	3	12	6	1	0
PF3D7_0622400	0	0	1	0	3	3	0	0	0	0	5	7	0	6	1	1	2	0	13	1	2	0	0	0	2	1	4	1	7	1	0	0	1	5	0	14	4	4	4	4	2	0	0	3	0	1	1	0	1
PF3D7_0508200	1	2	1	0	8	4	3	0	0	1	4	15	4	7	1	8	7	0	8	5	7	0	3	2	2	6	25	2	20	1	3	1	12	27	3	20	4	11	6	28	1	0	0	5	4	4	5	3	1
PF3D7_1102000	0	0	0	0	0	0	42	0	0	0	0	0	49	43	14	0	0	42	0	1	0	2	2	8	0	0	18	0	0	94	43	0	0	10	0	0	0	43	9	35	112	0	0	0	0	0	0	0	0
PF3D7_1327300	30	0	1	14	27	3	1	0	0	3	28	198	11	113	1	4	46	6	147	31	31	3	3	21	2	9	81	4	53	8	2	0	15	72	23	267	55	57	5	27	29	4	1	19	19	31	46	17	7
PF3D7_1135500	1	1	0	3	8	2	3	0	0	3	7	30	2	12	1	5	9	3	21	4	6	0	0	0	1	8	18	1	17	3	0	1	7	20	4	43	14	5	5	15	3	2	0	4	2	7	2	1	2
PF3D7_1325100	3	7	1	14	20	3	2	0	0	1	3	29	2	26	0	9	10	0	19	1	15	2	1	11	1	8	16	3	14	2	0	0	5	25	2	34	6	12	6	15	8	1	1	5	1	11	13	1	0
PF3D7_1360400	2	0	0	2	3	0	0	0	0	0	2	57	4	28	1	4	4	1	22	2	3	0	0	1	1	1	23	0	14	1	0	0	2	16	3	21	9	7	4	13	2	0	0	3	1	5	7	0	1
PF3D7_0803100	4	1	0	7	15	8	2	1	0	1	31	187	17	149	0	5	21	3	94	21	11	1	2	10	4	18	52	5	20	5	0	1	6	47	17	162	46	25	2	22	5	0	0	6	3	21	14	3	8
PF3D7_0530700	3	0	0	4	12	5	1	0	0	1	13	156	9	73	2	29	10	5	60	13	17	3	2	17	6	16	59	6	43	5	1	2	4	43	14	87	35	36	3	45	6	2	0	5	2	16	12	5	4
PF3D7_1315000	1	1	0	3	1	1	0	0	0	0	1	19	0	8	0	5	3	0	12	0	3	1	0	1	0	2	16	0	9	2	1	0	0	18	2	13	2	5	1	18	4	0	1	3	0	6	4	2	1
PF3D7_1335200	4	1	0	1	5	1	0	0	0	0	7	33	0	12	1	6	7	2	17	2	2	0	2	1	0	5	17	0	15	2	1	0	2	20	4	27	8	6	6	15	1	1	0	2	2	6	8	1	1
PF3D7_1204900	2	0	0	3	3	1	0	0	0	0	2	10	1	2	1	2	9	0	5	0	2	0	0	0	1	0	11	1	3	1	1	0	1	6	0	6	4	4	2	9	1	0	0	1	1	0	2	2	0
PF3D7_0110900	0	0	0	1	4	0	0	1	0	0	3	15	2	12	0	2	5	0	20	1	2	1	1	2	1	2	17	0	8	1	1	0	3	15	1	20	1	3	1	7	0	1	1	1	0	4	1	0	0
PF3D7_1425800	2	1	0	2	4	4	0	1	0	0	29	146	15	111	1	13	24	2	75	11	8	2	1	6	3	11	40	3	31	12	3	0	9	23	12	140	22	13	4	29	5	4	1	2	1	20	18	4	0
PF3D7_1237400	3	3	0	4	5	4	1	0	0	1	6	37	12	24	0	10	7	0	19	6	5	1	2	8	3	11	34	2	17	6	2	1	1	21	4	38	9	4	5	17	0	3	0	4	3	4	3	6	3
PF3D7_1449400	6	5	0	6	32	9	3	2	1	2	20	145	8	87	3	18	20	7	97	23	14	2	1	12	5	22	55	8	48	3	0	1	8	59	21	143	41	30	6	28	5	1	1	8	5	39	28	7	4
PF3D7_1138700	10	1	0	7	30	1	6	0	0	4	36	322	11	102	0	18	46	10	115	14	15	2	2	17	1	40	67	10	57	11	3	0	19	96	24	222	32	50	18	66	11	4	0	8	7	55	46	7	1
PF3D7_1238200	2	1	0	1	4	1	1	0	0	1	4	44	1	15	3	9	9	3	20	0	0	0	0	0	1	8	29	3	10	5	2	3	6	21	4	34	5	3	6	12	3	4	1	1	4	6	4	2	1
PF3D7_1140600	5	1	1	1	19	6	3	1	1	3	40	305	9	90	2	35	55	4	80	10	4	0	1	4	11	49	136	15	79	13	3	4	16	65	10	264	51	34	11	48	7	2	0	6	4	27	25	7	3
PF3D7_0212300	8	1	1	11	13	2	0	0	0	2	8	19	5	24	0	3	11	4	27	5	17	1	0	14	2	3	11	3	19	2	0	1	4	30	5	32	11	7	1	20	4	2	0	1	1	10	6	1	2
PF3D7_1421100	8	2	0	1	15	2	1	1	0	2	14	220	3	94	4	26	20	6	70	10	7	0	3	10	2	36	69	11	32	7	5	2	14	50	13	114	29	22	8	50	5	1	0	7	3	23	19	10	1
PF3D7_1328100	9	1	0	5	6	0	2	0	0	1	3	15	1	9	1	9	8	0	16	1	13	0	1	10	1	8	13	1	7	1	2	0	0	20	3	18	2	5	0	7	8	1	0	3	0	3	3	1	0
PF3D7_0926300	7	4	0	2	28	6	2	2	0	2	33	128	15	78	6	18	30	2	72	11	12	1	2	10	1	41	76	8	44	10	4	3	7	48	26	124	35	18	17	44	8	2	0	6	2	12	10	3	3
PF3D7_0518300	4	0	0	4	8	0	0	0	0	1	2	14	4	15	1	4	6	1	7	2	7	1	1	7	2	4	10	1	13	1	1	0	1	16	7	13	5	3	2	6	4	0	1	0	0	2	6	5	0
PF3D7_1002400.2	4	1	1	1	28	6	2	0	0	6	7	18	3	16	0	1	2	0	16	2	9	0	0	3	2	3	5	1	4	0	0	0	1	3	0	16	4	4	0	5	6	1	0	4	1	9	10	0	1
PF3D7_0311600	7	2	0	3	8	1	2	0	1	0	16	55	2	40	0	6	12	3	47	5	7	1	4	7	2	12	38	9	34	4	4	1	9	43	9	65	15	8	8	40	5	3	2	7	4	6	11	2	1
PF3D7_1326600	19	1	0	11	79	35	7	1	3	20	107	704	44	311	6	81	81	11	247	57	36	5	12	40	12	113	248	21	167	18	8	3	39	226	40	527	131	108	28	192	15	5	2	34	14	147	45	19	8
PF3D7_0828700	6	1	0	0	8	1	0	0	0	1	19	127	8	61	3	12	55	3	112	8	1	1	0	2	0	11	63	16	48	13	1	1	8	58	11	159	16	26	5	18	1	0	0	4	4	14	10	1	3
PF3D7_1307500	0	0	0	0	5	2	0	0	0	2	1	6	1	2	0	3	1	0	4	1	2	0	0	0	1	0	1	0	3	0	0	0	1	9	0	13	0	2	4	1	0	0	0	2	0	3	4	0	0
PF3D7_1311500	9	1	0	12	21	2	1	0	0	2	2	17	2	28	1	9	14	2	27	2	14	1	2	15	0	5	15	0	19	3	3	0	0	29	3	25	6	14	2	9	9	2	1	7	0	9	5	0	2
PF3D7_1441200	5	2	0	3	4	1	0	0	0	3	3	8	3	9	0	2	9	1	12	0	3	0	0	8	1	4	4	1	11	1	2	0	4	21	1	26	9	5	1	6	2	0	0	4	1	2	3	2	0
PF3D7_0603600	15	0	0	17	35	19	4	1	2	6	43	385	18	110	5	52	21	10	98	19	32	1	5	32	7	41	112	12	87	11	1	7	19	99	35	207	83	86	10	79	9	2	4	20	12	62	33	7	2
PF3D7_1425500	1	1	0	0	4	1	0	0	0	0	2	23	4	9	0	1	6	2	16	1	1	0	0	0	0	4	13	2	6	1	0	0	2	9	2	22	2	3	3	8	2	0	0	2	0	1	1	2	2
PF3D7_0307200	8	1	0	5	20	3	1	0	0	1	8	11	3	3	0	2	6	0	17	2	10	0	0	2	2	3	5	1	6	1	0	0	0	19	3	27	13	5	4	5	4	2	0	3	0	3	1	0	1
PF3D7_1330000.2	4	0	0	3	5	0	0	0	0	1	4	8	1	12	1	4	2	0	13	3	5	3	2	5	1	6	6	2	6	2	1	0	2	8	4	13	3	1	2	10	3	0	0	2	1	3	3	3	2
PF3D7_1447100	1	0	1	1	3	0	0	0	0	0	3	7	2	10	0	1	8	2	10	4	3	0	1	0	1	0	6	1	7	1	0	1	0	3	2	27	2	5	1	5	3	0	1	0	1	3	1	2	1
PF3D7_0622600	0	0	0	1	2	0	0	0	0	1	0	6	3	2	0	2	1	0	3	0	3	0	1	1	0	1	2	0	4	1	0	0	1	2	1	8	4	1	0	9	3	1	0	1	0	4	2	1	0
PF3D7_0602600	1	0	0	10	25	7	3	1	0	2	21	285	5	71	5	14	34	6	65	6	11	1	0	14	1	19	54	3	38	1	0	0	15	54	23	94	26	57	8	38	9	1	2	10	2	44	25	6	5
PF3D7_1131900	3	1	1	2	14	2	0	0	0	6	18	76	5	34	0	6	17	3	34	5	8	1	3	9	2	25	52	3	32	4	1	1	4	40	8	88	26	29	8	32	8	2	1	2	5	12	7	5	1
PF3D7_0102800	0	0	0	2	10	4	2	0	0	0	13	123	2	29	2	9	10	0	20	6	7	0	2	4	0	14	30	6	18	1	0	0	3	22	7	42	12	27	11	49	2	0	1	5	6	2	5	1	1
PF3D7_0911700	11	3	0	4	24	4	3	0	0	2	7	109	11	57	6	29	33	3	72	10	29	2	3	13	1	19	49	12	56	4	4	0	10	45	11	125	27	20	5	44	8	3	1	8	2	15	13	4	4
PF3D7_0314200	4	1	2	4	18	3	3	0	0	4	33	188	2	69	3	16	47	5	47	7	6	1	0	8	17	38	97	12	57	14	3	2	15	101	10	165	17	33	7	50	9	3	0	5	4	14	15	6	5
PF3D7_0209400	5	3	1	3	8	3	1	0	0	1	12	30	3	31	3	12	12	2	28	5	4	0	0	2	1	7	16	2	17	1	0	1	6	20	10	36	10	12	2	29	5	2	0	5	1	7	4	3	2
PF3D7_1436700	3	0	1	4	13	2	2	0	0	2	17	135	9	49	0	9	20	3	38	3	5	0	0	2	2	20	52	7	36	8	1	1	10	53	8	77	17	18	7	52	8	1	0	3	1	13	15	2	0
PF3D7_1114000	2	1	0	0	2	0	0	0	0	0	6	16	2	10	0	2	5	2	18	1	2	0	1	1	0	1	5	2	6	2	0	0	2	5	0	13	7	5	2	6	0	0	0	3	0	3	3	1	1
PF3D7_0320000	1	0	0	2	3	1	0	0	0	0	0	15	1	15	0	1	5	0	13	3	4	0	1	1	0	1	4	0	4	0	0	0	1	6	1	17	5	5	1	2	1	1	0	1	0	3	5	2	2
PF3D7_1222500	5	2	2	3	3	1	1	0	0	0	2	8	3	11	1	6	6	2	21	2	7	2	2	3	1	8	10	2	13	1	0	0	6	17	3	22	4	6	1	6	4	1	0	3	1	4	4	0	0
PF3D7_0522600	6	5	2	8	10	0	0	0	0	2	4	30	2	11	0	8	7	0	25	3	12	0	2	11	2	12	31	1	22	6	3	0	3	38	3	26	5	10	6	35	5	2	0	8	5	7	6	4	3
PF3D7_0218400	8	4	0	5	10	3	0	0	0	1	9	62	3	22	2	9	21	4	26	10	8	0	3	8	2	12	26	2	21	11	1	1	8	36	1	64	10	5	5	21	2	1	4	3	2	12	8	6	0
PF3D7_0622800	15	3	3	10	24	3	7	0	0	4	34	170	2	103	0	27	41	3	89	13	18	1	4	20	4	25	70	13	43	8	1	1	10	70	9	114	40	29	11	50	15	3	2	10	9	34	19	6	6
PF3D7_1452900	0	1	0	1	4	2	2	0	0	1	3	24	3	6	0	1	8	1	12	1	2	0	0	1	3	3	8	0	11	0	0	1	1	18	3	35	5	4	2	8	1	0	0	2	2	2	3	1	0
PF3D7_0727600	6	1	0	6	15	1	2	1	0	1	20	127	11	38	1	14	19	6	50	6	7	2	1	7	8	31	67	9	54	7	3	1	17	66	14	94	19	25	6	53	3	2	0	3	4	19	21	6	3
PF3D7_1231800	17	2	1	13	24	8	2	0	0	3	51	431	13	86	1	15	46	5	94	17	14	1	2	13	8	46	53	12	78	11	1	3	19	70	24	108	38	68	7	55	15	3	0	14	8	64	20	4	3
PF3D7_0606200	2	0	1	6	3	1	0	0	0	2	1	11	2	8	0	4	3	1	9	1	4	1	0	2	1	1	8	0	3	0	1	0	3	8	1	11	1	5	0	7	6	2	0	2	1	4	1	0	1
PF3D7_0221600	1	0	0	0	2	0	2	0	0	0	3	22	3	14	1	0	3	1	13	1	4	0	0	1	0	4	14	1	4	0	1	0	5	10	2	25	4	5	1	6	2	0	0	2	2	3	5	1	0
PF3D7_0400600	0	0	2	2	0	0	0	0	0	0	0	1	0	0	0	0	0	0	1	0	1	0	0	0	0	0	0	0	2	1	0	0	0	2	1	0	1	2	0	3	0	0	0	1	0	2	0	0	2
PF3D7_1244500	7	1	0	8	22	1	3	0	0	5	22	137	9	31	1	3	21	3	30	4	10	3	0	7	3	16	35	2	19	7	0	0	9	31	5	50	11	16	8	29	14	1	1	8	0	28	23	2	3
PF3D7_0714200	10	2	2	6	15	7	4	0	0	3	47	290	14	79	0	8	31	6	92	12	10	0	4	16	5	35	60	6	34	1	0	3	14	46	9	101	26	35	4	34	10	1	2	7	4	31	33	11	8
PF3D7_1405700	6	0	1	1	7	2	3	0	0	2	18	143	6	46	4	14	15	2	36	8	9	0	5	8	1	9	47	2	31	3	0	0	3	33	4	55	6	16	2	21	7	0	0	8	2	18	5	5	2
PF3D7_0807700	1	3	2	6	15	6	3	0	0	5	21	75	9	43	3	5	12	4	44	7	14	0	10	18	11	17	55	6	35	5	1	4	11	38	9	95	17	19	2	24	10	1	0	10	2	17	9	5	3
PF3D7_0529400.2	15	6	1	12	27	8	4	0	0	0	30	267	14	92	3	6	26	4	89	30	14	3	5	17	4	32	69	6	40	6	0	4	12	52	11	135	44	66	4	33	13	2	1	15	5	30	21	9	10
PF3D7_1442300	3	2	0	7	5	0	1	0	0	1	9	26	2	29	1	9	9	1	26	3	6	0	1	5	1	11	15	3	12	1	2	2	7	32	3	38	14	5	2	11	8	0	0	4	1	8	6	4	0
PF3D7_1403400	2	0	0	7	17	3	2	0	0	0	18	61	6	30	0	4	22	1	66	7	1	1	1	0	3	10	34	12	14	5	5	1	9	40	11	70	26	11	5	16	1	0	0	3	2	5	7	5	2
PF3D7_0221500	8	0	0	1	3	0	0	0	0	2	4	19	1	7	0	3	7	1	10	0	2	0	1	1	1	2	15	1	9	2	2	0	5	15	2	26	1	9	1	14	1	0	0	3	0	2	3	0	1
PF3D7_1149200	20	1	3	11	24	5	1	0	0	1	19	93	9	51	3	4	46	9	167	9	27	0	2	14	3	11	44	5	31	3	0	0	12	42	18	68	20	24	6	19	17	1	0	7	2	28	15	4	1
PF3D7_0815500	5	1	1	3	5	0	0	0	0	1	12	69	6	25	2	4	10	0	27	11	6	3	1	2	1	5	25	3	14	5	0	1	6	12	5	45	14	15	4	25	3	1	0	2	0	19	6	5	1
PF3D7_0706600	3	0	0	1	9	2	0	0	1	0	17	79	6	20	4	16	16	0	23	2	3	1	1	2	0	21	52	14	29	6	0	2	13	41	4	64	13	9	6	31	4	0	0	5	2	6	15	4	0
PF3D7_1337000	7	3	0	5	16	3	5	0	1	1	13	126	7	43	2	18	18	4	56	12	11	1	0	10	0	28	55	3	36	6	0	1	11	56	19	92	15	15	8	36	4	0	0	8	1	16	19	11	6
PF3D7_1443200	4	2	1	8	12	1	1	1	0	2	8	71	7	30	1	8	13	5	28	1	2	1	0	2	1	19	37	7	35	1	0	1	6	38	12	50	18	13	3	26	4	1	1	3	0	8	11	2	1
PF3D7_1304500	0	1	0	3	11	1	0	0	0	2	2	18	3	20	0	1	4	1	13	4	4	0	1	2	0	5	6	1	4	0	0	0	6	10	0	18	5	11	2	10	4	0	0	3	2	3	5	1	1
PF3D7_0203400	0	1	0	3	3	0	0	0	0	1	4	11	0	5	0	0	2	0	3	1	6	0	0	1	0	0	0	1	4	0	0	0	0	1	0	7	3	1	1	2	1	0	0	3	3	1	2	1	1
PF3D7_1365200	0	0	0	0	1	1	0	0	0	0	1	1	2	2	0	2	0	0	1	1	1	1	0	1	0	1	1	1	4	0	0	0	1	3	0	3	2	2	0	5	2	0	0	1	0	0	3	1	0
PF3D7_0601300	4	1	0	3	9	1	0	0	0	1	0	26	1	13	0	2	7	2	25	5	3	0	2	3	0	2	24	0	14	2	0	0	1	20	5	17	4	12	0	15	0	0	0	4	1	3	5	1	0
PF3D7_1358500	10	0	0	4	2	3	0	0	0	1	8	91	2	25	1	13	14	1	56	12	10	0	3	10	0	9	26	3	29	6	0	0	5	27	7	47	9	14	3	19	5	1	0	7	2	10	17	4	0
PF3D7_1135000.3	1	0	0	1	1	0	0	0	0	0	2	7	0	0	2	3	3	1	0	0	1	0	1	2	1	1	7	1	5	2	1	0	3	11	4	9	2	1	1	8	2	0	0	2	0	1	1	2	0
PF3D7_0521300	8	0	2	7	19	6	2	1	0	2	22	195	15	53	2	29	43	7	91	12	10	1	1	3	6	23	76	8	49	7	3	1	14	60	8	199	25	23	13	45	8	0	1	10	3	20	15	5	3
PF3D7_1027900	3	0	1	3	3	1	1	0	1	1	6	17	2	8	2	7	4	1	13	3	9	0	2	1	1	4	11	1	10	4	4	0	5	14	6	18	4	5	6	14	7	1	1	2	0	2	2	0	0
PF3D7_1134900	0	0	1	1	5	1	1	0	0	1	15	106	1	39	0	9	17	2	40	5	10	1	1	10	5	15	35	5	36	4	1	0	5	29	8	76	21	15	7	31	4	1	1	3	2	3	10	2	0
PF3D7_0827100	6	3	1	7	11	10	2	0	0	1	33	233	10	72	2	22	22	3	73	18	12	2	3	15	6	45	73	13	51	2	1	1	10	77	13	135	40	18	7	33	11	3	2	9	2	22	19	12	1
PF3D7_1429400	7	3	1	9	34	12	3	0	0	8	57	366	24	186	1	53	47	10	127	28	23	2	6	27	4	79	169	22	139	15	5	2	30	150	33	288	54	54	16	122	9	3	2	16	7	48	36	7	9
PF3D7_1343700	11	3	0	11	21	3	3	0	0	4	8	81	0	46	1	6	14	2	48	10	17	3	1	17	1	9	18	2	29	5	0	1	6	46	7	57	5	18	6	32	10	2	2	4	4	21	13	3	3
PF3D7_0311300	5	5	0	12	17	3	3	0	1	5	15	107	11	64	0	12	15	2	59	12	16	3	5	10	3	10	52	8	29	8	1	3	9	41	14	92	18	26	2	33	12	2	3	13	8	27	14	4	2
PF3D7_1372000	5	1	0	0	9	0	0	0	0	1	3	44	5	27	1	4	8	0	46	6	10	1	0	5	0	5	14	2	10	1	1	0	2	24	4	36	12	7	2	13	8	0	0	2	2	7	19	2	3
PF3D7_1107500	2	0	2	1	2	1	1	0	0	0	1	9	3	7	0	1	4	2	12	4	2	0	1	1	2	1	7	1	9	1	0	3	8	6	3	14	6	5	0	7	0	0	0	0	1	3	0	2	2
PF3D7_1121200	0	0	0	3	1	0	2	1	0	2	1	8	1	8	0	4	7	1	10	2	2	0	0	2	1	3	9	0	3	0	0	0	0	10	0	19	2	4	0	11	2	1	0	1	0	0	1	1	1
PF3D7_1134500	10	1	0	4	30	9	4	1	0	8	43	280	7	77	2	12	35	3	80	9	11	1	2	9	3	31	72	5	61	10	4	2	15	126	21	194	42	42	11	91	12	3	2	9	11	30	23	5	2
PF3D7_1346000	3	0	0	2	7	4	0	0	0	1	17	82	9	48	1	8	20	1	66	8	6	0	0	2	1	16	44	7	21	11	1	2	6	35	7	74	14	14	0	15	7	2	0	4	2	12	16	4	2
PF3D7_0620700	2	2	0	3	6	0	0	0	0	1	6	27	3	13	0	6	9	1	28	2	2	1	0	3	0	6	21	1	17	0	0	0	3	29	5	38	7	7	4	12	5	0	0	3	1	11	10	1	3
PF3D7_1137800	0	1	0	6	1	1	0	0	0	3	4	2	2	2	1	3	0	1	10	3	1	1	0	2	0	1	1	0	1	3	0	0	1	5	0	14	3	1	0	2	7	2	0	3	2	2	5	2	0
PF3D7_1230100	4	1	0	3	11	2	4	0	0	1	14	78	9	22	2	7	23	2	31	2	12	1	3	3	4	23	11	4	15	4	2	1	4	17	5	43	5	8	3	7	7	1	1	10	3	8	10	2	2
PF3D7_0631500	1	1	0	0	5	0	1	0	0	0	3	25	4	15	0	1	4	0	14	2	5	1	0	0	1	5	18	0	4	2	1	1	5	10	2	20	2	7	0	12	3	1	0	4	0	5	7	2	0
PF3D7_1466200	27	1	2	31	53	13	7	1	2	15	97	644	20	142	4	31	73	13	134	48	57	4	6	15	10	43	105	12	92	15	3	2	18	70	23	155	61	92	22	72	32	6	0	22	25	54	69	19	9
PF3D7_1429300	5	0	0	4	4	2	0	1	0	0	3	15	5	14	8	21	8	2	30	4	6	2	2	2	0	2	4	0	16	1	2	0	1	15	5	41	5	6	2	14	14	2	0	10	1	8	12	3	3
PF3D7_1443600	11	1	2	7	24	6	4	0	0	6	43	278	11	113	1	19	47	3	93	11	25	1	3	18	3	47	130	9	81	12	1	1	13	107	12	149	25	29	4	85	19	3	1	10	7	59	50	7	8
PF3D7_1230600	8	0	1	7	5	2	3	0	0	4	8	25	2	12	1	5	9	2	17	3	6	0	1	8	2	8	16	2	11	1	1	2	2	31	4	31	9	11	1	15	6	2	1	4	2	6	11	0	0
PF3D7_0908300.2	5	2	2	2	3	1	1	0	0	0	4	11	4	4	0	3	2	1	5	1	2	0	1	1	1	1	17	2	14	1	3	2	6	12	10	14	10	3	2	21	4	1	2	1	4	5	8	5	0
PF3D7_1405000	5	0	2	3	16	0	1	0	0	2	10	75	7	38	0	6	11	5	47	8	3	1	3	1	4	11	30	5	28	4	1	1	8	36	14	74	17	8	8	39	4	0	1	3	4	11	14	4	2
PF3D7_1316000	4	2	0	2	10	1	0	0	0	2	6	19	5	12	2	7	7	0	19	3	5	0	5	4	2	1	16	0	25	1	1	1	3	22	4	32	8	9	3	8	7	1	1	3	0	6	5	1	0
PF3D7_1357000	7	5	0	16	12	1	0	0	0	3	8	5	5	18	1	3	7	0	35	1	9	0	0	30	8	1	3	9	23	0	0	0	3	18	4	37	17	9	3	14	17	0	0	6	0	3	12	2	0
PF3D7_1334700	4	1	1	2	4	0	0	0	0	1	0	27	2	12	0	2	10	0	14	0	2	0	0	2	1	6	3	2	4	3	0	0	4	15	1	13	2	1	3	7	4	0	0	1	1	8	5	1	1
PF3D7_0415000	3	0	0	8	6	0	2	0	0	0	2	37	1	18	0	9	12	3	26	3	7	0	0	4	0	5	15	3	9	4	1	1	4	33	3	26	2	10	3	16	7	1	0	4	2	8	12	6	5
PF3D7_1137600	2	1	0	1	6	5	0	1	0	0	14	134	18	45	2	4	12	1	33	3	5	1	0	1	3	17	39	4	19	2	2	0	4	21	6	71	16	28	3	7	2	0	0	6	4	12	16	1	0
PF3D7_1208100	34	3	1	23	39	12	9	1	0	16	67	585	28	197	15	73	101	12	207	30	28	6	4	28	9	101	320	33	216	28	9	8	50	302	59	452	79	102	45	208	29	7	3	16	13	77	77	18	13
PF3D7_0802500	7	2	2	4	36	7	5	0	1	8	23	153	8	55	2	27	34	7	50	8	11	0	4	20	6	36	60	6	65	2	3	1	17	64	17	170	29	36	15	73	5	2	2	10	2	19	22	10	4
PF3D7_1306200	3	2	1	3	5	4	1	0	0	1	11	53	2	21	0	5	7	2	13	5	8	0	2	1	4	6	34	3	19	3	1	1	4	40	7	44	13	11	8	25	8	1	0	3	3	7	7	2	1
PF3D7_1235400	8	0	0	9	12	1	4	0	1	1	24	119	9	75	1	17	20	4	57	22	14	1	18	12	3	32	73	9	53	9	1	2	10	58	11	109	39	33	5	37	9	3	0	9	1	23	13	7	4
PF3D7_0515600	8	2	1	11	11	8	0	0	0	4	25	156	15	68	1	15	40	9	71	18	18	3	4	11	4	27	62	10	28	11	6	4	9	51	20	121	31	23	14	42	16	3	0	13	9	25	25	7	5
PF3D7_1017100	0	0	0	2	3	1	0	0	0	0	7	44	2	16	1	7	8	0	27	3	5	0	0	6	0	7	7	1	12	1	0	0	2	14	4	33	4	14	3	13	4	0	0	0	0	11	3	2	0
PF3D7_1016200	4	0	1	2	8	2	1	0	0	2	13	73	1	21	2	7	8	2	28	5	5	0	0	4	0	10	34	3	25	2	0	0	5	42	11	44	8	14	4	37	9	2	1	1	2	14	11	2	0
PF3D7_1357300	1	0	0	2	1	0	0	0	0	0	1	14	1	4	0	7	5	1	10	0	1	1	0	1	0	1	10	0	4	1	0	0	0	5	2	13	3	3	1	5	0	0	0	0	1	3	2	2	1
PF3D7_1208800	9	0	1	3	21	5	3	1	1	3	29	234	26	47	3	22	11	4	69	9	8	1	1	10	3	24	84	10	35	4	1	3	12	47	8	88	16	17	5	43	8	2	2	6	3	28	9	4	3
PF3D7_1209100	4	0	0	2	15	4	1	1	1	1	28	120	9	27	0	23	12	3	32	11	5	0	3	9	5	19	49	5	25	5	3	0	6	34	10	94	29	20	5	30	5	1	1	4	2	12	11	2	2
PF3D7_1459400	1	0	0	7	5	1	1	0	0	1	6	36	2	11	2	7	11	0	10	2	2	1	0	1	1	5	13	2	13	2	1	0	3	21	2	35	8	2	8	22	8	0	1	4	1	13	1	3	1
PF3D7_1470800	12	3	0	5	16	3	2	0	1	4	18	124	11	62	0	12	38	5	80	4	11	0	3	5	4	20	48	8	61	15	4	3	21	43	8	136	20	10	12	38	5	2	1	7	1	22	15	7	3
PF3D7_0317100	5	0	1	2	10	6	1	0	0	5	17	118	8	43	2	18	23	6	57	10	16	2	7	12	6	18	46	12	27	7	3	2	13	42	8	77	10	21	8	51	9	3	3	4	5	25	11	1	3
PF3D7_1010200	15	5	1	9	21	8	4	1	1	9	27	238	28	117	4	26	41	7	127	25	9	4	8	21	1	53	95	3	63	7	3	2	14	90	23	156	48	43	9	76	14	1	1	12	2	36	33	9	12
PF3D7_1428500	9	3	1	15	19	6	4	0	2	7	51	344	16	135	4	36	61	13	156	18	16	2	8	10	8	55	123	18	98	11	1	5	13	114	16	252	67	49	16	93	16	2	1	12	8	41	39	13	5
PF3D7_1238300	13	5	0	4	30	12	0	0	0	4	13	85	7	46	3	15	21	1	91	15	12	0	4	9	3	15	38	2	27	2	1	0	1	55	8	106	29	10	5	28	6	0	1	5	7	77	20	4	6
PF3D7_1107100	4	2	0	3	7	3	4	1	2	2	17	85	1	35	0	2	6	3	37	8	11	1	2	4	2	8	18	1	22	4	0	1	3	16	4	64	16	14	6	17	10	8	4	3	7	3	10	5	4
PF3D7_0914300	3	1	1	5	11	5	1	0	0	2	16	119	8	37	2	15	21	4	54	13	2	0	1	10	6	17	50	4	21	9	4	1	8	35	12	81	16	17	6	37	2	2	1	6	1	11	12	3	0
PF3D7_0713200	1	0	0	1	5	1	1	0	0	1	0	20	2	12	1	2	4	1	19	7	2	1	0	1	1	2	22	1	15	2	0	1	0	14	4	18	2	7	0	10	0	1	0	1	0	2	5	1	0
PF3D7_1236400	2	1	1	3	4	3	1	0	0	1	14	69	4	22	1	6	16	0	31	3	7	0	1	4	1	16	37	4	27	9	1	2	2	33	9	57	10	15	8	38	2	2	0	1	1	6	8	6	3
PF3D7_0931000	9	3	1	7	10	2	1	0	0	2	24	123	5	51	2	15	27	0	58	3	7	0	1	9	3	18	52	11	42	8	3	1	13	41	4	102	11	5	6	48	8	0	2	4	1	12	13	3	0
PF3D7_1003300	3	2	0	4	4	1	1	0	0	0	2	15	0	4	0	4	6	0	6	2	3	0	1	2	1	5	5	0	3	2	0	0	1	16	3	8	2	3	0	3	2	0	0	0	0	3	2	1	0
PF3D7_0719900	13	5	2	9	44	14	6	2	1	4	79	399	17	243	4	64	79	12	161	29	30	2	16	29	15	92	163	22	91	13	1	2	23	167	23	338	79	74	28	118	24	8	7	23	16	81	102	30	37
PF3D7_0402600	13	1	1	6	3	1	1	0	0	1	2	19	4	8	0	5	8	0	15	2	0	0	0	13	0	5	17	1	13	1	2	0	7	18	2	24	5	4	0	10	4	0	0	2	2	8	11	2	2
PF3D7_1142000	4	0	1	5	9	1	1	0	0	4	15	90	6	34	0	15	12	1	32	7	7	0	1	6	0	11	59	4	23	8	0	1	7	40	14	72	14	16	5	22	4	2	1	0	4	12	11	1	0
PF3D7_0805600	4	0	0	3	3	0	0	0	0	2	2	18	1	10	1	2	3	1	10	3	3	0	2	6	1	4	23	1	13	0	1	0	6	22	5	30	6	9	3	19	7	1	1	4	0	9	6	2	0
PF3D7_1355600	6	0	2	5	8	6	1	0	0	2	8	81	5	24	0	8	12	3	16	9	7	1	2	2	2	10	27	5	21	3	1	2	6	21	5	63	11	23	13	27	1	1	0	11	3	11	10	3	4
PF3D7_0717300	2	1	0	4	5	2	1	0	0	0	11	31	7	18	0	8	17	4	30	8	2	1	1	0	1	4	12	5	12	8	0	2	7	11	4	40	13	11	5	20	1	1	0	3	1	15	3	5	0
PF3D7_1023800	3	0	1	4	5	5	4	0	1	2	21	105	8	49	0	9	34	7	40	6	13	0	2	3	0	21	43	2	27	6	4	1	8	19	5	99	25	7	8	19	3	0	0	2	0	15	8	5	0
PF3D7_1011200.1	0	0	0	0	4	2	0	0	0	2	3	13	0	7	0	0	0	1	6	1	3	0	0	0	0	1	4	0	2	0	0	0	1	9	8	7	7	5	3	3	0	0	0	0	0	1	5	0	1
PF3D7_1028100	7	1	0	2	7	3	0	0	0	1	13	60	2	27	3	11	7	2	22	5	7	3	1	7	1	14	35	4	26	2	3	3	7	48	6	61	6	14	6	32	4	0	3	7	3	6	14	2	4
PF3D7_0705700	0	1	0	1	5	1	0	0	0	1	3	1	1	0	3	2	3	0	1	0	1	0	0	3	0	2	4	1	2	0	0	0	0	1	0	2	4	1	0	2	1	0	0	0	0	0	0	0	1
PF3D7_1126500	3	3	2	9	16	4	2	0	0	4	29	222	10	79	1	25	17	5	71	14	16	1	2	9	2	32	77	9	50	8	2	1	17	70	10	115	18	29	9	68	8	1	2	10	5	24	24	4	3
PF3D7_0104300	15	1	2	16	39	11	3	3	0	34	124	551	47	269	0	29	84	8	199	19	36	4	6	34	16	94	122	22	89	13	3	3	27	120	20	421	54	93	19	110	17	11	4	21	17	97	55	31	16
PF3D7_0930900	1	0	1	2	3	1	0	0	1	0	2	17	3	8	1	3	3	2	11	1	2	1	0	2	3	1	17	1	13	2	0	0	1	6	1	20	1	6	1	10	1	0	0	1	1	4	2	0	2
PF3D7_1215100	8	1	0	7	11	4	0	0	0	2	19	140	8	49	1	4	33	3	64	6	9	1	2	11	1	25	51	8	41	6	0	1	2	54	3	100	14	25	8	34	11	2	0	5	4	29	16	2	2
PF3D7_0210400	2	0	0	1	7	2	1	0	0	1	3	6	2	0	0	2	1	0	1	0	2	0	1	0	2	3	5	0	2	3	2	1	1	6	1	14	2	3	1	4	3	0	1	0	0	6	7	1	0
PF3D7_1326700	3	1	0	2	10	2	1	0	0	1	8	101	2	29	0	7	8	0	20	1	6	1	0	4	3	12	33	6	16	4	2	0	4	29	3	62	7	15	4	10	4	0	0	4	5	24	10	4	1
PF3D7_1105800	12	1	0	4	1	0	1	0	0	1	4	19	6	17	1	0	9	0	20	2	3	0	1	2	1	4	9	2	6	4	0	0	2	15	1	28	2	16	2	8	4	1	0	1	0	5	6	3	2
PF3D7_1356600	11	0	2	8	6	1	0	0	0	1	2	38	4	18	0	12	19	1	22	3	20	2	1	11	1	15	21	2	16	3	0	1	3	26	5	37	6	6	2	23	8	1	0	4	1	8	10	4	0
PF3D7_1213400	7	1	0	10	7	3	1	0	0	0	6	59	2	25	0	12	9	0	35	7	10	2	5	14	1	12	18	1	17	3	1	0	5	27	5	45	10	15	6	26	10	0	0	8	1	13	19	2	3
PF3D7_0525300	7	1	0	4	6	0	0	0	0	0	21	129	3	9	0	3	21	4	16	5	2	0	2	2	0	8	28	1	12	0	2	1	1	21	5	24	3	16	2	15	1	1	0	7	2	13	8	1	0
PF3D7_0801400	1	1	0	2	0	0	0	0	1	0	1	7	0	5	2	1	2	0	6	0	2	0	0	1	0	0	1	0	1	0	0	0	0	1	2	6	3	2	1	3	2	0	0	2	0	2	0	1	0
PF3D7_1348800	7	2	0	7	18	12	4	0	1	3	24	232	13	104	6	34	27	4	107	26	16	0	6	16	7	24	122	13	55	10	1	3	17	97	30	179	49	48	17	105	9	2	0	7	6	46	16	9	6
PF3D7_0524500	1	0	0	0	1	0	0	0	0	0	3	17	1	10	0	1	3	1	10	1	2	0	0	0	0	2	6	0	3	1	2	0	0	9	0	8	1	5	0	3	1	0	0	1	0	0	2	2	1
PF3D7_1233100	0	0	1	1	2	0	0	0	0	2	2	9	4	10	0	0	4	0	12	2	4	0	0	2	0	3	3	0	4	1	0	0	0	9	3	23	9	2	1	3	2	0	0	0	1	4	2	1	0
PF3D7_0201100	1	0	0	0	1	1	0	0	0	0	0	5	0	6	0	1	1	0	4	0	2	0	0	0	0	4	4	0	4	1	0	0	1	5	0	4	2	3	0	4	1	0	0	0	0	0	1	0	0
PF3D7_1303700	7	1	1	9	12	4	0	1	0	2	30	124	12	40	4	19	45	3	48	3	13	1	0	6	7	28	67	10	51	8	4	0	7	42	9	144	19	15	3	42	7	4	1	4	2	8	13	3	4
PF3D7_0303800	3	2	0	2	5	1	0	0	0	1	17	64	7	35	1	26	17	4	39	2	6	0	0	3	2	21	26	5	20	5	3	1	4	29	6	75	8	13	5	23	4	3	0	3	1	2	9	2	0
PF3D7_0724000	2	7	0	8	23	10	1	0	0	6	39	282	12	59	2	30	44	7	79	8	10	2	5	8	7	47	112	18	84	15	2	3	27	102	26	227	30	30	14	88	14	2	1	10	5	33	30	14	3
PF3D7_1314800	0	0	0	0	2	3	0	0	0	0	1	15	2	10	1	1	6	0	17	2	5	0	1	1	1	5	7	0	7	0	0	2	1	14	6	18	2	7	0	3	1	0	0	4	1	1	1	0	2
PF3D7_0102900	9	0	0	10	16	3	3	0	0	0	6	50	4	36	2	11	8	4	37	9	7	1	2	13	3	8	31	1	23	3	0	0	3	51	14	50	20	16	4	31	7	3	0	7	0	12	10	3	1
PF3D7_1478100	3	0	0	4	2	0	0	0	0	0	4	27	1	6	1	2	3	1	8	0	2	0	0	2	0	4	19	2	14	5	1	0	2	16	2	24	1	4	3	12	0	0	0	2	1	4	6	1	1
PF3D7_1129900	12	2	0	8	8	3	0	0	0	5	6	46	5	28	0	9	6	2	19	7	18	1	0	11	3	8	32	4	11	1	2	1	4	48	9	32	14	15	8	42	4	3	1	2	1	18	16	7	6
PF3D7_1141800	2	1	0	4	10	1	3	0	0	0	8	33	5	26	3	9	9	0	37	4	6	3	1	2	2	5	12	0	8	3	2	1	1	16	2	40	12	3	0	11	6	4	0	5	5	8	7	2	3
PF3D7_1214100	7	4	0	9	12	3	4	0	2	2	15	137	8	60	2	13	25	5	64	5	16	1	2	10	6	40	99	16	80	19	3	5	21	75	22	115	11	29	30	85	10	5	1	7	10	17	27	7	4
PF3D7_1331200	0	1	0	1	2	0	0	0	1	0	9	57	6	38	0	2	7	0	29	7	5	0	1	1	3	9	18	3	11	2	1	0	0	22	3	51	10	7	3	11	3	0	0	3	1	5	9	1	1
PF3D7_0919800	3	2	0	12	7	3	2	0	0	1	19	185	5	63	1	17	25	4	68	9	14	1	3	12	3	22	41	3	31	8	2	1	7	47	9	103	23	13	7	32	11	0	2	6	5	28	19	10	7
PF3D7_1438500	7	3	0	14	9	1	6	0	0	4	3	96	7	58	1	17	21	3	58	8	10	0	3	21	3	19	38	7	54	9	1	2	9	51	5	68	13	24	6	31	9	1	2	9	4	11	16	2	2
PF3D7_0212400	26	3	2	11	53	20	7	1	0	9	69	607	20	233	5	61	69	11	200	39	27	1	9	23	11	125	254	23	155	23	7	5	43	215	42	357	82	81	26	223	21	2	2	20	12	76	56	21	15
PF3D7_1302400	2	0	0	2	3	0	1	1	0	1	3	4	2	1	1	3	4	1	3	4	6	0	3	3	0	2	10	0	13	4	0	0	4	10	2	6	2	4	2	14	0	0	0	1	1	4	1	0	2
PF3D7_1305900	2	2	0	3	13	2	2	2	1	6	7	48	7	26	1	6	6	2	27	3	2	0	1	6	2	16	14	2	16	2	0	0	1	14	10	48	15	14	5	16	7	2	2	5	0	8	11	2	2
PF3D7_1248500	11	4	1	9	7	0	0	0	0	0	5	12	4	6	0	2	5	2	6	0	13	1	2	5	1	2	14	6	11	1	0	0	6	22	3	13	0	7	7	18	2	0	0	3	2	5	8	4	1
PF3D7_1316100	7	0	0	5	22	7	7	2	0	4	32	247	7	89	2	18	43	7	110	11	16	2	2	12	5	37	73	12	50	5	0	1	8	69	14	193	43	47	9	43	15	2	2	9	5	26	33	5	1
PF3D7_0813900	2	1	0	4	8	0	0	0	0	3	1	3	2	4	0	1	6	0	5	0	4	2	1	8	0	0	5	1	4	0	0	0	0	12	2	18	4	1	1	1	0	3	0	0	0	0	4	0	0
PF3D7_1250200	14	4	4	13	12	3	6	1	2	5	18	99	9	61	2	18	15	6	38	7	11	1	3	8	8	20	54	9	34	5	1	1	15	56	14	102	27	14	12	51	9	2	0	10	4	27	20	8	9
PF3D7_0935100	2	0	1	1	1	0	0	0	0	1	1	4	0	2	0	4	0	0	0	1	2	0	1	1	0	0	3	0	6	0	0	0	0	9	2	3	2	2	2	4	0	0	1	1	0	0	2	1	0
PF3D7_1239000	9	5	2	10	16	0	1	0	0	4	14	103	7	46	2	19	13	2	41	7	14	1	2	8	3	26	38	4	45	8	2	1	9	40	8	69	11	14	8	31	4	1	1	11	4	11	18	3	3
PF3D7_1219000	20	3	3	22	37	11	6	0	1	9	30	340	26	205	1	34	77	5	231	37	24	5	6	26	9	59	132	16	105	20	1	1	19	142	28	367	77	52	11	78	27	7	4	24	11	82	51	22	15
PF3D7_1241500	0	0	0	1	4	1	4	0	0	2	12	74	3	21	0	1	9	3	26	3	5	2	1	1	1	11	20	0	13	1	0	0	3	21	6	51	12	8	7	14	6	0	0	1	1	12	9	1	0
PF3D7_1120800	0	2	0	2	1	0	2	0	0	0	0	3	0	3	0	3	2	0	2	0	4	0	0	0	0	1	4	0	1	0	0	0	0	5	2	10	1	1	2	8	3	0	0	0	0	3	2	1	0
PF3D7_1140000	5	2	0	7	11	2	0	0	0	0	14	52	5	29	0	2	21	0	28	5	4	1	3	8	2	12	25	3	18	7	2	2	4	28	7	59	15	19	2	35	5	2	0	10	4	7	16	8	0
PF3D7_1412300	1	0	0	1	4	1	0	0	0	0	1	9	1	5	1	4	4	1	8	0	5	1	0	1	2	1	6	2	4	0	1	0	1	11	1	5	1	4	4	8	7	0	0	1	0	8	0	0	0
PF3D7_0816300	5	0	0	2	23	8	1	0	1	3	21	92	8	53	0	19	36	2	62	13	6	1	1	7	2	32	62	2	34	7	2	1	15	36	11	126	26	13	14	42	8	1	1	7	4	9	14	4	2
PF3D7_0910900	4	2	1	3	16	1	2	0	0	1	5	36	1	30	0	7	21	2	27	6	8	0	2	11	3	11	23	3	18	1	1	1	7	32	4	53	9	12	4	27	11	2	0	10	1	12	7	7	0
PF3D7_0512800	7	1	0	3	38	10	3	0	0	1	36	197	8	64	2	21	27	13	62	22	17	1	2	13	7	34	112	15	62	8	3	2	19	99	27	167	43	55	22	57	9	1	0	10	12	25	20	4	8
PF3D7_0521900	5	0	0	5	33	10	2	0	0	4	49	221	21	126	0	9	40	8	176	32	11	0	4	3	2	28	83	13	36	11	10	6	18	70	28	239	55	45	7	34	9	3	5	1	11	46	31	8	8
PF3D7_1328900	1	1	0	2	10	2	0	0	0	0	1	46	1	15	1	6	9	3	47	6	5	0	0	1	0	3	25	1	26	3	1	2	4	33	0	45	5	7	3	18	4	0	0	1	0	2	3	1	0
PF3D7_0729500	4	1	0	4	25	4	4	0	0	2	11	104	1	39	1	16	18	4	48	7	13	0	1	10	1	20	39	5	21	1	0	0	6	50	6	69	11	23	2	18	8	3	0	7	3	17	13	3	1
PF3D7_1473200	1	2	1	13	14	2	1	0	0	3	11	36	3	19	0	3	7	7	56	14	11	1	0	7	1	5	8	5	13	2	4	2	2	11	8	36	19	6	4	13	4	1	0	5	2	8	11	2	1
PF3D7_1418900	9	0	0	8	18	3	1	0	0	3	13	82	6	67	2	13	25	4	54	10	10	0	4	9	3	16	39	8	38	3	0	0	6	51	14	111	20	15	6	38	5	2	1	2	3	20	10	1	1
PF3D7_1244000	15	5	1	7	17	6	3	1	0	1	13	122	8	36	4	12	22	4	59	2	19	0	3	21	5	18	48	10	41	14	0	2	7	54	5	92	17	16	5	38	12	4	2	13	4	11	17	3	1
PF3D7_1458200	1	0	0	0	2	1	1	0	0	0	2	12	1	2	0	0	2	0	3	0	0	0	0	1	0	5	7	1	4	1	1	0	0	5	0	15	1	3	1	8	0	0	1	0	1	0	5	1	2
PF3D7_0720400	10	1	0	12	10	2	1	0	0	1	12	57	9	23	3	15	4	0	36	4	21	1	2	17	2	10	36	3	24	2	0	0	4	43	5	61	14	12	5	26	10	2	2	6	4	12	11	4	4
PF3D7_0627400	4	1	0	3	3	2	0	0	0	0	3	18	0	5	0	4	9	0	7	1	8	0	0	7	0	0	9	1	6	0	0	0	1	15	1	14	2	4	0	12	1	0	0	2	1	11	3	3	0
PF3D7_1110900	4	0	0	4	7	4	4	0	0	1	15	73	4	37	0	2	20	1	35	11	6	0	2	3	1	13	21	2	19	6	2	0	3	23	3	80	12	12	3	16	6	1	0	3	7	20	12	3	0
PF3D7_1411800	4	0	0	1	5	2	1	0	0	1	10	57	4	23	0	4	13	1	42	3	3	0	5	0	0	9	39	6	15	3	2	0	4	25	4	62	12	7	1	21	2	0	0	1	2	8	5	2	1
PF3D7_0613700	3	1	1	11	10	2	4	0	0	1	16	70	9	38	3	13	26	1	43	5	7	0	2	4	2	23	36	7	37	8	2	3	11	36	8	57	9	10	7	21	6	1	1	3	4	12	19	2	3
PF3D7_0223300	1	0	2	4	6	1	0	0	0	2	4	45	5	40	0	1	8	0	25	3	9	2	0	7	0	12	17	5	10	2	0	2	2	12	8	29	3	17	1	11	8	0	1	11	0	16	4	4	5
PF3D7_1224200	6	1	1	4	12	3	1	0	0	3	16	88	7	30	2	9	24	4	61	7	1	0	3	5	4	18	43	6	29	11	1	1	12	65	16	64	15	19	7	41	3	2	0	3	8	10	15	5	1
PF3D7_0603800	12	3	1	13	37	9	4	0	0	6	29	166	12	86	6	27	43	5	140	40	32	4	14	8	5	31	83	11	36	13	1	4	21	74	29	143	68	55	10	79	23	12	3	23	6	24	24	15	7
PF3D7_1339500	0	0	1	0	2	1	2	0	0	0	3	8	0	3	1	0	0	0	4	1	1	0	1	1	1	1	7	0	7	0	0	0	1	3	2	17	4	2	2	8	1	1	1	1	0	3	0	2	2
PF3D7_1432500	2	1	0	2	6	4	1	0	0	0	6	47	5	23	1	3	11	0	24	3	8	0	3	2	0	11	23	3	17	0	2	2	3	29	5	47	10	7	4	16	5	1	0	8	0	9	12	2	3
PF3D7_0531200	2	1	0	1	10	1	3	0	1	1	1	25	1	10	1	3	5	0	12	0	1	0	2	1	3	1	10	0	12	1	0	0	4	9	1	29	2	2	2	8	4	2	1	1	0	4	4	0	0
PF3D7_0816800	7	2	2	14	7	2	1	0	0	1	6	8	5	11	2	9	12	2	18	8	12	0	6	8	0	6	13	3	12	4	2	1	4	17	6	23	6	7	4	8	5	1	0	3	2	8	4	2	6
PF3D7_1146200	2	0	0	0	9	1	0	0	0	1	7	11	0	10	1	3	8	2	12	3	1	1	0	2	0	2	9	1	11	1	1	1	1	7	3	10	1	4	1	6	0	0	0	1	0	1	3	0	1
PF3D7_0412300	3	0	0	3	7	0	0	0	0	2	10	68	3	22	0	9	20	1	36	4	1	1	0	5	1	14	42	7	19	6	0	0	11	40	7	48	7	10	5	30	4	1	1	6	1	4	13	1	1
PF3D7_1209700	1	1	0	2	2	3	1	0	0	1	5	21	1	13	0	2	4	3	15	5	1	0	0	2	0	3	14	1	6	1	0	1	1	8	4	17	8	9	1	7	0	2	0	3	2	4	1	1	3
PF3D7_1228400	5	0	0	5	18	3	1	0	1	9	30	207	13	124	0	38	27	6	75	33	6	3	0	7	8	32	69	1	35	3	2	1	10	40	12	178	54	29	8	37	8	2	0	8	5	23	15	4	4
PF3D7_1334500	0	2	0	3	11	0	1	0	0	2	9	96	2	64	1	4	14	1	52	3	4	1	1	2	2	13	23	1	9	4	0	1	6	23	3	58	20	11	3	20	8	2	1	10	1	13	13	2	3
PF3D7_0503500	2	1	0	4	13	3	0	0	1	1	9	105	13	44	1	17	14	3	37	15	9	1	4	14	1	26	60	3	30	5	2	0	6	39	13	63	25	33	6	39	10	1	0	13	0	22	11	4	2
PF3D7_1110000	0	1	0	0	4	0	1	0	0	0	0	5	3	2	0	0	1	0	5	3	1	1	0	2	0	1	3	0	5	2	0	0	0	1	2	11	3	2	1	4	0	0	0	0	0	0	0	1	0
PF3D7_1322900	9	2	1	5	4	3	0	0	0	0	2	12	4	10	2	7	4	2	15	4	4	0	2	0	0	4	11	2	8	1	0	1	1	15	3	15	8	11	3	12	1	2	3	3	0	2	1	3	2
PF3D7_1321700	20	4	2	4	51	21	7	0	0	3	16	73	14	94	0	6	15	6	84	9	14	4	3	16	1	11	30	3	15	2	2	1	6	25	4	81	18	12	2	17	5	3	0	5	6	23	21	6	4
PF3D7_1030600	6	2	1	8	10	1	1	1	0	0	7	66	3	33	2	9	20	1	41	4	18	2	4	9	1	11	35	5	28	5	1	2	4	17	2	55	14	18	2	19	3	2	0	4	2	18	4	2	0
PF3D7_0415100	2	0	0	0	6	0	1	0	0	0	11	57	0	14	2	10	4	2	27	1	4	0	2	4	2	5	19	2	14	1	0	0	3	33	5	52	4	5	3	24	2	0	1	2	0	13	8	3	4
PF3D7_0415400	2	1	0	4	2	1	0	0	0	0	0	19	2	14	0	2	5	3	14	3	2	0	2	4	0	3	17	0	14	1	0	0	0	18	3	14	4	4	0	4	0	1	0	0	3	6	1	1	3
PF3D7_0405700	29	3	6	26	37	23	6	0	1	5	49	388	15	160	4	44	32	14	116	27	30	2	12	33	11	60	103	15	77	6	0	4	14	113	22	147	68	62	5	64	18	5	1	23	10	72	26	16	10
PF3D7_1369000	8	1	1	3	13	5	2	0	0	0	7	86	3	21	3	12	11	3	37	7	6	3	2	12	2	12	46	3	47	6	1	4	9	50	13	57	15	17	13	60	7	3	0	9	7	12	14	4	2
PF3D7_0206000	6	3	0	11	23	6	5	0	3	0	29	186	13	123	0	16	33	7	117	21	10	2	8	14	2	16	83	7	62	5	2	2	14	65	17	174	27	22	8	51	16	1	1	11	7	33	27	5	8
PF3D7_1324600	4	1	9	7	25	10	2	3	1	4	69	235	11	95	4	27	38	7	52	17	8	0	15	9	5	51	98	13	63	12	0	2	17	60	10	176	37	41	20	84	6	2	3	3	6	22	15	8	5
PF3D7_1305700	5	1	1	6	1	0	0	0	0	0	2	15	1	9	0	7	3	1	15	0	0	0	1	3	0	7	7	1	1	2	1	0	1	12	1	6	6	2	2	9	7	1	0	2	1	6	8	2	2
PF3D7_0300400	10	0	1	10	8	0	0	0	0	1	5	12	0	10	2	6	6	0	16	2	3	1	2	12	1	9	14	3	7	4	2	2	5	15	5	21	7	8	1	7	4	0	1	2	0	5	8	0	1
PF3D7_0322600	1	1	1	4	27	11	5	0	0	3	33	188	9	111	1	16	13	6	75	24	12	1	9	10	1	26	62	7	45	4	4	0	8	70	14	132	41	31	9	49	3	1	2	11	4	35	4	8	1
PF3D7_0719300	5	1	0	5	19	5	6	1	0	5	20	125	12	76	1	16	19	6	55	13	14	0	8	14	5	11	51	2	28	3	0	0	5	47	15	87	30	21	5	29	10	2	1	8	5	46	18	3	4
PF3D7_1215500	1	0	0	0	0	0	0	0	0	0	3	7	1	6	0	0	0	0	7	0	0	0	0	0	0	2	2	0	3	0	0	1	2	1	3	7	1	3	0	5	2	0	0	0	0	1	2	2	0
PF3D7_1220700	0	1	0	0	5	0	1	0	1	2	3	17	4	9	1	1	5	0	14	2	1	0	0	3	1	7	12	2	9	3	0	0	4	7	2	17	1	5	0	9	0	0	1	1	0	4	3	0	2
PF3D7_0208100.2	15	7	4	9	30	15	4	0	1	3	43	243	24	84	3	19	45	5	118	19	31	2	8	21	5	33	91	12	67	13	9	2	14	80	18	195	32	27	19	75	14	3	3	9	7	30	27	14	8
PF3D7_1101900	0	0	0	0	3	0	0	0	0	0	3	16	0	10	0	1	5	0	9	0	1	0	0	1	0	8	8	1	5	4	1	0	2	3	1	11	1	4	1	6	1	0	0	3	0	4	4	1	0
PF3D7_1470600	4	0	0	3	5	5	2	1	1	2	15	99	8	41	0	2	12	2	44	3	4	0	0	3	3	12	21	3	12	2	1	0	4	13	4	44	21	13	0	12	4	0	1	5	2	10	7	1	2
PF3D7_1005800	2	1	0	0	4	1	0	0	0	0	1	15	4	6	1	4	4	2	2	0	3	1	0	0	1	3	17	0	9	2	3	1	3	16	1	17	3	4	6	23	2	0	0	0	3	2	3	3	2
PF3D7_0319500	2	0	2	2	12	7	1	0	0	2	5	14	2	36	0	1	2	2	20	10	9	0	2	3	1	12	9	1	8	0	0	0	2	14	4	33	12	2	1	5	3	1	0	1	1	11	8	1	1
PF3D7_1231700	0	0	0	0	4	2	0	0	0	2	0	5	1	0	0	1	3	0	0	1	1	0	1	0	0	1	1	0	3	2	0	0	0	3	1	5	2	3	2	6	2	0	0	2	0	0	1	1	1
PF3D7_1469900	1	0	0	0	2	0	0	1	0	0	9	52	4	16	1	4	24	1	41	5	3	1	0	3	1	1	35	5	11	4	0	3	5	9	2	63	17	7	3	2	1	0	0	0	5	11	6	2	0
PF3D7_1217200	8	2	3	12	15	6	4	0	0	1	26	144	7	84	0	18	35	4	63	10	10	2	3	9	1	22	62	9	37	4	1	1	7	40	6	150	25	19	3	38	8	3	1	3	3	21	23	7	6
PF3D7_1447600	0	0	1	2	3	0	0	1	0	0	2	8	0	5	4	9	4	1	3	0	4	1	1	3	0	3	4	1	4	1	1	0	2	1	0	10	1	2	2	6	0	1	0	1	1	0	1	0	2
PF3D7_1437000	3	1	1	2	14	2	2	0	0	1	11	102	5	31	1	7	14	6	38	2	6	0	0	8	1	9	25	4	12	4	0	0	3	29	7	49	11	6	1	26	3	0	2	1	4	7	10	0	0
PF3D7_1005600	3	0	0	5	13	6	5	0	0	5	17	114	3	84	3	13	15	2	59	8	4	0	3	15	5	17	32	2	22	2	0	3	4	15	3	96	25	12	4	15	1	1	1	3	4	22	17	8	2
PF3D7_1427800	6	1	0	6	7	1	1	0	0	0	3	21	2	12	1	6	5	1	13	2	11	0	1	1	0	2	23	1	10	2	0	1	0	21	2	14	3	4	0	11	1	1	0	3	3	4	6	1	2
PF3D7_1469500	2	0	0	3	5	3	1	0	0	1	23	101	3	25	2	17	18	1	37	5	4	0	1	3	3	16	42	4	33	6	0	2	6	32	8	73	13	7	4	31	4	1	0	6	2	14	14	6	2
PF3D7_1416100	9	3	0	14	17	3	2	0	0	2	15	115	5	58	1	13	34	3	52	7	8	1	0	13	1	12	40	3	42	3	1	1	8	65	8	85	14	17	7	47	7	2	0	6	2	15	10	8	2
PF3D7_0302900	17	4	1	18	27	0	5	0	0	4	11	133	5	55	2	21	35	5	95	12	1	1	0	12	1	26	57	7	48	10	3	0	9	108	15	89	17	40	11	61	15	2	0	8	4	20	24	4	3
PF3D7_0309300	4	2	1	6	14	2	2	0	0	0	13	142	6	111	53	18	14	5	39	7	5	1	3	14	36	43	27	4	30	3	2	1	8	30	11	36	22	25	4	21	5	0	3	10	8	22	7	5	2
PF3D7_1347400	4	0	0	1	6	0	1	0	0	1	2	16	1	1	1	2	2	0	12	0	1	0	0	1	0	1	7	1	4	2	0	0	1	14	3	12	2	4	0	9	1	0	0	1	1	1	2	0	2
PF3D7_0417600	1	0	0	3	11	3	2	0	0	2	18	82	12	72	4	2	34	2	88	23	4	1	2	1	3	13	51	8	34	6	2	1	9	35	7	102	16	16	3	9	4	2	1	8	2	10	7	3	0
PF3D7_0621700	7	2	0	13	17	6	2	0	1	2	29	213	6	102	3	27	40	5	85	12	16	0	1	11	7	38	109	12	78	10	2	0	13	109	14	156	26	37	6	55	10	1	3	3	9	34	28	7	4
PF3D7_0418200	2	2	0	8	4	0	0	0	0	2	4	42	2	17	0	3	21	2	24	7	4	0	1	1	0	15	32	4	23	4	1	0	4	29	4	32	9	3	3	26	4	1	0	1	1	6	9	4	0
PF3D7_0915800	2	1	0	2	3	1	1	0	0	0	0	12	1	7	0	9	7	0	18	2	3	0	2	2	0	2	12	2	10	4	0	0	2	13	2	22	5	4	2	11	1	0	1	2	1	4	3	4	1
PF3D7_1429700	2	1	0	4	21	0	0	0	0	7	5	28	2	15	0	7	7	2	20	3	6	0	1	10	5	12	15	3	9	4	1	0	4	18	5	43	4	6	5	17	8	0	0	6	0	7	7	3	1
PF3D7_1413000	4	0	0	5	5	4	0	0	0	1	11	75	3	14	0	2	9	1	28	2	3	1	1	2	1	8	31	0	9	3	0	0	0	12	3	82	15	8	0	11	1	0	0	2	1	12	13	4	1
PF3D7_0318300	5	3	1	6	22	0	4	1	0	2	14	149	13	71	2	9	33	6	70	8	13	1	2	6	3	22	52	8	48	4	1	0	8	72	10	93	29	24	7	51	5	3	1	6	9	31	11	5	3
PF3D7_1005500	17	1	1	19	27	2	9	2	0	8	18	184	10	92	4	37	42	5	96	14	22	1	5	27	7	48	43	3	38	4	1	1	9	101	15	135	31	26	7	41	16	3	3	24	3	45	31	11	10
PF3D7_1106800	8	1	1	10	13	3	1	0	0	1	53	193	14	50	4	18	39	4	64	6	13	2	7	7	7	43	92	8	54	9	3	3	12	54	7	182	27	27	8	44	29	7	0	9	7	20	88	13	5
PF3D7_0906900	2	1	0	0	5	0	2	0	0	0	8	36	5	28	0	5	11	2	30	2	6	2	1	4	2	5	22	5	13	4	0	1	3	14	3	39	10	5	6	12	3	2	0	2	0	3	5	1	0
PF3D7_1461300	4	0	0	1	7	2	0	0	0	1	0	1	0	2	0	0	1	1	7	0	5	0	0	3	0	0	0	1	2	0	0	0	0	8	0	4	1	2	1	1	0	0	0	1	1	0	1	0	0
PF3D7_1130700	8	7	1	13	19	8	4	0	0	6	37	241	13	109	1	30	78	6	154	15	13	0	3	31	2	34	87	17	79	12	4	3	18	104	6	226	28	30	14	46	6	3	1	6	4	38	24	4	7
PF3D7_1118700	4	2	2	5	9	6	0	0	1	1	15	41	9	24	2	5	19	6	71	30	8	1	2	3	2	9	27	3	25	9	5	4	2	25	12	79	35	21	7	17	4	0	1	1	2	8	5	4	2
PF3D7_1332200	20	4	0	6	9	4	4	0	1	4	13	89	11	49	1	9	18	7	67	18	14	3	4	19	1	10	41	12	31	4	1	3	9	39	9	95	61	28	3	22	14	4	1	19	11	25	24	6	5
PF3D7_1207400	3	0	0	3	8	4	0	2	0	1	5	26	1	20	1	2	5	1	69	11	4	0	1	0	0	7	18	1	17	3	1	0	3	13	3	37	8	7	2	14	3	1	0	2	6	9	13	2	3
PF3D7_1210700	0	0	0	4	4	5	2	0	0	1	9	83	4	35	1	8	6	2	27	3	6	1	1	3	3	8	44	2	13	5	3	2	13	26	5	30	7	11	2	19	5	1	0	3	0	9	9	2	0
PF3D7_0805000	5	1	0	3	5	1	0	0	0	0	4	20	2	10	3	4	1	0	12	2	9	3	2	1	0	6	9	1	13	2	0	2	1	12	4	14	4	5	3	17	1	1	0	5	1	3	3	2	1
PF3D7_0303300	1	0	0	4	6	0	0	0	0	0	1	17	2	18	0	0	3	0	8	7	1	1	1	4	0	1	11	0	7	0	0	0	1	10	0	5	3	4	0	4	2	1	1	2	0	5	2	1	0
PF3D7_0110000	3	1	0	4	5	3	0	0	0	1	4	15	2	13	0	3	4	3	18	6	5	0	0	0	2	3	9	0	5	2	1	2	3	6	4	22	7	11	2	10	4	1	0	4	1	2	2	1	0
PF3D7_1356400	4	0	0	7	16	4	1	0	0	6	11	125	9	89	3	15	24	1	71	5	10	1	2	6	2	22	49	6	31	5	1	1	3	36	16	79	21	30	9	42	8	0	1	7	8	17	20	3	2
PF3D7_0715600	12	0	1	7	21	4	1	0	0	2	10	60	3	40	2	9	12	4	52	5	20	1	3	16	1	21	42	8	43	5	1	2	8	31	4	70	12	17	4	21	10	1	1	14	2	14	14	4	3
PF3D7_0926400	2	1	2	13	7	1	1	0	0	3	3	46	1	21	1	13	5	2	10	3	12	0	5	12	2	4	36	4	27	1	0	0	6	36	11	34	7	15	7	31	4	1	1	4	0	11	15	3	3
PF3D7_0702200	2	0	0	4	10	1	0	0	0	0	2	42	3	27	1	6	6	2	29	3	7	1	4	13	2	11	26	3	10	2	0	0	4	29	1	30	3	13	2	19	4	0	3	4	0	6	8	2	1
PF3D7_1040200	11	3	0	10	7	1	0	0	0	1	6	13	3	12	1	7	9	0	16	1	6	2	1	7	1	10	14	0	10	1	2	0	4	21	6	24	5	7	0	7	6	0	0	4	1	2	10	1	1
PF3D7_1414000	4	0	0	4	5	1	2	0	0	0	6	18	2	17	0	2	5	1	18	4	5	1	3	1	0	4	7	2	15	4	2	1	2	13	4	21	6	7	1	7	5	1	0	3	2	1	4	2	3
PF3D7_0510500	10	2	1	11	21	1	4	0	0	2	7	65	1	53	0	13	23	0	64	5	16	0	1	9	2	13	42	4	26	5	0	0	6	49	3	120	13	14	0	32	15	1	0	7	3	20	20	2	2
PF3D7_0416900	13	5	3	13	28	13	6	0	0	9	38	392	16	155	3	27	58	10	130	30	22	2	2	16	10	32	117	16	83	12	1	1	21	79	20	259	47	66	15	106	17	6	2	10	14	33	36	14	15
PF3D7_1245500	1	0	1	0	6	4	1	0	2	0	8	58	4	26	3	3	9	3	40	10	2	0	0	2	3	7	20	3	19	4	2	3	8	10	5	69	20	9	7	19	2	0	0	2	1	7	5	1	1
PF3D7_0503200	4	1	0	7	20	2	2	1	0	2	24	130	9	66	5	11	33	0	70	5	14	0	0	7	6	16	52	11	42	6	1	2	12	52	3	114	17	12	9	24	9	3	1	4	1	18	17	4	0
PF3D7_1146900	2	0	0	1	2	2	0	1	0	0	2	8	3	5	3	3	2	1	4	0	1	0	0	2	0	4	10	2	12	0	0	0	4	21	6	7	3	2	2	19	2	0	0	3	1	3	6	2	1
PF3D7_0621900	9	0	1	7	16	3	2	0	1	5	19	102	5	44	1	17	27	2	47	6	10	1	1	3	1	12	38	4	30	8	4	2	7	54	8	67	16	17	6	21	1	0	0	6	4	6	11	4	5
PF3D7_0704000	9	4	4	9	40	11	8	1	1	10	73	476	27	235	7	72	39	7	118	50	15	2	9	32	11	49	214	15	121	9	2	5	35	169	73	273	90	78	19	183	5	3	0	12	9	65	37	13	8
PF3D7_1433900	2	3	0	4	26	13	4	0	0	4	25	159	6	43	2	31	34	5	36	6	12	0	2	2	5	38	102	17	68	11	4	3	17	87	27	220	38	30	15	88	6	1	0	9	3	15	17	12	3
PF3D7_1210400	3	2	1	7	15	5	5	0	1	3	23	124	11	44	0	15	23	3	52	8	10	0	2	7	1	27	38	9	32	2	0	4	10	31	6	78	16	24	6	32	15	2	1	8	6	15	20	4	4
PF3D7_0408900.1	9	2	1	6	6	4	1	1	0	0	9	66	10	36	1	12	12	4	29	6	11	3	2	6	5	13	42	7	23	5	4	2	11	31	11	83	14	10	6	30	4	2	0	8	2	20	10	4	2
PF3D7_1301500	3	1	0	0	7	0	0	0	1	2	4	28	1	17	0	2	3	1	19	4	2	0	0	3	2	8	20	2	14	3	2	0	3	16	4	31	10	14	1	15	1	0	1	0	0	4	15	3	0
PF3D7_0730400	3	0	0	4	3	0	0	0	0	0	0	9	3	5	1	0	3	1	9	1	8	0	2	0	0	1	5	1	2	0	0	0	1	11	2	18	3	6	1	12	4	0	0	2	1	3	3	1	2
PF3D7_1122500	15	1	1	8	29	4	3	0	2	2	45	375	11	106	2	19	35	3	124	11	15	1	0	6	5	42	91	10	72	7	1	0	12	81	17	193	26	47	6	64	19	4	0	13	7	62	46	12	4
PF3D7_0532600	4	0	0	1	6	2	1	0	0	1	1	15	1	4	1	0	6	0	11	1	1	0	0	1	1	7	7	0	5	3	0	0	3	11	2	20	2	2	1	5	1	0	0	3	1	4	4	1	1
PF3D7_0607000	18	3	2	16	28	3	1	0	0	0	9	58	6	65	0	14	34	3	104	5	17	0	4	27	0	14	43	9	31	5	7	2	4	57	6	133	20	20	3	21	12	3	0	6	5	14	15	6	0
PF3D7_1412900.2	2	0	0	2	1	2	1	0	0	0	5	3	1	2	0	1	2	0	7	2	2	1	0	0	2	0	3	0	3	1	0	3	3	4	2	9	4	1	1	4	0	0	0	2	0	0	3	1	2
PF3D7_0601000	3	0	0	2	5	0	2	0	0	0	5	34	3	8	2	4	8	2	15	3	6	0	3	7	0	4	23	1	12	2	0	0	2	16	5	36	5	10	2	15	1	0	1	2	2	7	10	0	1
PF3D7_0515400	4	2	1	4	12	3	3	0	0	2	24	137	6	39	1	6	21	5	58	3	16	1	6	3	2	11	28	3	32	5	1	2	6	26	5	86	17	15	3	12	5	0	0	3	4	9	11	1	3
PF3D7_0618300	2	1	0	5	9	1	0	0	0	1	1	7	0	4	1	1	2	0	5	0	8	0	0	10	2	7	1	1	5	0	0	0	1	9	0	18	5	3	0	6	4	1	0	1	0	0	2	1	0
PF3D7_1313600	17	4	2	9	24	8	3	1	0	4	36	275	9	110	7	49	44	3	98	9	12	0	7	24	3	45	144	14	69	16	4	3	12	128	20	203	34	51	3	76	17	3	2	20	8	45	32	7	6
PF3D7_1324500	1	1	0	8	16	4	1	1	0	2	27	119	14	62	3	25	25	7	53	10	7	1	2	10	6	21	64	13	55	11	3	3	7	53	10	108	28	25	13	56	5	2	1	8	3	26	12	7	5
PF3D7_1210200	6	1	1	8	8	4	3	1	0	1	39	164	17	88	1	19	13	4	46	8	16	0	0	6	10	26	51	5	34	2	2	0	5	31	10	94	21	25	5	38	3	2	1	7	3	8	12	4	8
PF3D7_1103600	2	2	0	2	11	0	1	0	0	0	6	51	6	25	2	10	14	0	26	3	12	2	0	10	2	6	31	2	18	2	2	0	4	40	3	41	4	7	8	20	7	2	0	7	2	5	12	3	0
PF3D7_0824800	5	1	0	7	21	7	3	2	0	1	26	198	13	83	0	13	24	2	69	14	7	1	0	9	4	30	69	4	52	10	0	2	7	66	15	148	37	27	12	50	10	0	1	6	5	24	13	2	3
PF3D7_1472200	13	3	2	12	35	7	4	1	0	11	68	305	16	113	10	40	39	8	96	45	20	2	5	30	2	40	108	19	57	6	5	1	31	97	32	224	66	66	29	92	12	1	4	24	15	60	18	7	7
PF3D7_1253500	1	0	0	1	3	1	0	0	0	0	4	23	3	7	0	1	11	0	10	2	3	0	1	1	1	1	17	3	12	1	0	0	3	19	5	31	7	3	1	7	2	0	0	1	0	0	1	0	1
PF3D7_1249200	0	0	1	1	3	3	0	0	0	0	3	31	4	7	0	0	4	0	12	2	1	0	2	0	2	1	12	0	6	2	0	0	1	3	0	19	6	7	1	12	1	0	0	2	0	2	4	0	0
PF3D7_1214900	3	5	0	2	3	0	1	2	0	2	2	6	1	9	2	5	5	1	12	2	8	1	2	10	0	2	17	3	11	0	3	1	5	16	7	5	3	10	1	22	0	2	1	1	0	5	4	2	1
PF3D7_1408900	4	0	0	7	6	3	1	1	0	2	4	26	3	19	3	10	6	2	19	3	6	0	2	4	1	8	19	0	12	4	0	0	2	23	2	32	5	7	3	13	3	1	0	5	0	5	4	0	1
PF3D7_1311400	6	1	0	6	8	2	1	0	0	2	1	42	3	16	1	4	12	2	23	1	7	1	0	8	0	7	18	5	21	7	2	0	5	28	1	36	6	7	6	17	6	2	0	8	3	7	11	4	0
PF3D7_1026400	5	2	2	5	19	1	1	0	0	1	10	63	4	34	0	12	7	1	27	7	7	0	1	11	3	16	33	5	22	3	1	3	5	29	1	67	7	10	2	20	6	3	0	8	2	10	14	2	1
PF3D7_0937200	4	0	1	5	6	2	3	0	0	2	4	26	1	24	0	6	1	1	22	1	12	1	0	10	0	10	19	3	15	1	0	1	6	24	1	22	8	7	0	10	1	0	1	6	0	7	13	4	2
PF3D7_1212400	4	2	1	1	6	0	1	0	0	0	1	40	2	24	0	7	6	0	19	4	1	0	1	8	0	9	15	4	11	1	0	1	2	20	7	49	6	10	2	11	0	0	0	3	1	4	3	1	0
PF3D7_0202400	10	3	0	3	8	1	2	0	0	6	24	81	46	94	0	3	53	7	189	9	20	0	4	5	3	31	38	3	27	5	0	1	4	34	6	181	18	11	3	19	16	4	0	16	2	14	17	2	1
PF3D7_0623300	2	1	0	1	3	0	0	0	0	0	3	18	1	11	10	15	4	2	11	2	9	1	2	0	0	3	8	1	11	1	0	2	2	11	2	19	3	6	2	13	4	1	0	5	0	3	2	2	2
PF3D7_0423800	3	0	0	2	4	3	0	0	0	5	5	26	4	25	0	12	5	0	16	9	5	3	1	5	1	8	21	1	14	2	0	0	4	18	5	18	13	4	2	24	1	1	0	5	0	9	4	0	1
PF3D7_1473400	5	1	0	4	18	3	1	1	0	4	11	134	7	48	2	30	16	4	57	14	10	1	3	4	5	13	40	2	22	3	1	1	1	46	6	82	22	18	3	26	5	2	0	12	5	21	14	8	4
PF3D7_0723300	47	1	1	10	15	9	13	1	0	4	5	73	6	56	3	31	28	4	88	20	7	1	2	5	2	6	40	0	24	2	1	1	0	18	5	116	31	12	2	24	9	4	1	7	2	27	20	2	1
PF3D7_1468800	8	1	0	9	52	5	2	0	0	1	7	76	6	61	1	10	29	1	55	7	13	0	1	10	1	13	28	2	21	5	1	1	4	38	3	99	14	7	6	21	13	2	1	5	12	38	17	5	1
PF3D7_1236000	2	0	1	2	4	1	0	0	0	1	14	61	5	27	0	3	17	1	25	6	1	0	0	0	1	6	25	4	11	3	2	1	2	22	1	42	8	8	3	8	3	0	0	0	1	8	5	2	2
PF3D7_0501700	3	2	2	9	11	5	0	0	0	1	12	75	9	49	3	26	9	0	63	2	11	0	2	6	4	8	47	5	24	5	2	1	14	53	11	82	24	20	3	36	3	1	0	6	2	14	6	0	3
PF3D7_1440900	3	0	0	0	4	3	1	0	0	0	7	28	4	6	1	2	6	0	21	3	2	0	0	1	0	4	13	1	11	5	2	1	1	9	2	20	7	6	1	11	1	3	0	1	0	3	5	0	1
PF3D7_0605500	5	1	0	3	10	4	1	1	1	1	5	74	2	39	0	6	12	2	23	14	8	0	3	2	2	17	33	4	11	1	0	0	10	32	6	61	15	7	4	26	8	2	0	2	0	24	10	8	2
PF3D7_0114500	1	1	0	0	2	1	0	0	0	0	0	8	0	0	0	4	3	0	4	1	1	0	0	0	2	5	6	0	7	1	0	1	3	7	2	10	2	2	3	6	2	0	0	2	1	1	4	1	1
PF3D7_1450500	5	5	0	8	25	7	1	1	1	3	26	216	25	139	5	14	41	10	128	32	13	2	2	14	8	39	89	12	67	15	4	0	13	56	20	154	34	32	9	70	12	4	1	9	2	26	26	5	2
PF3D7_0831500	3	0	0	1	6	0	0	0	0	2	4	49	2	20	0	4	10	2	17	4	4	0	1	6	0	6	19	0	6	1	0	0	3	21	1	29	11	6	2	12	2	0	0	2	2	15	8	0	1
PF3D7_0915700	3	1	0	2	7	2	1	0	0	1	2	16	1	9	1	0	8	0	17	2	2	0	0	2	0	2	10	1	4	2	0	0	2	11	5	19	4	6	0	7	7	0	0	0	0	1	2	1	0
PF3D7_1363000	6	1	1	3	17	8	0	1	0	11	26	158	6	40	4	16	20	2	56	8	6	0	5	4	3	26	89	7	47	5	2	1	11	55	8	142	37	24	11	62	8	1	1	8	2	9	13	1	2
PF3D7_1221000	14	1	1	19	45	14	6	0	0	1	70	321	15	177	3	48	42	8	155	19	19	5	2	28	3	53	86	13	87	12	0	1	14	80	32	195	59	48	10	64	26	5	4	15	20	49	54	8	4
PF3D7_0112100	4	1	0	0	4	0	0	0	0	2	3	20	1	9	0	1	4	2	14	2	2	0	0	1	0	2	10	2	6	1	0	1	2	10	4	13	2	2	5	6	0	1	0	0	2	4	1	1	2
PF3D7_1140200	2	0	0	2	6	3	1	0	0	0	2	26	13	65	0	2	8	3	78	9	6	0	1	3	0	3	9	0	12	1	0	1	3	17	4	66	14	1	0	5	3	0	1	5	3	9	9	2	2
PF3D7_0907700	4	0	0	6	8	2	1	0	0	0	1	23	2	17	0	0	7	0	25	4	2	0	1	5	0	8	17	2	11	0	0	0	3	15	2	29	5	5	4	4	3	0	1	3	2	3	2	1	3
PF3D7_1103400	12	3	1	10	27	6	3	0	0	2	25	228	9	95	4	15	57	4	92	3	20	0	1	17	7	30	87	8	50	15	3	2	2	56	6	153	13	17	13	45	20	2	0	9	6	28	25	5	1
PF3D7_0505600	2	0	1	1	5	2	0	1	0	0	4	52	3	30	1	2	17	2	25	0	3	0	0	2	2	15	13	3	12	0	2	0	3	10	1	43	5	5	2	7	0	0	0	2	2	2	9	0	1
PF3D7_0608310	1	0	0	4	11	0	0	0	0	0	13	55	0	19	0	7	9	1	19	1	6	1	1	8	2	7	29	6	23	5	2	0	2	30	2	31	10	6	5	31	5	0	0	8	1	13	6	1	1
PF3D7_1435500	0	0	0	3	5	0	1	0	0	0	6	36	0	15	0	0	6	1	35	1	3	0	0	1	0	1	7	1	6	2	1	1	2	8	1	32	4	9	2	8	1	0	0	2	2	5	10	1	1
PF3D7_1026300	3	0	0	0	17	6	2	0	0	2	28	170	11	95	0	18	21	4	68	10	7	2	3	10	7	29	50	10	25	7	2	6	8	30	10	107	38	20	10	39	14	2	1	6	4	17	23	4	4
PF3D7_0111200	0	0	0	0	1	1	0	0	0	0	1	8	0	1	1	3	3	2	8	1	2	0	0	0	0	2	2	2	3	0	1	0	0	2	3	14	4	7	1	5	1	0	0	2	0	4	0	0	0
PF3D7_0931400	2	2	0	5	7	0	1	0	0	0	2	17	3	13	0	1	8	3	48	5	3	0	1	3	1	1	6	5	14	7	1	0	4	20	1	49	10	8	1	8	1	0	0	1	3	5	2	2	2
PF3D7_0625300	9	5	0	8	14	5	3	0	0	2	23	254	7	64	0	19	49	3	94	6	13	1	3	13	6	60	92	10	46	10	4	2	13	67	20	132	27	21	7	44	10	2	0	13	8	16	31	6	3
PF3D7_1453400	7	2	0	9	28	3	4	0	0	6	38	280	11	103	5	27	36	14	114	20	6	0	5	5	6	38	116	13	66	9	3	5	11	103	23	176	38	38	14	107	8	1	0	12	4	40	38	9	7
PF3D7_1250600	7	1	1	7	6	5	2	0	0	2	13	88	6	36	2	10	15	2	42	5	11	1	3	11	0	15	39	7	17	2	0	2	3	35	3	65	12	10	2	23	14	2	1	3	1	9	13	2	2
PF3D7_0722800	11	0	1	5	8	0	0	0	0	2	3	39	1	33	3	17	12	1	29	3	16	1	1	7	4	9	32	3	17	3	1	0	4	29	5	54	10	18	5	17	17	2	1	20	2	8	9	1	1
PF3D7_1349000	3	2	1	4	7	1	2	0	0	0	3	40	8	22	3	7	11	3	23	7	3	1	1	3	1	7	28	4	20	4	2	1	11	32	10	37	17	8	6	26	2	1	0	5	1	9	12	6	1
PF3D7_1459800	1	6	0	4	6	3	1	0	0	0	3	10	3	7	2	6	3	2	4	0	6	1	1	3	0	4	14	1	11	3	1	0	5	18	5	10	4	8	5	18	2	2	0	0	2	3	7	7	0
PF3D7_1479900	11	2	1	8	7	0	0	0	0	0	7	15	0	12	2	7	6	1	15	3	4	1	0	9	1	8	12	3	7	5	1	1	6	16	6	23	6	11	2	8	4	1	1	1	0	4	9	2	1
PF3D7_1303900	5	2	1	2	6	2	0	0	0	0	2	10	2	12	0	5	4	1	15	6	4	1	1	1	2	0	5	0	4	7	2	1	2	12	4	10	5	6	3	11	2	1	1	3	1	2	2	3	0
PF3D7_0105700	16	1	0	10	44	18	4	1	0	11	106	658	38	233	10	40	68	12	134	39	39	5	12	32	12	101	85	12	80	4	0	3	6	32	20	250	86	86	10	51	20	6	3	8	14	81	38	11	7
PF3D7_1102900	3	0	0	1	5	0	0	0	0	0	4	24	0	13	1	0	5	2	14	0	2	0	0	0	3	9	9	0	8	6	0	0	2	8	0	22	6	4	0	7	0	0	0	2	1	4	3	0	1
PF3D7_0103400	12	3	1	7	29	11	5	0	0	8	25	222	12	103	8	49	24	4	70	29	23	1	16	28	8	28	84	3	32	5	2	0	8	51	27	162	45	36	14	56	12	2	3	9	9	47	13	4	5
PF3D7_0220300	5	2	1	1	8	1	1	0	0	1	4	9	2	7	1	2	2	0	5	0	2	0	0	1	0	3	13	2	11	3	2	0	2	11	1	22	5	8	4	17	4	3	0	0	0	4	3	1	1
PF3D7_0921500	1	0	0	2	6	1	3	0	1	2	14	57	0	12	0	3	11	1	14	0	4	0	0	2	4	12	30	2	17	4	0	0	2	21	10	37	15	4	5	29	3	1	1	1	2	2	5	3	0
PF3D7_1104300	3	2	0	4	20	11	2	1	0	1	25	172	15	79	1	26	14	3	90	25	7	3	1	13	1	15	53	6	52	11	0	4	4	40	9	97	34	22	10	54	2	0	0	5	10	24	15	4	3
PF3D7_0213900	6	2	0	5	16	4	0	7	0	2	25	168	15	85	2	20	31	6	91	22	4	0	1	11	7	31	67	10	38	8	0	2	10	40	6	118	26	14	8	34	2	2	0	9	3	19	17	6	4
PF3D7_1249400	1	0	0	2	0	0	0	0	0	1	5	8	4	5	0	0	5	2	8	2	4	0	0	2	1	4	5	3	8	0	3	1	3	12	1	18	4	2	0	7	1	1	0	1	1	1	1	1	0
PF3D7_1016600	0	0	0	2	7	0	0	0	0	0	4	36	4	23	0	5	4	0	21	2	3	0	1	1	2	4	13	2	17	2	0	1	0	11	2	28	5	11	2	17	3	2	0	2	0	2	2	3	1
PF3D7_1213600	2	1	0	5	3	0	0	0	0	0	1	6	1	6	0	2	3	1	5	0	4	0	0	0	2	1	2	0	5	0	0	0	0	3	0	10	0	3	0	5	1	0	0	0	0	0	0	0	1
PF3D7_0710100	5	1	0	2	15	3	1	0	0	1	7	53	1	21	0	3	17	2	35	3	8	0	0	2	0	2	23	1	15	5	1	2	6	27	5	52	9	17	3	20	5	0	0	2	0	10	10	2	1
PF3D7_1455200.1	6	0	0	1	3	0	1	1	0	1	4	11	0	14	2	4	6	0	12	5	4	1	1	1	2	3	14	0	6	3	0	0	2	9	1	11	6	7	0	6	1	2	0	2	1	2	5	2	0
PF3D7_0620200	1	1	0	2	3	5	1	0	0	1	5	71	0	24	0	2	7	0	17	2	1	0	0	1	1	1	11	4	16	0	0	2	7	14	1	29	4	5	3	12	1	2	0	1	0	5	7	2	1
PF3D7_1131500	1	0	1	5	5	1	0	0	1	1	4	41	4	11	1	1	10	2	7	0	3	0	1	5	1	4	9	1	6	1	0	0	3	6	3	8	3	23	2	3	6	1	0	5	2	4	5	0	1
PF3D7_0322200	2	2	0	3	6	1	1	2	0	0	20	76	12	36	3	6	46	2	65	11	4	1	0	1	6	19	34	3	17	11	1	5	8	38	8	110	22	10	2	17	4	0	1	6	3	6	13	3	2
PF3D7_1419400	7	1	1	5	18	9	2	0	0	5	62	429	10	147	0	18	38	7	128	18	23	1	6	12	4	43	104	8	69	9	1	3	15	114	24	205	47	93	12	70	13	2	0	7	6	58	34	10	7
PF3D7_0818700	10	4	5	6	20	5	3	0	0	3	17	165	10	98	1	17	33	7	81	17	6	3	4	17	4	31	53	8	47	6	3	1	14	56	8	118	34	29	3	37	8	2	0	4	6	30	20	1	1
PF3D7_1405300	1	1	1	2	8	3	4	0	0	1	17	167	7	57	3	26	22	2	76	12	5	1	2	2	6	30	57	6	41	5	5	1	14	36	12	97	23	12	11	47	3	1	1	4	2	18	23	1	2
PF3D7_1342100	13	2	2	19	23	3	5	0	0	3	11	55	3	45	1	15	17	4	59	5	32	3	4	19	1	16	39	5	31	7	1	2	6	74	4	64	16	23	5	24	16	3	2	11	2	17	16	2	4
PF3D7_1123500	13	2	1	8	14	4	2	0	0	3	43	224	6	70	0	10	30	5	59	7	21	1	5	39	1	43	40	3	35	7	3	1	20	86	14	89	24	32	7	52	21	1	1	11	3	48	24	6	7
PF3D7_1129600	7	1	1	3	20	7	2	0	0	3	39	216	5	73	2	13	34	2	60	12	17	6	3	22	8	47	62	13	46	9	5	1	10	28	13	152	26	35	11	36	5	2	2	7	7	43	14	8	2
PF3D7_0913400	2	1	0	4	5	1	0	0	0	0	2	10	0	5	2	2	8	0	14	0	2	1	2	1	1	2	12	1	2	0	0	0	0	16	3	14	4	2	2	3	3	0	0	1	2	3	3	1	1
PF3D7_0201300	9	4	2	6	5	2	1	0	0	0	4	17	5	9	2	8	7	1	15	1	6	0	0	9	2	11	15	0	3	2	1	0	8	16	6	26	3	6	1	7	5	1	0	3	3	1	10	2	1
PF3D7_0922100	20	2	2	14	45	6	4	0	0	5	39	291	11	104	1	6	40	8	109	16	23	1	1	10	6	39	62	6	30	5	0	2	7	45	10	121	18	42	10	40	21	4	0	11	11	51	27	4	7
PF3D7_1412200	3	0	0	1	6	4	1	0	0	1	12	100	9	51	2	8	12	1	40	9	14	0	1	11	0	9	62	3	31	2	3	0	4	24	8	78	19	14	2	31	3	2	0	8	1	15	19	8	8
PF3D7_1422200	2	0	0	1	8	0	1	1	0	1	7	41	2	15	0	2	5	2	17	3	1	0	2	0	2	8	29	3	11	1	0	1	3	15	1	29	7	5	7	13	3	0	0	2	0	4	2	3	1
PF3D7_0722400	9	3	1	5	4	1	1	0	0	1	3	30	1	17	0	5	8	0	32	6	12	0	0	11	2	10	11	5	14	2	1	0	3	19	5	40	8	5	3	14	7	3	1	2	1	3	8	2	0
PF3D7_1207300	1	0	0	0	2	2	0	0	0	0	4	5	2	4	0	1	5	0	7	3	1	1	1	1	1	0	3	0	3	3	1	0	4	3	1	9	4	4	4	8	0	0	0	3	0	1	3	0	0
PF3D7_0525700	2	0	1	0	8	4	2	0	0	0	3	5	0	6	0	1	2	0	2	0	0	0	0	2	1	1	4	0	5	1	1	0	2	10	2	9	2	3	1	7	4	0	0	0	3	2	2	1	1
PF3D7_1445800	5	2	0	5	5	3	0	0	0	3	22	143	5	48	4	17	26	6	43	8	8	1	4	6	4	25	89	13	48	13	3	0	26	68	17	92	15	25	14	88	13	3	1	9	4	17	24	8	3
PF3D7_1428400	12	3	3	19	58	11	2	0	0	3	40	308	27	146	6	21	44	5	94	20	24	2	5	15	13	33	84	7	56	10	2	3	4	65	12	190	44	36	7	48	15	5	0	8	13	54	32	6	4
PF3D7_1350300	0	0	0	1	5	0	0	0	0	1	12	58	1	15	0	1	6	4	16	3	7	0	1	1	0	11	8	0	8	1	1	0	5	10	2	55	12	8	0	8	2	0	0	1	0	3	3	4	2
PF3D7_1317600	1	1	0	1	4	1	0	0	0	1	21	69	8	53	1	8	11	2	33	6	7	0	2	3	1	20	25	3	19	8	3	0	13	18	9	75	23	8	0	30	3	1	0	2	2	9	13	2	1
PF3D7_1203400	7	1	1	3	8	1	2	1	0	1	42	209	12	54	6	15	46	2	47	4	11	1	1	11	7	36	83	9	55	11	9	3	12	60	5	98	13	24	22	59	7	2	1	7	10	19	27	8	3
PF3D7_1354600	1	0	0	0	10	0	1	0	0	1	5	16	2	14	1	5	8	0	18	3	5	0	0	0	0	2	20	1	10	1	0	0	5	9	2	38	11	5	3	15	2	1	0	0	0	1	2	4	0
PF3D7_0714100	10	2	0	5	25	2	3	0	0	2	13	82	9	39	1	2	19	4	82	5	6	0	2	5	1	3	33	6	18	5	0	0	4	38	5	96	9	20	4	13	2	1	0	0	2	8	7	1	1
PF3D7_0806000	4	4	0	6	14	3	2	0	1	5	18	194	9	44	1	24	23	3	61	16	11	1	7	7	3	29	67	11	31	9	1	3	17	49	9	140	22	35	8	59	4	3	0	4	0	19	18	3	3
PF3D7_1018800	5	1	1	4	9	1	2	0	1	1	20	88	4	33	0	10	18	0	31	10	2	1	0	1	4	14	40	4	14	2	1	0	5	35	8	94	17	17	7	32	5	2	0	4	1	5	20	4	3
PF3D7_1313100	14	3	1	10	40	13	4	0	3	6	84	450	24	125	3	43	69	6	144	22	16	0	2	14	14	75	213	17	137	21	8	3	28	123	19	327	62	41	19	105	16	3	0	23	8	53	57	14	13
PF3D7_0724100	3	1	0	2	96	21	12	0	0	2	12	137	12	86	0	4	18	2	144	13	5	0	1	3	4	29	34	4	17	4	0	0	3	17	3	112	21	25	2	10	1	0	0	5	7	21	18	5	5
PF3D7_1400900	3	0	0	1	4	5	0	0	0	2	3	25	1	15	3	7	4	0	22	1	6	0	1	6	1	6	15	1	7	3	0	0	3	16	3	22	4	3	1	7	1	0	0	0	0	3	7	1	0
PF3D7_1309900	0	0	1	1	4	1	1	0	0	0	6	17	0	8	1	0	7	2	14	3	2	0	0	1	2	6	13	0	10	2	0	2	3	10	1	24	8	2	2	10	1	1	1	1	0	2	4	0	0
PF3D7_1352200	2	3	0	6	6	2	2	0	0	2	6	31	2	26	1	9	3	4	20	5	6	1	0	5	2	7	21	6	32	3	0	3	5	19	7	42	16	10	4	31	2	1	0	3	3	13	7	3	3
PF3D7_0212900	2	0	0	5	7	0	1	0	0	0	8	20	1	13	1	11	15	0	35	2	7	0	3	5	0	13	18	0	10	5	1	0	4	17	3	42	2	12	5	13	3	0	1	7	0	9	5	1	0
PF3D7_0111300	11	2	0	4	15	6	7	0	0	0	25	165	8	59	0	17	38	0	67	8	12	2	0	8	3	23	59	15	49	14	3	2	6	58	7	123	16	17	17	46	10	0	0	5	5	16	21	5	2
PF3D7_0937600	17	4	1	17	29	7	7	1	1	9	16	121	13	106	6	27	38	2	76	10	38	3	5	18	1	23	45	7	29	6	1	2	13	40	20	111	16	38	8	28	18	3	2	25	5	36	21	4	5
PF3D7_0405500	2	0	0	2	2	5	1	0	0	0	6	17	3	7	2	4	3	0	16	3	1	0	0	0	1	3	9	1	10	2	2	0	2	11	3	29	6	4	3	10	3	0	0	2	3	4	2	5	0
PF3D7_0217000	6	2	0	7	12	6	2	0	0	1	19	109	8	31	3	11	13	2	16	5	10	0	0	0	6	23	89	7	61	13	3	3	14	50	5	78	10	18	19	64	2	2	1	6	8	12	21	11	4
PF3D7_1457400	13	1	0	12	42	8	4	0	1	6	60	459	26	148	5	53	62	6	149	23	13	1	3	21	14	79	180	12	122	13	6	5	22	134	30	305	67	64	19	170	14	2	1	19	8	54	42	12	8
PF3D7_1434100	2	1	0	3	4	1	1	0	0	2	10	43	4	22	2	8	7	1	26	2	7	0	1	1	3	9	28	2	21	3	2	1	4	29	2	33	4	4	4	15	4	1	2	4	1	3	7	2	1
PF3D7_1139100	11	2	2	7	12	4	4	0	0	6	58	403	21	119	3	16	15	6	92	15	27	2	3	27	4	67	63	14	69	8	3	2	10	52	20	115	39	72	9	53	6	2	0	15	8	50	19	6	10
PF3D7_0910200	14	2	1	4	36	16	6	3	1	8	55	633	34	252	5	54	68	10	253	32	24	3	3	15	12	87	121	11	80	14	6	6	22	107	28	315	49	60	14	82	13	6	1	7	8	54	51	10	11
PF3D7_0908100	3	1	1	1	5	2	0	0	0	1	6	46	1	12	1	4	4	3	17	0	4	0	0	5	4	14	39	4	19	3	3	0	8	31	8	39	17	14	4	45	3	3	0	4	1	3	8	1	2
PF3D7_0929100	1	1	0	0	4	3	1	1	0	2	7	47	6	14	1	4	7	1	23	4	3	0	2	3	3	9	11	2	14	0	1	1	4	17	9	34	13	7	1	5	2	0	0	3	4	3	3	1	0
PF3D7_1231000	4	1	0	4	17	5	2	0	1	2	29	160	6	45	4	10	26	6	74	12	5	2	2	2	3	16	52	9	44	6	0	1	7	35	9	114	24	16	1	23	2	0	0	5	7	26	16	6	1
PF3D7_1032900	10	5	1	8	19	4	4	0	0	4	27	290	13	83	4	24	41	10	95	17	12	1	1	17	7	29	121	7	78	8	6	3	14	101	17	145	26	30	17	92	16	4	0	11	10	23	20	6	11
PF3D7_1111400	1	1	0	0	4	0	1	0	0	0	4	19	2	12	0	0	7	1	9	4	1	1	0	2	0	3	10	1	14	0	0	0	1	10	0	23	5	8	3	8	0	0	0	0	1	1	2	1	1
PF3D7_1027200	7	1	2	1	16	1	7	0	0	7	4	19	2	19	1	8	12	2	25	5	9	1	1	10	2	23	32	1	19	4	3	1	6	34	5	47	8	9	3	19	10	2	1	6	0	9	10	6	1
PF3D7_1244600	6	2	0	5	8	1	0	0	0	0	5	62	0	16	0	5	7	0	18	2	10	0	0	6	1	4	17	2	9	0	0	1	1	13	0	17	4	4	1	11	2	1	1	4	3	13	12	2	1
PF3D7_1107900	19	2	0	15	34	9	5	0	0	6	38	245	13	103	1	19	45	8	94	13	19	0	5	24	6	41	107	7	59	10	3	3	10	88	15	163	37	47	11	73	20	2	2	28	5	34	25	6	8
PF3D7_0301400	1	0	0	4	4	0	0	0	0	0	0	29	0	21	0	4	4	0	24	2	1	0	0	2	0	4	10	1	3	2	0	0	2	15	4	17	4	10	2	14	4	0	0	1	0	4	3	1	1
PF3D7_1331400	2	0	1	7	10	0	1	0	0	0	3	45	4	18	3	29	7	3	36	18	10	0	3	6	1	6	25	1	12	1	1	1	5	12	5	49	16	6	1	15	8	0	1	9	0	11	6	5	2
PF3D7_0916000	8	3	1	17	7	3	1	0	0	2	34	220	16	48	3	23	28	7	58	10	15	1	1	22	3	28	86	7	49	3	2	4	13	57	15	121	25	31	11	37	10	2	1	13	3	33	34	10	7
PF3D7_1426500	10	2	0	11	14	2	1	0	0	1	3	31	0	33	1	4	16	1	27	1	13	2	3	12	1	12	38	8	29	14	0	0	7	52	6	52	2	14	11	28	9	1	0	5	3	18	17	7	1
PF3D7_0817100	5	1	3	5	19	1	1	0	1	3	17	103	3	29	5	14	14	1	51	9	10	0	8	8	3	17	52	8	40	9	0	1	6	44	16	98	18	24	7	33	3	2	2	3	4	15	12	4	2
PF3D7_0811200	8	1	1	6	7	1	2	0	0	1	20	161	9	58	2	3	14	2	48	4	12	3	3	13	1	18	70	4	64	8	3	0	12	74	14	114	23	12	11	49	6	2	0	9	3	23	25	1	3
PF3D7_1118300	12	2	1	17	22	1	5	0	0	5	30	153	12	104	4	35	64	5	99	9	25	0	6	19	0	30	57	13	53	10	2	1	12	104	11	129	15	24	5	48	13	2	2	15	12	19	26	9	8
PF3D7_0218600	9	2	1	16	51	14	3	3	1	6	46	395	11	150	3	28	26	3	103	37	26	2	9	27	4	50	121	14	89	9	3	3	11	93	29	227	80	52	9	110	7	2	2	18	12	52	23	9	14
PF3D7_1038500	2	0	1	2	6	2	0	0	0	1	7	49	4	19	1	4	7	1	19	0	2	1	0	7	3	8	25	1	20	1	0	0	6	16	3	44	3	6	5	17	1	1	1	1	2	12	3	1	2
PF3D7_1106400	1	0	0	0	2	1	0	0	0	0	2	15	1	5	1	6	1	3	4	0	1	0	2	1	0	2	6	1	1	0	0	0	3	5	1	18	1	3	1	4	1	1	0	0	0	2	2	0	0
PF3D7_0821200	0	0	0	0	3	1	1	0	0	1	3	16	0	9	0	2	3	1	15	5	7	0	1	2	1	2	8	2	9	0	0	0	1	8	1	26	8	2	1	6	0	0	0	1	2	5	1	1	0
PF3D7_1312800	12	2	3	12	30	13	6	0	0	10	34	319	24	211	3	17	55	9	155	28	23	3	7	33	7	48	107	9	73	9	1	2	9	73	19	281	82	51	5	65	19	2	1	12	19	73	61	14	10
PF3D7_1321500.2	6	4	1	7	15	4	2	1	2	3	17	117	7	68	3	18	21	2	60	11	13	1	2	8	4	20	64	8	56	5	4	2	12	68	16	107	13	24	10	48	10	3	1	11	3	34	19	6	3
PF3D7_0918300	4	0	1	3	5	0	1	0	0	1	6	19	1	19	0	6	14	0	17	1	7	0	0	4	2	17	10	2	15	1	0	1	1	32	5	17	7	7	4	9	3	1	0	5	0	6	12	2	1
PF3D7_1439800	4	1	0	3	3	1	0	0	0	0	5	27	2	13	1	1	10	2	12	0	2	0	0	5	1	4	16	0	5	3	1	0	4	15	1	24	0	6	1	7	3	2	0	5	0	5	5	0	0
PF3D7_0917800	0	0	0	2	5	3	1	0	0	1	9	51	4	23	1	8	7	1	22	3	2	1	2	3	2	12	27	6	30	2	1	1	2	32	5	37	14	6	2	20	1	1	0	3	0	13	11	2	2
PF3D7_1251800	2	0	0	1	4	1	0	1	0	0	25	148	5	53	1	4	16	3	34	5	2	0	0	4	0	15	33	4	23	6	2	0	4	18	9	67	12	14	2	14	4	0	1	2	4	14	11	7	2
PF3D7_1247700	1	0	0	3	6	2	0	0	0	1	12	40	2	22	0	9	11	1	18	0	3	0	0	1	4	14	26	2	16	2	3	0	5	15	3	48	8	7	6	21	5	1	1	4	0	2	8	3	0
PF3D7_1228900	2	3	0	8	14	5	3	0	1	5	28	64	12	30	4	10	16	5	53	20	7	1	2	4	7	13	39	7	28	7	3	1	7	26	13	88	31	12	9	26	7	2	0	5	4	8	10	3	4
PF3D7_1216100	3	1	0	2	8	2	0	0	0	3	2	28	2	7	0	4	5	0	9	3	4	1	1	3	1	4	24	5	10	4	0	0	1	25	4	25	5	4	5	17	2	0	0	5	0	6	2	1	1
PF3D7_0913300	2	1	1	7	14	2	1	0	0	2	9	84	9	39	1	13	6	2	33	3	6	1	2	6	2	18	52	3	33	7	2	1	3	15	5	53	21	11	4	16	4	1	1	5	2	29	9	3	3
PF3D7_1246500	5	5	0	5	10	4	2	0	0	2	9	65	3	21	1	12	18	2	35	4	8	0	0	6	2	13	25	3	29	7	3	3	9	25	4	55	2	5	4	29	6	2	1	9	3	8	11	4	0
PF3D7_1002800	3	0	0	5	9	5	0	0	0	2	46	225	9	70	5	20	50	5	79	4	9	1	2	2	6	52	88	9	40	9	4	2	5	47	5	161	20	24	14	50	17	3	1	15	5	25	29	5	4
PF3D7_1248000	0	0	1	3	2	1	1	0	0	0	3	20	5	20	0	5	2	1	12	4	2	0	0	0	0	3	14	2	12	0	0	1	2	9	5	24	6	2	2	9	1	1	0	0	0	1	6	1	2
PF3D7_1018200	24	1	1	15	35	6	1	0	0	5	46	287	17	183	5	23	51	8	128	29	32	1	6	30	9	62	100	15	66	14	4	4	18	68	21	191	48	49	16	69	14	1	2	18	7	49	52	6	7
[truncated: 9,080 more rows]
[truncated: 15 more columns]
